# Supplementary material for: Targeting CXCL16 and STAT1 augments immune checkpoint blockade therapy in triple-negative breast cancer
Source: Nat Commun. 2023 Apr 13;14:2109. doi: 10.1038/s41467-023-37727-y (PMC10101955; doi:10.1038/s41467-023-37727-y)
Supplement: Supplementary file 4 — Supplementary Data 1 [file 41467_2023_37727_MOESM4_ESM.xlsx]

## Sheet: Cluster0
Supplementary Data 1: Differential gene expression analysis of different Seurat RNA Clusters 0 to 16 (one tab per Cluster). Included is a list of genes, their log fold change and the references used to identify the clusters.
Gene	P_value	Avgerage_logFC	pct.1	pct.2	P_value_adjusted	Cluster	Gene		Gene	P_value	Avgerage_logFC	pct.1	pct.2	P_value_adjusted	References
S100a9	0	4.05271	0.867	0.252	0	0	S100a9		S100a9	0	4.05271	0.867	0.252	0	Veglia, F., Perego, M., & Gabrilovich, D. (2018). Myeloid-derived suppressor cells coming of age. Nature immunology, 19(2), 108-119.
S100a8	0	3.84669	0.846	0.205	0	0	S100a8		S100a8	0	3.84669	0.846	0.205	0	Veglia, F., Perego, M., & Gabrilovich, D. (2018). Myeloid-derived suppressor cells coming of age. Nature immunology, 19(2), 108-119.
G0s2	0	3.29513	0.653	0.122	0	0	G0s2		Hcar2	0	3.08735	0.908	0.191	0
Hcar2	0	3.08735	0.908	0.191	0	0	Hcar2		Ccr1	0	1.93882	0.846	0.356	0
Ccl3	0	3.0025	0.89	0.429	0	0	Ccl3		Nfkbia	0	1.72669	0.959	0.856	0
Ccrl2	0	2.71069	0.967	0.565	0	0	Ccrl2		Cebpb	0	1.70459	0.986	0.83	0	Veglia, F., Perego, M., & Gabrilovich, D. (2018). Myeloid-derived suppressor cells coming of age. Nature immunology, 19(2), 108-119.
Cxcl2	0	2.57012	0.993	0.858	0	0	Cxcl2		Nfkbia	0	1.72669	0.959	0.856	0
Clec4e	0	2.31057	0.807	0.267	0	0	Clec4e		Cebpb	0	1.70459	0.986	0.83	0	Gao, Y., Sun, W., Shang, W., Li, Y., Zhang, D., Wang, T., ... & Yang, R. (2018). Lnc-C/EBPβ negatively regulates the suppressive function of myeloid-derived suppressor cells. Cancer immunology research, 6(11), 1352-1363.
Clec4d	0	2.28581	0.89	0.262	0	0	Clec4d		Cd24a	2e-274	1.8487	0.726	0.305	8e-270
Acod1	0	2.27595	0.729	0.126	0	0	Acod1		Nlrp3	2.42755e-251	1.87787	0.744	0.366	7.53826e-247	Veglia, F., Perego, M., & Gabrilovich, D. (2018). Myeloid-derived suppressor cells coming of age. Nature immunology, 19(2), 108-119.
Il1rn	0	2.25566	0.855	0.367	0	0	Il1rn		Slc7a11	7.60328e-246	1.69614	0.616	0.182	2.36105e-241
Srgn	0	2.18274	0.983	0.713	0	0	Srgn		Cd274	1.68987e-194	1.83566	0.596	0.238	5.24754e-190
Hdc	0	2.13	0.596	0.072	0	0	Hdc		Cxcr2	1.58275e-170	1.23179	0.299	0.029	4.9149e-166
Il1r2	0	2.12407	0.645	0.143	0	0	Il1r2		Bhlhe40	3.34942e-35	0.715595	0.595	0.612	1.0401e-30
Gadd45b	0	2.11889	0.884	0.656	0	0	Gadd45b
Cd14	0	2.06744	0.953	0.631	0	0	Cd14
Ccr1	0	1.93882	0.846	0.356	0	0	Ccr1
Samsn1	0	1.84374	0.825	0.356	0	0	Samsn1
Msrb1	0	1.80236	0.877	0.585	0	0	Msrb1
Ankrd33b	0	1.767	0.62	0.117	0	0	Ankrd33b
Fth1	0	1.73569	1	0.994	0	0	Fth1
Nfkbia	0	1.72669	0.959	0.856	0	0	Nfkbia
Cebpb	0	1.70459	0.986	0.83	0	0	Cebpb
Pnrc1	0	1.64345	0.95	0.776	0	0	Pnrc1
Lilr4b	0	1.60408	0.831	0.414	0	0	Lilr4b
Mcl1	0	1.48871	0.974	0.842	0	0	Mcl1
Basp1	1.6e-307	1.80059	0.884	0.628	5e-303	0	Basp1
Btg1	5.98334e-295	1.2386	0.958	0.84	1.85801e-290	0	Btg1
Il1b	2.7132e-293	1.84506	0.909	0.528	8.42529e-289	0	Il1b
Upp1	1.78196e-292	2.01546	0.607	0.136	5.53351e-288	0	Upp1
Ftl1	3.82751e-290	1.19413	0.999	0.981	1.18856e-285	0	Ftl1
Pim1	4.68732e-285	1.41589	0.916	0.772	1.45555e-280	0	Pim1
Cd24a	2.46418e-274	1.8487	0.726	0.305	7.65201e-270	0	Cd24a
AC110211.1	8.80674e-273	1.46119	0.447	0.044	2.73476e-268	0	AC110211.1
Tyrobp	3.69278e-269	1.14076	0.961	0.655	1.14672e-264	0	Tyrobp
Gabarap	1.68378e-267	1.1039	0.93	0.799	5.22865e-263	0	Gabarap
Ifitm1	3.82501e-259	2.3415	0.568	0.121	1.18778e-254	0	Ifitm1
Il1f9	1.50006e-258	1.61543	0.403	0.031	4.65815e-254	0	Il1f9
Emilin2	2.13901e-254	1.45792	0.782	0.41	6.64227e-250	0	Emilin2
E230032D23Rik	5.60198e-252	1.51047	0.444	0.053	1.73958e-247	0	E230032D23Rik
Nlrp3	2.42755e-251	1.87787	0.744	0.366	7.53826e-247	0	Nlrp3
Slc7a11	7.60328e-246	1.69614	0.616	0.182	2.36105e-241	0	Slc7a11
Litaf	4.60507e-240	1.3278	0.83	0.674	1.43001e-235	0	Litaf
Csf3r	1.18424e-235	1.58719	0.533	0.124	3.67742e-231	0	Csf3r
Gm5483	2.51893e-235	2.47589	0.394	0.038	7.82204e-231	0	Gm5483
Mxd1	3.06669e-232	1.87258	0.73	0.404	9.52299e-228	0	Mxd1
Ppp1r15a	2.15811e-224	1.42506	0.806	0.62	6.70158e-220	0	Ppp1r15a
Cd9	1.2589e-222	1.27658	0.868	0.595	3.90925e-218	0	Cd9
Ninj1	3.3252e-217	1.40413	0.83	0.639	1.03258e-212	0	Ninj1
Wfdc21	3.74466e-213	1.52743	0.34	0.026	1.16283e-208	0	Wfdc21
Ets2	2.52147e-212	1.45833	0.765	0.555	7.82992e-208	0	Ets2
Trem1	5.50723e-209	1.8426	0.568	0.185	1.71016e-204	0	Trem1
Arg2	6.67217e-202	1.3642	0.5	0.128	2.07191e-197	0	Arg2
Eif1	2.23237e-201	0.783791	0.985	0.917	6.93219e-197	0	Eif1
Wfdc17	2.16168e-199	1.61101	0.908	0.819	6.71266e-195	0	Wfdc17
Ier3	7.53579e-197	1.28888	0.932	0.774	2.34009e-192	0	Ier3
Sdcbp	6.70485e-196	1.18202	0.843	0.74	2.08206e-191	0	Sdcbp
Retnlg	5.013e-195	2.37707	0.343	0.035	1.55669e-190	0	Retnlg
Cd274	1.68987e-194	1.83566	0.596	0.238	5.24754e-190	0	Cd274
Slfn2	1.43589e-193	1.43706	0.792	0.578	4.45888e-189	0	Slfn2
Mirt1	1.7922e-192	1.36363	0.407	0.07	5.56532e-188	0	Mirt1
Card19	6.03171e-192	1.70873	0.752	0.553	1.87303e-187	0	Card19
Snap23	3.31905e-190	1.43607	0.676	0.391	1.03066e-185	0	Snap23
Cd53	6.19211e-189	1.28125	0.756	0.514	1.92284e-184	0	Cd53
Rab20	6.28927e-188	1.50992	0.704	0.454	1.95301e-183	0	Rab20
Lmnb1	1.00549e-182	1.82139	0.694	0.46	3.12236e-178	0	Lmnb1
Grina	1.86993e-182	1.35728	0.752	0.576	5.80669e-178	0	Grina
Plek	2.14351e-181	1.21469	0.78	0.513	6.65623e-177	0	Plek
Cxcl3	1.81029e-177	2.44414	0.487	0.133	5.6215e-173	0	Cxcl3
Stfa2l1	4.68948e-176	1.63732	0.28	0.019	1.45622e-171	0	Stfa2l1
Ostf1	1.74664e-175	1.29596	0.777	0.644	5.42384e-171	0	Ostf1
Cxcr2	1.58275e-170	1.23179	0.299	0.029	4.9149e-166	0	Cxcr2
Dusp1	1.62502e-166	1.16516	0.844	0.704	5.04616e-162	0	Dusp1
Cyp4f18	1.24321e-164	1.43232	0.47	0.136	3.86055e-160	0	Cyp4f18
Rnf149	9.18464e-162	1.25377	0.77	0.637	2.85211e-157	0	Rnf149
Cstb	6.01592e-161	1.57221	0.808	0.723	1.86812e-156	0	Cstb
Rhov	9.45013e-158	1.49456	0.404	0.096	2.93455e-153	0	Rhov
Gdpd3	2.46873e-155	1.42756	0.722	0.54	7.66615e-151	0	Gdpd3
Ero1l	2.19869e-151	1.71313	0.664	0.422	6.82758e-147	0	Ero1l
Cd300lf	2.85967e-151	1.40684	0.569	0.273	8.88013e-147	0	Cd300lf
Fcgr3	2.5568e-149	1.1549	0.73	0.452	7.93963e-145	0	Fcgr3
Rab7	9.03978e-149	1.23657	0.723	0.63	2.80712e-144	0	Rab7
Lyst	5.25868e-148	1.45568	0.557	0.261	1.63298e-143	0	Lyst
Slfn4	3.18199e-147	1.51976	0.468	0.148	9.88104e-143	0	Slfn4
Tnfrsf23	1.02333e-145	1.43518	0.467	0.159	3.17775e-141	0	Tnfrsf23
Tpd52	8.75687e-141	1.11059	0.736	0.628	2.71927e-136	0	Tpd52
Ptafr	2.87561e-136	1.254	0.559	0.281	8.92963e-132	0	Ptafr
Ptgs2	3.26707e-136	1.57094	0.572	0.272	1.01452e-131	0	Ptgs2
Fxyd5	1.49981e-134	0.863475	0.855	0.689	4.65736e-130	0	Fxyd5
Smox	2.26832e-130	1.31733	0.651	0.48	7.04382e-126	0	Smox
Map1lc3b	9.71522e-129	0.961754	0.77	0.747	3.01687e-124	0	Map1lc3b
Nfkbiz	7.8896e-128	1.09154	0.75	0.66	2.44996e-123	0	Nfkbiz
Txn1	5.27997e-127	1.14057	0.861	0.798	1.63959e-122	0	Txn1
H3f3a	7.74556e-127	0.638817	0.953	0.889	2.40523e-122	0	H3f3a
Hilpda	1.98715e-124	2.31921	0.626	0.418	6.1707e-120	0	Hilpda
Ccl6	2.75786e-124	1.08556	0.79	0.593	8.56398e-120	0	Ccl6
Csrnp1	5.07389e-117	1.17136	0.692	0.608	1.57559e-112	0	Csrnp1
Gla	1.98621e-116	1.41682	0.572	0.359	6.16778e-112	0	Gla
Slfn1	1.10849e-115	1.34033	0.422	0.153	3.44219e-111	0	Slfn1
Slc2a1	1.12658e-115	1.18173	0.621	0.419	3.49836e-111	0	Slc2a1
H3f3b	1.93116e-115	0.657827	0.978	0.957	5.99682e-111	0	H3f3b
Bri3	1.55744e-112	1.15838	0.747	0.727	4.83631e-108	0	Bri3
Dedd2	1.74105e-111	1.33602	0.439	0.182	5.40648e-107	0	Dedd2
Junb	1.95447e-109	0.758648	0.941	0.918	6.06922e-105	0	Junb
Fcer1g	4.37491e-109	0.68789	0.898	0.641	1.35854e-104	0	Fcer1g
Ier5	7.45788e-109	1.00692	0.746	0.703	2.3159e-104	0	Ier5
Plaur	1.4145e-107	1.44384	0.626	0.452	4.39246e-103	0	Plaur
Aldoa	1.40604e-106	0.76363	0.847	0.766	4.36617e-102	0	Aldoa
Tgoln1	2.00612e-102	1.15583	0.637	0.538	6.22962e-98	0	Tgoln1
Ccdc126	1.15838e-99	1.32996	0.308	0.084	3.59712e-95	0	Ccdc126
Oser1	6.51705e-95	1.10151	0.626	0.526	2.02374e-90	0	Oser1
Nudt4	2.77632e-93	1.29864	0.563	0.4	8.6213e-89	0	Nudt4
Cdkn1a	1.13823e-92	1.26146	0.681	0.614	3.53455e-88	0	Cdkn1a
Lilrb4a	6.40769e-92	1.03981	0.479	0.25	1.98978e-87	0	Lilrb4a
Pgam1	9.34397e-92	0.770457	0.776	0.701	2.90158e-87	0	Pgam1
Ppp1r3b	6.15123e-88	0.9711	0.349	0.128	1.91014e-83	0	Ppp1r3b
Ifrd1	9.61209e-88	1.14817	0.738	0.741	2.98484e-83	0	Ifrd1
F10	1.15638e-87	1.36644	0.364	0.135	3.59092e-83	0	F10
Kpna4	4.17725e-86	1.20903	0.621	0.557	1.29716e-81	0	Kpna4
Gadd45a	9.85265e-86	1.37971	0.494	0.294	3.05954e-81	0	Gadd45a
Selenok	1.98014e-85	0.949347	0.701	0.712	6.14893e-81	0	Selenok
Ddx5	3.95794e-85	0.510351	0.9	0.873	1.22906e-80	0	Ddx5
Atp6v1g1	8.77405e-85	0.662564	0.801	0.772	2.72461e-80	0	Atp6v1g1
Cd44	3.859e-84	0.997501	0.673	0.595	1.19834e-79	0	Cd44
AA467197	1.74705e-81	1.17375	0.427	0.198	5.42511e-77	0	AA467197
Btg2	9.62191e-81	0.785706	0.764	0.716	2.98789e-76	0	Btg2
Atp6v1e1	1.8594e-79	1.02207	0.652	0.627	5.77399e-75	0	Atp6v1e1
Stx11	3.59745e-79	1.13321	0.38	0.169	1.11712e-74	0	Stx11
Slc16a3	5.12345e-77	1.17983	0.529	0.366	1.59098e-72	0	Slc16a3
Sgms2	1.6445e-75	1.24348	0.391	0.19	5.10665e-71	0	Sgms2
Sh2d3c	5.66242e-75	0.859609	0.255	0.071	1.75835e-70	0	Sh2d3c
Ccl4	1.18434e-74	1.98301	0.629	0.488	3.67772e-70	0	Ccl4
Neat1	1.9482e-71	0.583776	0.876	0.786	6.04976e-67	0	Neat1
Retreg1	8.37097e-71	1.0472	0.53	0.412	2.59944e-66	0	Retreg1
Chmp4b	2.16011e-70	0.78342	0.669	0.694	6.70778e-66	0	Chmp4b
Trib1	5.78862e-70	0.870003	0.636	0.553	1.79754e-65	0	Trib1
Egln3	1.35844e-67	1.09288	0.346	0.157	4.21838e-63	0	Egln3
Plin2	1.48085e-64	1.02639	0.631	0.569	4.59847e-60	0	Plin2
Tgif1	1.02394e-63	1.02844	0.59	0.556	3.17965e-59	0	Tgif1
Hspa5	3.07452e-63	0.684884	0.832	0.817	9.54731e-59	0	Hspa5
Ccnl1	9.71444e-61	0.650452	0.755	0.79	3.01663e-56	0	Ccnl1
Irak2	2.5349e-60	1.04468	0.439	0.286	7.87163e-56	0	Irak2
Ldha	1.17862e-59	0.777608	0.777	0.776	3.65996e-55	0	Ldha
2810474O19Rik	1.61309e-59	0.877089	0.633	0.565	5.00912e-55	0	2810474O19Rik
Hp	2.65532e-59	1.45138	0.271	0.098	8.24556e-55	0	Hp
Eno1	3.72116e-59	0.626475	0.754	0.73	1.15553e-54	0	Eno1
Isg15	4.09163e-59	1.60474	0.63	0.577	1.27057e-54	0	Isg15
P4hb	3.31446e-58	0.805919	0.647	0.623	1.02924e-53	0	P4hb
Echdc3	4.25641e-57	1.05293	0.264	0.1	1.32174e-52	0	Echdc3
Pkm	7.35233e-57	0.532868	0.84	0.811	2.28312e-52	0	Pkm
Rsad2	9.0226e-56	1.77812	0.367	0.191	2.80179e-51	0	Rsad2
Egr1	1.6267e-55	0.712899	0.737	0.621	5.05139e-51	0	Egr1
Bnip3	1.5326e-54	1.07708	0.441	0.287	4.75918e-50	0	Bnip3
Rabgef1	2.24922e-54	1.01159	0.484	0.378	6.98452e-50	0	Rabgef1
Lrg1	4.49625e-54	1.27056	0.273	0.108	1.39622e-49	0	Lrg1
Suco	7.70088e-54	1.24813	0.491	0.397	2.39135e-49	0	Suco
Efhd2	6.25176e-53	0.905836	0.63	0.644	1.94136e-48	0	Efhd2
Gpat3	7.23819e-53	0.796261	0.254	0.098	2.24768e-48	0	Gpat3
Nfkbid	8.25383e-53	1.00556	0.437	0.293	2.56306e-48	0	Nfkbid
Hk2	9.94044e-53	1.35971	0.521	0.437	3.08681e-48	0	Hk2
Maff	1.08224e-51	1.02833	0.514	0.441	3.36067e-47	0	Maff
Tmem189	2.17892e-51	0.961587	0.552	0.507	6.76621e-47	0	Tmem189
Mif	9.24379e-51	0.700197	0.766	0.758	2.87047e-46	0	Mif
Slc15a3	1.62403e-50	0.857881	0.502	0.381	5.04311e-46	0	Slc15a3
Ncf4	3.18451e-50	0.753413	0.57	0.475	9.88886e-46	0	Ncf4
Atp11b	5.46405e-50	0.989307	0.528	0.446	1.69675e-45	0	Atp11b
Isg20	2.07903e-49	1.24424	0.401	0.257	6.45602e-45	0	Isg20
C5ar1	6.98503e-49	0.899421	0.432	0.294	2.16906e-44	0	C5ar1
Fau	8.37911e-49	0.414137	0.986	0.945	2.60197e-44	0	Fau
Marcksl1	3.74038e-48	1.24936	0.55	0.519	1.1615e-43	0	Marcksl1
Clec4n	1.1424e-47	0.96944	0.481	0.328	3.54751e-43	0	Clec4n
Tnfaip3	1.26672e-47	0.902396	0.594	0.546	3.93356e-43	0	Tnfaip3
Il1a	3.15318e-47	1.13779	0.44	0.271	9.79157e-43	0	Il1a
Mapkapk2	1.47533e-46	0.92268	0.562	0.574	4.58134e-42	0	Mapkapk2
Hmox1	1.3087e-45	0.714606	0.553	0.45	4.06389e-41	0	Hmox1
Ctsd	2.80482e-45	0.262208	0.829	0.813	8.7098e-41	0	Ctsd
Prdx6	1.83149e-44	0.905305	0.624	0.64	5.68732e-40	0	Prdx6
Eif5	2.34392e-44	0.665521	0.713	0.795	7.27857e-40	0	Eif5
Rgcc	9.80752e-44	1.09469	0.38	0.233	3.04553e-39	0	Rgcc
Sat1	2.02055e-42	0.625407	0.726	0.744	6.27442e-38	0	Sat1
Cd300ld	2.49275e-41	0.901606	0.3	0.161	7.74073e-37	0	Cd300ld
Fnip2	3.13908e-41	0.951975	0.357	0.228	9.74778e-37	0	Fnip2
Npepps	4.81602e-41	0.958058	0.496	0.456	1.49552e-36	0	Npepps
Zfp36	2.05513e-37	0.710043	0.677	0.694	6.38179e-33	0	Zfp36
Cd33	3.89281e-37	0.819661	0.296	0.166	1.20883e-32	0	Cd33
Ifitm2	6.10761e-37	1.02428	0.682	0.712	1.8966e-32	0	Ifitm2
Etf1	7.04992e-37	0.818646	0.548	0.591	2.18921e-32	0	Etf1
Tmem38b	3.03847e-36	0.893384	0.308	0.184	9.43535e-32	0	Tmem38b
Klf2	4.76344e-36	0.868342	0.587	0.54	1.47919e-31	0	Klf2
Bhlhe40	3.34942e-35	0.715595	0.595	0.612	1.0401e-30	0	Bhlhe40
Cpeb2	3.81708e-35	0.906331	0.337	0.219	1.18532e-30	0	Cpeb2
Bcl2a1b	2.5601e-34	0.831922	0.63	0.523	7.94989e-30	0	Bcl2a1b
Hspa1b	1.33714e-32	0.383853	0.084	0.27	4.15221e-28	0	Hspa1b
Bnip3l	4.20898e-31	1.00199	0.544	0.592	1.30702e-26	0	Bnip3l
Gsr	1.40854e-30	1.00064	0.411	0.343	4.37393e-26	0	Gsr
Bst1	4.56919e-30	0.710583	0.253	0.138	1.41887e-25	0	Bst1
Hspa1a	5.15994e-30	0.598809	0.119	0.321	1.60232e-25	0	Hspa1a
Csf1	6.58727e-30	0.964619	0.264	0.151	2.04555e-25	0	Csf1
Mcfd2	8.44021e-30	0.254291	0.129	0.35	2.62094e-25	0	Mcfd2
Alox5ap	1.14226e-28	0.644831	0.539	0.459	3.54707e-24	0	Alox5ap
Tpi1	3.05549e-28	0.613832	0.686	0.709	9.4882e-24	0	Tpi1
Zfp292	3.21416e-28	0.945306	0.425	0.369	9.98092e-24	0	Zfp292
Marcks	3.3601e-28	0.744885	0.569	0.579	1.04341e-23	0	Marcks
Srsf5	1.64902e-26	0.447604	0.68	0.77	5.1207e-22	0	Srsf5
Tra2a	9.65903e-26	0.925459	0.54	0.599	2.99942e-21	0	Tra2a
Sap30	5.27539e-25	0.345601	0.164	0.388	1.63817e-20	0	Sap30
Cpne2	7.87464e-25	0.813889	0.259	0.161	2.44531e-20	0	Cpne2
Prdx5	9.50238e-25	0.616012	0.662	0.715	2.95077e-20	0	Prdx5
Tax1bp1	2.6088e-24	0.56675	0.595	0.696	8.10109e-20	0	Tax1bp1
Zeb2	3.31152e-24	0.541973	0.579	0.536	1.02833e-19	0	Zeb2
Dnajb9	3.5603e-24	1.18719	0.39	0.341	1.10558e-19	0	Dnajb9
Lcp1	5.53475e-23	0.584325	0.577	0.564	1.7187e-18	0	Lcp1
Nfil3	4.54933e-22	0.856063	0.446	0.441	1.4127e-17	0	Nfil3
Syk	7.31676e-22	0.731541	0.405	0.354	2.27207e-17	0	Syk
Osm	2.12861e-21	0.89745	0.376	0.3	6.60998e-17	0	Osm
Tnfaip2	5.34732e-21	0.948742	0.454	0.433	1.6605e-16	0	Tnfaip2
Rab11fip1	7.11903e-21	0.801566	0.343	0.277	2.21067e-16	0	Rab11fip1
Cited2	7.50414e-21	0.892707	0.49	0.484	2.33026e-16	0	Cited2
Sorl1	1.3462e-20	0.776849	0.305	0.229	4.18035e-16	0	Sorl1
Ube2b	4.36736e-20	0.589659	0.546	0.654	1.35619e-15	0	Ube2b
Sde2	4.55387e-20	0.965059	0.426	0.435	1.41411e-15	0	Sde2
Ago2	4.50439e-19	0.286773	0.225	0.468	1.39875e-14	0	Ago2
Lst1	5.13094e-19	0.711369	0.438	0.383	1.59331e-14	0	Lst1
Rnf19b	9.44958e-19	0.250097	0.198	0.417	2.93438e-14	0	Rnf19b
Parp14	1.78316e-18	0.253055	0.146	0.318	5.53726e-14	0	Parp14
Oasl2	2.07007e-18	0.922286	0.358	0.312	6.42818e-14	0	Oasl2
Atf3	2.28526e-18	0.52047	0.614	0.623	7.09643e-14	0	Atf3
Mbnl2	2.41398e-18	0.648121	0.53	0.612	7.49613e-14	0	Mbnl2
1600014C10Rik	4.75538e-18	1.00654	0.259	0.177	1.47669e-13	0	1600014C10Rik
Rnf213	6.91474e-18	0.258635	0.179	0.375	2.14724e-13	0	Rnf213
Tbc1d15	1.30358e-17	0.838748	0.372	0.35	4.04799e-13	0	Tbc1d15
Rasa2	2.06675e-17	0.261345	0.131	0.292	6.41786e-13	0	Rasa2
Wbp2	8.17611e-17	0.274496	0.18	0.378	2.53893e-12	0	Wbp2
Eea1	1.15514e-16	0.928931	0.409	0.417	3.58706e-12	0	Eea1
Atg3	1.36615e-16	0.29307	0.204	0.421	4.24232e-12	0	Atg3
Tgm2	1.72759e-16	0.87234	0.376	0.348	5.3647e-12	0	Tgm2
Tnfrsf1a	2.43466e-16	0.273099	0.197	0.405	7.56036e-12	0	Tnfrsf1a
Tpst2	2.7591e-16	0.29043	0.186	0.384	8.56783e-12	0	Tpst2
Vmp1	3.15446e-16	0.273629	0.243	0.487	9.79553e-12	0	Vmp1
Cks2	4.40205e-16	0.29267	0.223	0.435	1.36697e-11	0	Cks2
Hspa13	5.8324e-16	0.300611	0.142	0.304	1.81114e-11	0	Hspa13
Ptp4a1	9.68083e-16	0.740926	0.507	0.606	3.00619e-11	0	Ptp4a1
Atp6v1a	1.10435e-15	0.795021	0.454	0.495	3.42933e-11	0	Atp6v1a
Ppp1r10	1.42112e-15	0.275099	0.186	0.375	4.41301e-11	0	Ppp1r10
Eapp	1.616e-15	0.317834	0.193	0.397	5.01815e-11	0	Eapp
Hnrnpc	2.3222e-15	0.626374	0.521	0.635	7.21112e-11	0	Hnrnpc
Ruvbl2	3.64643e-15	0.251302	0.128	0.277	1.13232e-10	0	Ruvbl2
Cnppd1	3.70436e-15	0.316214	0.144	0.303	1.15032e-10	0	Cnppd1
Rest	7.09221e-15	0.316953	0.179	0.364	2.20234e-10	0	Rest
Emd	7.72302e-15	0.292623	0.228	0.453	2.39823e-10	0	Emd
Naa50	9.58461e-15	0.326999	0.27	0.531	2.97631e-10	0	Naa50
Spi1	1.05012e-14	0.575774	0.457	0.429	3.26094e-10	0	Spi1
Gpbp1	1.0817e-14	0.255888	0.248	0.485	3.35901e-10	0	Gpbp1
Gmfg	1.26485e-14	0.594203	0.5	0.525	3.92775e-10	0	Gmfg
N4bp1	1.32715e-14	0.312377	0.236	0.463	4.12119e-10	0	N4bp1
Max	2.81997e-14	0.843595	0.37	0.367	8.75686e-10	0	Max
Gpsm3	3.4292e-14	0.294283	0.242	0.469	1.06487e-09	0	Gpsm3
Lrrfip2	3.55921e-14	0.911648	0.386	0.39	1.10524e-09	0	Lrrfip2
Gcnt2	5.31228e-14	0.744649	0.307	0.262	1.64962e-09	0	Gcnt2
Ddit3	5.8251e-14	0.880353	0.358	0.338	1.80887e-09	0	Ddit3
Ubc	8.71744e-14	0.376699	0.916	0.908	2.70703e-09	0	Ubc
Azin1	9.79296e-14	0.260962	0.256	0.493	3.04101e-09	0	Azin1
Sntb2	1.08896e-13	0.265602	0.141	0.288	3.38155e-09	0	Sntb2
Gapdh	2.03088e-13	0.306895	0.843	0.865	6.3065e-09	0	Gapdh
Atf1	2.12228e-13	0.317151	0.213	0.418	6.59031e-09	0	Atf1
Ehd1	2.49041e-13	0.789837	0.479	0.557	7.73347e-09	0	Ehd1
Fam32a	2.63502e-13	0.376909	0.263	0.514	8.18254e-09	0	Fam32a
Cnot7	4.46113e-13	0.354279	0.206	0.4	1.38532e-08	0	Cnot7
Cdk2ap2	5.14333e-13	0.404225	0.248	0.479	1.59716e-08	0	Cdk2ap2
Tbc1d20	7.827e-13	0.273699	0.146	0.292	2.43052e-08	0	Tbc1d20
Dph3	9.52719e-13	0.304174	0.24	0.466	2.95848e-08	0	Dph3
Xbp1	9.89409e-13	1.08794	0.418	0.465	3.07241e-08	0	Xbp1
Pfkl	1.4165e-12	0.730025	0.415	0.448	4.39865e-08	0	Pfkl
Slpi	1.49896e-12	0.861201	0.272	0.205	4.65473e-08	0	Slpi
Ube2h	1.87979e-12	0.271644	0.192	0.37	5.83731e-08	0	Ube2h
Iqsec1	2.31617e-12	0.713258	0.292	0.251	7.19241e-08	0	Iqsec1
Atp6v1b2	2.45579e-12	0.352177	0.234	0.442	7.62595e-08	0	Atp6v1b2
Ptpn1	2.59952e-12	0.266868	0.342	0.623	8.07228e-08	0	Ptpn1
Fndc3a	3.92811e-12	0.350802	0.247	0.465	1.2198e-07	0	Fndc3a
Wsb1	5.06204e-12	0.737538	0.462	0.543	1.57192e-07	0	Wsb1
Rbpj	5.74977e-12	0.601273	0.489	0.583	1.78548e-07	0	Rbpj
Vps26a	6.01884e-12	0.31914	0.163	0.317	1.86903e-07	0	Vps26a
Slc31a2	6.12703e-12	0.832136	0.274	0.232	1.90263e-07	0	Slc31a2
Gm17056	6.83816e-12	0.808422	0.258	0.207	2.12345e-07	0	Gm17056
Kctd12	8.41465e-12	0.721056	0.428	0.445	2.613e-07	0	Kctd12
Glrx	1.08122e-11	0.765331	0.388	0.402	3.3575e-07	0	Glrx
Slc31a1	1.10133e-11	0.360942	0.161	0.313	3.41996e-07	0	Slc31a1
Acap2	1.49215e-11	0.325098	0.171	0.327	4.63358e-07	0	Acap2
Rbm7	1.61258e-11	0.300383	0.26	0.486	5.00756e-07	0	Rbm7
Ptpn6	1.62574e-11	0.267049	0.242	0.442	5.0484e-07	0	Ptpn6
Vps37b	1.73395e-11	0.606053	0.418	0.412	5.38445e-07	0	Vps37b
Napa	1.92706e-11	0.351879	0.24	0.456	5.98411e-07	0	Napa
Zc3h12a	2.117e-11	0.875947	0.374	0.386	6.57393e-07	0	Zc3h12a
Nfe2l2	2.971e-11	0.61025	0.488	0.563	9.22584e-07	0	Nfe2l2
Plpbp	3.67875e-11	0.422353	0.175	0.332	1.14236e-06	0	Plpbp
Mrpl45	5.71647e-11	0.286235	0.136	0.265	1.77514e-06	0	Mrpl45
Slc20a1	7.84922e-11	0.295663	0.238	0.419	2.43742e-06	0	Slc20a1
Txnrd1	9.55268e-11	0.330135	0.268	0.487	2.96639e-06	0	Txnrd1
Rtf2	1.13261e-10	0.316756	0.25	0.469	3.5171e-06	0	Rtf2
Cd84	1.82398e-10	0.682788	0.328	0.305	5.66401e-06	0	Cd84
Dmxl2	1.95822e-10	0.60484	0.266	0.22	6.08087e-06	0	Dmxl2
Sra1	2.3411e-10	0.685821	0.437	0.525	7.26982e-06	0	Sra1
Plekhm2	2.92654e-10	0.280323	0.152	0.283	9.0878e-06	0	Plekhm2
Clk4	3.82845e-10	0.312753	0.217	0.397	1.18885e-05	0	Clk4
S100a11	4.25467e-10	0.655579	0.64	0.713	1.3212e-05	0	S100a11
Txnip	4.53197e-10	0.311103	0.211	0.372	1.40731e-05	0	Txnip
Plk3	4.75522e-10	0.719854	0.397	0.427	1.47664e-05	0	Plk3
Bsg	5.17637e-10	0.392462	0.602	0.694	1.60742e-05	0	Bsg
Anxa11	6.33833e-10	0.311311	0.179	0.328	1.96824e-05	0	Anxa11
Ogfrl1	7.07314e-10	0.379876	0.164	0.305	2.19642e-05	0	Ogfrl1
Cox17	8.0218e-10	0.778872	0.386	0.431	2.49101e-05	0	Cox17
Cwc25	1.02408e-09	0.319278	0.158	0.292	3.18007e-05	0	Cwc25
Wwp2	1.26595e-09	0.25761	0.19	0.34	3.93114e-05	0	Wwp2
Lgals3	1.35389e-09	0.250687	0.782	0.803	4.20425e-05	0	Lgals3
Adam8	1.437e-09	0.459248	0.292	0.242	4.46231e-05	0	Adam8
Sp140	1.53691e-09	0.75922	0.33	0.328	4.77257e-05	0	Sp140
Mpp1	1.63644e-09	0.363351	0.207	0.372	5.08165e-05	0	Mpp1
Ubb	1.71882e-09	0.323732	0.872	0.871	5.33746e-05	0	Ubb
Sertad1	1.74306e-09	0.290466	0.274	0.487	5.41272e-05	0	Sertad1
Dtnbp1	2.27063e-09	0.324783	0.244	0.444	7.05099e-05	0	Dtnbp1
Id2	2.52399e-09	0.652976	0.622	0.737	7.83775e-05	0	Id2
Gng12	2.76848e-09	0.335628	0.211	0.381	8.59695e-05	0	Gng12
Cnot4	2.99548e-09	0.397089	0.219	0.395	9.30186e-05	0	Cnot4
Ubxn4	3.18848e-09	0.259832	0.32	0.579	9.90118e-05	0	Ubxn4
Supt4a	3.19734e-09	0.265142	0.335	0.604	9.92871e-05	0	Supt4a
Vps37a	5.80068e-09	0.337678	0.164	0.297	0.000180128	0	Vps37a
Zfand3	5.88778e-09	0.35176	0.204	0.369	0.000182833	0	Zfand3
Actg1	7.45653e-09	0.336851	0.91	0.908	0.000231548	0	Actg1
Snx20	7.59728e-09	0.718189	0.324	0.32	0.000235918	0	Snx20
Ptprc	1.08873e-08	0.350168	0.527	0.548	0.000338084	0	Ptprc
Smim3	1.47562e-08	0.264659	0.169	0.298	0.000458223	0	Smim3
Tug1	1.63246e-08	0.280239	0.142	0.255	0.000506927	0	Tug1
Slc38a1	1.90041e-08	0.355246	0.232	0.396	0.000590135	0	Slc38a1
Gsk3a	1.93268e-08	0.338022	0.156	0.281	0.000600155	0	Gsk3a
Syf2	1.96216e-08	0.318164	0.301	0.542	0.000609309	0	Syf2
Pfkp	3.34845e-08	0.618999	0.437	0.514	0.00103979	0	Pfkp
M6pr	4.21157e-08	0.370541	0.3	0.534	0.00130782	0	M6pr
Cmip	4.68717e-08	0.325205	0.202	0.354	0.00145551	0	Cmip
Csnk1e	4.84459e-08	0.381977	0.233	0.41	0.00150439	0	Csnk1e
Sbno1	5.47934e-08	0.318871	0.291	0.507	0.0017015	0	Sbno1
Ube2d3	5.82003e-08	0.277988	0.648	0.817	0.00180729	0	Ube2d3
Polr2a	6.37863e-08	0.359384	0.254	0.446	0.00198076	0	Polr2a
Atp6v0e	7.21896e-08	0.386366	0.557	0.703	0.0022417	0	Atp6v0e
Klf6	8.52389e-08	0.384825	0.666	0.776	0.00264692	0	Klf6
Wsb2	9.38672e-08	0.398747	0.224	0.393	0.00291486	0	Wsb2
Stat6	1.02105e-07	0.319837	0.16	0.281	0.00317067	0	Stat6
Ppp1r2	1.08063e-07	0.634176	0.43	0.525	0.00335567	0	Ppp1r2
Fam162a	1.11741e-07	0.853513	0.434	0.509	0.00346988	0	Fam162a
Pnpla2	1.34669e-07	0.38451	0.173	0.302	0.00418187	0	Pnpla2
Ssu72	1.56587e-07	0.272642	0.317	0.56	0.0048625	0	Ssu72
Higd1a	2.10362e-07	0.64529	0.474	0.589	0.00653237	0	Higd1a
Alcam	2.15594e-07	0.263215	0.198	0.336	0.00669483	0	Alcam
Dgkz	2.52082e-07	0.402867	0.208	0.358	0.00782792	0	Dgkz
Gadd45g	2.84589e-07	0.665631	0.244	0.408	0.00883733	0	Gadd45g
Rab9	3.35168e-07	0.921962	0.348	0.388	0.010408	0	Rab9
Ypel3	3.5807e-07	0.731946	0.395	0.459	0.0111191	0	Ypel3
Adprh	5.99115e-07	0.344394	0.168	0.289	0.0186043	0	Adprh
Ddit4	6.19887e-07	0.35888	0.156	0.261	0.0192493	0	Ddit4
Cd82	6.49735e-07	0.293198	0.227	0.384	0.0201762	0	Cd82
Rilpl2	7.58366e-07	0.417991	0.304	0.502	0.0235495	0	Rilpl2
Nampt	7.93455e-07	0.364822	0.266	0.453	0.0246392	0	Nampt
Soat1	8.34284e-07	0.789075	0.338	0.366	0.025907	0	Soat1
Tes	8.38598e-07	0.691507	0.374	0.424	0.026041	0	Tes
Atg12	8.45874e-07	0.403106	0.159	0.272	0.0262669	0	Atg12
Esd	8.69222e-07	0.408252	0.384	0.643	0.0269919	0	Esd
Gns	8.72615e-07	0.258367	0.25	0.414	0.0270973	0	Gns
Tnfrsf1b	9.76668e-07	0.615423	0.317	0.323	0.0303285	0	Tnfrsf1b
Rnf11	1.60374e-06	0.340011	0.223	0.375	0.0498009	0	Rnf11
Snx10	1.68823e-06	0.284493	0.166	0.274	0.0524246	0	Snx10
Atp6v0d1	2.03755e-06	0.390395	0.28	0.481	0.0632722	0	Atp6v0d1
Fgl2	2.68543e-06	0.671558	0.272	0.258	0.0833905	0	Fgl2
Dusp16	3.72916e-06	0.74059	0.275	0.27	0.115802	0	Dusp16
Calm2	3.76352e-06	0.257922	0.666	0.781	0.116869	0	Calm2
Fam50a	4.07183e-06	0.416066	0.237	0.401	0.126443	0	Fam50a
Lpin2	4.86857e-06	0.44319	0.198	0.323	0.151184	0	Lpin2
Tmed5	8.50867e-06	0.450677	0.332	0.576	0.26422	0	Tmed5
Atg2a	9.85203e-06	0.85463	0.261	0.251	0.305935	0	Atg2a
Ralgds	1.29894e-05	0.405514	0.217	0.354	0.403361	0	Ralgds
Osbpl9	1.88474e-05	0.365705	0.245	0.402	0.585267	0	Osbpl9
Slfn5	1.92227e-05	0.341601	0.181	0.281	0.596922	0	Slfn5
Rtp4	1.97139e-05	0.754519	0.337	0.373	0.612175	0	Rtp4
Arpc3	2.13e-05	0.252924	0.713	0.819	0.66143	0	Arpc3
Rnh1	2.13306e-05	0.339328	0.388	0.634	0.662378	0	Rnh1
Zfp36l2	2.52516e-05	0.57775	0.538	0.681	0.784138	0	Zfp36l2
Socs3	3.19516e-05	0.565018	0.525	0.629	0.992194	0	Socs3
Sgpl1	3.64797e-05	0.377579	0.221	0.355	1	0	Sgpl1
Taf7	3.97873e-05	0.464993	0.242	0.395	1	0	Taf7
Tiparp	4.53714e-05	0.644023	0.462	0.579	1	0	Tiparp
Rhoh	4.55229e-05	0.544222	0.329	0.34	1	0	Rhoh
Sin3b	4.6021e-05	0.733958	0.439	0.593	1	0	Sin3b
Hbp1	4.71362e-05	0.419816	0.211	0.342	1	0	Hbp1
Plekhf2	5.29332e-05	0.549005	0.173	0.279	1	0	Plekhf2
Trim30a	5.33046e-05	0.373263	0.223	0.351	1	0	Trim30a
Wipf1	5.38605e-05	0.321213	0.192	0.304	1	0	Wipf1
Cdkn1b	7.62426e-05	0.397667	0.254	0.406	1	0	Cdkn1b
Tet2	9.67745e-05	0.298713	0.268	0.422	1	0	Tet2
Usf2	0.000103416	0.42796	0.311	0.523	1	0	Usf2
Snx18	0.000106326	0.630977	0.351	0.405	1	0	Snx18
Arid5b	0.000252002	0.757036	0.386	0.473	1	0	Arid5b
Klhl24	0.000280798	0.383582	0.217	0.337	1	0	Klhl24
Plgrkt	0.000298286	0.79931	0.385	0.487	1	0	Plgrkt
Ifi27	0.000306329	0.304975	0.314	0.496	1	0	Ifi27
Atp6ap2	0.000324574	0.54119	0.447	0.591	1	0	Atp6ap2
Map3k8	0.000330947	0.81909	0.311	0.349	1	0	Map3k8
Per1	0.000340079	0.323891	0.218	0.334	1	0	Per1
Lcp2	0.000346552	0.281177	0.175	0.267	1	0	Lcp2
Hsp90aa1	0.000397143	0.327005	0.608	0.813	1	0	Hsp90aa1
Lrrc25	0.000424042	0.300331	0.166	0.252	1	0	Lrrc25
Sqstm1	0.00047	0.406638	0.364	0.589	1	0	Sqstm1
Fam107b	0.000495191	0.34433	0.264	0.406	1	0	Fam107b
Vasp	0.000555186	0.604197	0.443	0.584	1	0	Vasp
Diaph1	0.000597756	0.34033	0.334	0.538	1	0	Diaph1
1700017B05Rik	0.000638475	0.453375	0.187	0.287	1	0	1700017B05Rik
Lasp1	0.000712651	0.737897	0.347	0.421	1	0	Lasp1
Atf7ip	0.000730624	0.343159	0.183	0.276	1	0	Atf7ip
Csf2rb	0.000742715	0.398226	0.32	0.338	1	0	Csf2rb
Rab8b	0.000789554	0.504366	0.36	0.419	1	0	Rab8b
Amdhd2	0.00084349	0.655981	0.248	0.255	1	0	Amdhd2
Tmem248	0.000866198	0.507937	0.228	0.356	1	0	Tmem248
Taldo1	0.00103161	0.447027	0.424	0.675	1	0	Taldo1
Gpr137b	0.00119445	0.626991	0.269	0.282	1	0	Gpr137b
Tmem251	0.00123024	0.430184	0.175	0.266	1	0	Tmem251
Dnajc5	0.00126756	0.508396	0.276	0.44	1	0	Dnajc5
Cxcr4	0.00132375	0.56731	0.275	0.288	1	0	Cxcr4
Rragc	0.0013392	0.491184	0.274	0.437	1	0	Rragc
Fosl2	0.00136255	0.523135	0.431	0.557	1	0	Fosl2
Arih2	0.0013843	0.414981	0.236	0.362	1	0	Arih2
Gsn	0.00145394	0.448582	0.427	0.526	1	0	Gsn
Bcl2l1	0.00145571	0.663714	0.275	0.301	1	0	Bcl2l1
Vps4b	0.00158863	0.645012	0.355	0.442	1	0	Vps4b
Ncf2	0.00162878	0.496465	0.359	0.408	1	0	Ncf2
Nr4a3	0.00171188	0.287086	0.223	0.325	1	0	Nr4a3
Flot1	0.0017979	0.442716	0.225	0.348	1	0	Flot1
Ankrd12	0.00199743	0.682541	0.3	0.331	1	0	Ankrd12
Adipor1	0.00262359	0.622607	0.381	0.493	1	0	Adipor1
1810058I24Rik	0.00292739	0.712011	0.432	0.588	1	0	1810058I24Rik
Kdm6b	0.00294475	0.274391	0.418	0.646	1	0	Kdm6b
Nek6	0.00328456	0.414253	0.182	0.271	1	0	Nek6
Erbin	0.00459125	0.445097	0.262	0.402	1	0	Erbin
Tspan13	0.00496249	0.549669	0.251	0.26	1	0	Tspan13
Chd7	0.00561145	0.533568	0.33	0.383	1	0	Chd7
Cd164	0.0067471	0.488501	0.3	0.473	1	0	Cd164
Lyn	0.0074086	0.256771	0.277	0.398	1	0	Lyn
Hectd1	0.00748196	0.540124	0.406	0.537	1	0	Hectd1
Bcl2l11	0.00808499	0.428797	0.27	0.405	1	0	Bcl2l11
Spty2d1	0.00887525	0.450327	0.296	0.455	1	0	Spty2d1
Baz2b	0.00891662	0.440583	0.288	0.443	1	0	Baz2b

## Sheet: Cluster1
Gene	P_value	Avgerage_logFC	pct.1	pct.2	P_value_adjusted	Cluster	Gene			Lineage	Gene	P_value	Avgerage_logFC	pct.1	pct.2	P_value_adjusted	References
mt-Co2	2e-112	1.69296	0.981	0.951	5e-108	1	mt-Co2			MDP/CDP	Trps1	0.00889424	0.383444	0.336	0.494	1	Miller, J. C., Brown, B. D., Shay, T., Gautier, E. L., Jojic, V., Cohain, A., ... & Hashimoto, D. (2012). Deciphering the transcriptional network of the dendritic cell lineage. Nature immunology, 13(9), 888.
mt-Co3	1.12781e-107	1.7368	0.981	0.972	3.50218e-103	1	mt-Co3			CDPs to cDC	Rel	5.63759e-05	0.387172	0.308	0.5	1	Miller, J. C., Brown, B. D., Shay, T., Gautier, E. L., Jojic, V., Cohain, A., ... & Hashimoto, D. (2012). Deciphering the transcriptional network of the dendritic cell lineage. Nature immunology, 13(9), 888.
mt-Cytb	2.17324e-105	1.6458	0.939	0.896	6.74856e-101	1	mt-Cytb			cDC	Etv3	1.71969e-06	0.344786	0.184	0.333	0.0534017	Miller, J. C., Brown, B. D., Shay, T., Gautier, E. L., Jojic, V., Cohain, A., ... & Hashimoto, D. (2012). Deciphering the transcriptional network of the dendritic cell lineage. Nature immunology, 13(9), 888.
mt-Nd2	3.5357e-104	1.66883	0.911	0.849	1.09794e-99	1	mt-Nd2			cDC	Cd86	7.33849e-05	0.287179	0.174	0.291	1	Miller, J. C., Brown, B. D., Shay, T., Gautier, E. L., Jojic, V., Cohain, A., ... & Hashimoto, D. (2012). Deciphering the transcriptional network of the dendritic cell lineage. Nature immunology, 13(9), 888.
mt-Co1	6.06514e-104	1.58112	0.974	0.95	1.88341e-99	1	mt-Co1
mt-Atp6	6.13445e-104	1.67953	0.987	0.964	1.90493e-99	1	mt-Atp6
mt-Nd4	4.9803e-97	1.582	0.915	0.863	1.54653e-92	1	mt-Nd4
mt-Nd1	1.00875e-89	1.562	0.896	0.853	3.13249e-85	1	mt-Nd1
mt-Nd5	2.4455e-83	1.49181	0.801	0.709	7.59402e-79	1	mt-Nd5
mt-Nd3	1.77175e-69	1.46347	0.731	0.627	5.5018e-65	1	mt-Nd3
mt-Nd4l	6.43965e-56	1.44578	0.69	0.619	1.99971e-51	1	mt-Nd4l
Gm42418	2.18398e-49	0.503394	0.989	0.999	6.78191e-45	1	Gm42418
mt-Atp8	1.22825e-17	1.11465	0.46	0.416	3.81408e-13	1	mt-Atp8
mt-Nd6	1.85814e-16	1.11417	0.397	0.318	5.77007e-12	1	mt-Nd6
Chchd10	2.21115e-16	0.306405	0.08	0.257	6.86629e-12	1	Chchd10
Gfpt1	5.64647e-11	0.263548	0.132	0.299	1.7534e-06	1	Gfpt1
Tra2b	9.43194e-10	0.26236	0.343	0.632	2.9289e-05	1	Tra2b
Luc7l2	4.06368e-09	0.292724	0.373	0.669	0.000126189	1	Luc7l2
Bpifa2	6.57174e-09	2.08268	0.538	0.564	0.000204072	1	Bpifa2
Nfkb1	1.12387e-08	0.465685	0.31	0.563	0.000348995	1	Nfkb1
Camk2d	1.36285e-08	0.258011	0.143	0.289	0.000423206	1	Camk2d
Epb41l2	1.80181e-08	0.38853	0.23	0.44	0.000559516	1	Epb41l2
Ankrd11	1.43341e-07	0.274323	0.39	0.663	0.00445117	1	Ankrd11
Slc38a11	1.87471e-07	0.272561	0.208	0.375	0.00582152	1	Slc38a1
Iqgap1	2.10779e-07	0.254971	0.449	0.746	0.00654533	1	Iqgap1
Synj1	2.28133e-07	0.282385	0.143	0.279	0.0070842	1	Synj1
Dot1l	2.96747e-07	0.326501	0.204	0.374	0.00921489	1	Dot1l
Sash1	8.63275e-07	0.44086	0.21	0.382	0.0268073	1	Sash1
Lrp1	1.35955e-06	0.252077	0.178	0.322	0.0422182	1	Lrp1
Etv3	1.71969e-06	0.344786	0.184	0.333	0.0534017	1	Etv3
Kcnq1ot1	7.40582e-06	0.321758	0.152	0.271	0.229973	1	Kcnq1ot1
Lars2	8.92968e-06	0.628969	0.28	0.469	0.277293	1	Lars2
Malt1	4.69469e-05	0.499894	0.276	0.445	1	1	Malt1
Rel	5.63759e-05	0.387172	0.308	0.5	1	1	Rel
Cd86	7.33849e-05	0.287179	0.174	0.291	1	1	Cd86
Atp2b1	0.00012497	0.420841	0.479	0.757	1	1	Atp2b1
Ccr5	0.000126852	0.259548	0.158	0.263	1	1	Ccr5
Xist	0.000478447	0.707409	0.596	0.717	1	1	Xist
Gm26917	0.00160588	1.5155	0.382	0.428	1	1	Gm26917
Creb5	0.00528496	0.513152	0.245	0.375	1	1	Creb5
Trps1	0.00889424	0.383444	0.336	0.494	1	1	Trps1

## Sheet: Cluster2
Gene	P_value	Avgerage_logFC	pct.1	pct.2	P_value_adjusted	Cluster	Gene		Lineage	Gene	P_value	Avgerage_logFC	pct.1	pct.2	P_value_adjusted	References
Cdkn2a	0	1.91356	0.968	0.149	0	2	Cdkn2a
Wfdc2	0	1.82654	0.847	0.093	0	2	Wfdc2		Epithelial cell	Krt17	0	1.73502	0.773	0.06	0
Krt17	0	1.73502	0.773	0.06	0	2	Krt17		Epithelial cell	Krt7	0	1.67009	0.896	0.109	0
Krt7	0	1.67009	0.896	0.109	0	2	Krt7		Epithelial cell	Krt14	0	1.54376	0.708	0.063	0
Krt14	0	1.54376	0.708	0.063	0	2	Krt14
Sfn	0	1.49664	0.905	0.125	0	2	Sfn
Fxyd3	0	1.48568	0.935	0.16	0	2	Fxyd3
Nfib	0	1.44282	0.975	0.175	0	2	Nfib
Cldn7	0	1.40282	0.919	0.112	0	2	Cldn7
Cald1	0	1.24078	0.972	0.147	0	2	Cald1
Gja1	0	1.23064	0.806	0.077	0	2	Gja1
Crip2	0	1.21043	0.961	0.174	0	2	Crip2
Sdc1	0	1.20476	0.907	0.113	0	2	Sdc1
Sox9	0	1.18793	0.882	0.079	0	2	Sox9
Spint2	0	1.12815	0.954	0.141	0	2	Spint2
Tpm2	0	1.1254	0.748	0.038	0	2	Tpm2
Prkg2	0	1.0994	0.72	0.047	0	2	Prkg2
Cpe	0	1.07944	0.838	0.069	0	2	Cpe
Irx1	0	1.05735	0.91	0.11	0	2	Irx1
Krt19	0	1.04557	0.775	0.078	0	2	Krt19
S100a14	0	1.03589	0.711	0.035	0	2	S100a14
Fbln2	0	1.00939	0.852	0.1	0	2	Fbln2
Irx2	0	0.986923	0.921	0.107	0	2	Irx2
Emp2	0	0.943149	0.907	0.085	0	2	Emp2
Pbx1	0	0.93869	0.903	0.125	0	2	Pbx1
Efna5	0	0.90126	0.794	0.057	0	2	Efna5
Ehf	0	0.871445	0.796	0.093	0	2	Ehf
Clu	0	0.863557	0.785	0.083	0	2	Clu
S100a16	0	0.824147	0.875	0.116	0	2	S100a16
Cnn3	0	0.818921	0.873	0.105	0	2	Cnn3
Cxadr	0	0.816926	0.833	0.073	0	2	Cxadr
Rab25	0	0.795898	0.838	0.082	0	2	Rab25
Ptprf	0	0.785039	0.889	0.091	0	2	Ptprf
Mast4	0	0.768998	0.861	0.101	0	2	Mast4
Pls3	0	0.764699	0.789	0.071	0	2	Pls3
Perp	0	0.759719	0.759	0.053	0	2	Perp
Klf5	0	0.737485	0.863	0.083	0	2	Klf5
Hells	0	0.726716	0.873	0.129	0	2	Hells
Slco2a1	0	0.716943	0.766	0.06	0	2	Slco2a1
Anln	0	0.701491	0.803	0.095	0	2	Anln
Serpinb5	0	0.69423	0.697	0.048	0	2	Serpinb5
Adgrl2	0	0.684316	0.771	0.082	0	2	Adgrl2
Irx5	0	0.680679	0.829	0.069	0	2	Irx5
Flnb	0	0.671391	0.829	0.111	0	2	Flnb
Lypd3	0	0.671125	0.715	0.062	0	2	Lypd3
St14	0	0.647199	0.843	0.085	0	2	St14
F2rl1	0	0.63952	0.708	0.045	0	2	F2rl1
Klc3	0	0.630088	0.81	0.077	0	2	Klc3
Lad1	0	0.616828	0.799	0.062	0	2	Lad1
Lsr	0	0.616014	0.836	0.104	0	2	Lsr
Foxc1	0	0.601255	0.775	0.073	0	2	Foxc1
Wwtr1	0	0.595247	0.843	0.089	0	2	Wwtr1
Fermt2	0	0.592737	0.803	0.094	0	2	Fermt2
Mpzl1	0	0.591291	0.778	0.083	0	2	Mpzl1
Igsf3	0	0.584104	0.794	0.085	0	2	Igsf3
Kcnk1	0	0.583758	0.766	0.068	0	2	Kcnk1
Dsg2	0	0.577811	0.782	0.048	0	2	Dsg2
Cttn	0	0.576854	0.843	0.084	0	2	Cttn
Epha2	0	0.56215	0.745	0.074	0	2	Epha2
Fhl2	0	0.534207	0.662	0.051	0	2	Fhl2
Pkp1	0	0.531708	0.699	0.042	0	2	Pkp1
Ovol1	0	0.522594	0.59	0.037	0	2	Ovol1
Ptprk	0	0.511668	0.738	0.062	0	2	Ptprk
Tead1	0	0.505692	0.769	0.082	0	2	Tead1
Serinc2	0	0.48882	0.729	0.059	0	2	Serinc2
Stard10	0	0.482035	0.796	0.085	0	2	Stard10
Galnt3	0	0.477198	0.762	0.085	0	2	Galnt3
Gprc5a	0	0.468239	0.602	0.024	0	2	Gprc5a
Arhgef5	0	0.454891	0.762	0.075	0	2	Arhgef5
Aebp1	0	0.450789	0.694	0.063	0	2	Aebp1
Slc12a2	0	0.443399	0.667	0.057	0	2	Slc12a2
Sult2b1	0	0.426459	0.639	0.049	0	2	Sult2b1
Crb3	0	0.416186	0.65	0.044	0	2	Crb3
Esrp1	0	0.415108	0.736	0.07	0	2	Esrp1
Clip4	0	0.404341	0.558	0.025	0	2	Clip4
Tpbg	0	0.388503	0.669	0.055	0	2	Tpbg
Plekha7	0	0.38434	0.609	0.04	0	2	Plekha7
Mpzl2	0	0.381538	0.648	0.049	0	2	Mpzl2
Pcdh1	0	0.344552	0.653	0.05	0	2	Pcdh1
Celf4	0	0.329171	0.581	0.037	0	2	Celf4
Efna1	0	0.319877	0.56	0.032	0	2	Efna1
Ryk	2.1446e-307	0.508843	0.817	0.102	6.65961e-303	2	Ryk
Gjb3	2.68554e-307	0.265563	0.449	0.016	8.33942e-303	2	Gjb3
Ltbp1	4.93207e-305	0.421915	0.583	0.042	1.53156e-300	2	Ltbp1
Nedd4	2.89324e-304	0.872809	0.931	0.146	8.98437e-300	2	Nedd4
Magi1	9.92205e-304	0.270024	0.572	0.038	3.08109e-299	2	Magi1
Epb41l5	1.23928e-303	0.298475	0.544	0.033	3.84834e-299	2	Epb41l5
Fat1	1.2016e-302	0.354549	0.639	0.054	3.73132e-298	2	Fat1
Elovl7	1.41646e-302	0.29621	0.556	0.036	4.39855e-298	2	Elovl7
Tfap2a	3.50678e-302	0.355368	0.641	0.053	1.08896e-297	2	Tfap2a
Epn2	3.79054e-302	0.375555	0.664	0.061	1.17708e-297	2	Epn2
Tinagl1	6.03609e-302	0.427713	0.611	0.047	1.87439e-297	2	Tinagl1
Cdcp1	6.73925e-302	0.282709	0.562	0.037	2.09274e-297	2	Cdcp1
Cenph	1.42463e-301	0.471262	0.722	0.079	4.42391e-297	2	Cenph
Parva	3.25253e-300	0.352338	0.706	0.071	1.01001e-295	2	Parva
Cldn3	5.81111e-300	1.39797	0.942	0.171	1.80452e-295	2	Cldn3
Klk10	5.7049e-299	0.827777	0.498	0.025	1.77154e-294	2	Klk10
Tm4sf1	1.17984e-298	1.8578	0.981	0.224	3.66377e-294	2	Tm4sf1
Vasn	1.86086e-298	0.435482	0.701	0.071	5.77852e-294	2	Vasn
Lama5	7.63099e-298	0.308772	0.678	0.062	2.36965e-293	2	Lama5
Cd109	9.54679e-298	0.407161	0.597	0.047	2.96457e-293	2	Cd109
Uhrf1	1.11798e-297	0.603092	0.792	0.104	3.47166e-293	2	Uhrf1
Inhbb	4.98142e-297	0.394137	0.593	0.044	1.54688e-292	2	Inhbb
Rtkn	2.58845e-296	0.382884	0.681	0.066	8.03792e-292	2	Rtkn
Nrtn	2.96114e-296	0.396617	0.493	0.025	9.19522e-292	2	Nrtn
Cryab	1.27248e-294	0.982114	0.803	0.106	3.95143e-290	2	Cryab
Tcim	8.82909e-294	0.837073	0.85	0.118	2.7417e-289	2	Tcim
Epcam	2.12538e-293	2.20451	0.986	0.293	6.59996e-289	2	Epcam
2200002D01Rik	6.5616e-293	0.495597	0.669	0.065	2.03757e-288	2	2200002D01Rik
Tjp1	1.29211e-291	0.384746	0.715	0.078	4.01237e-287	2	Tjp1
Amotl1	3.12251e-291	0.374525	0.697	0.071	9.69635e-287	2	Amotl1
Jup	9.46726e-290	0.711127	0.898	0.149	2.93987e-285	2	Jup
Pard3	1.01966e-289	0.31785	0.641	0.058	3.16634e-285	2	Pard3
Nes	4.08536e-289	0.593232	0.762	0.091	1.26863e-284	2	Nes
Dtl	1.37189e-288	0.739894	0.868	0.134	4.26014e-284	2	Dtl
Map2	6.58175e-287	0.369344	0.611	0.052	2.04383e-282	2	Map2
Tnfrsf12a	6.75482e-287	1.49363	0.977	0.263	2.09757e-282	2	Tnfrsf12a
Proser2	7.85617e-287	0.491339	0.681	0.069	2.43958e-282	2	Proser2
Lrig1	3.08058e-286	0.26752	0.556	0.039	9.56612e-282	2	Lrig1
Wnt7b	8.46325e-286	0.426737	0.6	0.05	2.62809e-281	2	Wnt7b
Tsc22d1	9.77569e-286	1.27915	0.956	0.206	3.03565e-281	2	Tsc22d1
Ddr1	1.70789e-285	0.305641	0.632	0.056	5.3035e-281	2	Ddr1
Farp1	4.54108e-285	0.316152	0.611	0.053	1.41014e-280	2	Farp1
Hebp2	8.49139e-285	0.48984	0.697	0.076	2.63683e-280	2	Hebp2
Adamts1	1.00068e-284	1.14516	0.715	0.082	3.10742e-280	2	Adamts1
Plet1	1.7979e-284	0.982682	0.845	0.121	5.58302e-280	2	Plet1
Ppl	2.12371e-284	0.300516	0.551	0.039	6.59476e-280	2	Ppl
Itga3	5.91958e-284	0.311699	0.516	0.032	1.83821e-279	2	Itga3
Chmp4c	8.849e-284	0.411261	0.662	0.065	2.74788e-279	2	Chmp4c
Foxq1	3.3909e-283	0.488948	0.458	0.021	1.05298e-278	2	Foxq1
Mlf1	3.56687e-283	0.35305	0.558	0.041	1.10762e-278	2	Mlf1
Syne2	4.05174e-283	0.467533	0.734	0.087	1.25819e-278	2	Syne2
Ptk7	5.47139e-283	0.26823	0.572	0.045	1.69903e-278	2	Ptk7
Cldn4	1.02917e-282	1.07246	0.819	0.116	3.19587e-278	2	Cldn4
Erbb3	1.68308e-282	0.368642	0.613	0.054	5.22646e-278	2	Erbb3
Celsr2	2.25551e-282	0.3986	0.646	0.061	7.00404e-278	2	Celsr2
Cdc42bpa	3.56912e-282	0.371583	0.729	0.083	1.10832e-277	2	Cdc42bpa
Nckap1	1.66802e-281	0.331543	0.715	0.079	5.1797e-277	2	Nckap1
Sox4	9.3642e-281	1.37055	0.965	0.209	2.90787e-276	2	Sox4
Plpp2	1.07297e-279	0.673212	0.889	0.157	3.33189e-275	2	Plpp2
Irf6	2.53102e-279	0.254779	0.549	0.039	7.85958e-275	2	Irf6
Cystm1	4.43225e-279	1.01144	0.938	0.176	1.37635e-274	2	Cystm1
Etfrf1	4.81114e-278	1.12201	0.803	0.127	1.494e-273	2	Etfrf1
Phlda3	1.69909e-277	0.572592	0.764	0.097	5.27618e-273	2	Phlda3
Pbk	1.16819e-276	0.5365	0.694	0.08	3.62758e-272	2	Pbk
Lgals7	2.01874e-276	1.6973	0.958	0.216	6.2688e-272	2	Lgals7
Lamc2	2.26313e-276	0.4037	0.519	0.035	7.0277e-272	2	Lamc2
Espn	4.61341e-276	0.535413	0.644	0.064	1.4326e-271	2	Espn
Itgb4	1.14594e-275	0.282416	0.544	0.039	3.55847e-271	2	Itgb4
Smim22	1.16e-275	0.331081	0.616	0.056	3.60215e-271	2	Smim22
Dsp	1.50271e-275	0.442595	0.674	0.071	4.66638e-271	2	Dsp
Cdh1	1.97859e-274	0.691875	0.863	0.14	6.14412e-270	2	Cdh1
Dag1	1.18889e-273	0.7388	0.87	0.159	3.69187e-269	2	Dag1
Hbegf	1.33949e-273	1.78711	0.951	0.236	4.15951e-269	2	Hbegf
Lzts2	5.67495e-273	0.36364	0.722	0.086	1.76224e-268	2	Lzts2
Ripk4	1.71601e-272	0.289309	0.569	0.046	5.32872e-268	2	Ripk4
Arc	1.82413e-272	0.730601	0.674	0.072	5.66448e-268	2	Arc
Hes1	7.95812e-271	0.887817	0.843	0.133	2.47124e-266	2	Hes1
Khdrbs3	2.73981e-270	0.408041	0.653	0.067	8.50794e-266	2	Khdrbs3
Hook1	3.08614e-270	0.296566	0.562	0.045	9.58338e-266	2	Hook1
Zfp367	5.63412e-270	0.408796	0.704	0.083	1.74956e-265	2	Zfp367
Fam83g	6.33942e-270	0.25436	0.491	0.03	1.96858e-265	2	Fam83g
Chaf1a	1.63741e-269	0.409366	0.736	0.095	5.08464e-265	2	Chaf1a
Tead2	1.81049e-269	0.29194	0.602	0.054	5.62212e-265	2	Tead2
Wwc1	4.24169e-269	0.360657	0.655	0.068	1.31717e-264	2	Wwc1
Anxa8	4.74486e-268	0.410476	0.412	0.017	1.47342e-263	2	Anxa8
Otud7b	9.01566e-268	0.348767	0.72	0.086	2.79963e-263	2	Otud7b
Nhsl1	1.30156e-267	0.461049	0.727	0.086	4.04174e-263	2	Nhsl1
Serpinh1	2.81777e-267	0.422712	0.771	0.098	8.75001e-263	2	Serpinh1
Fgfr1	3.32154e-267	0.739932	0.917	0.16	1.03144e-262	2	Fgfr1
Mapk13	3.38838e-267	0.451375	0.743	0.093	1.05219e-262	2	Mapk13
Myh10	2.37537e-266	0.287955	0.597	0.055	7.37624e-262	2	Myh10
Ank	5.22261e-266	0.739756	0.75	0.11	1.62178e-261	2	Ank
Elf3	1.17772e-265	0.510705	0.694	0.078	3.65718e-261	2	Elf3
Tacstd2	1.54285e-265	1.22648	0.838	0.141	4.791e-261	2	Tacstd2
Myo10	2.86286e-264	0.406862	0.725	0.091	8.89005e-260	2	Myo10
Cdkn2b	3.44991e-264	0.34867	0.539	0.042	1.0713e-259	2	Cdkn2b
Ncmap	1.23907e-263	0.300653	0.509	0.036	3.8477e-259	2	Ncmap
Cp	1.89667e-263	1.07729	0.759	0.116	5.88974e-259	2	Cp
Mme	3.62761e-263	0.330854	0.375	0.012	1.12648e-258	2	Mme
Krt18	9.91638e-263	1.87778	0.998	0.313	3.07933e-258	2	Krt18
Nebl	3.06823e-262	0.325511	0.572	0.048	9.52777e-258	2	Nebl
Dock9	3.08569e-262	0.28812	0.6	0.055	9.582e-258	2	Dock9
Diaph3	7.86941e-262	0.398165	0.664	0.077	2.44369e-257	2	Diaph3
Bspry	1.26091e-261	0.336419	0.623	0.061	3.91551e-257	2	Bspry
Csrp1	9.22249e-261	0.891387	0.88	0.174	2.86386e-256	2	Csrp1
Ptprs	1.01112e-260	0.718599	0.894	0.18	3.13983e-256	2	Ptprs
Ltbp3	2.24707e-260	0.480233	0.78	0.12	6.97784e-256	2	Ltbp3
Mcm7	2.60306e-260	0.773806	0.912	0.176	8.08327e-256	2	Mcm7
Auts2	5.05643e-260	0.633631	0.632	0.068	1.57017e-255	2	Auts2
Nkd2	6.22734e-260	0.548005	0.625	0.064	1.93378e-255	2	Nkd2
Tubb2b	2.97149e-259	0.544533	0.694	0.086	9.22738e-255	2	Tubb2b
Cdc45	9.9292e-259	0.383027	0.66	0.077	3.08331e-254	2	Cdc45
Golim4	1.02895e-258	0.84848	0.84	0.155	3.19519e-254	2	Golim4
Hspb1	1.16643e-258	1.49567	0.905	0.182	3.62212e-254	2	Hspb1
Rfc4	2.23735e-258	0.58003	0.838	0.143	6.94764e-254	2	Rfc4
Tjp2	7.12852e-258	0.432322	0.755	0.107	2.21362e-253	2	Tjp2
Cks1b	2.29315e-257	0.912766	0.931	0.2	7.12091e-253	2	Cks1b
Wee1	4.42923e-257	0.559426	0.812	0.127	1.37541e-252	2	Wee1
Sorbs2	2.67296e-256	0.670426	0.634	0.069	8.30035e-252	2	Sorbs2
Palld	1.09611e-255	0.627248	0.706	0.094	3.40376e-251	2	Palld
Cldn23	4.19622e-255	0.254795	0.463	0.028	1.30305e-250	2	Cldn23
Ocln	9.86501e-255	0.27728	0.507	0.038	3.06338e-250	2	Ocln
Irx3	1.26361e-254	0.449977	0.588	0.056	3.92388e-250	2	Irx3
Rfc3	1.35518e-254	0.675423	0.912	0.183	4.20825e-250	2	Rfc3
Tmc4	2.19487e-254	0.371234	0.685	0.082	6.81573e-250	2	Tmc4
Gtf2ird1	3.64453e-254	0.305139	0.641	0.071	1.13174e-249	2	Gtf2ird1
Casc1	4.89255e-254	0.541436	0.532	0.043	1.51928e-249	2	Casc1
Lurap1l	1.00568e-253	0.326218	0.488	0.034	3.12295e-249	2	Lurap1l
Apol9a	2.5588e-253	0.591513	0.639	0.071	7.94583e-249	2	Apol9a
Lig1	2.86893e-253	0.684452	0.884	0.165	8.90888e-249	2	Lig1
Esco2	5.58135e-253	0.382678	0.588	0.057	1.73318e-248	2	Esco2
Cmtm8	2.01794e-252	0.336758	0.662	0.077	6.26632e-248	2	Cmtm8
Erc1	2.70719e-252	0.393233	0.731	0.098	8.40663e-248	2	Erc1
Gjb4	4.26415e-252	0.326278	0.438	0.024	1.32415e-247	2	Gjb4
Prim1	1.92574e-251	0.531451	0.755	0.115	5.97999e-247	2	Prim1
Dbn1	2.27199e-251	0.33326	0.546	0.048	7.05522e-247	2	Dbn1
Ptpn13	2.75947e-251	0.27783	0.528	0.042	8.569e-247	2	Ptpn13
Tmem54	4.28104e-251	0.32112	0.551	0.048	1.32939e-246	2	Tmem54
Psip1	1.88971e-250	0.831057	0.94	0.213	5.86812e-246	2	Psip1
Myo1b	1.89535e-250	0.357771	0.667	0.08	5.88563e-246	2	Myo1b
Col16a1	1.95416e-250	0.354144	0.664	0.076	6.06825e-246	2	Col16a1
Map7	2.69407e-250	0.266038	0.546	0.047	8.36588e-246	2	Map7
Atp1b1	3.35451e-250	0.814992	0.755	0.111	1.04168e-245	2	Atp1b1
Ddah2	1.09946e-249	0.58665	0.785	0.12	3.41415e-245	2	Ddah2
Pmm1	1.16104e-249	0.672108	0.819	0.15	3.60537e-245	2	Pmm1
Smc2	1.66969e-249	0.830229	0.882	0.175	5.18489e-245	2	Smc2
Grhl2	2.02652e-249	0.263345	0.565	0.051	6.29295e-245	2	Grhl2
Plekhb1	2.48831e-249	0.565238	0.627	0.069	7.72696e-245	2	Plekhb1
Trip6	5.0723e-249	0.322515	0.671	0.081	1.5751e-244	2	Trip6
Chaf1b	4.86132e-248	0.387581	0.706	0.094	1.50958e-243	2	Chaf1b
Tfdp2	1.34676e-247	0.42325	0.727	0.103	4.18211e-243	2	Tfdp2
Sox11	2.76906e-247	0.482807	0.366	0.013	8.59875e-243	2	Sox11
Krt8	4.14136e-247	1.66671	0.972	0.277	1.28602e-242	2	Krt8
Clstn1	5.76907e-247	0.410972	0.697	0.093	1.79147e-242	2	Clstn1
Clmn	7.66399e-247	0.350953	0.602	0.063	2.3799e-242	2	Clmn
Acan	3.7749e-246	0.391371	0.31	0.006	1.17222e-241	2	Acan
Brca1	7.22848e-246	0.367354	0.62	0.069	2.24466e-241	2	Brca1
Mcm5	8.01669e-246	0.653144	0.836	0.151	2.48942e-241	2	Mcm5
Rab34	1.26987e-245	0.28731	0.618	0.068	3.94332e-241	2	Rab34
Itpr3	1.5578e-245	0.309328	0.627	0.071	4.83742e-241	2	Itpr3
Serpine2	2.17445e-245	0.788041	0.644	0.077	6.75233e-241	2	Serpine2
Nck2	2.57115e-245	0.279491	0.609	0.063	7.98419e-241	2	Nck2
Efnb2	6.22422e-245	0.287619	0.447	0.027	1.93281e-240	2	Efnb2
Socs5	7.3952e-245	0.367022	0.653	0.077	2.29643e-240	2	Socs5
Tnnt2	1.29756e-244	0.345265	0.451	0.029	4.02932e-240	2	Tnnt2
Nectin4	1.50389e-244	0.482164	0.671	0.087	4.67004e-240	2	Nectin4
Iffo2	2.55792e-244	0.526441	0.769	0.122	7.94311e-240	2	Iffo2
Krtcap3	1.24269e-243	0.333816	0.634	0.071	3.85894e-239	2	Krtcap3
Adgrl3	2.05045e-243	0.326947	0.479	0.035	6.36726e-239	2	Adgrl3
Mcm3	6.04953e-243	0.820558	0.903	0.192	1.87856e-238	2	Mcm3
Aldh1a3	8.20508e-243	0.47022	0.458	0.03	2.54792e-238	2	Aldh1a3
Rbmx2	8.4665e-243	0.439237	0.762	0.117	2.6291e-238	2	Rbmx2
Fosl1	3.93196e-242	0.347661	0.569	0.056	1.22099e-237	2	Fosl1
Mcm6	4.56142e-240	0.730812	0.873	0.167	1.41646e-235	2	Mcm6
Fnbp1l	8.97789e-240	0.514149	0.845	0.15	2.7879e-235	2	Fnbp1l
Cavin3	1.87279e-239	0.411961	0.704	0.089	5.81556e-235	2	Cavin3
Slc44a1	8.98189e-239	0.391619	0.738	0.113	2.78915e-234	2	Slc44a1
Klk6	9.43152e-239	0.655965	0.387	0.018	2.92877e-234	2	Klk6
Plat	1.2278e-238	0.407813	0.546	0.049	3.81269e-234	2	Plat
Tsen34	1.7016e-238	0.632286	0.884	0.182	5.28397e-234	2	Tsen34
Stmn1	2.94262e-238	1.47721	0.968	0.29	9.13773e-234	2	Stmn1
Sox10	2.35169e-236	0.425044	0.688	0.086	7.30269e-232	2	Sox10
Rbfox2	4.00924e-236	0.284106	0.664	0.084	1.24499e-231	2	Rbfox2
Agrn	6.48667e-236	0.283509	0.637	0.075	2.01431e-231	2	Agrn
Cyr61	3.81718e-235	1.14298	0.787	0.131	1.18535e-230	2	Cyr61
Cgn	7.83225e-235	0.282043	0.525	0.047	2.43215e-230	2	Cgn
Shf	9.35193e-235	0.493067	0.759	0.111	2.90406e-230	2	Shf
Dhfr	1.0357e-234	0.468628	0.762	0.122	3.21616e-230	2	Dhfr
Cenpk	2.12793e-234	0.296018	0.609	0.07	6.60785e-230	2	Cenpk
Cenps	2.28563e-234	0.302617	0.65	0.081	7.09756e-230	2	Cenps
Trp53i11	3.00117e-234	0.33602	0.681	0.088	9.31954e-230	2	Trp53i11
Cep170b	3.46797e-234	0.298325	0.574	0.061	1.07691e-229	2	Cep170b
Efnb1	4.42756e-234	0.328347	0.572	0.059	1.37489e-229	2	Efnb1
Msh2	5.22938e-234	0.346088	0.699	0.099	1.62388e-229	2	Msh2
Ly6d	1.14062e-233	1.80243	0.815	0.161	3.54197e-229	2	Ly6d
Myo6	1.44367e-233	0.315489	0.493	0.04	4.48303e-229	2	Myo6
F11r	1.59432e-233	0.662767	0.905	0.2	4.95083e-229	2	F11r
Nipal2	4.33785e-233	0.255497	0.488	0.039	1.34703e-228	2	Nipal2
Vcl	1.11496e-232	0.429886	0.794	0.134	3.4623e-228	2	Vcl
Cxxc5	1.34466e-232	0.319467	0.662	0.086	4.17557e-228	2	Cxxc5
Shroom3	1.39052e-232	0.290582	0.495	0.041	4.31797e-228	2	Shroom3
Hmgb3	1.75028e-232	0.497509	0.769	0.122	5.43513e-228	2	Hmgb3
Map1b	2.30463e-232	0.401875	0.495	0.04	7.15658e-228	2	Map1b
Fxyd6	5.67674e-232	0.374245	0.572	0.059	1.7628e-227	2	Fxyd6
Sertad4	5.95457e-232	0.290456	0.535	0.05	1.84907e-227	2	Sertad4
Nectin2	2.69026e-231	0.372878	0.683	0.094	8.35406e-227	2	Nectin2
Pola1	1.18465e-230	0.494203	0.725	0.112	3.6787e-226	2	Pola1
Cdk1	1.97188e-230	0.778096	0.794	0.14	6.12328e-226	2	Cdk1
Hap1	5.13198e-230	0.285365	0.535	0.051	1.59363e-225	2	Hap1
Igfbp7	4.16664e-229	0.658978	0.72	0.109	1.29387e-224	2	Igfbp7
Pam	4.63511e-229	0.417928	0.606	0.072	1.43934e-224	2	Pam
Phactr1	8.2865e-229	0.266268	0.458	0.034	2.57321e-224	2	Phactr1
Clspn	8.8698e-228	0.425861	0.676	0.093	2.75434e-223	2	Clspn
Col4a6	8.98018e-228	0.259128	0.461	0.034	2.78861e-223	2	Col4a6
Col18a1	3.52532e-227	0.400224	0.509	0.046	1.09472e-222	2	Col18a1
Ints13	6.66243e-227	1.28589	0.815	0.165	2.06889e-222	2	Ints13
Itgb8	8.12068e-227	0.293694	0.521	0.048	2.52172e-222	2	Itgb8
Morc4	2.08206e-226	0.350626	0.59	0.066	6.46543e-222	2	Morc4
Rbp1	7.26201e-226	1.59618	0.882	0.217	2.25507e-221	2	Rbp1
Timp3	9.07043e-226	0.688268	0.493	0.043	2.81664e-221	2	Timp3
Afdn	1.67585e-225	0.622226	0.887	0.201	5.20403e-221	2	Afdn
Cd151	1.8833e-225	0.467441	0.796	0.147	5.84821e-221	2	Cd151
Atad5	3.37665e-224	0.290594	0.6	0.07	1.04855e-219	2	Atad5
Prss22	1.24736e-223	0.285731	0.389	0.021	3.87342e-219	2	Prss22
Mgp	1.56046e-223	1.26071	0.736	0.124	4.84569e-219	2	Mgp
Dusp8	2.26905e-223	0.33515	0.616	0.076	7.04607e-219	2	Dusp8
Palmd	2.97758e-223	0.330394	0.451	0.034	9.24629e-219	2	Palmd
Maged1	2.61429e-222	0.550648	0.826	0.155	8.11815e-218	2	Maged1
Phlda2	3.68485e-222	0.256187	0.377	0.02	1.14426e-217	2	Phlda2
Tcf7l2	4.29204e-222	0.513814	0.824	0.159	1.33281e-217	2	Tcf7l2
Ezh2	6.7305e-222	0.714963	0.903	0.209	2.09002e-217	2	Ezh2
Pkp3	8.71377e-222	0.337689	0.729	0.109	2.70589e-217	2	Pkp3
Areg	1.56779e-221	1.00235	0.678	0.098	4.86847e-217	2	Areg
Sh3bp4	1.83397e-221	0.274979	0.6	0.072	5.69504e-217	2	Sh3bp4
Zfp664	9.81966e-221	0.419907	0.792	0.14	3.0493e-216	2	Zfp664
Ctnna1	1.26571e-220	0.859971	0.961	0.298	3.9304e-216	2	Ctnna1
Rhou	5.30143e-220	0.384529	0.634	0.082	1.64625e-215	2	Rhou
H1fx	5.79504e-220	0.660085	0.718	0.11	1.79953e-215	2	H1fx
Hip1r	6.25096e-220	0.25891	0.632	0.078	1.94111e-215	2	Hip1r
Ndc80	1.03961e-219	0.306265	0.579	0.067	3.2283e-215	2	Ndc80
Grpel2	1.22892e-219	0.366428	0.678	0.102	3.81617e-215	2	Grpel2
Mxra7	2.0356e-219	0.250199	0.528	0.051	6.32115e-215	2	Mxra7
Abhd2	2.32668e-219	0.394275	0.704	0.108	7.22504e-215	2	Abhd2
Fdft1	3.96763e-219	0.257768	0.588	0.07	1.23207e-214	2	Fdft1
Gpc1	1.12084e-218	0.264449	0.535	0.055	3.48054e-214	2	Gpc1
Rdh10	1.40735e-218	0.322256	0.521	0.052	4.37023e-214	2	Rdh10
Mcm2	1.22109e-217	0.464171	0.773	0.135	3.79186e-213	2	Mcm2
Enpp4	3.34768e-217	0.265936	0.558	0.061	1.03956e-212	2	Enpp4
Foxp4	5.63634e-217	0.336318	0.683	0.102	1.75025e-212	2	Foxp4
Tcaf1	5.71446e-217	0.336228	0.632	0.083	1.77451e-212	2	Tcaf1
Plk4	6.79087e-217	0.355202	0.725	0.113	2.10877e-212	2	Plk4
Col4a5	2.11771e-216	0.268025	0.53	0.053	6.57613e-212	2	Col4a5
Cdt1	3.38963e-216	0.397162	0.75	0.128	1.05258e-211	2	Cdt1
Orc6	3.64629e-216	0.487965	0.782	0.145	1.13228e-211	2	Orc6
Slfn9	4.04114e-216	0.495558	0.745	0.124	1.2549e-211	2	Slfn9
Dut	6.83317e-216	0.895378	0.914	0.225	2.1219e-211	2	Dut
Bod1	9.58775e-216	0.422329	0.78	0.143	2.97728e-211	2	Bod1
Tanc1	1.56673e-215	0.284899	0.662	0.091	4.86517e-211	2	Tanc1
Melk	2.57315e-215	0.271089	0.558	0.063	7.9904e-211	2	Melk
Mfge8	2.80912e-215	0.952767	0.954	0.242	8.72317e-211	2	Mfge8
Cx3cl1	7.20678e-215	0.270102	0.512	0.05	2.23792e-210	2	Cx3cl1
Dnajc9	2.03634e-214	0.630796	0.856	0.186	6.32345e-210	2	Dnajc9
Cited4	2.2734e-214	0.423917	0.595	0.073	7.0596e-210	2	Cited4
Zfp503	2.27857e-214	0.390112	0.708	0.109	7.07566e-210	2	Zfp503
Prkca	5.19571e-214	0.398654	0.778	0.13	1.61342e-209	2	Prkca
Dusp4	6.67436e-214	0.371417	0.611	0.077	2.07259e-209	2	Dusp4
Arap2	7.34757e-214	0.421876	0.725	0.114	2.28164e-209	2	Arap2
Osmr	9.39076e-214	0.323702	0.616	0.077	2.91611e-209	2	Osmr
Ccdc34	1.19737e-213	0.659096	0.856	0.192	3.71819e-209	2	Ccdc34
Cdca8	1.36221e-213	0.556427	0.729	0.12	4.23007e-209	2	Cdca8
Gmnn	1.61674e-213	0.672077	0.861	0.196	5.02046e-209	2	Gmnn
Acot1	1.79864e-213	0.250891	0.583	0.07	5.58531e-209	2	Acot1
Wwc2	2.15638e-213	0.473443	0.794	0.153	6.69621e-209	2	Wwc2
Lsm2	3.47569e-213	0.671501	0.891	0.223	1.07931e-208	2	Lsm2
Spc24	5.986e-213	0.440058	0.743	0.121	1.85883e-208	2	Spc24
Gm26735	2.87964e-212	0.275773	0.537	0.057	8.94214e-208	2	Gm26735
Pafah1b3	5.71573e-212	0.721994	0.914	0.245	1.77491e-207	2	Pafah1b3
Traf4	1.06479e-211	0.381661	0.755	0.122	3.30649e-207	2	Traf4
Rad51	1.6161e-211	0.271776	0.6	0.075	5.01848e-207	2	Rad51
D030056L22Rik	1.88257e-211	0.297507	0.692	0.105	5.84596e-207	2	D030056L22Rik
Rnaseh2a	3.48291e-211	0.421875	0.775	0.146	1.08155e-206	2	Rnaseh2a
Lockd	6.69545e-211	0.277537	0.549	0.061	2.07914e-206	2	Lockd
Topbp1	9.1086e-211	0.551705	0.88	0.195	2.82849e-206	2	Topbp1
Tpm1	1.46259e-210	0.86121	0.921	0.258	4.54177e-206	2	Tpm1
Nfix	2.42932e-210	0.860803	0.898	0.22	7.54378e-206	2	Nfix
Arhgap5	4.71962e-210	0.624576	0.91	0.221	1.46558e-205	2	Arhgap5
Me1	9.07028e-210	0.255978	0.528	0.055	2.81659e-205	2	Me1
Prc1	5.15481e-209	0.488545	0.669	0.098	1.60072e-204	2	Prc1
Vldlr	5.71944e-209	0.318495	0.516	0.054	1.77606e-204	2	Vldlr
Bzw2	7.51789e-209	0.794893	0.88	0.215	2.33453e-204	2	Bzw2
Kif4	1.01447e-208	0.331111	0.595	0.074	3.15023e-204	2	Kif4
Cst6	1.1256e-208	1.16195	0.556	0.065	3.49531e-204	2	Cst6
Tex30	1.12735e-208	0.392389	0.789	0.148	3.50075e-204	2	Tex30
Col9a3	3.26544e-208	0.486791	0.618	0.08	1.01402e-203	2	Col9a3
Rhoc	4.04289e-208	0.807472	0.942	0.245	1.25544e-203	2	Rhoc
Crabp2	2.67867e-207	0.776684	0.616	0.082	8.31807e-203	2	Crabp2
Ano1	4.39902e-207	0.256504	0.502	0.05	1.36603e-202	2	Ano1
Shcbp1	2.72574e-206	0.276099	0.572	0.07	8.46424e-202	2	Shcbp1
Cenpq	3.73529e-206	0.311851	0.694	0.109	1.15992e-201	2	Cenpq
Rfc5	4.7852e-206	0.422731	0.787	0.146	1.48595e-201	2	Rfc5
Timp1	8.83978e-206	1.34015	0.708	0.123	2.74502e-201	2	Timp1
Rarg	1.65628e-205	0.262368	0.653	0.096	5.14323e-201	2	Rarg
Mcm4	1.69921e-205	0.475987	0.78	0.152	5.27655e-201	2	Mcm4
Serf1	2.0023e-205	0.432997	0.824	0.171	6.21775e-201	2	Serf1
Sdc4	2.63924e-205	1.19946	1	0.396	8.19565e-201	2	Sdc4
Cbx5	7.24253e-205	0.456445	0.822	0.167	2.24902e-200	2	Cbx5
Tacc3	9.22681e-205	0.364743	0.681	0.106	2.8652e-200	2	Tacc3
Sox5	9.46496e-205	0.476934	0.403	0.029	2.93916e-200	2	Sox5
Cfap20	1.09643e-204	0.484532	0.843	0.191	3.40475e-200	2	Cfap20
Mms22l	2.54694e-204	0.26621	0.597	0.079	7.90902e-200	2	Mms22l
Tfap2c	2.42108e-203	0.358679	0.574	0.069	7.51819e-199	2	Tfap2c
C1qtnf12	2.73904e-203	0.282339	0.583	0.075	8.50553e-199	2	C1qtnf12
Ift43	5.14667e-203	0.359046	0.718	0.126	1.5982e-198	2	Ift43
Tyms	5.60355e-203	0.634217	0.815	0.164	1.74007e-198	2	Tyms
Rad51ap1	1.25154e-202	0.271465	0.574	0.071	3.88642e-198	2	Rad51ap1
Acadl	1.93011e-202	0.683317	0.9	0.241	5.99356e-198	2	Acadl
Casz1	3.76884e-202	0.343263	0.525	0.06	1.17034e-197	2	Casz1
Gins2	4.92473e-202	0.436949	0.711	0.122	1.52928e-197	2	Gins2
Fermt1	1.53406e-201	0.442576	0.456	0.041	4.76371e-197	2	Fermt1
Uaca	2.29807e-201	0.301861	0.551	0.066	7.13619e-197	2	Uaca
Ift74	3.9866e-201	0.298627	0.632	0.093	1.23796e-196	2	Ift74
Tmem63b	1.2397e-200	0.322187	0.706	0.122	3.84963e-196	2	Tmem63b
Rnaseh2b	1.24851e-200	0.332452	0.701	0.122	3.87701e-196	2	Rnaseh2b
Rrm1	2.34817e-200	0.45873	0.771	0.15	7.29178e-196	2	Rrm1
Spry2	3.34583e-200	0.336937	0.602	0.08	1.03898e-195	2	Spry2
Pcbp4	1.20547e-199	0.309989	0.616	0.085	3.74333e-195	2	Pcbp4
Ect2	3.14998e-199	0.264763	0.546	0.064	9.78165e-195	2	Ect2
Flt1	5.99205e-199	0.254829	0.373	0.023	1.86071e-194	2	Flt1
Cenpw	7.38772e-199	0.341442	0.708	0.118	2.29411e-194	2	Cenpw
Igsf8	8.86737e-199	0.707991	0.889	0.242	2.75359e-194	2	Igsf8
Acsl3	5.07549e-198	0.420458	0.685	0.116	1.57609e-193	2	Acsl3
Rab3ip	1.6663e-197	0.273219	0.634	0.095	5.17437e-193	2	Rab3ip
Ybx3	2.40036e-197	1.00736	0.924	0.293	7.45384e-193	2	Ybx3
Paics	1.12036e-196	0.612402	0.907	0.241	3.47906e-192	2	Paics
Ppp2r3a	1.58777e-196	0.261199	0.572	0.073	4.93051e-192	2	Ppp2r3a
Tmem9	6.14952e-196	0.28924	0.664	0.106	1.90961e-191	2	Tmem9
Wasl	7.58258e-196	0.411173	0.831	0.177	2.35462e-191	2	Wasl
Rasa1	1.29845e-195	0.535384	0.87	0.212	4.03206e-191	2	Rasa1
Gata3	1.44868e-195	0.329236	0.694	0.105	4.4986e-191	2	Gata3
Top2a	4.8915e-195	0.878587	0.815	0.178	1.51896e-190	2	Top2a
Cenpf	9.85557e-195	0.830974	0.722	0.13	3.06045e-190	2	Cenpf
Nr2f6	1.06627e-194	0.37421	0.775	0.156	3.3111e-190	2	Nr2f6
Tipin	1.61521e-194	0.444677	0.778	0.154	5.0157e-190	2	Tipin
Lamb3	2.1509e-194	0.358789	0.657	0.097	6.67918e-190	2	Lamb3
Kif15	5.61662e-194	0.309179	0.586	0.08	1.74413e-189	2	Kif15
Med19	1.20575e-193	0.377783	0.764	0.151	3.74422e-189	2	Med19
Atp9a	4.35729e-193	0.300092	0.632	0.095	1.35307e-188	2	Atp9a
Hmgn1	6.43746e-193	1.14468	0.979	0.425	1.99902e-188	2	Hmgn1
Birc5	8.75841e-193	0.72924	0.778	0.154	2.71975e-188	2	Birc5
Pclaf	1.0045e-192	0.98213	0.806	0.175	3.11928e-188	2	Pclaf
Slc9a3r2	1.0549e-192	0.25764	0.537	0.066	3.27577e-188	2	Slc9a3r2
Sgo2a	1.98625e-192	0.356035	0.539	0.067	6.16789e-188	2	Sgo2a
Foxm1	3.67951e-192	0.256443	0.532	0.065	1.1426e-187	2	Foxm1
Egr3	3.75206e-192	0.511795	0.683	0.115	1.16513e-187	2	Egr3
Kif20b	8.68326e-192	0.313553	0.556	0.071	2.69641e-187	2	Kif20b
Itga6	9.84237e-192	0.52649	0.843	0.188	3.05635e-187	2	Itga6
Wtip	1.3225e-191	0.305183	0.667	0.109	4.10677e-187	2	Wtip
Cdc20	5.58801e-191	0.594174	0.637	0.1	1.73525e-186	2	Cdc20
Gstm5	9.14966e-191	0.386489	0.745	0.146	2.84124e-186	2	Gstm5
Arntl2	1.69857e-190	0.321472	0.338	0.019	5.27458e-186	2	Arntl2
Ppil1	2.69528e-190	0.284311	0.625	0.097	8.36965e-186	2	Ppil1
Fuom	3.80212e-190	0.367092	0.755	0.146	1.18067e-185	2	Fuom
Actn1	1.27647e-189	0.621089	0.856	0.207	3.96382e-185	2	Actn1
Dusp6	1.30393e-189	1.00777	0.914	0.263	4.04908e-185	2	Dusp6
Hirip3	1.55915e-189	0.347814	0.683	0.117	4.84163e-185	2	Hirip3
Asf1b	1.6521e-189	0.281053	0.565	0.076	5.13027e-185	2	Asf1b
Rdm1	2.21171e-189	0.421655	0.72	0.136	6.86803e-185	2	Rdm1
Polr3h	4.11734e-189	0.281008	0.662	0.109	1.27856e-184	2	Polr3h
Trp53bp2	4.48506e-189	0.383911	0.704	0.126	1.39275e-184	2	Trp53bp2
3110079O15Rik	5.67841e-189	1.26115	0.544	0.074	1.76332e-184	2	3110079O15Rik
Actn4	6.36032e-189	0.83082	0.984	0.339	1.97507e-184	2	Actn4
Alad	7.37247e-189	0.461916	0.824	0.189	2.28937e-184	2	Alad
Dynap	1.48345e-188	0.519696	0.269	0.008	4.60657e-184	2	Dynap
Calu	4.3105e-188	0.588946	0.894	0.239	1.33854e-183	2	Calu
Papss1	4.36501e-188	0.584105	0.882	0.229	1.35547e-183	2	Papss1
Timeless	1.00531e-187	0.269381	0.569	0.077	3.1218e-183	2	Timeless
Arhgef12	1.79343e-187	0.352945	0.766	0.151	5.56914e-183	2	Arhgef12
Tk1	3.12356e-187	0.389204	0.66	0.108	9.69958e-183	2	Tk1
Dlg1	7.51734e-187	0.308774	0.704	0.127	2.33436e-182	2	Dlg1
Ska1	9.87305e-187	0.280565	0.539	0.069	3.06588e-182	2	Ska1
Ier5l	9.34974e-186	0.576466	0.773	0.154	2.90337e-181	2	Ier5l
Dnmt1	2.49875e-185	0.460169	0.815	0.182	7.75937e-181	2	Dnmt1
Ilf2	4.33367e-185	0.536675	0.919	0.246	1.34573e-180	2	Ilf2
Apex1	4.85399e-185	0.447315	0.785	0.174	1.50731e-180	2	Apex1
Cmss1	6.38728e-185	0.26808	0.613	0.097	1.98344e-180	2	Cmss1
Pfdn1	7.43314e-185	0.769412	0.956	0.339	2.30821e-180	2	Pfdn1
Larp7	8.70499e-185	0.478022	0.829	0.195	2.70316e-180	2	Larp7
Smc3	1.45689e-184	0.663816	0.938	0.278	4.52409e-180	2	Smc3
Cenpm	1.72418e-184	0.358609	0.59	0.087	5.35408e-180	2	Cenpm
Mprip	9.81692e-184	0.399346	0.806	0.178	3.04845e-179	2	Mprip
Cd200	1.41491e-183	0.254495	0.477	0.052	4.39373e-179	2	Cd200
Erf	2.26945e-183	0.31931	0.72	0.132	7.04732e-179	2	Erf
Casp3	1.66287e-182	0.470994	0.803	0.18	5.16371e-178	2	Casp3
Fscn1	8.94826e-182	0.254943	0.419	0.038	2.7787e-177	2	Fscn1
Usp1	9.0142e-182	0.479061	0.824	0.193	2.79918e-177	2	Usp1
Barx2	1.0453e-181	0.370009	0.359	0.025	3.24596e-177	2	Barx2
Cbx1	4.10098e-181	0.65138	0.933	0.281	1.27348e-176	2	Cbx1
Rif1	5.7553e-181	0.480057	0.81	0.183	1.78719e-176	2	Rif1
Ncapg	6.63988e-181	0.279997	0.539	0.072	2.06188e-176	2	Ncapg
Pi4k2b	3.34355e-180	0.364387	0.773	0.162	1.03827e-175	2	Pi4k2b
Arhgap21	6.27927e-180	0.26375	0.667	0.115	1.9499e-175	2	Arhgap21
Ckmt1	6.41803e-180	0.253943	0.435	0.043	1.99299e-175	2	Ckmt1
Aig1	1.0889e-179	0.633069	0.854	0.233	3.38136e-175	2	Aig1
Rbbp7	1.31005e-179	0.676851	0.917	0.28	4.0681e-175	2	Rbbp7
Slc29a1	1.71295e-179	0.631592	0.843	0.214	5.31921e-175	2	Slc29a1
Rnd3	2.97532e-179	0.350316	0.65	0.108	9.23926e-175	2	Rnd3
Zc2hc1a	3.33814e-179	0.254422	0.556	0.08	1.03659e-174	2	Zc2hc1a
Gar1	4.09671e-179	0.465742	0.836	0.203	1.27215e-174	2	Gar1
Ctdspl	4.44646e-179	0.279367	0.623	0.101	1.38076e-174	2	Ctdspl
Ncapd3	6.26714e-179	0.296261	0.678	0.12	1.94613e-174	2	Ncapd3
Aqp5	7.69862e-179	0.412704	0.59	0.084	2.39065e-174	2	Aqp5
Fam92a	7.86273e-179	0.310253	0.697	0.125	2.44161e-174	2	Fam92a
Trim2	2.37911e-178	0.281156	0.433	0.044	7.38785e-174	2	Trim2
Rpa2	5.94906e-178	0.309585	0.731	0.142	1.84736e-173	2	Rpa2
Nasp	1.35443e-177	0.721671	0.965	0.314	4.2059e-173	2	Nasp
Mrpl38	2.12981e-177	0.38627	0.808	0.189	6.61369e-173	2	Mrpl38
Plp2	4.75401e-177	0.721114	0.905	0.261	1.47626e-172	2	Plp2
Cdca3	5.85094e-177	0.426038	0.623	0.102	1.81689e-172	2	Cdca3
Ncapg2	5.92338e-177	0.317599	0.641	0.111	1.83939e-172	2	Ncapg2
Ndrg1	7.51339e-177	0.961918	0.896	0.245	2.33313e-172	2	Ndrg1
Pfdn6	1.07138e-176	0.656385	0.917	0.298	3.32696e-172	2	Pfdn6
Sqle	1.11462e-176	0.296375	0.583	0.088	3.46124e-172	2	Sqle
Strbp	1.39032e-176	0.302252	0.694	0.126	4.31736e-172	2	Strbp
Ptov1	1.49124e-176	0.446356	0.843	0.21	4.63074e-172	2	Ptov1
Ckap2	2.43204e-176	0.290135	0.519	0.068	7.55222e-172	2	Ckap2
Terf1	2.52111e-176	0.284035	0.664	0.116	7.8288e-172	2	Terf1
Tnc	2.67066e-176	0.333346	0.315	0.018	8.29319e-172	2	Tnc
Fam60a	4.51003e-176	1.11546	0.771	0.173	1.4005e-171	2	Fam60a
Ammecr1	1.25535e-175	0.264566	0.59	0.093	3.89822e-171	2	Ammecr1
Ctps	1.45607e-175	0.269782	0.576	0.088	4.52153e-171	2	Ctps
Dmkn	6.12488e-175	0.676458	0.451	0.05	1.90196e-170	2	Dmkn
Stk39	6.18305e-175	0.335856	0.632	0.103	1.92002e-170	2	Stk39
Ktn1	6.41531e-175	0.514892	0.884	0.239	1.99215e-170	2	Ktn1
Atad2	1.51544e-174	0.60838	0.949	0.268	4.70589e-170	2	Atad2
H2afv	2.18116e-174	0.96455	0.958	0.367	6.77315e-170	2	H2afv
Smc1a	6.48326e-174	0.794082	0.968	0.336	2.01325e-169	2	Smc1a
Alyref	2.91066e-173	0.575546	0.905	0.263	9.03849e-169	2	Alyref
Pole3	5.14325e-173	0.41217	0.822	0.203	1.59713e-168	2	Pole3
Cdk16	7.23579e-173	0.261246	0.688	0.129	2.24693e-168	2	Cdk16
Gabarapl1	8.29739e-173	0.551632	0.845	0.219	2.57659e-168	2	Gabarapl1
Ctgf	1.36681e-172	0.498832	0.363	0.029	4.24436e-168	2	Ctgf
Dctpp1	1.37908e-172	0.569672	0.889	0.246	4.28246e-168	2	Dctpp1
Mtf2	2.7277e-172	0.343609	0.796	0.174	8.47032e-168	2	Mtf2
Fdps	4.31746e-172	0.513651	0.75	0.164	1.3407e-167	2	Fdps
Jade1	5.04544e-172	0.266252	0.655	0.114	1.56676e-167	2	Jade1
Syce2	5.56907e-172	0.422205	0.685	0.136	1.72936e-167	2	Syce2
Rnps1	1.4961e-171	0.530778	0.884	0.251	4.64583e-167	2	Rnps1
Ints7	1.52168e-171	0.253971	0.646	0.113	4.72526e-167	2	Ints7
Nsd2	2.57309e-171	0.565679	0.88	0.239	7.99023e-167	2	Nsd2
Tceal9	3.5432e-171	0.891036	0.979	0.378	1.10027e-166	2	Tceal9
Maged2	4.12476e-171	0.270904	0.558	0.082	1.28086e-166	2	Maged2
Smarcc1	4.5509e-171	0.507384	0.817	0.214	1.41319e-166	2	Smarcc1
Nop58	4.7069e-171	0.640519	0.928	0.279	1.46163e-166	2	Nop58
Ung	5.34828e-171	0.344235	0.62	0.104	1.6608e-166	2	Ung
Arhgap10	5.80456e-171	0.301278	0.681	0.129	1.80249e-166	2	Arhgap10
Ctnnd1	6.48154e-171	0.294165	0.718	0.145	2.01271e-166	2	Ctnnd1
Amd1	8.02265e-171	0.345455	0.738	0.154	2.49127e-166	2	Amd1
Tdp2	1.20405e-170	0.310382	0.694	0.134	3.73892e-166	2	Tdp2
Tcf3	1.94799e-170	0.298245	0.711	0.143	6.04909e-166	2	Tcf3
Siva1	1.965e-170	0.746426	0.891	0.278	6.10192e-166	2	Siva1
Insig2	7.62105e-170	0.392647	0.762	0.169	2.36657e-165	2	Insig2
Brd3	9.51708e-170	0.346447	0.729	0.152	2.95534e-165	2	Brd3
Pds5b	1.12304e-169	0.293352	0.699	0.134	3.48737e-165	2	Pds5b
Racgap1	1.29585e-169	0.431606	0.662	0.12	4.02401e-165	2	Racgap1
Tmpo	1.39126e-169	0.632031	0.919	0.269	4.32028e-165	2	Tmpo
Rcc2	2.48354e-169	0.553693	0.905	0.266	7.71214e-165	2	Rcc2
Tnfaip1	2.51231e-169	0.353312	0.725	0.154	7.80148e-165	2	Tnfaip1
Tusc3	2.54075e-169	0.451249	0.817	0.209	7.88979e-165	2	Tusc3
Plod2	6.02729e-169	0.283464	0.539	0.075	1.87165e-164	2	Plod2
Atp11a	7.8603e-169	0.330848	0.634	0.114	2.44086e-164	2	Atp11a
Dtymk	1.12468e-168	0.609772	0.866	0.246	3.49247e-164	2	Dtymk
Trim59	1.26297e-168	0.288898	0.688	0.127	3.9219e-164	2	Trim59
Cep57	3.2869e-168	0.366161	0.729	0.154	1.02068e-163	2	Cep57
Stox2	8.67679e-168	0.272919	0.454	0.053	2.6944e-163	2	Stox2
Prlr	9.47318e-168	0.29797	0.444	0.05	2.94171e-163	2	Prlr
Lmna	1.27095e-167	1.13926	0.993	0.461	3.94669e-163	2	Lmna
Ppp2cb	1.32623e-167	0.283144	0.683	0.134	4.11833e-163	2	Ppp2cb
Mettl26	1.44907e-167	0.351973	0.681	0.136	4.49979e-163	2	Mettl26
Ptn	2.93929e-167	0.54879	0.412	0.042	9.12737e-163	2	Ptn
Ptma	4.65584e-167	1.03304	1	0.834	1.44578e-162	2	Ptma
Ubap2	2.119e-166	0.31671	0.773	0.176	6.58014e-162	2	Ubap2
Tspan5	2.13624e-166	0.267662	0.618	0.106	6.63366e-162	2	Tspan5
Las1l	2.41623e-166	0.401364	0.752	0.168	7.50311e-162	2	Las1l
Nup62	2.4815e-166	0.32198	0.734	0.156	7.7058e-162	2	Nup62
Kit	3.58885e-166	0.309677	0.507	0.069	1.11445e-161	2	Kit
Tmed1	3.96146e-166	0.287522	0.697	0.137	1.23015e-161	2	Tmed1
Gins4	4.03971e-166	0.351089	0.736	0.163	1.25445e-161	2	Gins4
Ccna2	8.6634e-166	0.373803	0.593	0.095	2.69024e-161	2	Ccna2
Flrt3	9.3662e-166	0.309492	0.475	0.06	2.90849e-161	2	Flrt3
Kif11	9.54745e-166	0.307902	0.519	0.072	2.96477e-161	2	Kif11
Timm8a1	1.47851e-165	0.523196	0.84	0.227	4.59121e-161	2	Timm8a1
H2afx	1.65871e-165	0.635725	0.817	0.208	5.1508e-161	2	H2afx
Cd2ap	1.89184e-165	0.504834	0.873	0.246	5.87474e-161	2	Cd2ap
Sbsn	2.35183e-165	0.25602	0.414	0.042	7.30314e-161	2	Sbsn
Lman1	4.97592e-165	0.591715	0.889	0.273	1.54517e-160	2	Lman1
E2f1	5.37104e-165	0.355923	0.694	0.142	1.66787e-160	2	E2f1
Fmr1	1.367e-164	0.426294	0.875	0.234	4.24495e-160	2	Fmr1
Rad21	1.68057e-164	0.627041	0.896	0.273	5.21866e-160	2	Rad21
Smc4	3.99768e-164	0.825975	0.931	0.308	1.2414e-159	2	Smc4
Ergic2	4.51715e-164	1.65955	0.944	0.352	1.40271e-159	2	Ergic2
Hdgf	1.16885e-163	0.741638	0.968	0.37	3.62964e-159	2	Hdgf
Mrps6	1.1958e-163	0.322764	0.711	0.146	3.71332e-159	2	Mrps6
C2cd5	1.58179e-163	0.429313	0.569	0.093	4.91194e-159	2	C2cd5
Tpx2	1.92662e-163	0.440244	0.597	0.101	5.98274e-159	2	Tpx2
Znhit3	3.96496e-163	0.267334	0.662	0.129	1.23124e-158	2	Znhit3
Ppid	4.31252e-163	0.424583	0.845	0.223	1.33917e-158	2	Ppid
Ssrp1	6.39119e-163	0.565842	0.921	0.292	1.98466e-158	2	Ssrp1
Slc35e4	8.46277e-163	0.319247	0.697	0.143	2.62794e-158	2	Slc35e4
Msi2	1.36374e-162	0.280517	0.653	0.12	4.23482e-158	2	Msi2
Rpa3	2.60542e-162	0.417287	0.755	0.175	8.0906e-158	2	Rpa3
Akt1s1	3.45502e-162	0.266918	0.699	0.141	1.07289e-157	2	Akt1s1
Atf5	3.65425e-162	0.352771	0.683	0.13	1.13475e-157	2	Atf5
Osbpl3	4.61646e-162	0.260638	0.502	0.069	1.43355e-157	2	Osbpl3
Pold2	4.85975e-162	0.252372	0.576	0.096	1.5091e-157	2	Pold2
Lcn2	4.92327e-162	1.33009	0.912	0.306	1.52882e-157	2	Lcn2
Hsp90ab1	7.71535e-162	0.991072	1	0.743	2.39585e-157	2	Hsp90ab1
Brip1os	7.90152e-162	0.265977	0.616	0.111	2.45366e-157	2	Brip1os
Eif1ax	9.21294e-162	0.683211	0.958	0.361	2.86089e-157	2	Eif1ax
Cltb	3.63649e-161	0.547622	0.877	0.25	1.12924e-156	2	Cltb
Cdk19	5.35976e-161	0.256017	0.662	0.128	1.66436e-156	2	Cdk19
Rai14	1.12952e-160	0.316085	0.613	0.111	3.50748e-156	2	Rai14
Caprin2	1.27999e-160	0.50577	0.56	0.09	3.97475e-156	2	Caprin2
Ccser2	1.42112e-160	0.27011	0.662	0.126	4.413e-156	2	Ccser2
Klhdc2	1.59149e-160	0.338242	0.771	0.178	4.94206e-156	2	Klhdc2
Dek	1.81612e-160	0.969219	0.977	0.453	5.63961e-156	2	Dek
Lrp6	9.22724e-160	0.365636	0.69	0.146	2.86534e-155	2	Lrp6
Gna11	1.16887e-159	0.281222	0.637	0.119	3.62968e-155	2	Gna11
Prdx4	1.17341e-159	0.797315	0.944	0.334	3.64379e-155	2	Prdx4
Casp8ap2	1.69535e-159	0.344438	0.752	0.17	5.26456e-155	2	Casp8ap2
Snrpd1	2.04342e-159	0.834918	0.963	0.417	6.34542e-155	2	Snrpd1
Brix1	2.20041e-159	0.40221	0.836	0.22	6.83294e-155	2	Brix1
Cyth2	2.63432e-159	0.407159	0.85	0.232	8.18035e-155	2	Cyth2
Rrs1	2.9547e-159	0.287162	0.678	0.135	9.17522e-155	2	Rrs1
Hdac3	3.10868e-159	0.303033	0.72	0.159	9.65339e-155	2	Hdac3
Gmds	4.90201e-159	0.306085	0.65	0.128	1.52222e-154	2	Gmds
Tfrc	5.87303e-159	0.308111	0.66	0.124	1.82375e-154	2	Tfrc
Ranbp1	1.26945e-158	0.929286	0.963	0.422	3.94201e-154	2	Ranbp1
Fkbp4	2.07048e-158	0.57012	0.847	0.242	6.42947e-154	2	Fkbp4
Aplp2	2.20534e-158	0.882653	0.988	0.449	6.84826e-154	2	Aplp2
Knl1	4.24123e-158	0.274219	0.539	0.081	1.31703e-153	2	Knl1
Nedd4l	5.57165e-158	0.304633	0.627	0.119	1.73016e-153	2	Nedd4l
Ugdh	8.24612e-158	0.29962	0.741	0.166	2.56067e-153	2	Ugdh
Bbx	5.79909e-157	0.362358	0.792	0.193	1.80079e-152	2	Bbx
Kdm1a	7.9834e-157	0.396436	0.87	0.246	2.47908e-152	2	Kdm1a
Hdac1	1.72605e-156	0.39247	0.829	0.222	5.35991e-152	2	Hdac1
Cracr2b	2.05432e-156	0.31487	0.6	0.104	6.37927e-152	2	Cracr2b
Arl6ip6	2.75367e-156	0.32606	0.729	0.162	8.55097e-152	2	Arl6ip6
Actl6a	5.35761e-156	0.423514	0.852	0.239	1.6637e-151	2	Actl6a
3010003L21Rik	5.46484e-156	0.531415	0.509	0.076	1.697e-151	2	3010003L21Rik
Ttc3	5.83562e-156	0.423609	0.806	0.205	1.81214e-151	2	Ttc3
Slmap	8.17348e-156	0.291185	0.697	0.149	2.53811e-151	2	Slmap
Cdk2ap1	9.23486e-156	0.328755	0.782	0.185	2.8677e-151	2	Cdk2ap1
Twist1	1.13667e-155	0.291163	0.405	0.044	3.52971e-151	2	Twist1
1700025G04Rik	1.81968e-155	0.512647	0.766	0.187	5.65067e-151	2	1700025G04Rik
Pdgfa	1.933e-155	0.584376	0.789	0.203	6.00254e-151	2	Pdgfa
Vamp5	3.20624e-155	0.335852	0.625	0.113	9.95633e-151	2	Vamp5
Raph1	3.36789e-155	0.421879	0.824	0.206	1.04583e-150	2	Raph1
Tspan3	5.19872e-155	0.430952	0.829	0.221	1.61436e-150	2	Tspan3
Lsm8	5.33146e-155	0.485724	0.891	0.268	1.65558e-150	2	Lsm8
Pura	9.08561e-155	0.500527	0.917	0.293	2.82135e-150	2	Pura
Tubg1	1.34243e-154	0.269203	0.595	0.108	4.16864e-150	2	Tubg1
Pmf1	2.12177e-154	0.350712	0.769	0.182	6.58874e-150	2	Pmf1
S100a6	1.32751e-153	1.41071	0.993	0.704	4.12233e-149	2	S100a6
Cnih4	3.75511e-153	0.629053	0.938	0.341	1.16608e-148	2	Cnih4
Tbl1x	5.47688e-153	0.446571	0.877	0.252	1.70074e-148	2	Tbl1x
Ruvbl1	1.75439e-152	0.352071	0.778	0.195	5.44791e-148	2	Ruvbl1
Dynlt1f	1.77106e-152	0.451582	0.78	0.204	5.49968e-148	2	Dynlt1f
H1f0	2.03341e-152	0.691054	0.882	0.255	6.31434e-148	2	H1f0
Mphosph6	2.24821e-152	0.397121	0.738	0.174	6.98137e-148	2	Mphosph6
Fen1	2.49719e-152	0.313867	0.685	0.146	7.75454e-148	2	Fen1
Kif23	2.66112e-152	0.314645	0.623	0.115	8.26358e-148	2	Kif23
Timm50	3.92182e-152	0.41164	0.806	0.218	1.21784e-147	2	Timm50
Cbx3	4.33257e-152	0.651172	0.961	0.347	1.34539e-147	2	Cbx3
F3	7.59541e-152	0.381265	0.688	0.136	2.3586e-147	2	F3
Brd8	1.34994e-151	0.359239	0.826	0.218	4.19196e-147	2	Brd8
Ipo8	1.8848e-151	0.591642	0.581	0.11	5.85286e-147	2	Ipo8
Acp1	1.91645e-151	0.571306	0.898	0.3	5.95116e-147	2	Acp1
Specc1	2.37442e-151	0.325686	0.678	0.145	7.37328e-147	2	Specc1
Slc6a8	2.40624e-151	0.274806	0.646	0.126	7.4721e-147	2	Slc6a8
BC003965	3.10931e-151	0.284957	0.766	0.183	9.65534e-147	2	BC003965
Trim28	3.31408e-151	0.390554	0.843	0.236	1.02912e-146	2	Trim28
Arl13b	6.26514e-151	0.284838	0.664	0.138	1.94552e-146	2	Arl13b
Pkp4	6.29072e-151	0.259263	0.604	0.113	1.95346e-146	2	Pkp4
Prmt1	6.53349e-151	0.627353	0.924	0.324	2.02885e-146	2	Prmt1
Med31	6.89295e-151	0.289963	0.775	0.191	2.14047e-146	2	Med31
Polr2h	2.49415e-150	0.33314	0.764	0.192	7.74507e-146	2	Polr2h
Ing1	2.6807e-150	0.339922	0.829	0.215	8.32436e-146	2	Ing1
Mex3c	2.91517e-150	0.27863	0.713	0.158	9.05248e-146	2	Mex3c
Ywhaq	3.0162e-150	0.76162	0.954	0.39	9.36622e-146	2	Ywhaq
Ctdspl2	3.03716e-150	0.275498	0.692	0.147	9.43129e-146	2	Ctdspl2
Ddx27	5.86581e-150	0.350616	0.78	0.196	1.82151e-145	2	Ddx27
Rell1	5.93077e-150	0.318197	0.829	0.21	1.84168e-145	2	Rell1
Ppif	1.34989e-149	0.290703	0.488	0.072	4.19182e-145	2	Ppif
Luzp1	1.46532e-149	0.481802	0.891	0.271	4.55025e-145	2	Luzp1
Pgf	2.1955e-149	0.69166	0.546	0.093	6.81767e-145	2	Pgf
Cops7a	2.71591e-149	0.288622	0.706	0.159	8.4337e-145	2	Cops7a
Upf3b	3.44714e-149	0.309581	0.764	0.181	1.07044e-144	2	Upf3b
Pdap1	3.60286e-149	0.704613	0.947	0.369	1.1188e-144	2	Pdap1
Nono	9.86024e-149	0.654974	0.977	0.39	3.0619e-144	2	Nono
Zfp704	9.99169e-149	0.28785	0.655	0.136	3.10272e-144	2	Zfp704
Lyar	3.75267e-148	0.469818	0.845	0.243	1.16532e-143	2	Lyar
Rnf19a	3.75299e-148	0.259335	0.729	0.161	1.16542e-143	2	Rnf19a
Sf3b4	4.28703e-148	0.334301	0.782	0.201	1.33125e-143	2	Sf3b4
Hmgn5	4.71287e-148	0.336023	0.752	0.179	1.46349e-143	2	Hmgn5
Noct	6.39098e-148	0.529751	0.84	0.24	1.98459e-143	2	Noct
Sf3a3	6.94508e-148	0.335616	0.771	0.2	2.15666e-143	2	Sf3a3
Dpy30	7.0628e-148	0.523135	0.843	0.26	2.19321e-143	2	Dpy30
Bex3	1.02767e-147	0.599355	0.829	0.247	3.19123e-143	2	Bex3
Rpp30	3.82293e-147	0.256731	0.678	0.148	1.18714e-142	2	Rpp30
Magoh	4.98919e-147	0.660208	0.961	0.397	1.54929e-142	2	Magoh
Col9a2	8.90007e-147	0.310859	0.435	0.056	2.76374e-142	2	Col9a2
Pcm1	2.6283e-146	0.417641	0.833	0.234	8.16165e-142	2	Pcm1
Cfdp1	2.93573e-146	0.541965	0.896	0.315	9.11631e-142	2	Cfdp1
Mki67	3.30478e-146	0.724125	0.778	0.202	1.02623e-141	2	Mki67
Tmem238	5.3635e-146	0.307254	0.625	0.129	1.66553e-141	2	Tmem238
Pgrmc1	5.80375e-146	0.422012	0.859	0.245	1.80224e-141	2	Pgrmc1
Ckap4	1.16385e-145	0.326361	0.692	0.151	3.61412e-141	2	Ckap4
Vdr	1.26792e-145	0.260184	0.549	0.093	3.93727e-141	2	Vdr
5430416N02Rik	1.289e-145	0.262927	0.567	0.1	4.00272e-141	2	5430416N02Rik
Rrm2	3.74149e-145	0.46641	0.523	0.088	1.16185e-140	2	Rrm2
Ppm1b	4.76326e-145	0.254564	0.722	0.165	1.47914e-140	2	Ppm1b
Pbdc1	5.65423e-145	0.521613	0.88	0.283	1.75581e-140	2	Pbdc1
Trim44	5.87986e-145	0.305588	0.745	0.178	1.82587e-140	2	Trim44
Impad1	7.2912e-145	0.267609	0.671	0.145	2.26414e-140	2	Impad1
Lxn	7.89079e-145	0.337258	0.745	0.186	2.45033e-140	2	Lxn
Lsm1	9.01438e-145	0.305013	0.822	0.22	2.79924e-140	2	Lsm1
Cep290	1.01292e-144	0.282034	0.623	0.123	3.14542e-140	2	Cep290
Knstrn	1.11512e-144	0.264794	0.579	0.103	3.46278e-140	2	Knstrn
Lpgat1	1.15737e-144	0.324825	0.803	0.21	3.59399e-140	2	Lpgat1
Kitl	1.34529e-144	0.290665	0.5	0.076	4.17753e-140	2	Kitl
Bmpr2	1.68683e-144	0.326521	0.745	0.182	5.23812e-140	2	Bmpr2
Hnrnpab	1.93675e-144	0.809171	0.981	0.495	6.01418e-140	2	Hnrnpab
Cyhr1	2.34213e-144	0.30496	0.796	0.205	7.27301e-140	2	Cyhr1
Mrpl49	5.09577e-144	0.299954	0.734	0.18	1.58239e-139	2	Mrpl49
Pyroxd1	6.33701e-144	0.40657	0.5	0.081	1.96783e-139	2	Pyroxd1
Hmgb1	6.74889e-144	0.923641	0.993	0.594	2.09573e-139	2	Hmgb1
Hmga2	1.33541e-143	0.363034	0.275	0.018	4.14686e-139	2	Hmga2
Naa35	1.39206e-143	0.266486	0.731	0.171	4.32277e-139	2	Naa35
Hcfc1	1.48649e-143	0.253431	0.685	0.151	4.61599e-139	2	Hcfc1
Rdx	2.48418e-143	0.607359	0.921	0.335	7.71414e-139	2	Rdx
Kras	2.75483e-143	1.45988	1	0.718	8.55457e-139	2	Kras
Topors	4.27607e-143	0.380831	0.889	0.254	1.32785e-138	2	Topors
Pip5k1a	6.949e-143	0.287324	0.796	0.205	2.15787e-138	2	Pip5k1a
Aspm	1.21223e-142	0.295332	0.442	0.06	3.76433e-138	2	Aspm
Ppih	1.44409e-142	0.353897	0.771	0.203	4.48433e-138	2	Ppih
Golt1b	1.5656e-142	0.776214	0.722	0.187	4.86167e-138	2	Golt1b
Esf1	2.73621e-142	0.339223	0.801	0.211	8.49675e-138	2	Esf1
Trp53	3.65692e-142	0.492708	0.845	0.263	1.13558e-137	2	Trp53
Psmd7	6.00798e-142	0.611039	0.938	0.367	1.86566e-137	2	Psmd7
Dynll2	6.92604e-142	0.490538	0.896	0.286	2.15074e-137	2	Dynll2
Sae1	7.32789e-142	0.418236	0.822	0.235	2.27553e-137	2	Sae1
Cct7	1.3958e-141	0.669405	0.968	0.413	4.33437e-137	2	Cct7
Xpnpep1	1.58995e-141	0.298389	0.667	0.151	4.93728e-137	2	Xpnpep1
Arl3	1.62579e-141	0.252203	0.725	0.17	5.04857e-137	2	Arl3
Nucks1	3.04069e-141	0.82053	0.951	0.392	9.44226e-137	2	Nucks1
Vezf1	5.65359e-141	0.25781	0.789	0.195	1.75561e-136	2	Vezf1
Rras	6.17883e-141	0.36335	0.759	0.194	1.91871e-136	2	Rras
Rangap1	6.42678e-141	0.368538	0.743	0.188	1.99571e-136	2	Rangap1
Csrp2	1.10513e-140	0.319393	0.606	0.122	3.43177e-136	2	Csrp2
Appbp2	1.24413e-140	0.286334	0.773	0.199	3.86339e-136	2	Appbp2
Timm17a	1.56533e-140	0.535945	0.935	0.341	4.86083e-136	2	Timm17a
Tanc2	3.19344e-140	0.334124	0.69	0.16	9.91658e-136	2	Tanc2
Trim33	4.73889e-140	0.287872	0.766	0.188	1.47157e-135	2	Trim33
Banf1	4.87309e-140	0.574689	0.917	0.33	1.51324e-135	2	Banf1
Idh3a	5.00685e-140	0.286831	0.773	0.194	1.55478e-135	2	Idh3a
Ctbp2	5.09784e-140	0.260506	0.697	0.157	1.58303e-135	2	Ctbp2
Hagh	5.44412e-140	0.376204	0.792	0.22	1.69056e-135	2	Hagh
Id3	5.83343e-140	0.746124	0.757	0.2	1.81145e-135	2	Id3
Eny2	6.41478e-140	0.547497	0.935	0.341	1.99198e-135	2	Eny2
Ppie	6.5733e-140	0.30412	0.731	0.182	2.04121e-135	2	Ppie
Polr2c	8.14264e-140	0.474073	0.887	0.306	2.52854e-135	2	Polr2c
Eri1	9.67696e-140	0.34092	0.801	0.217	3.00498e-135	2	Eri1
D10Wsu102e	1.00361e-139	0.252259	0.694	0.153	3.1165e-135	2	D10Wsu102e
Oxct1	1.03122e-139	0.63168	0.861	0.272	3.20224e-135	2	Oxct1
Eprs	1.73676e-139	0.577981	0.933	0.33	5.39317e-135	2	Eprs
Cyb5r3	1.79959e-139	0.569457	0.847	0.271	5.58825e-135	2	Cyb5r3
Elf5	2.07336e-139	0.257285	0.421	0.054	6.43841e-135	2	Elf5
Hmgn3	2.69925e-139	0.330025	0.477	0.075	8.38198e-135	2	Hmgn3
Msmo1	5.72674e-139	0.337565	0.648	0.138	1.77832e-134	2	Msmo1
Gatad1	8.5143e-139	0.413908	0.87	0.269	2.64395e-134	2	Gatad1
Cyb5r1	9.99486e-139	0.250369	0.669	0.146	3.1037e-134	2	Cyb5r1
Pcna	1.2394e-138	0.495284	0.873	0.274	3.84869e-134	2	Pcna
Faf2	1.27663e-138	0.259616	0.706	0.169	3.96431e-134	2	Faf2
Cdc123	1.30969e-138	0.371485	0.824	0.235	4.06699e-134	2	Cdc123
Suz12	1.54444e-138	0.411654	0.863	0.264	4.79596e-134	2	Suz12
Ipo7	2.00363e-138	0.266274	0.738	0.183	6.22186e-134	2	Ipo7
Myg1	2.35506e-138	0.31169	0.715	0.174	7.31316e-134	2	Myg1
Atrx	2.39251e-138	0.777674	0.988	0.444	7.42947e-134	2	Atrx
Polr2f	2.58295e-138	0.660874	0.965	0.404	8.02082e-134	2	Polr2f
Larp1b	3.27756e-138	0.315386	0.734	0.178	1.01778e-133	2	Larp1b
Tm7sf3	3.82694e-138	0.515224	0.546	0.106	1.18838e-133	2	Tm7sf3
Zrsr2	8.78727e-138	0.38351	0.873	0.265	2.72871e-133	2	Zrsr2
Ssr2	9.30808e-138	0.671011	0.94	0.367	2.89044e-133	2	Ssr2
Slbp	1.33177e-137	0.625859	0.961	0.356	4.13553e-133	2	Slbp
Mpp6	1.44828e-137	0.605155	0.866	0.286	4.49733e-133	2	Mpp6
Got2	1.8137e-137	0.324302	0.826	0.236	5.63209e-133	2	Got2
Bcl7c	2.54376e-137	0.458487	0.875	0.282	7.89915e-133	2	Bcl7c
Id1	3.02485e-137	0.998065	0.898	0.303	9.39307e-133	2	Id1
Ahctf1	6.04191e-137	0.259918	0.743	0.182	1.8762e-132	2	Ahctf1
Dkc1	9.78562e-137	0.307339	0.697	0.163	3.03873e-132	2	Dkc1
Rad50	9.98914e-137	0.367262	0.674	0.162	3.10193e-132	2	Rad50
Cops5	1.08517e-136	0.398308	0.863	0.27	3.36977e-132	2	Cops5
Ece1	1.35393e-136	0.366387	0.646	0.144	4.20435e-132	2	Ece1
Shisa8	1.51023e-136	0.308549	0.438	0.061	4.68973e-132	2	Shisa8
Cdc42ep3	1.77179e-136	0.348286	0.637	0.133	5.50195e-132	2	Cdc42ep3
Rbmxl1	1.80957e-136	0.278957	0.72	0.179	5.61926e-132	2	Rbmxl1
Cops3	2.21338e-136	0.276527	0.755	0.189	6.8732e-132	2	Cops3
Stoml2	2.22802e-136	0.354017	0.836	0.249	6.91867e-132	2	Stoml2
Ak6	2.324e-136	0.363216	0.762	0.205	7.21671e-132	2	Ak6
2900026A02Rik	2.57706e-136	0.291128	0.565	0.11	8.00256e-132	2	2900026A02Rik
Ppfibp1	3.19837e-136	1.22455	0.887	0.308	9.93191e-132	2	Ppfibp1
Ddx39	4.41495e-136	0.489537	0.843	0.267	1.37098e-131	2	Ddx39
Mgst3	4.84202e-136	0.418236	0.727	0.19	1.50359e-131	2	Mgst3
Baiap2	7.98053e-136	0.385477	0.845	0.248	2.47819e-131	2	Baiap2
Fgfr1op2	8.71692e-136	1.4248	0.887	0.35	2.70687e-131	2	Fgfr1op2
Lsm6	1.78218e-135	0.477764	0.887	0.298	5.53421e-131	2	Lsm6
Ahcyl1	1.93603e-135	0.277228	0.806	0.213	6.01196e-131	2	Ahcyl1
Lsm3	2.07855e-135	0.49659	0.898	0.302	6.45451e-131	2	Lsm3
Gmps	2.415e-135	0.37103	0.838	0.253	7.49929e-131	2	Gmps
Aimp2	2.41919e-135	0.253411	0.683	0.161	7.51232e-131	2	Aimp2
1500015O10Rik	2.75269e-135	0.69306	0.535	0.095	8.54792e-131	2	1500015O10Rik
Epc2	4.08864e-135	0.321848	0.775	0.205	1.26965e-130	2	Epc2
Sp1	4.1827e-135	0.267796	0.731	0.18	1.29885e-130	2	Sp1
Prdx2	4.56151e-135	0.799558	0.963	0.458	1.41649e-130	2	Prdx2
Ndufa4	5.06727e-135	0.961763	0.986	0.553	1.57354e-130	2	Ndufa4
Polr2j	6.82017e-135	0.538372	0.912	0.331	2.11787e-130	2	Polr2j
Rnf111	1.31559e-134	0.389451	0.894	0.282	4.08532e-130	2	Rnf11
Nedd9	1.5094e-134	0.383063	0.787	0.211	4.68714e-130	2	Nedd9
Plk2	1.61616e-134	0.566156	0.822	0.231	5.01867e-130	2	Plk2
Plxnb2	1.68567e-134	0.292899	0.826	0.222	5.23452e-130	2	Plxnb2
Dbi	2.29753e-134	1.17036	0.968	0.522	7.13453e-130	2	Dbi
Thoc7	2.64159e-134	0.45977	0.91	0.314	8.20293e-130	2	Thoc7
Cetn3	2.68462e-134	0.470929	0.905	0.309	8.33655e-130	2	Cetn3
Hnrnpr	2.88903e-134	0.424486	0.875	0.275	8.9713e-130	2	Hnrnpr
Cenpe	3.76439e-134	0.455113	0.544	0.1	1.16896e-129	2	Cenpe
Ccnb1	4.44721e-134	0.408706	0.493	0.084	1.38099e-129	2	Ccnb1
Myl12a	7.94516e-134	0.878721	0.981	0.555	2.46721e-129	2	Myl12a
Hspd1	1.04201e-133	0.739448	0.951	0.39	3.23575e-129	2	Hspd1
Med21	1.65448e-133	1.53882	0.907	0.355	5.13766e-129	2	Med21
Idi1	1.86465e-133	0.271222	0.528	0.095	5.79028e-129	2	Idi1
Sfr1	2.14293e-133	0.724296	0.965	0.446	6.65443e-129	2	Sfr1
Hat1	2.24298e-133	0.430446	0.861	0.265	6.96512e-129	2	Hat1
Pum1	2.7552e-133	0.39105	0.894	0.288	8.55571e-129	2	Pum1
Anxa1	3.78739e-133	1.069	0.97	0.463	1.1761e-128	2	Anxa1
Mrpl28	4.13886e-133	0.486068	0.887	0.31	1.28524e-128	2	Mrpl28
P4ha2	4.41887e-133	0.274856	0.456	0.07	1.37219e-128	2	P4ha2
Zc3h14	4.83162e-133	0.295075	0.787	0.214	1.50036e-128	2	Zc3h14
Eif4a3	7.49896e-133	0.469944	0.9	0.311	2.32865e-128	2	Eif4a3
Smg7	9.66728e-133	0.269504	0.713	0.176	3.00198e-128	2	Smg7
B230219D22Rik	1.02732e-132	0.346109	0.78	0.219	3.19014e-128	2	B230219D22Rik
Fam129b	1.04334e-132	0.337542	0.787	0.215	3.23988e-128	2	Fam129b
Sumo2	2.63784e-132	0.801017	0.984	0.562	8.19128e-128	2	Sumo2
Mrpl13	2.95429e-132	0.45329	0.868	0.286	9.17396e-128	2	Mrpl13
Dnajc21	3.34855e-132	0.455971	0.845	0.267	1.03982e-127	2	Dnajc21
Ctnnbip1	5.88202e-132	0.426948	0.831	0.25	1.82654e-127	2	Ctnnbip1
Ebna1bp2	7.89921e-132	0.408971	0.843	0.271	2.45294e-127	2	Ebna1bp2
Cdk4	8.52722e-132	0.509437	0.894	0.308	2.64796e-127	2	Cdk4
Far1	8.56342e-132	0.309892	0.764	0.209	2.6592e-127	2	Far1
Pitpnb	9.57791e-132	0.273136	0.796	0.216	2.97423e-127	2	Pitpnb
Kmt2a	9.93336e-132	0.339928	0.817	0.234	3.08461e-127	2	Kmt2a
Rin2	1.81187e-131	0.399848	0.806	0.231	5.62639e-127	2	Rin2
Camk2n1	2.3379e-131	0.264357	0.678	0.156	7.25989e-127	2	Camk2n1
Stag1	2.42113e-131	0.398352	0.852	0.264	7.51833e-127	2	Stag1
Wfdc18	2.44944e-131	1.42326	0.683	0.18	7.60625e-127	2	Wfdc18
Nudc	2.54048e-131	0.574364	0.944	0.38	7.88895e-127	2	Nudc
Srsf10	5.03986e-131	0.464815	0.954	0.351	1.56503e-126	2	Srsf10
Nkap	6.1658e-131	0.283422	0.69	0.169	1.91466e-126	2	Nkap
Nudt21	6.32529e-131	0.440137	0.88	0.303	1.96419e-126	2	Nudt21
Med30	9.61142e-131	0.299145	0.787	0.218	2.98463e-126	2	Med30
Ddx1	1.10894e-130	0.321663	0.731	0.193	3.4436e-126	2	Ddx1
Taf1	1.19671e-130	0.323651	0.731	0.189	3.71614e-126	2	Taf1
Pdlim4	1.21955e-130	0.554925	0.741	0.205	3.78706e-126	2	Pdlim4
Pfdn4	2.02828e-130	0.297373	0.782	0.214	6.2984e-126	2	Pfdn4
Hpf1	2.04129e-130	0.45095	0.896	0.303	6.33882e-126	2	Hpf1
Pa2g4	2.10523e-130	0.484348	0.868	0.291	6.53739e-126	2	Pa2g4
Nrip1	2.22885e-130	0.518253	0.903	0.313	6.92124e-126	2	Nrip1
Exosc8	2.26874e-130	0.414892	0.863	0.267	7.04513e-126	2	Exosc8
Pfdn2	4.28432e-130	0.606939	0.977	0.438	1.33041e-125	2	Pfdn2
Bhlhe41	4.53127e-130	0.91236	0.921	0.337	1.4071e-125	2	Bhlhe41
Seh1l	1.32616e-129	0.299261	0.792	0.223	4.11811e-125	2	Seh1l
Baz1b	2.22076e-129	0.406523	0.873	0.275	6.89612e-125	2	Baz1b
Ddb1	2.63688e-129	0.385426	0.854	0.27	8.18829e-125	2	Ddb1
Tax1bp3	7.83856e-129	0.328038	0.743	0.2	2.43411e-124	2	Tax1bp3
Slc28a3	8.92068e-129	0.524735	0.345	0.039	2.77014e-124	2	Slc28a3
Sft2d2	1.78372e-128	0.265933	0.72	0.18	5.53899e-124	2	Sft2d2
Atic	1.85273e-128	0.288994	0.706	0.179	5.75329e-124	2	Atic
Utp11	3.00855e-128	0.300217	0.778	0.221	9.34245e-124	2	Utp11
Bag6	3.11721e-128	0.259333	0.769	0.213	9.67987e-124	2	Bag6
Pxdc1	3.17644e-128	0.416205	0.782	0.208	9.86381e-124	2	Pxdc1
Igfbp5	3.2324e-128	1.18668	0.556	0.115	1.00376e-123	2	Igfbp5
Txnl1	3.50086e-128	0.639596	0.97	0.453	1.08712e-123	2	Txnl1
Tnks2	3.74585e-128	0.336918	0.836	0.253	1.1632e-123	2	Tnks2
Atp1a1	4.00733e-128	0.6634	0.97	0.411	1.2444e-123	2	Atp1a1
Sspn	4.10193e-128	0.303339	0.569	0.107	1.27377e-123	2	Sspn
Prrc2a	4.49754e-128	0.35284	0.863	0.275	1.39662e-123	2	Prrc2a
Tob1	5.84653e-128	0.33298	0.799	0.218	1.81552e-123	2	Tob1
Map1lc3a	6.82918e-128	0.404493	0.87	0.272	2.12066e-123	2	Map1lc3a
Smim7	7.38301e-128	0.302613	0.796	0.229	2.29265e-123	2	Smim7
Zranb2	9.67556e-128	0.387831	0.856	0.275	3.00455e-123	2	Zranb2
Hras	1.05286e-127	0.49425	0.894	0.314	3.26946e-123	2	Hras
Uchl3	1.1339e-127	0.397531	0.829	0.259	3.52109e-123	2	Uchl3
Nip7	1.14143e-127	0.259501	0.715	0.182	3.54449e-123	2	Nip7
Etfbkmt	1.78693e-127	0.326855	0.336	0.037	5.54895e-123	2	Etfbkmt
Lmo4	2.07422e-127	0.539276	0.854	0.274	6.44106e-123	2	Lmo4
Cbfb	2.98875e-127	0.319388	0.815	0.239	9.28098e-123	2	Cbfb
Morf4l2	4.01382e-127	0.531194	0.947	0.366	1.24641e-122	2	Morf4l2
Psmd12	4.0402e-127	0.509312	0.926	0.344	1.2546e-122	2	Psmd12
Etnk1	4.05277e-127	0.787941	0.873	0.293	1.25851e-122	2	Etnk1
Fbxo32	1.12938e-126	0.372602	0.583	0.121	3.50708e-122	2	Fbxo32
Kdm5a	1.32927e-126	0.304926	0.822	0.245	4.12779e-122	2	Kdm5a
Glg1	1.80613e-126	0.372463	0.845	0.264	5.60857e-122	2	Glg1
Snrpe	2.64094e-126	0.703041	0.979	0.504	8.20092e-122	2	Snrpe
Ncaph2	3.04951e-126	0.297445	0.785	0.219	9.46964e-122	2	Ncaph2
Ndufaf2	4.03165e-126	0.250076	0.613	0.137	1.25195e-121	2	Ndufaf2
Eif3l	4.07592e-126	0.431302	0.868	0.291	1.26569e-121	2	Eif3l
Ccdc47	4.11493e-126	0.327529	0.778	0.225	1.27781e-121	2	Ccdc47
2020-09-11	5.28117e-126	0.334594	0.819	0.24	1.63996e-121	2	2020-09-11
Mrpl51	5.31198e-126	0.508761	0.912	0.33	1.64953e-121	2	Mrpl51
Sertad2	6.41641e-126	0.369247	0.873	0.285	1.99249e-121	2	Sertad2
Phb2	9.09417e-126	0.658124	0.951	0.403	2.82401e-121	2	Phb2
Atg101	1.81948e-125	0.380195	0.88	0.286	5.65003e-121	2	Atg101
Kmt5a	2.5236e-125	0.471035	0.912	0.314	7.83652e-121	2	Kmt5a
Supt16	2.61122e-125	0.424624	0.863	0.288	8.10862e-121	2	Supt16
Emc8	2.89007e-125	0.313577	0.836	0.248	8.97453e-121	2	Emc8
Anapc11	3.16121e-125	0.447245	0.884	0.306	9.81649e-121	2	Anapc11
Cnot6	4.72975e-125	0.319768	0.801	0.234	1.46873e-120	2	Cnot6
Ncor2	6.09446e-125	0.306449	0.773	0.211	1.89251e-120	2	Ncor2
Nfe2l1	6.1135e-125	0.318715	0.808	0.242	1.89842e-120	2	Nfe2l1
Gpatch8	6.15028e-125	0.305509	0.808	0.239	1.90985e-120	2	Gpatch8
Polr2m	7.16014e-125	0.343818	0.84	0.256	2.22344e-120	2	Polr2m
Eif5b	7.68896e-125	0.599093	0.968	0.435	2.38765e-120	2	Eif5b
Clcn3	9.24873e-125	0.295353	0.782	0.22	2.87201e-120	2	Clcn3
Dstn	1.10407e-124	0.685921	0.977	0.454	3.42847e-120	2	Dstn
Sap30l	1.16913e-124	0.312132	0.856	0.268	3.63051e-120	2	Sap30l
Eci1	1.30799e-124	0.355284	0.757	0.222	4.06169e-120	2	Eci1
Cers5	1.47873e-124	0.258286	0.741	0.197	4.59189e-120	2	Cers5
Ccnb2	2.16638e-124	0.408007	0.505	0.093	6.72727e-120	2	Ccnb2
Stip1	2.437e-124	0.359701	0.822	0.257	7.56761e-120	2	Stip1
Nelfe	2.98791e-124	0.317064	0.72	0.196	9.27835e-120	2	Nelfe
Mrps35	3.55462e-124	0.781407	0.884	0.308	1.10382e-119	2	Mrps35
Gon4l	4.41273e-124	0.261389	0.782	0.215	1.37028e-119	2	Gon4l
Commd2	6.40347e-124	0.312278	0.787	0.229	1.98847e-119	2	Commd2
Phlda1	1.17966e-123	0.883794	0.954	0.405	3.66319e-119	2	Phlda1
Phgdh	1.54735e-123	0.285947	0.514	0.093	4.80498e-119	2	Phgdh
Amn1	1.62712e-123	0.781745	0.59	0.136	5.0527e-119	2	Amn1
Drg1	1.6293e-123	0.298293	0.769	0.221	5.05945e-119	2	Drg1
Psmd1	1.91658e-123	0.503822	0.868	0.314	5.95154e-119	2	Psmd1
Cd81	2.44641e-123	0.754237	0.975	0.397	7.59683e-119	2	Cd81
Bcap31	3.61587e-123	0.619396	0.947	0.408	1.12284e-118	2	Bcap31
Tfg	6.63168e-123	0.292928	0.785	0.231	2.05934e-118	2	Tfg
Hdac2	7.78326e-123	0.274252	0.685	0.177	2.41694e-118	2	Hdac2
Larp4	9.20604e-123	0.320914	0.859	0.267	2.85875e-118	2	Larp4
Enpp1	9.26883e-123	0.270812	0.581	0.125	2.87825e-118	2	Enpp1
Col11a1	9.68911e-123	0.476906	0.461	0.077	3.00876e-118	2	Col11a1
Med13l	1.5252e-122	0.365628	0.875	0.28	4.73621e-118	2	Med13l
Snrpa1	1.72203e-122	0.400246	0.877	0.288	5.34743e-118	2	Snrpa1
Tor1aip2	1.90366e-122	0.252946	0.785	0.222	5.91143e-118	2	Tor1aip2
Smarca5	1.95537e-122	0.640142	0.97	0.444	6.072e-118	2	Smarca5
Bambi	2.15149e-122	0.264634	0.579	0.119	6.68103e-118	2	Bambi
Mrto4	2.27025e-122	0.337958	0.785	0.231	7.04982e-118	2	Mrto4
Pkn2	3.05313e-122	0.39782	0.91	0.317	9.48088e-118	2	Pkn2
Mark3	3.3234e-122	0.333304	0.815	0.247	1.03201e-117	2	Mark3
Serbp1	3.92009e-122	0.726632	0.993	0.567	1.21731e-117	2	Serbp1
Rnf6	5.57805e-122	0.277641	0.81	0.239	1.73215e-117	2	Rnf6
H2afz	1.7058e-121	0.887842	1	0.725	5.29702e-117	2	H2afz
Dhx36	2.49902e-121	0.285418	0.847	0.261	7.76021e-117	2	Dhx36
Mrps9	3.15258e-121	0.262285	0.72	0.195	9.78969e-117	2	Mrps9
Snrnp48	1.35429e-120	0.311156	0.836	0.264	4.20546e-116	2	Snrnp48
Knop1	1.4635e-120	0.304047	0.72	0.198	4.5446e-116	2	Knop1
Prpf19	1.54747e-120	0.275962	0.738	0.206	4.80537e-116	2	Prpf19
Cops8	1.80161e-120	0.326478	0.829	0.258	5.59453e-116	2	Cops8
Ing2	4.16333e-120	0.281806	0.81	0.241	1.29284e-115	2	Ing2
Ube2c	4.50221e-120	0.756516	0.637	0.154	1.39807e-115	2	Ube2c
Usp34	5.38927e-120	0.37277	0.889	0.309	1.67353e-115	2	Usp34
Puf60	5.53545e-120	0.462339	0.938	0.348	1.71892e-115	2	Puf60
Uba2	6.57731e-120	0.347796	0.838	0.259	2.04245e-115	2	Uba2
Mrps12	7.64157e-120	0.267174	0.78	0.221	2.37294e-115	2	Mrps12
Rsl1d1	1.00996e-119	0.430467	0.887	0.302	3.13622e-115	2	Rsl1d1
Klf9	1.18832e-119	0.370777	0.762	0.211	3.6901e-115	2	Klf9
Erh	1.30117e-119	0.539481	0.914	0.354	4.04051e-115	2	Erh
Pycr2	1.44105e-119	0.282877	0.731	0.2	4.47489e-115	2	Pycr2
Sssca1	2.20278e-119	0.302747	0.743	0.212	6.84029e-115	2	Sssca1
Fyttd1	2.22052e-119	0.294792	0.789	0.237	6.89537e-115	2	Fyttd1
Fam114a2	3.35427e-119	0.269587	0.743	0.203	1.0416e-114	2	Fam114a2
Anp32b	3.71044e-119	0.741371	0.979	0.529	1.1522e-114	2	Anp32b
Lima1	3.83701e-119	0.361211	0.69	0.18	1.19151e-114	2	Lima1
Anapc5	4.70028e-119	0.476121	0.891	0.323	1.45958e-114	2	Anapc5
Tubb4b	5.33222e-119	0.892326	0.926	0.403	1.65581e-114	2	Tubb4b
Pcbp2	7.44923e-119	0.679197	0.977	0.516	2.31321e-114	2	Pcbp2
Tardbp	8.25032e-119	0.313547	0.854	0.273	2.56197e-114	2	Tardbp
Eef1e1	9.1987e-119	0.253592	0.718	0.189	2.85647e-114	2	Eef1e1
Nusap1	9.54833e-119	0.305941	0.47	0.082	2.96504e-114	2	Nusap1
Immt	1.04217e-118	0.385994	0.863	0.294	3.23626e-114	2	Immt
Hsd17b10	1.05639e-118	0.428484	0.852	0.285	3.28041e-114	2	Hsd17b10
Set	1.49425e-118	0.718602	0.972	0.503	4.64008e-114	2	Set
Nsmce1	1.56115e-118	0.336224	0.806	0.245	4.84784e-114	2	Nsmce1
Man1a2	1.61884e-118	0.365528	0.831	0.269	5.02697e-114	2	Man1a2
Tuba4a	1.71269e-118	0.449361	0.861	0.276	5.31841e-114	2	Tuba4a
Slc25a17	3.2748e-118	0.262408	0.725	0.2	1.01692e-113	2	Slc25a17
Srek1	3.55321e-118	0.305769	0.817	0.251	1.10338e-113	2	Srek1
Hmmr	4.32061e-118	0.325542	0.44	0.073	1.34168e-113	2	Hmmr
Golph3	4.6817e-118	0.346148	0.882	0.296	1.45381e-113	2	Golph3
Lsm7	5.32587e-118	0.331858	0.822	0.254	1.65384e-113	2	Lsm7
Dhx9	5.54995e-118	0.290503	0.891	0.291	1.72343e-113	2	Dhx9
Sptbn1	5.93376e-118	0.344318	0.838	0.259	1.84261e-113	2	Sptbn1
Plekha5	1.00934e-117	0.920104	0.676	0.183	3.1343e-113	2	Plekha5
Emg1	1.05585e-117	0.496982	0.933	0.373	3.27873e-113	2	Emg1
Eif3b	1.211e-117	0.404482	0.912	0.321	3.76052e-113	2	Eif3b
Kcmf1	1.3261e-117	0.427942	0.921	0.346	4.11795e-113	2	Kcmf1
Crispld2	1.40711e-117	0.368413	0.447	0.075	4.36951e-113	2	Crispld2
Rp9	1.86398e-117	0.35342	0.87	0.291	5.78821e-113	2	Rp9
Agfg1	1.88859e-117	0.287831	0.831	0.257	5.86465e-113	2	Agfg1
Tcea1	2.24095e-117	0.353777	0.875	0.296	6.95882e-113	2	Tcea1
Lsm5	3.70565e-117	0.358017	0.81	0.257	1.15071e-112	2	Lsm5
Utp3	4.35465e-117	0.36013	0.882	0.295	1.35225e-112	2	Utp3
Nans	4.94484e-117	0.311359	0.824	0.257	1.53552e-112	2	Nans
Scaf11	6.2844e-117	0.519261	0.938	0.379	1.9515e-112	2	Scaf11
Ackr3	9.85883e-117	0.264295	0.354	0.046	3.06146e-112	2	Ackr3
Yipf4	1.06508e-116	0.278264	0.87	0.3	3.30739e-112	2	Yipf4
Ezr	1.29935e-116	0.654165	0.956	0.432	4.03488e-112	2	Ezr
Gipc1	2.20777e-116	0.316406	0.729	0.211	6.85579e-112	2	Gipc1
Smu1	2.85115e-116	0.281237	0.806	0.249	8.85366e-112	2	Smu1
Setd5	3.36495e-116	0.288284	0.845	0.263	1.04492e-111	2	Setd5
Swi5	4.1501e-116	0.603787	0.972	0.441	1.28873e-111	2	Swi5
Naxe	4.25209e-116	0.31562	0.81	0.248	1.3204e-111	2	Naxe
Ppp1r7	6.95339e-116	0.275577	0.734	0.211	2.15924e-111	2	Ppp1r7
Phc2	1.10975e-115	0.317222	0.817	0.255	3.44611e-111	2	Phc2
Smc6	1.25786e-115	0.484634	0.856	0.307	3.90602e-111	2	Smc6
Kpnb1	1.38699e-115	0.328853	0.808	0.253	4.30703e-111	2	Kpnb1
Dnttip2	1.56729e-115	0.354717	0.866	0.297	4.8669e-111	2	Dnttip2
Pdlim7	2.42581e-115	0.336243	0.819	0.255	7.53285e-111	2	Pdlim7
Sptan1	2.93628e-115	0.307928	0.854	0.274	9.11805e-111	2	Sptan1
Snrpg	3.35737e-115	0.537044	0.951	0.412	1.04256e-110	2	Snrpg
1110008P14Rik	3.62499e-115	0.427671	0.806	0.256	1.12567e-110	2	1110008P14Rik
Maea	4.81031e-115	0.259786	0.752	0.215	1.49374e-110	2	Maea
Skp1a	5.56657e-115	0.362774	0.824	0.281	1.72859e-110	2	Skp1a
Pnn	6.23378e-115	0.421732	0.912	0.33	1.93577e-110	2	Pnn
Snrnp40	6.57804e-115	0.297242	0.752	0.224	2.04268e-110	2	Snrnp40
Nsmce4a	9.01268e-115	0.364303	0.836	0.285	2.79871e-110	2	Nsmce4a
Chka	1.02568e-114	0.371381	0.889	0.297	3.18506e-110	2	Chka
Tiprl	1.17672e-114	0.265174	0.789	0.237	3.65408e-110	2	Tiprl
Mfsd10	1.1882e-114	0.282165	0.738	0.208	3.68972e-110	2	Mfsd10
Rfc1	1.55675e-114	0.309698	0.72	0.201	4.83417e-110	2	Rfc1
Snu13	1.75015e-114	0.660517	0.972	0.487	5.43473e-110	2	Snu13
Rps19bp1	1.77842e-114	0.287018	0.771	0.226	5.52253e-110	2	Rps19bp1
Rnaseh2c	1.86797e-114	0.402508	0.854	0.283	5.80061e-110	2	Rnaseh2c
Fam204a	2.57301e-114	0.308903	0.815	0.26	7.98995e-110	2	Fam204a
Gm47283	2.95031e-114	0.533538	0.961	0.403	9.16159e-110	2	Gm47283
Mlf2	3.30405e-114	0.418055	0.91	0.332	1.02601e-109	2	Mlf2
Psmd3	3.87557e-114	0.339698	0.868	0.292	1.20348e-109	2	Psmd3
Acot7	5.33026e-114	0.268863	0.634	0.158	1.65521e-109	2	Acot7
Aebp2	7.43048e-114	1.01188	0.924	0.384	2.30739e-109	2	Aebp2
Tagln2	8.81534e-114	0.935907	0.975	0.545	2.73743e-109	2	Tagln2
Ywhae	1.00552e-113	0.674595	0.984	0.549	3.12246e-109	2	Ywhae
Emp1	1.0556e-113	0.886477	0.958	0.426	3.27795e-109	2	Emp1
Uqcc2	1.53537e-113	0.549668	0.921	0.377	4.76778e-109	2	Uqcc2
Naa15	2.40831e-113	0.292157	0.847	0.273	7.47852e-109	2	Naa15
Errfi1	3.22477e-113	0.554011	0.877	0.303	1.00139e-108	2	Errfi1
Ceacam1	3.60762e-113	0.31116	0.475	0.089	1.12027e-108	2	Ceacam1
Pnkd	4.17227e-113	0.289271	0.803	0.242	1.29561e-108	2	Pnkd
Imp3	8.86868e-113	0.351949	0.875	0.306	2.75399e-108	2	Imp3
Mrpl18	1.18845e-112	0.462734	0.898	0.347	3.69049e-108	2	Mrpl18
Csnk2a2	1.24812e-112	0.356926	0.843	0.29	3.8758e-108	2	Csnk2a2
R3hdm4	1.36522e-112	0.292769	0.831	0.27	4.23941e-108	2	R3hdm4
Tubb5	1.43365e-112	0.993282	0.977	0.519	4.45192e-108	2	Tubb5
Nop14	1.76097e-112	0.260378	0.72	0.201	5.46834e-108	2	Nop14
Psmc6	1.82835e-112	0.485239	0.942	0.405	5.67757e-108	2	Psmc6
Gtf2a2	1.92304e-112	0.289434	0.829	0.262	5.97162e-108	2	Gtf2a2
Ccdc88a	2.30852e-112	0.328262	0.815	0.255	7.16865e-108	2	Ccdc88a
Cacybp	2.46986e-112	0.431819	0.896	0.334	7.66966e-108	2	Cacybp
Car2	2.56088e-112	0.382618	0.565	0.123	7.95231e-108	2	Car2
Elof1	3.31242e-112	0.400359	0.889	0.324	1.02861e-107	2	Elof1
Idh2	3.64424e-112	0.347229	0.817	0.262	1.13165e-107	2	Idh2
Hmg20b	5.55201e-112	0.30519	0.778	0.239	1.72407e-107	2	Hmg20b
Ssbp1	6.22118e-112	0.332556	0.85	0.279	1.93186e-107	2	Ssbp1
Mybbp1a	6.55118e-112	0.295605	0.694	0.196	2.03434e-107	2	Mybbp1a
Timm17b	1.10549e-111	0.30638	0.773	0.239	3.43287e-107	2	Timm17b
Tm9sf2	1.25704e-111	0.309726	0.833	0.273	3.90349e-107	2	Tm9sf2
Dap3	1.41279e-111	0.264912	0.787	0.237	4.38714e-107	2	Dap3
Rbbp4	1.46465e-111	0.390977	0.907	0.339	4.54817e-107	2	Rbbp4
Arl1	1.93195e-111	0.454887	0.919	0.361	5.99928e-107	2	Arl1
Tpd52l2	2.41398e-111	0.2966	0.817	0.264	7.49613e-107	2	Tpd52l2
Stub1	2.72002e-111	0.357435	0.912	0.341	8.44649e-107	2	Stub1
4930523C07Rik	2.72443e-111	0.452634	0.831	0.259	8.46017e-107	2	4930523C07Rik
Nolc1	2.77086e-111	0.297752	0.701	0.199	8.60436e-107	2	Nolc1
Bod1l	3.2416e-111	0.357782	0.847	0.284	1.00661e-106	2	Bod1l
Rad23b	3.51991e-111	0.361097	0.9	0.329	1.09304e-106	2	Rad23b
Eif3d	4.67737e-111	0.462095	0.914	0.36	1.45246e-106	2	Eif3d
Cdc5l	5.3697e-111	0.364799	0.856	0.308	1.66745e-106	2	Cdc5l
Luc7l3	5.79843e-111	0.371582	0.882	0.316	1.80059e-106	2	Luc7l3
Ldhb	6.1802e-111	0.646212	0.671	0.172	1.91914e-106	2	Ldhb
Klf4	6.66213e-111	0.880377	0.956	0.443	2.06879e-106	2	Klf4
Ergic3	6.87381e-111	0.43115	0.914	0.344	2.13453e-106	2	Ergic3
Zfp326	1.51262e-110	0.266636	0.817	0.257	4.69712e-106	2	Zfp326
Ralbp1	1.64327e-110	0.432176	0.912	0.346	5.10286e-106	2	Ralbp1
Phax	1.69592e-110	0.274498	0.75	0.224	5.26633e-106	2	Phax
Hist1h2ap	1.97822e-110	0.724987	0.53	0.116	6.14297e-106	2	Hist1h2ap
Rbm8a	2.10677e-110	0.544348	0.965	0.439	6.54214e-106	2	Rbm8a
Gars	2.38631e-110	0.302638	0.755	0.225	7.41021e-106	2	Gars
Tcerg1	4.7311e-110	0.315684	0.745	0.224	1.46915e-105	2	Tcerg1
Peg3	6.31248e-110	0.340522	0.34	0.047	1.96022e-105	2	Peg3
Cdv3	7.51624e-110	0.546199	0.949	0.421	2.33402e-105	2	Cdv3
Chic2	9.70592e-110	0.521155	0.944	0.395	3.01398e-105	2	Chic2
Sf3b3	9.9703e-110	0.312145	0.843	0.288	3.09608e-105	2	Sf3b3
Fam96b	2.37883e-109	0.424486	0.861	0.315	7.38697e-105	2	Fam96b
Tcof1	3.05111e-109	0.269877	0.75	0.222	9.4746e-105	2	Tcof1
Tsn	3.83321e-109	0.478592	0.914	0.364	1.19033e-104	2	Tsn
Ppp4r2	5.47711e-109	0.479045	0.933	0.356	1.70081e-104	2	Ppp4r2
Uba1	5.55366e-109	0.321062	0.843	0.281	1.72458e-104	2	Uba1
Gatad2b	6.81755e-109	0.320146	0.859	0.292	2.11705e-104	2	Gatad2b
Ran	7.90753e-109	0.73255	0.984	0.544	2.45552e-104	2	Ran
Cks21	1.58699e-108	0.453215	0.905	0.33	4.92808e-104	2	Cks2
Hmgb2	2.02769e-108	0.913584	0.991	0.635	6.2966e-104	2	Hmgb2
Prkcsh	2.22986e-108	0.312964	0.819	0.27	6.92437e-104	2	Prkcsh
Phip	2.29957e-108	0.300154	0.861	0.293	7.14086e-104	2	Phip
Rrp1	2.5352e-108	0.459033	0.933	0.386	7.87256e-104	2	Rrp1
Polr2g	4.20115e-108	0.379433	0.882	0.324	1.30458e-103	2	Polr2g
Zc3h13	4.23161e-108	0.295898	0.808	0.262	1.31404e-103	2	Zc3h13
Chmp2b	4.56446e-108	0.321916	0.769	0.246	1.4174e-103	2	Chmp2b
Ptms	4.99344e-108	0.80516	0.965	0.497	1.55061e-103	2	Ptms
Mrps7	5.0617e-108	0.301431	0.792	0.253	1.57181e-103	2	Mrps7
C1qbp	7.26361e-108	0.481718	0.896	0.335	2.25557e-103	2	C1qbp
Dynlt3	9.44774e-108	0.331635	0.745	0.23	2.93381e-103	2	Dynlt3
Tnrc6c	1.18669e-107	0.286438	0.829	0.268	3.68503e-103	2	Tnrc6c
Zfp644	2.54116e-107	0.308954	0.873	0.296	7.89107e-103	2	Zfp644
Mtch1	2.75482e-107	0.471824	0.88	0.341	8.55455e-103	2	Mtch1
Chchd2	4.02334e-107	0.623663	0.991	0.766	1.24937e-102	2	Chchd2
Sarnp	5.06066e-107	0.358182	0.85	0.304	1.57149e-102	2	Sarnp
Ppp2r2a	7.48462e-107	0.339089	0.856	0.303	2.3242e-102	2	Ppp2r2a
Tpm4	1.10542e-106	0.605885	0.961	0.446	3.43265e-102	2	Tpm4
Ddost	1.23137e-106	0.501396	0.91	0.355	3.82377e-102	2	Ddost
Nsmce2	1.67112e-106	0.262636	0.799	0.258	5.18933e-102	2	Nsmce2
Ddx39b	3.36902e-106	0.477799	0.944	0.401	1.04618e-101	2	Ddx39b
Eif4g1	4.39058e-106	0.402619	0.914	0.353	1.36341e-101	2	Eif4g1
Adss	5.14726e-106	0.292829	0.822	0.273	1.59838e-101	2	Adss
Ubl4a	5.72981e-106	0.332099	0.819	0.266	1.77928e-101	2	Ubl4a
Atpif1	7.01597e-106	0.663823	0.977	0.505	2.17867e-101	2	Atpif1
Pbrm1	7.25883e-106	0.44686	0.891	0.346	2.25408e-101	2	Pbrm1
Tcp1	7.38722e-106	0.498203	0.935	0.401	2.29395e-101	2	Tcp1
Eif3c	7.94955e-106	0.601547	0.968	0.462	2.46857e-101	2	Eif3c
Ramp1	8.50946e-106	0.418834	0.734	0.217	2.64244e-101	2	Ramp1
Chtop	1.07597e-105	0.2724	0.796	0.259	3.34122e-101	2	Chtop
Rps2	1.1362e-105	0.727015	1	0.77	3.52825e-101	2	Rps2
Ash1l	1.54323e-105	0.351452	0.903	0.328	4.79218e-101	2	Ash1l
Snrpb	1.67403e-105	0.618223	0.986	0.51	5.19837e-101	2	Snrpb
Nxt1	1.68023e-105	0.250682	0.736	0.215	5.21761e-101	2	Nxt1
Ctbp1	2.45016e-105	0.322858	0.873	0.307	7.60847e-101	2	Ctbp1
Snrpa	2.74917e-105	0.256301	0.743	0.226	8.537e-101	2	Snrpa
Rab6a	3.81244e-105	0.266385	0.854	0.297	1.18388e-100	2	Rab6a
Snrpd2	4.58775e-105	0.589093	0.954	0.457	1.42463e-100	2	Snrpd2
Fip1l1	5.41596e-105	0.302827	0.866	0.308	1.68182e-100	2	Fip1l1
Gspt1	6.61167e-105	0.396134	0.882	0.327	2.05312e-100	2	Gspt1
Selenoh	6.85658e-105	0.36939	0.815	0.271	2.12917e-100	2	Selenoh
Mettl9	7.36195e-105	0.269809	0.806	0.264	2.28611e-100	2	Mettl9
Impdh2	1.29396e-104	0.298414	0.826	0.272	4.01813e-100	2	Impdh2
App	1.52793e-104	0.665465	0.981	0.471	4.74469e-100	2	App
Phf14	2.471e-104	0.320881	0.782	0.252	7.67318e-100	2	Phf14
Anxa3	2.63553e-104	0.83403	0.907	0.382	8.18411e-100	2	Anxa3
Thoc2	2.75261e-104	0.303806	0.868	0.308	8.54769e-100	2	Thoc2
Zfp706	3.06455e-104	0.504595	0.938	0.395	9.51634e-100	2	Zfp706
Nop56	3.31056e-104	0.353525	0.85	0.295	1.02803e-99	2	Nop56
Tpr	3.94576e-104	0.596775	0.975	0.487	1.22528e-99	2	Tpr
Tubb2a	4.33775e-104	0.465458	0.826	0.281	1.347e-99	2	Tubb2a
Ptges3	4.58408e-104	0.488935	0.965	0.438	1.42349e-99	2	Ptges3
Pdcl3	6.88784e-104	0.330163	0.87	0.304	2.13888e-99	2	Pdcl3
Npm1	7.13737e-104	0.760142	0.993	0.655	2.21637e-99	2	Npm1
Ncl	7.27318e-104	0.716382	0.995	0.656	2.25854e-99	2	Ncl
Hp1bp3	1.25292e-103	0.284006	0.806	0.267	3.89068e-99	2	Hp1bp3
Egr2	1.34812e-103	0.26977	0.653	0.171	4.18631e-99	2	Egr2
Rock2	1.854e-103	0.41755	0.907	0.361	5.75724e-99	2	Rock2
Lage3	2.12501e-103	0.322432	0.794	0.26	6.59879e-99	2	Lage3
Psmc2	2.81598e-103	0.425168	0.891	0.345	8.74447e-99	2	Psmc2
Mrpl14	3.14044e-103	0.459919	0.926	0.382	9.752e-99	2	Mrpl14
Notch1	3.23833e-103	0.25918	0.734	0.215	1.0056e-98	2	Notch1
Vbp1	3.62544e-103	0.271605	0.789	0.256	1.12581e-98	2	Vbp1
Snrpf	4.41009e-103	0.480363	0.91	0.376	1.36947e-98	2	Snrpf
Cyc1	6.13368e-103	0.43208	0.928	0.364	1.90469e-98	2	Cyc1
U2af1	8.43368e-103	0.541019	0.935	0.425	2.61891e-98	2	U2af1
Ssb	1.13756e-102	0.543518	0.961	0.442	3.53245e-98	2	Ssb
Rbm3	1.15824e-102	0.695779	0.979	0.651	3.59667e-98	2	Rbm3
Ube2s	1.58417e-102	0.739418	0.977	0.54	4.91932e-98	2	Ube2s
Rep15	2.2333e-102	0.266382	0.354	0.054	6.93508e-98	2	Rep15
S100a1	2.28504e-102	0.411876	0.78	0.256	7.09572e-98	2	S100a1
Carhsp1	2.53264e-102	0.260984	0.87	0.299	7.86461e-98	2	Carhsp1
Cuta	3.03109e-102	0.414352	0.926	0.365	9.41245e-98	2	Cuta
Rictor	3.84349e-102	0.259702	0.794	0.248	1.19352e-97	2	Rictor
Snrnp27	3.89886e-102	0.330569	0.852	0.303	1.21071e-97	2	Snrnp27
Hist1h2ak	4.49854e-102	0.51041	0.431	0.082	1.39693e-97	2	Hist1h2ak
Rassf1	4.64668e-102	0.352479	0.863	0.308	1.44293e-97	2	Rassf1
Pgp	5.04235e-102	0.317157	0.854	0.3	1.5658e-97	2	Pgp
Cct5	1.03823e-101	0.560911	0.947	0.432	3.22403e-97	2	Cct5
Desi2	1.36379e-101	0.260268	0.715	0.212	4.23498e-97	2	Desi2
Ebp	1.9106e-101	0.388523	0.882	0.323	5.93299e-97	2	Ebp
Mrpl21	2.13602e-101	0.351116	0.836	0.306	6.633e-97	2	Mrpl21
Fam3c	2.23911e-101	0.347459	0.81	0.275	6.9531e-97	2	Fam3c
Purb	2.91842e-101	0.511251	0.965	0.463	9.06257e-97	2	Purb
Kdelr2	3.10478e-101	0.405571	0.903	0.345	9.64126e-97	2	Kdelr2
St13	3.96081e-101	0.561542	0.944	0.453	1.22995e-96	2	St13
Prpf4b	5.68686e-101	0.362585	0.921	0.351	1.76594e-96	2	Prpf4b
Phf5a	8.41082e-101	0.332993	0.863	0.313	2.61181e-96	2	Phf5a
Rabggtb	1.24428e-100	0.281124	0.745	0.228	3.86385e-96	2	Rabggtb
Hnrnpa1	1.47531e-100	0.636206	0.963	0.491	4.58129e-96	2	Hnrnpa1
Pop5	1.79327e-100	0.308765	0.843	0.287	5.56863e-96	2	Pop5
Eif3g	1.85163e-100	0.36651	0.87	0.327	5.74987e-96	2	Eif3g
Ube2r2	2.15759e-100	0.335865	0.847	0.304	6.69997e-96	2	Ube2r2
Ckap5	4.49381e-100	0.261859	0.634	0.174	1.39546e-95	2	Ckap5
Nfic	4.8504e-100	0.288391	0.799	0.258	1.50619e-95	2	Nfic
Bcas2	5.58169e-100	0.443951	0.926	0.393	1.73328e-95	2	Bcas2
Hmgn2	6.12335e-100	0.481478	0.824	0.296	1.90148e-95	2	Hmgn2
Pin1	6.40432e-100	0.340383	0.845	0.302	1.98873e-95	2	Pin1
Huwe1	6.42816e-100	0.337989	0.898	0.338	1.99614e-95	2	Huwe1
Hivep2	7.33282e-100	0.257317	0.824	0.277	2.27706e-95	2	Hivep2
Cxcl14	7.72395e-100	1.27222	0.65	0.205	2.39852e-95	2	Cxcl14
Thrap3	8.08517e-100	0.368851	0.921	0.369	2.51069e-95	2	Thrap3
Slk	9.68969e-100	0.326121	0.854	0.304	3.00894e-95	2	Slk
Ubtf	1.2302e-99	0.31513	0.81	0.28	3.82013e-95	2	Ubtf
Pebp1	1.64524e-99	0.571159	0.972	0.475	5.10896e-95	2	Pebp1
Wwp21	2.47708e-99	0.303341	0.778	0.255	7.69207e-95	2	Wwp2
Pcnp	2.9197e-99	0.347801	0.91	0.355	9.06653e-95	2	Pcnp
Zcrb1	7.08766e-99	0.453473	0.944	0.395	2.20093e-94	2	Zcrb1
Usp14	1.10152e-98	0.285072	0.775	0.251	3.42056e-94	2	Usp14
Eif6	1.10872e-98	0.563794	0.942	0.444	3.44292e-94	2	Eif6
Dnajc2	1.12386e-98	0.296001	0.856	0.297	3.48992e-94	2	Dnajc2
Psmb5	1.3883e-98	0.594145	0.949	0.479	4.31109e-94	2	Psmb5
Cnpy2	1.64274e-98	0.33056	0.81	0.274	5.1012e-94	2	Cnpy2
Mrps36	1.77044e-98	0.282102	0.826	0.283	5.49774e-94	2	Mrps36
Mthfd2	1.8367e-98	0.350719	0.565	0.144	5.70352e-94	2	Mthfd2
Lars	2.11528e-98	0.263624	0.731	0.227	6.56856e-94	2	Lars
Vdac3	2.11872e-98	0.450395	0.917	0.392	6.57926e-94	2	Vdac3
Atp13a3	2.2166e-98	0.318906	0.836	0.296	6.88319e-94	2	Atp13a3
Lap3	3.01874e-98	0.354387	0.836	0.292	9.3741e-94	2	Lap3
Nras	3.61696e-98	0.306301	0.88	0.327	1.12317e-93	2	Nras
Emc4	4.24376e-98	0.261982	0.75	0.241	1.31781e-93	2	Emc4
Nupr1	4.71314e-98	0.756995	0.736	0.258	1.46357e-93	2	Nupr1
Psmc3	5.72574e-98	0.438411	0.924	0.384	1.77801e-93	2	Psmc3
Phf3	8.79645e-98	0.30516	0.924	0.368	2.73156e-93	2	Phf3
Aimp1	1.04594e-97	0.367608	0.891	0.356	3.24797e-93	2	Aimp1
Mrpl24	1.11503e-97	0.292874	0.891	0.32	3.46249e-93	2	Mrpl24
Hist1h1b	1.47474e-97	0.533794	0.442	0.089	4.57952e-93	2	Hist1h1b
Golgb1	2.41037e-97	0.285752	0.812	0.274	7.48492e-93	2	Golgb1
Ywhag	3.84775e-97	0.360779	0.905	0.34	1.19484e-92	2	Ywhag
Snrpd3	3.8926e-97	0.428679	0.903	0.372	1.20877e-92	2	Snrpd3
Tomm40	5.06835e-97	0.270596	0.775	0.251	1.57388e-92	2	Tomm40
Ext1	6.46113e-97	0.286758	0.727	0.229	2.00637e-92	2	Ext1
Hist1h2ae	8.32341e-97	0.691892	0.509	0.12	2.58467e-92	2	Hist1h2ae
Mrpl35	9.07386e-97	0.278126	0.782	0.263	2.81771e-92	2	Mrpl35
Rfc2	9.72833e-97	0.295759	0.803	0.271	3.02094e-92	2	Rfc2
Hist1h1e	1.02352e-96	0.278213	0.505	0.113	3.17834e-92	2	Hist1h1e
Rtn3	1.36388e-96	0.419281	0.917	0.382	4.23526e-92	2	Rtn3
Nars	2.1527e-96	0.355933	0.829	0.295	6.68478e-92	2	Nars
Ankrd17	2.28986e-96	0.365076	0.947	0.386	7.11069e-92	2	Ankrd17
Acbd6	2.34063e-96	0.280867	0.822	0.284	7.26837e-92	2	Acbd6
Bptf	2.49386e-96	0.357332	0.926	0.377	7.74417e-92	2	Bptf
Pak1ip1	2.71583e-96	0.294615	0.856	0.309	8.43347e-92	2	Pak1ip1
Pttg1ip	6.74937e-96	0.338802	0.845	0.312	2.09588e-91	2	Pttg1ip
Ndufv1	7.04936e-96	0.295639	0.792	0.274	2.18904e-91	2	Ndufv1
Ywhaz	8.83816e-96	0.562921	0.981	0.553	2.74451e-91	2	Ywhaz
Arpc5l	9.46824e-96	0.288379	0.856	0.305	2.94017e-91	2	Arpc5l
Dazap1	1.21201e-95	0.294724	0.859	0.314	3.76365e-91	2	Dazap1
Hnrnpa0	1.23501e-95	0.546243	0.981	0.541	3.83508e-91	2	Hnrnpa0
Sf3b2	1.34263e-95	0.460936	0.942	0.436	4.16927e-91	2	Sf3b2
Frg1	1.9997e-95	0.27215	0.815	0.288	6.20967e-91	2	Frg1
Aamp	2.21445e-95	0.321489	0.938	0.37	6.87652e-91	2	Aamp
Cct2	2.48709e-95	0.534777	0.963	0.455	7.72317e-91	2	Cct2
Ppp3ca	3.1225e-95	0.333306	0.891	0.341	9.69631e-91	2	Ppp3ca
Smim10l1	3.35627e-95	0.27251	0.637	0.186	1.04222e-90	2	Smim10l1
Csnk2b	4.28117e-95	0.425005	0.896	0.381	1.32943e-90	2	Csnk2b
Spcs1	5.84957e-95	0.478932	0.944	0.421	1.81647e-90	2	Spcs1
Psmd4	6.03328e-95	0.478795	0.961	0.46	1.87351e-90	2	Psmd4
Trps11	6.89133e-95	0.674544	0.928	0.431	2.13996e-90	2	Trps1
Cops6	7.08324e-95	0.370282	0.88	0.338	2.19956e-90	2	Cops6
Ssna1	7.19583e-95	0.25251	0.803	0.264	2.23452e-90	2	Ssna1
Dhx15	8.02568e-95	0.262332	0.847	0.302	2.49222e-90	2	Dhx15
Tbrg1	1.13637e-94	0.312985	0.87	0.312	3.52878e-90	2	Tbrg1
1110004F10Rik	1.28686e-94	0.373197	0.877	0.349	3.99608e-90	2	1110004F10Rik
Zc3h15	1.35115e-94	0.362698	0.926	0.371	4.19574e-90	2	Zc3h15
Txndc9	1.36784e-94	0.321735	0.861	0.327	4.24755e-90	2	Txndc9
Gpx4	1.58758e-94	0.630728	0.988	0.621	4.92993e-90	2	Gpx4
Syncrip	1.60483e-94	0.352212	0.896	0.346	4.98347e-90	2	Syncrip
Ddx46	1.68214e-94	0.304524	0.815	0.293	5.22355e-90	2	Ddx46
Dnajb1	1.69347e-94	0.387786	0.877	0.34	5.25875e-90	2	Dnajb1
Mbd3	2.06399e-94	0.321996	0.817	0.289	6.4093e-90	2	Mbd3
Snrpc	2.50873e-94	0.383786	0.933	0.406	7.79037e-90	2	Snrpc
Gnl3	2.90783e-94	0.250625	0.87	0.314	9.02968e-90	2	Gnl3
Sik1	3.18165e-94	0.35106	0.845	0.308	9.87997e-90	2	Sik1
Calm21	5.32969e-94	0.657136	0.993	0.729	1.65503e-89	2	Calm2
Ctcf	8.22098e-94	0.286276	0.812	0.291	2.55286e-89	2	Ctcf
Ndufa5	9.21437e-94	0.394754	0.882	0.347	2.86134e-89	2	Ndufa5
Etfa	9.94957e-94	0.303248	0.78	0.269	3.08964e-89	2	Etfa
Hdlbp	1.00768e-93	0.44682	0.97	0.448	3.12916e-89	2	Hdlbp
Nap1l1	1.2307e-93	0.52377	0.956	0.441	3.8217e-89	2	Nap1l1
Rsf1	1.4851e-93	0.259522	0.81	0.284	4.61169e-89	2	Rsf1
Copb2	1.56322e-93	0.309435	0.85	0.307	4.85426e-89	2	Copb2
Paip2	1.70441e-93	0.441577	0.94	0.439	5.29271e-89	2	Paip2
Cisd2	1.81921e-93	0.275051	0.845	0.311	5.6492e-89	2	Cisd2
Ppa1	2.86565e-93	0.258997	0.727	0.233	8.89872e-89	2	Ppa1
Gsto1	3.46901e-93	0.301081	0.625	0.182	1.07723e-88	2	Gsto1
Ppia	3.52811e-93	0.631367	1	0.808	1.09559e-88	2	Ppia
Lsm4	3.94514e-93	0.431326	0.896	0.368	1.22508e-88	2	Lsm4
Cct3	5.31639e-93	0.426508	0.938	0.392	1.6509e-88	2	Cct3
Smarca4	8.58947e-93	0.264775	0.771	0.262	2.66729e-88	2	Smarca4
Naa20	8.76772e-93	0.311927	0.847	0.301	2.72264e-88	2	Naa20
Wbp4	1.42527e-92	0.273786	0.845	0.308	4.4259e-88	2	Wbp4
Anxa2	1.61556e-92	0.825681	0.977	0.593	5.0168e-88	2	Anxa2
Adrm1	1.89326e-92	0.293657	0.84	0.308	5.87914e-88	2	Adrm1
Tmco1	2.16268e-92	0.340466	0.854	0.318	6.71578e-88	2	Tmco1
Ppp1cb	2.66534e-92	0.299973	0.907	0.349	8.27668e-88	2	Ppp1cb
Polr2k	2.85648e-92	0.271356	0.856	0.316	8.87023e-88	2	Polr2k
Sumo3	3.97364e-92	0.35119	0.845	0.317	1.23393e-87	2	Sumo3
Chchd1	5.69751e-92	0.400279	0.887	0.359	1.76925e-87	2	Chchd1
Psmc4	6.18028e-92	0.355873	0.88	0.345	1.91916e-87	2	Psmc4
Tecr	1.03301e-91	0.407876	0.884	0.355	3.20782e-87	2	Tecr
Mrpl34	1.0406e-91	0.282054	0.778	0.265	3.23138e-87	2	Mrpl34
Uqcrb	1.15686e-91	0.577069	0.961	0.512	3.5924e-87	2	Uqcrb
Tomm22	1.38906e-91	0.373733	0.919	0.378	4.31344e-87	2	Tomm22
Mrps18a	4.55463e-91	0.274058	0.771	0.265	1.41435e-86	2	Mrps18a
Eif1a	6.9149e-91	0.341054	0.905	0.35	2.14728e-86	2	Eif1a
Plec	7.45167e-91	0.293962	0.799	0.271	2.31397e-86	2	Plec
Cebpd	8.75513e-91	0.711957	0.808	0.296	2.71873e-86	2	Cebpd
Khdrbs1	9.29431e-91	0.308376	0.9	0.361	2.88616e-86	2	Khdrbs1
Aco2	1.38248e-90	0.276108	0.826	0.298	4.29303e-86	2	Aco2
Sec62	1.40762e-90	0.425387	0.961	0.443	4.37109e-86	2	Sec62
Nol7	1.81057e-90	0.412707	0.924	0.393	5.62237e-86	2	Nol7
Tuba1a	1.94983e-90	0.571444	0.752	0.266	6.0548e-86	2	Tuba1a
Elavl1	2.34815e-90	0.26814	0.859	0.324	7.29171e-86	2	Elavl1
2010111I01Rik	2.39344e-90	0.351404	0.887	0.338	7.43235e-86	2	2010111I01Rik
Ndufa9	3.00562e-90	0.28633	0.824	0.291	9.33334e-86	2	Ndufa9
Slc20a11	4.67193e-90	0.424269	0.873	0.324	1.45078e-85	2	Slc20a1
Mdh1	4.90593e-90	0.375786	0.905	0.374	1.52344e-85	2	Mdh1
Emc6	5.25847e-90	0.354867	0.88	0.354	1.63291e-85	2	Emc6
Pcmt1	7.01928e-90	0.291527	0.838	0.313	2.1797e-85	2	Pcmt1
Psma5	8.51994e-90	0.438366	0.935	0.409	2.6457e-85	2	Psma5
Yif1b	9.15969e-90	0.261424	0.817	0.284	2.84436e-85	2	Yif1b
Pole4	1.24906e-89	0.286419	0.84	0.309	3.87869e-85	2	Pole4
Itgb1	1.32341e-89	0.577666	0.963	0.477	4.10958e-85	2	Itgb1
Actr10	2.09111e-89	0.25741	0.817	0.294	6.49351e-85	2	Actr10
Sumo1	2.38199e-89	0.474532	0.961	0.489	7.39678e-85	2	Sumo1
Fubp1	2.67194e-89	0.317947	0.931	0.368	8.29718e-85	2	Fubp1
Snw1	3.60683e-89	0.264096	0.836	0.307	1.12003e-84	2	Snw1
Mrpl12	3.77513e-89	0.333681	0.847	0.322	1.17229e-84	2	Mrpl12
Vdac1	5.56183e-89	0.396183	0.944	0.403	1.72712e-84	2	Vdac1
Eif4b	7.09926e-89	0.341444	0.905	0.359	2.20453e-84	2	Eif4b
Bzw1	9.95874e-89	0.44107	0.956	0.452	3.09249e-84	2	Bzw1
Sugt1	1.5014e-88	0.360011	0.894	0.376	4.66231e-84	2	Sugt1
Strap	1.58366e-88	0.38497	0.824	0.323	4.91775e-84	2	Strap
Acaa2	1.83295e-88	0.291461	0.715	0.236	5.69186e-84	2	Acaa2
Nhp2	1.99889e-88	0.382115	0.854	0.335	6.20714e-84	2	Nhp2
Wbp11	2.27383e-88	0.291198	0.787	0.282	7.06091e-84	2	Wbp11
Lpp	2.27713e-88	0.2737	0.762	0.263	7.07117e-84	2	Lpp
Eif3h	2.79897e-88	0.600159	0.963	0.528	8.69163e-84	2	Eif3h
Slpi1	3.94572e-88	0.744092	0.632	0.18	1.22526e-83	2	Slpi
Metap2	4.35181e-88	0.365085	0.924	0.373	1.35137e-83	2	Metap2
Prpf40a	4.4743e-88	0.35837	0.926	0.397	1.3894e-83	2	Prpf40a
Abcf1	5.04566e-88	0.265671	0.884	0.333	1.56683e-83	2	Abcf1
Psmd2	5.63097e-88	0.345563	0.875	0.359	1.74858e-83	2	Psmd2
Yy1	8.91763e-88	0.374353	0.942	0.416	2.76919e-83	2	Yy1
Ndufab1	1.23773e-87	0.467741	0.933	0.421	3.84352e-83	2	Ndufab1
Ndufs2	1.25894e-87	0.38061	0.9	0.372	3.9094e-83	2	Ndufs2
Rpl23a	1.34277e-87	0.628562	0.986	0.746	4.1697e-83	2	Rpl23a
Ccar1	1.75918e-87	0.253759	0.826	0.3	5.46279e-83	2	Ccar1
Ndufa10	1.85614e-87	0.28661	0.84	0.311	5.76386e-83	2	Ndufa10
Anp32e	3.97955e-87	0.321776	0.785	0.282	1.23577e-82	2	Anp32e
Polr2e	4.03704e-87	0.301159	0.854	0.333	1.25362e-82	2	Polr2e
Psmd6	4.51895e-87	0.279645	0.831	0.304	1.40327e-82	2	Psmd6
Rpl28	7.31829e-87	0.642977	1	0.828	2.27255e-82	2	Rpl28
Acin1	8.75565e-87	0.340115	0.903	0.38	2.71889e-82	2	Acin1
Srp19	9.40788e-87	0.290531	0.856	0.33	2.92143e-82	2	Srp19
Psmb7	1.1372e-86	0.385854	0.933	0.402	3.53134e-82	2	Psmb7
Pdia4	3.52944e-86	0.250195	0.738	0.238	1.096e-81	2	Pdia4
Cnbp	4.3881e-86	0.506139	0.975	0.52	1.36264e-81	2	Cnbp
Wdr83os	7.92498e-86	0.296286	0.852	0.323	2.46094e-81	2	Wdr83os
Anxa4	1.33445e-85	0.350907	0.896	0.348	4.14388e-81	2	Anxa4
Psmc5	1.63734e-85	0.384226	0.891	0.374	5.08442e-81	2	Psmc5
Sars	1.65808e-85	0.409261	0.875	0.354	5.14885e-81	2	Sars
Cox6c	1.81987e-85	0.631966	0.986	0.613	5.65125e-81	2	Cox6c
Atp5j	2.05735e-85	0.538443	0.975	0.53	6.38868e-81	2	Atp5j
Cul1	7.02146e-85	0.251279	0.868	0.332	2.18037e-80	2	Cul1
Rassf8	7.18246e-85	0.885681	0.65	0.206	2.23037e-80	2	Rassf8
Cdc37	7.1965e-85	0.367239	0.926	0.417	2.23473e-80	2	Cdc37
Csnk1a1	1.48748e-84	0.502408	0.986	0.571	4.61908e-80	2	Csnk1a1
Hnrnpf	1.81617e-84	0.568147	0.988	0.593	5.63974e-80	2	Hnrnpf
Kif5b	2.03326e-84	0.454538	0.958	0.466	6.31389e-80	2	Kif5b
Rpl15	5.08858e-84	0.625647	1	0.753	1.58016e-79	2	Rpl15
Vps36	5.94978e-84	0.286816	0.794	0.286	1.84758e-79	2	Vps36
Dynll1	6.12962e-84	0.635666	0.977	0.59	1.90343e-79	2	Dynll1
Atp5b	7.68239e-84	0.56905	0.968	0.557	2.38561e-79	2	Atp5b
Grpel1	1.15788e-83	0.340582	0.882	0.349	3.59558e-79	2	Grpel1
Idh3g	1.22895e-83	0.279903	0.815	0.3	3.81626e-79	2	Idh3g
Vcp	1.3996e-83	0.438405	0.956	0.451	4.34617e-79	2	Vcp
Eif2s1	1.4122e-83	0.297189	0.866	0.329	4.38531e-79	2	Eif2s1
Cct4	1.45736e-83	0.418682	0.924	0.407	4.52554e-79	2	Cct4
Atp5o.1	1.97685e-83	0.546294	0.951	0.494	6.13873e-79	2	Atp5o.1
Eef1d	2.15141e-83	0.531871	0.975	0.539	6.68077e-79	2	Eef1d
G3bp1	2.52461e-83	0.365553	0.933	0.41	7.83969e-79	2	G3bp1
Raly	3.54771e-83	0.441867	0.951	0.464	1.10167e-78	2	Raly
Pim3	5.79583e-83	0.340178	0.9	0.358	1.79978e-78	2	Pim3
Arglu1	5.80711e-83	0.304997	0.903	0.38	1.80328e-78	2	Arglu1
Jun	1.01974e-82	0.726281	0.988	0.665	3.16659e-78	2	Jun
Hsp90aa11	1.22109e-82	0.481101	0.995	0.739	3.79185e-78	2	Hsp90aa1
Atp2a2	1.26462e-82	0.294007	0.856	0.329	3.92703e-78	2	Atp2a2
Psma6	1.77931e-82	0.399849	0.942	0.412	5.52528e-78	2	Psma6
Arpc1a	2.13974e-82	0.321707	0.894	0.354	6.64454e-78	2	Arpc1a
Bub3	3.35909e-82	0.312003	0.785	0.293	1.0431e-77	2	Bub3
Timm8b	9.72562e-82	0.316917	0.898	0.378	3.0201e-77	2	Timm8b
Serpinb6a	1.19775e-81	0.298101	0.866	0.325	3.71936e-77	2	Serpinb6a
Cul3	1.33507e-81	0.269042	0.868	0.343	4.14578e-77	2	Cul3
Cmas	1.53799e-81	0.667792	0.722	0.271	4.77594e-77	2	Cmas
Cast	2.21022e-81	0.275472	0.833	0.319	6.86339e-77	2	Cast
Hnrnpm	2.8413e-81	0.318419	0.938	0.412	8.82308e-77	2	Hnrnpm
Tmed9	3.01834e-81	0.483154	0.972	0.499	9.37285e-77	2	Tmed9
Brd1	4.55071e-81	0.295123	0.919	0.38	1.41313e-76	2	Brd1
Eif4e2	6.80497e-81	0.355511	0.88	0.377	2.11315e-76	2	Eif4e2
Cox7a2	7.06433e-81	0.53286	0.975	0.571	2.19369e-76	2	Cox7a2
Ap1s1	8.52213e-81	0.255475	0.794	0.286	2.64638e-76	2	Ap1s1
Tuba1b	9.63853e-81	0.520723	0.924	0.421	2.99305e-76	2	Tuba1b
Tbca	1.07733e-80	0.451481	0.947	0.46	3.34543e-76	2	Tbca
Vps35	2.27546e-80	0.255381	0.852	0.33	7.06598e-76	2	Vps35
Higd2a	3.39126e-80	0.309017	0.856	0.343	1.05309e-75	2	Higd2a
Chd4	3.62698e-80	0.45861	0.958	0.471	1.12629e-75	2	Chd4
Ufc1	4.292e-80	0.294727	0.863	0.341	1.3328e-75	2	Ufc1
Eif3m	4.71342e-80	0.406694	0.938	0.429	1.46366e-75	2	Eif3m
Cox14	6.29943e-80	0.329966	0.921	0.395	1.95616e-75	2	Cox14
Prrc2c	6.33495e-80	0.43417	0.984	0.521	1.96719e-75	2	Prrc2c
Chmp5	6.40863e-80	0.278375	0.903	0.378	1.99007e-75	2	Chmp5
Cct8	7.06731e-80	0.413038	0.951	0.44	2.19461e-75	2	Cct8
Pthlh	8.6524e-80	0.864156	0.424	0.096	2.68683e-75	2	Pthlh
Eif4h	8.90305e-80	0.388999	0.949	0.44	2.76466e-75	2	Eif4h
Brd4	8.98537e-80	0.261966	0.896	0.373	2.79023e-75	2	Brd4
Fkbp2	9.61203e-80	0.356045	0.9	0.375	2.98482e-75	2	Fkbp2
Drap1	1.00277e-79	0.33058	0.91	0.388	3.11391e-75	2	Drap1
Dctn2	1.08293e-79	0.270969	0.873	0.339	3.36281e-75	2	Dctn2
Mdh2	1.31945e-79	0.419465	0.954	0.454	4.09728e-75	2	Mdh2
Dennd5b	1.57028e-79	0.393203	0.556	0.165	4.87618e-75	2	Dennd5b
Prdx1	1.64122e-79	0.533908	0.981	0.657	5.09649e-75	2	Prdx1
Slc25a4	1.66889e-79	0.394898	0.91	0.384	5.18241e-75	2	Slc25a4
Psma7	1.76788e-79	0.540161	0.986	0.556	5.4898e-75	2	Psma7
Odc1	1.90475e-79	0.316545	0.738	0.267	5.91482e-75	2	Odc1
Uqcrc2	2.01939e-79	0.274694	0.863	0.331	6.27082e-75	2	Uqcrc2
Ndufa11	3.22315e-79	0.419382	0.931	0.435	1.00088e-74	2	Ndufa11
Txnl4a	3.44368e-79	0.337365	0.907	0.386	1.06936e-74	2	Txnl4a
Psmd11	3.60763e-79	0.302223	0.91	0.38	1.12028e-74	2	Psmd11
Hspa9	3.65065e-79	0.4137	0.894	0.384	1.13364e-74	2	Hspa9
Smap1	4.18181e-79	0.257661	0.894	0.355	1.29858e-74	2	Smap1
Pmepa1	5.27032e-79	0.600645	0.984	0.492	1.63659e-74	2	Pmepa1
Pdlim1	9.48146e-79	0.256102	0.539	0.15	2.94428e-74	2	Pdlim1
Ndufs6	1.0928e-78	0.418428	0.928	0.434	3.39346e-74	2	Ndufs6
Med28	2.34743e-78	0.302107	0.877	0.355	7.28946e-74	2	Med28
Trir	3.07003e-78	0.416915	0.935	0.447	9.53337e-74	2	Trir
S100a10	4.14886e-78	0.67616	0.979	0.589	1.28835e-73	2	S100a10
Gtf2h5	4.31046e-78	0.329694	0.926	0.403	1.33853e-73	2	Gtf2h5
Eif3k	5.47959e-78	0.467082	0.965	0.5	1.70158e-73	2	Eif3k
Arpp19	5.9341e-78	0.375802	0.958	0.462	1.84271e-73	2	Arpp19
Ndufb6	6.86708e-78	0.308308	0.896	0.364	2.13243e-73	2	Ndufb6
Stk38l	7.08248e-78	0.636209	0.632	0.215	2.19932e-73	2	Stk38l
Rpl7	2.35115e-77	0.595045	0.991	0.781	7.30104e-73	2	Rpl7
Sec11a	3.21989e-77	0.322148	0.907	0.387	9.99873e-73	2	Sec11a
Mrpl20	3.67661e-77	0.314447	0.896	0.372	1.1417e-72	2	Mrpl20
Hnrnpa2b1	5.13798e-77	0.539861	0.995	0.651	1.5955e-72	2	Hnrnpa2b1
Rplp0	9.53361e-77	0.580517	0.993	0.793	2.96047e-72	2	Rplp0
Ndufb3	2.60251e-76	0.336886	0.907	0.396	8.08158e-72	2	Ndufb3
Pttg1	3.46926e-76	0.27486	0.616	0.192	1.07731e-71	2	Pttg1
Psmb2	7.07549e-76	0.460526	0.933	0.457	2.19715e-71	2	Psmb2
Psmb4	7.21562e-76	0.466617	0.968	0.515	2.24067e-71	2	Psmb4
Rpn1	1.94259e-75	0.26142	0.85	0.325	6.03233e-71	2	Rpn1
Hnrnpu	2.86955e-75	0.505435	0.991	0.585	8.91083e-71	2	Hnrnpu
Pdcd6	3.76251e-75	0.314856	0.926	0.419	1.16837e-70	2	Pdcd6
Psmb3	5.53459e-75	0.461578	0.958	0.482	1.71866e-70	2	Psmb3
Gsk3b	8.68059e-75	0.322238	0.907	0.4	2.69558e-70	2	Gsk3b
Dnaja1	8.96519e-75	0.479159	0.988	0.615	2.78396e-70	2	Dnaja1
Dctn3	8.98136e-75	0.297094	0.887	0.368	2.78898e-70	2	Dctn3
Mrps33	1.13253e-74	0.298796	0.91	0.378	3.51686e-70	2	Mrps33
Uqcrc1	1.36946e-74	0.286714	0.833	0.326	4.25259e-70	2	Uqcrc1
Tmem59	1.49462e-74	0.463709	0.944	0.484	4.64125e-70	2	Tmem59
Flna	3.12117e-74	0.32588	0.817	0.332	9.69217e-70	2	Flna
Gm16286	3.22586e-74	0.310526	0.914	0.417	1.00173e-69	2	Gm16286
Dap	6.51606e-74	0.421411	0.819	0.34	2.02343e-69	2	Dap
Ptbp1	1.0547e-73	0.26777	0.884	0.369	3.27517e-69	2	Ptbp1
Hsbp1	1.81533e-73	0.323042	0.938	0.419	5.63714e-69	2	Hsbp1
Srrm1	1.97561e-73	0.348953	0.961	0.49	6.13485e-69	2	Srrm1
Ndufa12	5.20501e-73	0.397499	0.949	0.444	1.61631e-68	2	Ndufa12
Btf3	7.19471e-73	0.506515	0.986	0.657	2.23417e-68	2	Btf3
Fam104a	9.94415e-73	0.333999	0.912	0.436	3.08796e-68	2	Fam104a
Lsm12	1.20266e-72	0.30553	0.905	0.391	3.73463e-68	2	Lsm12
Ahnak	1.48629e-72	0.491731	0.968	0.487	4.61538e-68	2	Ahnak
Cox7c	1.49574e-72	0.492529	0.984	0.595	4.64472e-68	2	Cox7c
Ppig	2.65654e-72	0.331264	0.905	0.396	8.24935e-68	2	Ppig
Ndufv2	3.86572e-72	0.2542	0.873	0.357	1.20042e-67	2	Ndufv2
Psma4	5.38035e-72	0.422338	0.949	0.451	1.67076e-67	2	Psma4
Atp5h	6.36554e-72	0.519089	0.981	0.61	1.97669e-67	2	Atp5h
Atp5j2	6.61741e-72	0.494224	0.977	0.568	2.0549e-67	2	Atp5j2
Mat2a	6.70379e-72	0.251024	0.905	0.375	2.08173e-67	2	Mat2a
Hnrnpa3	9.31011e-72	0.471215	0.988	0.574	2.89107e-67	2	Hnrnpa3
Dnajc8	1.18275e-71	0.293136	0.889	0.397	3.67279e-67	2	Dnajc8
Gabarapl2	1.20818e-71	0.310919	0.924	0.44	3.75175e-67	2	Gabarapl2
Lrrc59	1.73865e-71	0.273098	0.822	0.326	5.39903e-67	2	Lrrc59
Srsf7	3.61347e-71	0.331441	0.914	0.405	1.12209e-66	2	Srsf7
Srsf3	5.11735e-71	0.495901	0.981	0.572	1.58909e-66	2	Srsf3
Fbl	8.61852e-71	0.299069	0.894	0.382	2.67631e-66	2	Fbl
Eif3i	1.12794e-70	0.387944	0.919	0.425	3.50259e-66	2	Eif3i
Cd91	1.14363e-70	0.496674	0.993	0.629	3.55133e-66	2	Cd9
Capns1	1.39851e-70	0.443457	0.975	0.479	4.34281e-66	2	Capns1
Laptm4a	1.03926e-69	0.394381	0.944	0.471	3.22722e-65	2	Laptm4a
Adh5	1.06484e-69	0.253433	0.836	0.34	3.30666e-65	2	Adh5
Eloc	1.13137e-69	0.353247	0.954	0.486	3.51324e-65	2	Eloc
Mrfap1	1.93613e-69	0.440983	0.965	0.534	6.01227e-65	2	Mrfap1
Psmb1	2.01034e-69	0.44307	0.97	0.527	6.2427e-65	2	Psmb1
Ndufb11	5.49032e-69	0.423997	0.951	0.494	1.70491e-64	2	Ndufb11
Mrps14	1.9613e-68	0.340555	0.917	0.412	6.09042e-64	2	Mrps14
Srsf2	2.15508e-68	0.425144	0.981	0.554	6.69218e-64	2	Srsf2
Map2k2	2.77771e-68	0.263957	0.894	0.376	8.62561e-64	2	Map2k2
Ubald2	1.4862e-67	0.293616	0.898	0.415	4.61509e-63	2	Ubald2
Hnrnpd	1.51184e-67	0.410625	0.94	0.472	4.69473e-63	2	Hnrnpd
Ube2i	1.55294e-67	0.409184	0.972	0.54	4.82235e-63	2	Ube2i
Mtdh	1.66299e-67	0.375139	0.956	0.46	5.16409e-63	2	Mtdh
Tpt1	2.03828e-67	0.515335	1	0.98	6.32948e-63	2	Tpt1
Hint1	2.21527e-67	0.528969	0.981	0.601	6.87909e-63	2	Hint1
Ndufa2	3.17256e-67	0.421553	0.986	0.559	9.85176e-63	2	Ndufa2
Atp5g3	3.22561e-67	0.389169	0.954	0.466	1.00165e-62	2	Atp5g3
Zfp91	3.50117e-67	0.315924	0.919	0.435	1.08722e-62	2	Zfp91
Foxp1	5.59838e-67	0.262077	0.861	0.374	1.73846e-62	2	Foxp1
Mrpl30	5.91987e-67	0.28382	0.896	0.394	1.8383e-62	2	Mrpl30
Ppp1cc	6.8822e-67	0.274585	0.926	0.404	2.13713e-62	2	Ppp1cc
Tm9sf3	7.47769e-67	0.264951	0.887	0.388	2.32205e-62	2	Tm9sf3
Psmb6	8.96876e-67	0.435706	0.97	0.517	2.78507e-62	2	Psmb6
Pcbp1	1.13387e-66	0.34619	0.956	0.489	3.52101e-62	2	Pcbp1
1810037I17Rik	1.24735e-66	0.443652	0.954	0.523	3.8734e-62	2	1810037I17Rik
Ndufs7	6.42966e-66	0.271734	0.905	0.394	1.9966e-61	2	Ndufs7
Clint1	8.18604e-66	0.339389	0.882	0.404	2.54201e-61	2	Clint1
Rpl36a	9.93744e-66	0.53512	0.981	0.639	3.08587e-61	2	Rpl36a
Hnrnpk	1.08494e-65	0.433741	0.981	0.616	3.36907e-61	2	Hnrnpk
Anxa5	1.19855e-65	0.524393	0.931	0.454	3.72187e-61	2	Anxa5
Ppp1r14b	1.40797e-65	0.401424	0.931	0.427	4.37216e-61	2	Ppp1r14b
Psma2	1.71575e-65	0.445658	0.963	0.518	5.32793e-61	2	Psma2
Rwdd1	2.14351e-65	0.306274	0.863	0.376	6.65625e-61	2	Rwdd1
Ube2a	3.00331e-65	0.308855	0.898	0.419	9.32616e-61	2	Ube2a
Tubb6	3.40689e-65	0.257243	0.769	0.305	1.05794e-60	2	Tubb6
Psma1	4.76211e-65	0.339107	0.931	0.435	1.47878e-60	2	Psma1
Rala	2.12046e-64	0.272752	0.873	0.384	6.58466e-60	2	Rala
Krtcap2	2.63923e-64	0.391851	0.942	0.448	8.19559e-60	2	Krtcap2
Glrx3	3.9475e-64	0.25358	0.88	0.377	1.22582e-59	2	Glrx3
Rpl8	9.34191e-64	0.499955	0.998	0.829	2.90094e-59	2	Rpl8
Rer1	1.08763e-63	0.251769	0.896	0.393	3.37743e-59	2	Rer1
Ncoa7	2.05622e-63	0.261536	0.551	0.182	6.38519e-59	2	Ncoa7
Tuba1c	3.21718e-63	0.411056	0.838	0.381	9.9903e-59	2	Tuba1c
Fn1	3.29569e-63	0.549228	0.812	0.358	1.02341e-58	2	Fn1
Eif3a	4.28335e-63	0.389656	0.965	0.513	1.33011e-58	2	Eif3a
Mrps21	8.1975e-63	0.26818	0.88	0.387	2.54557e-58	2	Mrps21
Emb	1.16396e-62	0.391659	0.85	0.389	3.61446e-58	2	Emb
Srsf9	2.16382e-62	0.28098	0.894	0.39	6.7193e-58	2	Srsf9
Ube2m	4.51221e-62	0.322392	0.917	0.43	1.40118e-57	2	Ube2m
Mpc2	6.58726e-62	0.333939	0.889	0.414	2.04554e-57	2	Mpc2
Snrnp70	1.5946e-61	0.288697	0.951	0.494	4.95171e-57	2	Snrnp70
Pla2g7	3.60586e-61	0.470183	0.873	0.413	1.11973e-56	2	Pla2g7
Ndufb9	9.85509e-61	0.40077	0.97	0.539	3.0603e-56	2	Ndufb9
Hspe1	1.19343e-60	0.448212	0.981	0.525	3.70597e-56	2	Hspe1
Dad1	1.86987e-60	0.382273	0.963	0.501	5.80652e-56	2	Dad1
Eif2s2	2.56939e-60	0.415301	0.965	0.503	7.97874e-56	2	Eif2s2
Naca	2.70658e-60	0.473019	0.991	0.712	8.40475e-56	2	Naca
Slc38a2	2.86335e-60	0.319022	0.986	0.561	8.89155e-56	2	Slc38a2
Nedd8	3.59378e-60	0.400901	0.963	0.539	1.11598e-55	2	Nedd8
Gpx2	5.6215e-60	0.33983	0.336	0.079	1.74564e-55	2	Gpx2
Prkar1a	6.86896e-60	0.357981	0.947	0.498	2.13302e-55	2	Prkar1a
S100a111	7.05932e-60	0.453243	0.986	0.666	2.19213e-55	2	S100a11
Elob	7.23215e-60	0.434799	0.986	0.644	2.2458e-55	2	Elob
Adm	8.40847e-60	0.255971	0.34	0.079	2.61108e-55	2	Adm
Sfpq	1.10524e-59	0.305089	0.972	0.511	3.4321e-55	2	Sfpq
Ppp1ca	9.89789e-59	0.423066	0.958	0.521	3.07359e-54	2	Ppp1ca
Ndufc1	5.00552e-58	0.280681	0.914	0.416	1.55436e-53	2	Ndufc1
Rpl4	5.12988e-58	0.472583	0.977	0.588	1.59298e-53	2	Rpl4
Polr1d	5.62625e-58	0.343501	0.944	0.476	1.74712e-53	2	Polr1d
Pdcd5	8.69817e-58	0.307373	0.914	0.435	2.70104e-53	2	Pdcd5
Atf31	1.25446e-57	0.783369	0.931	0.589	3.89548e-53	2	Atf3
Vdac2	1.9326e-57	0.477867	0.965	0.547	6.0013e-53	2	Vdac2
Ier2	1.99489e-57	0.570573	0.981	0.644	6.19473e-53	2	Ier2
Cox5b	2.28359e-57	0.428121	0.97	0.547	7.09124e-53	2	Cox5b
Atp5a1	2.40853e-57	0.406444	0.97	0.558	7.47921e-53	2	Atp5a1
Ndufs5	4.0011e-57	0.272678	0.935	0.437	1.24246e-52	2	Ndufs5
Rpl24	6.68039e-57	0.467086	0.991	0.772	2.07446e-52	2	Rpl24
Bsg1	7.3808e-57	0.445673	0.977	0.64	2.29196e-52	2	Bsg
Rheb	2.05247e-56	0.287419	0.935	0.454	6.37355e-52	2	Rheb
Rps16	4.41671e-56	0.418854	0.998	0.883	1.37152e-51	2	Rps16
Srp9	4.58019e-56	0.264378	0.928	0.464	1.42229e-51	2	Srp9
Srrm2	6.37681e-56	0.341666	0.993	0.668	1.98019e-51	2	Srrm2
Egr11	9.40668e-56	0.449925	0.977	0.616	2.92106e-51	2	Egr1
Rbx1	3.89264e-55	0.410531	0.97	0.546	1.20878e-50	2	Rbx1
Nme1	5.10972e-55	0.409498	0.914	0.467	1.58672e-50	2	Nme1
Psma3	1.36072e-54	0.367813	0.975	0.559	4.22545e-50	2	Psma3
Ndufb7	2.09258e-54	0.329846	0.958	0.489	6.4981e-50	2	Ndufb7
Nr4a1	3.52329e-54	0.613262	0.852	0.463	1.09409e-49	2	Nr4a1
Rps8	6.304e-54	0.442305	1	0.853	1.95758e-49	2	Rps8
Trf	8.73607e-54	0.808971	0.773	0.383	2.71281e-49	2	Trf
Myh9	1.20172e-53	0.300484	0.947	0.474	3.73171e-49	2	Myh9
H2afy	1.3979e-53	0.310557	0.947	0.482	4.34091e-49	2	H2afy
Cenpa	7.36218e-53	0.350166	0.634	0.257	2.28618e-48	2	Cenpa
Gnb2	1.6303e-52	0.408603	0.991	0.615	5.06256e-48	2	Gnb2
Cycs	7.79089e-52	0.278807	0.931	0.467	2.4193e-47	2	Cycs
Tmsb10	7.90383e-52	0.389092	0.993	0.661	2.45438e-47	2	Tmsb10
Capg	1.11091e-51	0.510321	0.951	0.521	3.44972e-47	2	Capg
Tomm7	1.52501e-51	0.31815	0.942	0.486	4.73562e-47	2	Tomm7
Eef1b2	1.53704e-51	0.453089	0.991	0.682	4.77298e-47	2	Eef1b2
Ybx1	2.0006e-51	0.426679	0.979	0.636	6.21245e-47	2	Ybx1
Eif3e	7.21832e-51	0.265627	0.928	0.447	2.24151e-46	2	Eif3e
Ptp4a2	8.54713e-51	0.298457	0.986	0.549	2.65414e-46	2	Ptp4a2
Gnb1	4.09377e-50	0.310837	0.935	0.494	1.27124e-45	2	Gnb1
Ndufc2	6.58871e-50	0.279316	0.912	0.436	2.04599e-45	2	Ndufc2
Rpl32	7.03085e-50	0.457955	0.998	0.834	2.18329e-45	2	Rpl32
Hsp90b1	9.18816e-50	0.454185	0.986	0.606	2.8532e-45	2	Hsp90b1
Cox4i1	1.02533e-49	0.378521	0.986	0.734	3.18395e-45	2	Cox4i1
Ccnd1	1.02835e-49	0.294889	0.493	0.175	3.19334e-45	2	Ccnd1
Rps3a1	1.19981e-49	0.412387	0.995	0.853	3.72577e-45	2	Rps3a1
Pabpc1	1.64527e-49	0.424462	0.998	0.678	5.10907e-45	2	Pabpc1
Eif4a1	1.75872e-49	0.383704	0.995	0.703	5.46134e-45	2	Eif4a1
Atp5f1	2.16585e-49	0.367529	0.963	0.574	6.72561e-45	2	Atp5f1
Rab2a	2.64919e-49	0.296027	0.956	0.536	8.22654e-45	2	Rab2a
Ndufa7	3.44247e-49	0.293426	0.961	0.519	1.06899e-44	2	Ndufa7
Rps27l	4.71397e-49	0.353534	0.965	0.514	1.46383e-44	2	Rps27l
Fosb	5.73207e-49	0.598552	0.956	0.622	1.77998e-44	2	Fosb
Fos	6.39086e-49	0.754413	0.975	0.731	1.98455e-44	2	Fos
Rps17	2.87304e-48	0.422129	0.977	0.665	8.92164e-44	2	Rps17
Rtn4	3.72896e-48	0.315574	0.965	0.526	1.15795e-43	2	Rtn4
Gm10260	3.88879e-48	0.405376	0.981	0.623	1.20759e-43	2	Gm10260
Rpsa	1.01101e-47	0.356968	1	0.799	3.13948e-43	2	Rpsa
Tpi11	1.45601e-47	0.438655	0.986	0.675	4.52135e-43	2	Tpi1
Rpl12	4.13943e-47	0.371015	0.998	0.779	1.28542e-42	2	Rpl12
Spp1	1.04855e-46	0.839113	0.958	0.712	3.25606e-42	2	Spp1
Rpl5	1.14437e-46	0.405903	0.993	0.72	3.55361e-42	2	Rpl5
Atf4	2.11858e-46	0.264853	0.965	0.556	6.57883e-42	2	Atf4
Rpl31	5.4814e-46	0.368886	0.991	0.625	1.70214e-41	2	Rpl31
Uqcr11	7.34076e-46	0.275934	0.938	0.48	2.27953e-41	2	Uqcr11
Vegfa	2.11912e-45	0.296227	0.757	0.349	6.58052e-41	2	Vegfa
Ubxn1	2.32624e-45	0.261285	0.944	0.52	7.22368e-41	2	Ubxn1
Selenof	2.52465e-45	0.291508	0.935	0.465	7.8398e-41	2	Selenof
Rps10	2.81027e-45	0.372044	0.998	0.863	8.72673e-41	2	Rps10
Mgst1	3.38199e-45	0.35577	0.597	0.246	1.05021e-40	2	Mgst1
Arf1	3.65819e-45	0.312315	0.972	0.627	1.13598e-40	2	Arf1
Rpl22	5.68169e-45	0.395911	0.988	0.702	1.76433e-40	2	Rpl22
Rps4x	7.57369e-45	0.406199	0.993	0.779	2.35186e-40	2	Rps4x
Edf1	8.17492e-45	0.311541	0.951	0.512	2.53856e-40	2	Edf1
Jund	2.09946e-44	0.403773	0.995	0.861	6.51945e-40	2	Jund
2020-09-07	2.47703e-44	0.254108	0.924	0.49	7.69191e-40	2	2020-09-07
Rpl13	1.54202e-43	0.37446	1	0.862	4.78842e-39	2	Rpl13
Timm13	1.55194e-43	0.264871	0.928	0.468	4.81923e-39	2	Timm13
Rps3	2.24847e-43	0.387748	0.995	0.804	6.98217e-39	2	Rps3
Txndc17	2.82014e-43	0.265248	0.921	0.469	8.75738e-39	2	Txndc17
Minos1	3.79966e-43	0.281496	0.949	0.513	1.17991e-38	2	Minos1
Pomp	3.08566e-42	0.312168	0.975	0.526	9.58189e-38	2	Pomp
Pdia3	4.7977e-42	0.324162	0.958	0.517	1.48983e-37	2	Pdia3
Pdia6	8.99465e-42	0.259195	0.954	0.496	2.79311e-37	2	Pdia6
Eif5a	1.26282e-41	0.332128	0.986	0.704	3.92144e-37	2	Eif5a
Rps5	1.32219e-41	0.385931	0.993	0.778	4.10578e-37	2	Rps5
2810474O19Rik1	1.78627e-41	0.57067	0.938	0.546	5.54689e-37	2	2810474O19Rik
Ndufa13	2.91204e-41	0.318912	0.97	0.547	9.04274e-37	2	Ndufa13
Rpl6	4.77176e-41	0.384287	0.998	0.768	1.48178e-36	2	Rpl6
Psme1	5.6081e-41	0.290114	0.963	0.535	1.74148e-36	2	Psme1
Rps18	6.45893e-41	0.366747	0.984	0.666	2.00569e-36	2	Rps18
Psme2	8.43757e-41	0.257439	0.949	0.495	2.62012e-36	2	Psme2
Eif11	1.21176e-40	0.302977	0.995	0.928	3.76289e-36	2	Eif1
Zfp36l1	1.23123e-40	0.255288	0.931	0.505	3.82334e-36	2	Zfp36l1
Cox6a1	1.62458e-40	0.284639	0.956	0.504	5.0448e-36	2	Cox6a1
Atp5g2	2.45528e-40	0.368854	0.97	0.582	7.62437e-36	2	Atp5g2
Sgk1	2.46543e-40	0.369301	0.877	0.433	7.65589e-36	2	Sgk1
Arf5	9.52659e-40	0.332478	0.986	0.661	2.95829e-35	2	Arf5
Cox6b1	1.17225e-39	0.343052	0.979	0.605	3.64017e-35	2	Cox6b1
Jpt1	3.43557e-39	0.276817	0.928	0.51	1.06685e-34	2	Jpt1
Ly6e	1.03979e-38	0.3817	0.988	0.652	3.22886e-34	2	Ly6e
Atp5g1	1.67027e-38	0.314379	0.956	0.523	5.1867e-34	2	Atp5g1
Ndufb8	2.42809e-38	0.255424	0.954	0.5	7.53995e-34	2	Ndufb8
Rpl17	3.21124e-38	0.333143	1	0.855	9.97186e-34	2	Rpl17
Cox7b	3.7265e-38	0.290569	0.947	0.518	1.15719e-33	2	Cox7b
Rpl10a	6.67004e-38	0.361794	0.993	0.717	2.07125e-33	2	Rpl10a
Gnas	2.12922e-37	0.32157	0.972	0.595	6.61188e-33	2	Gnas
Tmed2	2.4131e-37	0.25586	0.979	0.566	7.49341e-33	2	Tmed2
Uqcrh	1.83132e-36	0.286917	0.979	0.602	5.68681e-32	2	Uqcrh
Rpl35a	1.02072e-35	0.349215	0.993	0.789	3.16965e-31	2	Rpl35a
Rps19	1.81021e-35	0.303035	0.998	0.784	5.62125e-31	2	Rps19
Eef1g	2.05354e-35	0.260433	0.965	0.521	6.37685e-31	2	Eef1g
Rpl14	3.17958e-35	0.321535	0.991	0.706	9.87354e-31	2	Rpl14
Atp5c1	5.09475e-35	0.287439	0.94	0.514	1.58207e-30	2	Atp5c1
Rpl30	9.60314e-35	0.300577	0.998	0.802	2.98206e-30	2	Rpl30
Rps7	2.18907e-34	0.29881	0.991	0.778	6.79773e-30	2	Rps7
Rps6	2.76393e-34	0.30902	0.986	0.723	8.58282e-30	2	Rps6
Rpl37	4.33278e-34	0.333123	0.995	0.82	1.34546e-29	2	Rpl37
Rps14	4.88841e-34	0.3312	0.998	0.843	1.518e-29	2	Rps14
Rpl10	1.46082e-33	0.365013	0.993	0.857	4.53628e-29	2	Rpl10
Rpl19	2.18994e-33	0.325319	0.998	0.847	6.80042e-29	2	Rpl19
Rpl3	2.36446e-33	0.306068	0.984	0.717	7.34236e-29	2	Rpl3
Eif3f	1.44368e-32	0.290071	0.972	0.536	4.48306e-28	2	Eif3f
Atp5d	8.08248e-32	0.276998	0.958	0.557	2.50985e-27	2	Atp5d
Rps15	1.13699e-31	0.305385	0.995	0.765	3.53069e-27	2	Rps15
Rack1	1.18863e-31	0.332259	0.993	0.732	3.69107e-27	2	Rack1
Myl6	1.29071e-31	0.319522	0.995	0.83	4.00804e-27	2	Myl6
Rpl26	2.52147e-31	0.333439	0.991	0.823	7.82992e-27	2	Rpl26
Vamp8	2.88761e-30	0.266224	0.965	0.58	8.96689e-26	2	Vamp8
Rpl36	1.73588e-29	0.291602	0.991	0.766	5.39042e-25	2	Rpl36
Rpl18	2.18779e-29	0.276358	0.995	0.789	6.79375e-25	2	Rpl18
Rpl21	3.45737e-29	0.27687	0.993	0.785	1.07362e-24	2	Rpl21
Rpl9	4.0055e-29	0.285856	0.993	0.849	1.24383e-24	2	Rpl9
Rpl23	5.81709e-29	0.30111	0.998	0.903	1.80638e-24	2	Rpl23
Rpl11	1.80496e-28	0.285455	0.991	0.778	5.60495e-24	2	Rpl11
Calr	4.17613e-28	0.283492	0.977	0.632	1.29681e-23	2	Calr
Ppib	6.55435e-27	0.268701	0.958	0.559	2.03532e-22	2	Ppib
Hspa8	8.15466e-27	0.265315	0.998	0.791	2.53227e-22	2	Hspa8
Clic1	2.59324e-24	0.295173	0.993	0.709	8.05278e-20	2	Clic1
Pgk1	8.16e-23	0.448677	0.958	0.645	2.53393e-18	2	Pgk1
Rpl35	1.82007e-21	0.250891	0.986	0.679	5.65188e-17	2	Rpl35
Rpl7a	2.61075e-21	0.262516	0.986	0.686	8.10718e-17	2	Rpl7a
Gapdh1	6.29925e-17	0.266074	0.988	0.846	1.95611e-12	2	Gapdh

## Sheet: Cluster3
Gene	P_value	Avgerage_logFC	pct.1	pct.2	P_value_adjusted	Cluster	Gene			Lineage	Gene	P_value	Avgerage_logFC	pct.1	pct.2	P_value_adjusted	References
Cx3cr1	8e-275	1.34023	0.848	0.137	2.5e-270	3	Cx3cr1			DC	Itgax	1.5e-134	0.516924	0.629	0.134	4.6e-130	Miller, J. C., Brown, B. D., Shay, T., Gautier, E. L., Jojic, V., Cohain, A., ... & Hashimoto, D. (2012). Deciphering the transcriptional network of the dendritic cell lineage. Nature immunology, 13(9), 888.
Cd72	2.73275e-265	1.38419	0.795	0.122	8.486e-261	3	Cd72			MDPs/CDPs/Monocyte	Csf1r	1.17929e-186	1.04024	0.939	0.267	3.66206e-182	Miller, J. C., Brown, B. D., Shay, T., Gautier, E. L., Jojic, V., Cohain, A., ... & Hashimoto, D. (2012). Deciphering the transcriptional network of the dendritic cell lineage. Nature immunology, 13(9), 888.
Slamf9	1.04008e-242	1.02013	0.801	0.137	3.22977e-238	3	Slamf9			cDC/Macrophage	H2-Ab1	6.20373e-163	2.21303	0.912	0.364	1.92644e-158	Miller, J. C., Brown, B. D., Shay, T., Gautier, E. L., Jojic, V., Cohain, A., ... & Hashimoto, D. (2012). Deciphering the transcriptional network of the dendritic cell lineage. Nature immunology, 13(9), 888.
Tmem119	2.95438e-234	0.964782	0.727	0.112	9.17424e-230	3	Tmem119			CDPs	Irf8	4.87636e-160	0.684012	0.874	0.239	1.51426e-155	Miller, J. C., Brown, B. D., Shay, T., Gautier, E. L., Jojic, V., Cohain, A., ... & Hashimoto, D. (2012). Deciphering the transcriptional network of the dendritic cell lineage. Nature immunology, 13(9), 888.
Aif1	3.22365e-229	1.46977	0.977	0.297	1.00104e-224	3	Aif1			cDCs	Cd86	1.91059e-158	0.749446	0.846	0.226	5.93296e-154	Miller, J. C., Brown, B. D., Shay, T., Gautier, E. L., Jojic, V., Cohain, A., ... & Hashimoto, D. (2012). Deciphering the transcriptional network of the dendritic cell lineage. Nature immunology, 13(9), 888.
Ppfia4	6.35456e-228	0.73766	0.646	0.085	1.97328e-223	3	Ppfia4			cDC/Macrophage	Runx3	4.17619e-105	0.527313	0.75	0.237	1.29683e-100	Miller, J. C., Brown, B. D., Shay, T., Gautier, E. L., Jojic, V., Cohain, A., ... & Hashimoto, D. (2012). Deciphering the transcriptional network of the dendritic cell lineage. Nature immunology, 13(9), 888.
Fcgr1	1.69681e-220	1.10748	0.899	0.198	5.26909e-216	3	Fcgr1			cDC/Macrophage	H2-DMb2	8.64648e-168	0.643902	0.604	0.103	2.68499e-163	Miller, J. C., Brown, B. D., Shay, T., Gautier, E. L., Jojic, V., Cohain, A., ... & Hashimoto, D. (2012). Deciphering the transcriptional network of the dendritic cell lineage. Nature immunology, 13(9), 888.
Ctss	1.13685e-209	1.75743	1	0.524	3.53025e-205	3	Ctss			cDC/Macrophage	Napsa	2.16686e-50	0.409496	0.505	0.182	6.72874e-46	Miller, J. C., Brown, B. D., Shay, T., Gautier, E. L., Jojic, V., Cohain, A., ... & Hashimoto, D. (2012). Deciphering the transcriptional network of the dendritic cell lineage. Nature immunology, 13(9), 888.
Hexb	2.19999e-208	1.65751	0.975	0.378	6.83164e-204	3	Hexb
Cxcl16	9.89647e-205	1.26114	0.965	0.343	3.07315e-200	3	Cxcl16
H2-DMa	1.44109e-204	1.03513	0.884	0.213	4.47501e-200	3	H2-DMa
Axl	9.30722e-204	0.881048	0.818	0.183	2.89017e-199	3	Axl
H2-DMb1	9.35247e-197	1.05174	0.795	0.171	2.90422e-192	3	H2-DMb1
Lair1	8.09715e-192	0.772218	0.763	0.154	2.51441e-187	3	Lair1
Gatm	7.64262e-191	1.31351	0.967	0.313	2.37326e-186	3	Gatm
Itgb5	2.29066e-190	0.992906	0.876	0.261	7.11318e-186	3	Itgb5
Scimp	2.86328e-190	0.736071	0.717	0.133	8.89134e-186	3	Scimp
Pld4	3.23034e-190	0.980776	0.924	0.248	1.00312e-185	3	Pld4
Csf1r	1.17929e-186	1.04024	0.939	0.267	3.66206e-182	3	Csf1r
Ly86	4.40263e-186	0.762342	0.826	0.186	1.36715e-181	3	Ly86
Ntpcr	4.6645e-181	0.890449	0.783	0.19	1.44847e-176	3	Ntpcr
Cst3	4.86072e-181	1.6549	1	0.792	1.5094e-176	3	Cst3
C1qc	5.34042e-175	1.65488	0.942	0.396	1.65836e-170	3	C1qc
Fam105a	5.41964e-171	0.642868	0.783	0.182	1.68296e-166	3	Fam105a
Havcr2	1.38335e-170	0.491456	0.641	0.112	4.2957e-166	3	Havcr2
Cd83	4.56997e-170	1.10588	0.848	0.231	1.41911e-165	3	Cd83
H2-DMb2	8.64648e-168	0.643902	0.604	0.103	2.68499e-163	3	H2-DMb2
Ms4a6c	5.22942e-166	1.10714	0.939	0.317	1.62389e-161	3	Ms4a6c
Ctsc	1.41598e-165	1.18139	0.99	0.434	4.39706e-161	3	Ctsc
Cybb	4.29304e-164	0.996359	0.949	0.296	1.33312e-159	3	Cybb
Bcl2a1a	5.17051e-164	0.955959	0.904	0.258	1.6056e-159	3	Bcl2a1a
H2-Ab1	6.20373e-163	2.21303	0.912	0.364	1.92644e-158	3	H2-Ab1
Gpr65	4.70534e-160	0.682421	0.682	0.14	1.46115e-155	3	Gpr65
Irf8	4.87636e-160	0.684012	0.874	0.239	1.51426e-155	3	Irf8
Cd74	1.73097e-159	2.18052	0.987	0.566	5.37518e-155	3	Cd74
Adgre1	7.8646e-159	0.795378	0.735	0.168	2.44219e-154	3	Adgre1
Cd861	1.91059e-158	0.749446	0.846	0.226	5.93296e-154	3	Cd86
Man2b1	4.38657e-156	1.01348	0.944	0.369	1.36216e-151	3	Man2b1
Trem2	3.5442e-155	1.18485	0.871	0.27	1.10058e-150	3	Trem2
Cd300c2	3.77125e-155	0.915803	0.929	0.297	1.17109e-150	3	Cd300c2
Lat2	1.08333e-154	0.663353	0.806	0.207	3.36407e-150	3	Lat2
Ms4a6d	1.20304e-153	0.853915	0.896	0.253	3.7358e-149	3	Ms4a6d
H2-Aa	3.51752e-153	2.06224	0.859	0.321	1.0923e-148	3	H2-Aa
Rgs10	8.60565e-153	0.96867	0.96	0.388	2.67231e-148	3	Rgs10
Gusb	2.50329e-150	0.774259	0.846	0.262	7.77347e-146	3	Gusb
Ms4a4c	1.58227e-148	1.07681	0.682	0.15	4.91344e-144	3	Ms4a4c
C1qa	2.14339e-146	1.81069	0.972	0.682	6.65588e-142	3	C1qa
Ms4a7	1.72921e-145	1.54669	0.831	0.287	5.36971e-141	3	Ms4a7
C1qb	1.1122e-144	1.67678	0.942	0.562	3.45372e-140	3	C1qb
Tgfbi	2.96161e-143	1.15912	0.929	0.316	9.19668e-139	3	Tgfbi
Ctsz	4.81254e-140	1.01908	1	0.744	1.49444e-135	3	Ctsz
Unc93b1	2.1311e-139	0.854644	0.927	0.346	6.61769e-135	3	Unc93b1
Gngt2	2.58023e-136	0.630246	0.886	0.277	8.0124e-132	3	Gngt2
Tmem176a	3.46007e-136	1.26171	0.841	0.327	1.07446e-131	3	Tmem176a
Mpeg1	3.53859e-136	0.907931	0.917	0.304	1.09884e-131	3	Mpeg1
Plekho1	8.2824e-135	0.666268	0.828	0.259	2.57193e-130	3	Plekho1
Itgax	1.50558e-134	0.516924	0.629	0.134	4.67527e-130	3	Itgax
Hck	2.80037e-134	0.555004	0.778	0.203	8.696e-130	3	Hck
Slc29a3	1.41165e-132	0.56903	0.644	0.16	4.38359e-128	3	Slc29a3
Lgmn	1.49364e-132	1.08798	0.98	0.5	4.6382e-128	3	Lgmn
Acp5	6.31393e-132	1.09348	0.869	0.357	1.96067e-127	3	Acp5
Apoe	4.22751e-130	1.89877	0.997	0.946	1.31277e-125	3	Apoe
Dcstamp	1.50461e-128	0.85063	0.477	0.082	4.67227e-124	3	Dcstamp
Zmynd15	4.26448e-128	0.821002	0.485	0.086	1.32425e-123	3	Zmynd15
Tnfsf13b	1.59139e-126	0.427613	0.455	0.073	4.94173e-122	3	Tnfsf13b
Abhd12	5.26054e-126	0.65426	0.785	0.26	1.63356e-121	3	Abhd12
Ctsa	6.23432e-126	0.84224	0.967	0.418	1.93594e-121	3	Ctsa
Lgals3bp	5.00893e-125	0.903042	0.828	0.311	1.55542e-120	3	Lgals3bp
Rapsn	6.39641e-125	0.395088	0.417	0.063	1.98628e-120	3	Rapsn
Arl5c	5.01595e-124	0.562315	0.581	0.129	1.5576e-119	3	Arl5c
Abi3	5.04051e-124	0.391247	0.563	0.118	1.56523e-119	3	Abi3
C3ar1	4.34281e-122	0.650106	0.765	0.206	1.34857e-117	3	C3ar1
Cd48	3.60507e-121	0.488772	0.669	0.169	1.11948e-116	3	Cd48
Tmem176b	9.316e-121	1.12121	0.846	0.353	2.8929e-116	3	Tmem176b
Tmem86a	1.4531e-120	0.616423	0.601	0.143	4.51232e-116	3	Tmem86a
Hpgds	4.10172e-120	0.461282	0.692	0.174	1.27371e-115	3	Hpgds
Tep1	4.26313e-120	0.411609	0.568	0.132	1.32383e-115	3	Tep1
Gpr183	4.35393e-120	0.705931	0.646	0.159	1.35203e-115	3	Gpr183
Hebp1	1.40584e-119	0.64462	0.795	0.267	4.36554e-115	3	Hebp1
Apobec1	6.72033e-118	0.449936	0.662	0.171	2.08686e-113	3	Apobec1
Rtcb	1.53716e-117	0.700608	0.811	0.321	4.77333e-113	3	Rtcb
P2ry6	3.18448e-117	0.408231	0.611	0.143	9.88876e-113	3	P2ry6
Erp29	3.22062e-116	0.799593	0.952	0.5	1.0001e-111	3	Erp29
Ctsh	1.30553e-115	0.804914	0.955	0.459	4.05407e-111	3	Ctsh
Lst11	2.60567e-115	0.69181	0.922	0.348	8.0914e-111	3	Lst1
Ccr51	2.02409e-114	0.53285	0.73	0.207	6.28541e-110	3	Ccr5
Npc2	4.13444e-114	0.89289	0.992	0.674	1.28387e-109	3	Npc2
Tmcc3	1.97426e-113	0.556106	0.553	0.132	6.13066e-109	3	Tmcc3
Lpcat2	1.77854e-111	0.511723	0.654	0.186	5.52289e-107	3	Lpcat2
Lilra5	2.50249e-111	0.25674	0.275	0.027	7.77099e-107	3	Lilra5
Tgfbr1	3.79764e-111	0.571713	0.72	0.235	1.17928e-106	3	Tgfbr1
Ms4a6b	1.1987e-110	0.637793	0.816	0.261	3.72232e-106	3	Ms4a6b
Irf5	4.99707e-110	0.469379	0.705	0.199	1.55174e-105	3	Irf5
Bcl2a1b1	1.0718e-109	0.781957	0.982	0.51	3.32826e-105	3	Bcl2a1b
Gm2a	2.63835e-108	0.714244	0.932	0.415	8.19288e-104	3	Gm2a
Hexa	3.1473e-107	0.713491	0.914	0.368	9.77332e-103	3	Hexa
H2-Eb1	7.54508e-107	0.432567	0.417	0.071	2.34297e-102	3	H2-Eb1
Evi2a	8.54185e-107	0.493609	0.77	0.236	2.6525e-102	3	Evi2a
Asah1	7.57882e-106	0.56556	0.801	0.306	2.35345e-101	3	Asah1
Phf11b	3.88029e-105	0.632124	0.641	0.18	1.20495e-100	3	Phf11b
Fermt3	4.03995e-105	0.505628	0.765	0.244	1.25453e-100	3	Fermt3
Runx3	4.17619e-105	0.527313	0.75	0.237	1.29683e-100	3	Runx3
Ccl12	1.02465e-104	1.45783	0.689	0.217	3.18184e-100	3	Ccl12
Rgs1	1.11176e-104	1.03613	0.917	0.46	3.45234e-100	3	Rgs1
Bcl2a1d	2.34398e-104	0.384951	0.556	0.13	7.27876e-100	3	Bcl2a1d
Lyn1	1.43868e-103	0.591295	0.876	0.322	4.46754e-99	3	Lyn
Mmp14	6.49265e-103	0.524717	0.768	0.268	2.01616e-98	3	Mmp14
Psap	1.27504e-102	0.868877	0.997	0.753	3.9594e-98	3	Psap
Itm2c	2.22415e-101	0.587187	0.871	0.382	6.90665e-97	3	Itm2c
Camk1	3.23672e-101	0.606006	0.846	0.359	1.0051e-96	3	Camk1
Itm2b	3.77686e-101	1.0001	0.995	0.798	1.17283e-96	3	Itm2b
Rps29	3.97611e-101	0.598701	1	0.924	1.2347e-96	3	Rps29
Mef2c	1.21117e-100	0.542175	0.725	0.226	3.76104e-96	3	Mef2c
Pou2f2	1.36207e-100	0.419533	0.5	0.108	4.22962e-96	3	Pou2f2
Lrrc251	2.46674e-100	0.38303	0.679	0.19	7.65996e-96	3	Lrrc25
Ucp2	6.92479e-100	0.731345	0.972	0.556	2.15036e-95	3	Ucp2
1810011H11Rik	8.02589e-100	0.27389	0.419	0.078	2.49228e-95	3	1810011H11Rik
Tmsb4x	9.89925e-100	0.728484	1	0.993	3.07401e-95	3	Tmsb4x
Cyba	2.06081e-99	0.735711	1	0.758	6.39942e-95	3	Cyba
Csf2ra	6.36912e-99	0.558816	0.859	0.327	1.9778e-94	3	Csf2ra
Hvcn1	1.85984e-98	0.305001	0.424	0.081	5.77536e-94	3	Hvcn1
Dpys	1.25402e-97	0.333254	0.341	0.052	3.89412e-93	3	Dpys
Rnase4	1.36249e-97	0.495459	0.641	0.183	4.23094e-93	3	Rnase4
Laptm5	2.98913e-95	0.722766	0.985	0.527	9.28215e-91	3	Laptm5
Adap2	2.30334e-94	0.287643	0.472	0.103	7.15257e-90	3	Adap2
Tifa	1.69618e-93	0.352428	0.525	0.13	5.26714e-89	3	Tifa
Naip2	7.13566e-93	0.281478	0.429	0.088	2.21584e-88	3	Naip2
Il21r	1.4765e-92	0.298357	0.588	0.153	4.58498e-88	3	Il21r
Pmepa11	1.50151e-92	0.881583	0.929	0.501	4.66263e-88	3	Pmepa1
Smim31	2.65022e-92	0.392974	0.699	0.227	8.22974e-88	3	Smim3
Rab3il1	3.23958e-92	0.388547	0.578	0.155	1.00599e-87	3	Rab3il1
Cebpa	3.28063e-92	0.50595	0.629	0.202	1.01873e-87	3	Cebpa
Bmyc	8.85978e-92	0.427582	0.636	0.204	2.75123e-87	3	Bmyc
Grn	1.4959e-91	0.774254	0.965	0.516	4.6452e-87	3	Grn
Gdi2	1.58867e-91	0.629242	0.955	0.548	4.93329e-87	3	Gdi2
Rasgef1b	6.54242e-91	0.488604	0.626	0.193	2.03162e-86	3	Rasgef1b
Arrb2	1.32691e-89	0.427557	0.707	0.247	4.12046e-85	3	Arrb2
Ckb	1.37872e-89	0.577357	0.634	0.198	4.28133e-85	3	Ckb
Snx5	1.65931e-89	0.59085	0.891	0.421	5.15265e-85	3	Snx5
Spi11	1.73489e-89	0.545986	0.942	0.39	5.38735e-85	3	Spi1
Gna12	1.21801e-88	0.489178	0.659	0.236	3.78229e-84	3	Gna12
Pkib	1.78465e-88	0.363477	0.455	0.105	5.54188e-84	3	Pkib
Lactb	2.74928e-88	0.429347	0.619	0.2	8.53733e-84	3	Lactb
Mafb	5.96337e-88	0.5916	0.884	0.384	1.85181e-83	3	Mafb
Sdf2l1	7.48549e-87	0.568453	0.758	0.308	2.32447e-82	3	Sdf2l1
Bin2	9.17216e-87	0.394841	0.652	0.198	2.84823e-82	3	Bin2
Blnk	1.52264e-86	0.331827	0.563	0.158	4.72825e-82	3	Blnk
B3gnt8	1.64196e-86	0.30128	0.384	0.077	5.09877e-82	3	B3gnt8
Clec4a2	3.57043e-86	0.410307	0.609	0.171	1.10873e-81	3	Clec4a2
Dok3	2.08707e-85	0.252386	0.472	0.111	6.48097e-81	3	Dok3
Tlr2	3.35529e-85	0.659766	0.823	0.347	1.04192e-80	3	Tlr2
BC028528	5.5142e-85	0.320919	0.528	0.141	1.71232e-80	3	BC028528
Sh2d1b1	9.62855e-85	0.251173	0.298	0.046	2.98995e-80	3	Sh2d1b1
Grasp	1.06854e-84	0.623755	0.568	0.183	3.31815e-80	3	Grasp
Atox1	1.81552e-83	0.657067	0.952	0.563	5.63775e-79	3	Atox1
Creg1	2.49289e-83	0.488527	0.899	0.421	7.74117e-79	3	Creg1
Cmklr1	6.49305e-83	0.289809	0.404	0.087	2.01629e-78	3	Cmklr1
Bst2	8.30077e-83	0.763524	0.972	0.536	2.57764e-78	3	Bst2
Syngr2	1.47368e-82	0.513136	0.821	0.363	4.57621e-78	3	Syngr2
Nmt1	1.59855e-82	0.483199	0.773	0.339	4.96397e-78	3	Nmt1
Lacc1	2.33658e-82	0.353162	0.538	0.158	7.25578e-78	3	Lacc1
Cd52	2.45139e-82	0.650666	0.99	0.535	7.61229e-78	3	Cd52
Vcam1	7.07836e-82	0.617749	0.303	0.049	2.19804e-77	3	Vcam1
Klra2	1.18405e-81	0.301406	0.391	0.082	3.67683e-77	3	Klra2
Fyb	1.84969e-81	0.61193	0.869	0.392	5.74384e-77	3	Fyb
Cyth4	2.34795e-81	0.407833	0.828	0.314	7.29108e-77	3	Cyth4
Epsti1	4.5814e-81	0.455542	0.75	0.274	1.42266e-76	3	Epsti1
Rap2a	6.19472e-81	0.464516	0.705	0.27	1.92365e-76	3	Rap2a
Hfe	7.81126e-81	0.279224	0.429	0.1	2.42563e-76	3	Hfe
B2m	8.16031e-81	0.656035	0.997	0.874	2.53402e-76	3	B2m
Fcer1g1	9.39899e-81	0.703348	1	0.677	2.91867e-76	3	Fcer1g
Clec5a	1.13727e-80	0.265681	0.583	0.163	3.53156e-76	3	Clec5a
H2-M3	7.61482e-80	0.328812	0.583	0.182	2.36463e-75	3	H2-M3
Cpq	3.89303e-79	0.320924	0.457	0.117	1.2089e-74	3	Cpq
Milr1	4.31829e-79	0.347238	0.561	0.164	1.34096e-74	3	Milr1
Stap1	4.49112e-79	0.366907	0.477	0.121	1.39463e-74	3	Stap1
P2rx4	9.76063e-79	0.431725	0.758	0.314	3.03097e-74	3	P2rx4
Svbp	2.17404e-78	0.439893	0.765	0.323	6.75104e-74	3	Svbp
Zeb2os	2.86331e-78	0.279185	0.46	0.116	8.89142e-74	3	Zeb2os
Acvrl1	4.00287e-78	0.34907	0.482	0.131	1.24301e-73	3	Acvrl1
AW112010	6.20592e-78	0.300797	0.707	0.243	1.92712e-73	3	AW112010
Tm6sf1	1.10909e-77	0.371751	0.697	0.239	3.44407e-73	3	Tm6sf1
Twf2	2.0397e-77	0.422232	0.674	0.26	6.33389e-73	3	Twf2
Lmo2	2.17621e-77	0.344925	0.639	0.205	6.75779e-73	3	Lmo2
Amz1	6.57356e-77	0.254426	0.343	0.067	2.04129e-72	3	Amz1
Susd3	6.85634e-77	0.259905	0.465	0.116	2.1291e-72	3	Susd3
Lamp1	7.20247e-77	0.609077	0.985	0.65	2.23658e-72	3	Lamp1
Ssr4	2.89316e-76	0.58665	0.952	0.519	8.98412e-72	3	Ssr4
Gpr34	6.61741e-76	0.349091	0.359	0.073	2.0549e-71	3	Gpr34
Glipr1	8.91537e-76	0.429025	0.609	0.193	2.76849e-71	3	Glipr1
Clta	1.41467e-75	0.559932	0.98	0.672	4.39298e-71	3	Clta
Akr1a1	2.3841e-75	0.566846	0.965	0.55	7.40333e-71	3	Akr1a1
Cpd	2.43512e-75	0.465231	0.77	0.33	7.56179e-71	3	Cpd
Ptpn61	1.02555e-74	0.39266	0.831	0.353	3.18464e-70	3	Ptpn6
Hcls1	2.42787e-74	0.347472	0.818	0.308	7.53927e-70	3	Hcls1
Npl	3.43717e-74	0.434167	0.634	0.206	1.06734e-69	3	Npl
Itga9	5.66698e-74	0.272219	0.356	0.076	1.75977e-69	3	Itga9
Calm1	3.05073e-73	0.5582	0.995	0.8	9.47344e-69	3	Calm1
Ighm	3.56191e-73	0.393647	0.455	0.114	1.10608e-68	3	Ighm
Tmem160	4.51595e-73	0.438913	0.798	0.353	1.40234e-68	3	Tmem160
Fam46c	5.80996e-73	0.379606	0.609	0.211	1.80417e-68	3	Fam46c
Cd63	1.35481e-72	0.829745	0.927	0.626	4.20709e-68	3	Cd63
Csk	1.77776e-72	0.354475	0.722	0.293	5.52047e-68	3	Csk
Nckap1l	2.93209e-72	0.333457	0.669	0.229	9.10502e-68	3	Nckap1l
Got1	5.2854e-72	0.408417	0.598	0.222	1.64128e-67	3	Got1
Fgd2	7.4956e-72	0.255866	0.381	0.087	2.32761e-67	3	Fgd2
Epb41l21	1.03918e-71	0.456947	0.811	0.38	3.22696e-67	3	Epb41l2
Ccnd11	1.05447e-71	0.396685	0.548	0.173	3.27445e-67	3	Ccnd1
Gng2	1.2756e-71	0.35033	0.76	0.278	3.96112e-67	3	Gng2
Sdc3	1.7183e-71	0.384266	0.664	0.234	5.33584e-67	3	Sdc3
Psmb10	4.71738e-71	0.429504	0.823	0.379	1.46489e-66	3	Psmb10
Tmem37	6.50873e-70	0.420693	0.611	0.216	2.02116e-65	3	Tmem37
Rnf130	6.54328e-70	0.398334	0.788	0.35	2.03189e-65	3	Rnf130
Lrpap1	3.06538e-69	0.381599	0.747	0.319	9.51893e-65	3	Lrpap1
Ndufc21	4.88161e-69	0.481809	0.899	0.441	1.51589e-64	3	Ndufc2
Pla2g15	5.24973e-69	0.285802	0.442	0.118	1.6302e-64	3	Pla2g15
Ifnar2	1.17663e-68	0.340534	0.78	0.345	3.65379e-64	3	Ifnar2
Tnfaip8l2	1.33356e-68	0.324006	0.518	0.157	4.14109e-64	3	Tnfaip8l2
Rab7b	9.94811e-68	0.469299	0.533	0.184	3.08919e-63	3	Rab7b
Arhgdib	1.08597e-67	0.477955	0.939	0.424	3.37225e-63	3	Arhgdib
Plbd2	1.77955e-67	0.387885	0.596	0.229	5.52605e-63	3	Plbd2
Lyz2	2.24386e-67	0.775555	0.985	0.81	6.96785e-63	3	Lyz2
Msr1	8.0902e-67	0.365531	0.641	0.207	2.51225e-62	3	Msr1
Rps12	2.74683e-66	0.470664	1	0.874	8.52973e-62	3	Rps12
Prkcb	3.00128e-66	0.264392	0.482	0.14	9.31987e-62	3	Prkcb
Ifngr2	4.42148e-66	0.346606	0.697	0.3	1.373e-61	3	Ifngr2
Coro1a	6.56237e-66	0.52016	0.957	0.495	2.03781e-61	3	Coro1a
H2-D1	1.65307e-65	0.622441	0.997	0.933	5.13329e-61	3	H2-D1
Fam49b	1.79175e-65	0.471679	0.927	0.522	5.56394e-61	3	Fam49b
Tnip3	2.40708e-65	0.627397	0.442	0.125	7.47471e-61	3	Tnip3
Eef1a1	3.55532e-65	0.502567	1	0.894	1.10404e-60	3	Eef1a1
Tmem219	6.3288e-65	0.345173	0.611	0.241	1.96528e-60	3	Tmem219
Mzt2	9.21072e-65	0.343162	0.442	0.138	2.8602e-60	3	Mzt2
Slc7a7	1.30547e-64	0.2868	0.47	0.147	4.05387e-60	3	Slc7a7
Fuca1	2.02146e-64	0.399021	0.773	0.361	6.27725e-60	3	Fuca1
Pxdc11	4.06153e-64	0.522036	0.596	0.23	1.26123e-59	3	Pxdc1
Clec4a3	5.25012e-64	0.36263	0.424	0.115	1.63032e-59	3	Clec4a3
Edem2	6.90732e-64	0.325927	0.641	0.263	2.14493e-59	3	Edem2
Fcgr2b	1.24998e-63	0.51264	0.785	0.307	3.88156e-59	3	Fcgr2b
Actr3	1.38872e-63	0.512362	0.965	0.65	4.31238e-59	3	Actr3
Fcrls	2.13889e-63	0.758234	0.399	0.106	6.64191e-59	3	Fcrls
Nfe2l21	2.58326e-63	0.483875	0.891	0.513	8.02181e-59	3	Nfe2l2
Cyfip1	3.21193e-63	0.398258	0.76	0.354	9.97402e-59	3	Cyfip1
Rps20	4.90516e-63	0.458246	1	0.799	1.5232e-58	3	Rps20
Evl	5.4959e-63	0.306865	0.568	0.204	1.70664e-58	3	Evl
Gnai2	1.09838e-62	0.487387	0.96	0.693	3.41081e-58	3	Gnai2
Selenow	2.46305e-62	0.523406	0.902	0.451	7.6485e-58	3	Selenow
Scarb2	3.87935e-62	0.335766	0.77	0.354	1.20466e-57	3	Scarb2
Arpc1b	1.27035e-61	0.486674	0.99	0.717	3.94483e-57	3	Arpc1b
Pold4	1.42482e-61	0.420251	0.715	0.32	4.42449e-57	3	Pold4
Tor3a	1.91728e-61	0.442479	0.609	0.244	5.95374e-57	3	Tor3a
Scamp2	3.22175e-61	0.358935	0.73	0.335	1.00045e-56	3	Scamp2
Selenop	3.93534e-61	0.524263	0.821	0.421	1.22204e-56	3	Selenop
Actb	4.2304e-60	0.505523	1	0.963	1.31367e-55	3	Actb
Pycard	5.06723e-60	0.440465	0.836	0.412	1.57353e-55	3	Pycard
Tmem14c	7.20157e-60	0.47297	0.869	0.475	2.2363e-55	3	Tmem14c
Rel1	1.24827e-59	0.495112	0.828	0.446	3.87625e-55	3	Rel
Lipa	1.96377e-59	0.344515	0.707	0.282	6.09811e-55	3	Lipa
Coro1b	2.12774e-59	0.325357	0.692	0.313	6.60728e-55	3	Coro1b
Herpud1	5.58715e-59	0.499808	0.664	0.3	1.73498e-54	3	Herpud1
Rpl10a1	1.31505e-58	0.519935	0.99	0.719	4.08363e-54	3	Rpl10a
Gns1	1.42262e-58	0.278498	0.768	0.337	4.41766e-54	3	Gns
Rps23	2.11347e-58	0.435643	1	0.81	6.56295e-54	3	Rps23
Dab2	2.1225e-58	0.270329	0.785	0.325	6.59099e-54	3	Dab2
Crlf2	2.77269e-58	0.340594	0.735	0.346	8.61004e-54	3	Crlf2
Mpc1	3.82164e-58	0.379527	0.778	0.389	1.18673e-53	3	Mpc1
Neurl3	5.182e-58	0.333676	0.76	0.314	1.60917e-53	3	Neurl3
Calr1	1.0341e-57	0.552333	0.972	0.635	3.2112e-53	3	Calr
Cfl1	1.10537e-57	0.495062	0.985	0.725	3.4325e-53	3	Cfl1
H2-K1	1.191e-57	0.55682	1	0.883	3.69841e-53	3	H2-K1
Rps25	1.27242e-57	0.473409	0.987	0.772	3.95125e-53	3	Rps25
Tnfrsf11a	1.58697e-57	0.297266	0.404	0.123	4.92802e-53	3	Tnfrsf11a
Ifi207	2.60679e-57	0.346424	0.576	0.209	8.09487e-53	3	Ifi207
Cd68	3.2797e-57	0.384001	0.889	0.416	1.01845e-52	3	Cd68
Pea15a	3.29194e-57	0.364169	0.669	0.295	1.02225e-52	3	Pea15a
Rplp1	4.42825e-57	0.355262	1	0.881	1.3751e-52	3	Rplp1
Tmem173	5.35457e-57	0.270693	0.485	0.17	1.66275e-52	3	Tmem173
Tmem106a	1.36765e-56	0.321858	0.525	0.185	4.24696e-52	3	Tmem106a
Psmb9	1.54585e-56	0.363951	0.836	0.409	4.80032e-52	3	Psmb9
Rilpl21	2.23467e-56	0.418823	0.818	0.42	6.93931e-52	3	Rilpl2
Stx7	3.22485e-56	0.291995	0.753	0.352	1.00141e-51	3	Stx7
Ifi209	9.71353e-56	0.389135	0.551	0.193	3.01634e-51	3	Ifi209
Ehd4	1.15016e-55	0.356523	0.801	0.395	3.57158e-51	3	Ehd4
Taok3	1.17484e-55	0.295214	0.604	0.246	3.64825e-51	3	Taok3
Rps11	1.79116e-55	0.423631	0.997	0.811	5.56207e-51	3	Rps11
Tgfbr2	2.07929e-55	0.26944	0.722	0.316	6.45682e-51	3	Tgfbr2
Sirpa	2.67244e-55	0.318392	0.828	0.383	8.29873e-51	3	Sirpa
Clec4n1	2.77015e-55	0.347385	0.775	0.328	8.60215e-51	3	Clec4n
Lap31	3.84131e-55	0.471615	0.674	0.311	1.19284e-50	3	Lap3
Ppt1	4.07454e-55	0.280659	0.71	0.331	1.26527e-50	3	Ppt1
Gpx1	7.6291e-55	0.406397	0.967	0.643	2.36907e-50	3	Gpx1
Stab1	7.95753e-55	0.269652	0.586	0.214	2.47105e-50	3	Stab1
Arsb	8.55051e-55	0.363032	0.472	0.17	2.65519e-50	3	Arsb
Ccdc86	1.13547e-54	0.293503	0.545	0.217	3.52597e-50	3	Ccdc86
Sash11	2.01875e-54	0.332556	0.705	0.331	6.26883e-50	3	Sash1
Abca1	2.22541e-54	0.301189	0.707	0.302	6.91056e-50	3	Abca1
Tyrobp1	2.26469e-54	0.443304	0.997	0.706	7.03254e-50	3	Tyrobp
Ptpn18	2.35174e-54	0.335283	0.909	0.459	7.30285e-50	3	Ptpn18
Ifi214	4.44482e-54	0.269146	0.419	0.124	1.38025e-49	3	Ifi214
Naaa	1.17467e-53	0.275381	0.465	0.155	3.64772e-49	3	Naaa
Sptssa	3.19293e-53	0.369541	0.78	0.394	9.915e-49	3	Sptssa
Rpl27a	1.65291e-52	0.401255	0.997	0.867	5.13278e-48	3	Rpl27a
Cotl1	1.69243e-52	0.459544	0.975	0.644	5.25551e-48	3	Cotl1
Tmed3	1.90575e-52	0.364788	0.689	0.323	5.91794e-48	3	Tmed3
Dnase2a	2.46596e-52	0.264238	0.553	0.225	7.65754e-48	3	Dnase2a
Tnfsf12	2.91057e-52	0.27242	0.475	0.171	9.0382e-48	3	Tnfsf12
Mvb12b	2.9855e-52	0.251482	0.487	0.182	9.27089e-48	3	Mvb12b
Colgalt1	3.56434e-52	0.294832	0.609	0.27	1.10683e-47	3	Colgalt1
Ywhah	9.18973e-52	0.429898	0.879	0.469	2.85369e-47	3	Ywhah
Ass1	1.37119e-51	0.569477	0.609	0.266	4.25795e-47	3	Ass1
Cox5a	3.69377e-51	0.506713	0.975	0.636	1.14703e-46	3	Cox5a
Hsd17b4	3.72655e-51	0.310413	0.475	0.18	1.1572e-46	3	Hsd17b4
Cttnbp2nl	4.02704e-51	0.365481	0.518	0.211	1.25052e-46	3	Cttnbp2nl
Clic4	1.24056e-50	0.309136	0.725	0.343	3.85231e-46	3	Clic4
Rps27a	2.08888e-50	0.418021	0.995	0.891	6.48659e-46	3	Rps27a
Napsa	2.16686e-50	0.409496	0.505	0.182	6.72874e-46	3	Napsa
Lgals9	2.51e-50	0.297459	0.727	0.342	7.79429e-46	3	Lgals9
Skap2	2.59633e-50	0.254259	0.831	0.42	8.06238e-46	3	Skap2
Akr1b3	2.73763e-50	0.281139	0.687	0.3	8.50117e-46	3	Akr1b3
Ctsb	4.44351e-50	0.590131	0.997	0.81	1.37984e-45	3	Ctsb
Ubl3	1.25065e-49	0.321191	0.795	0.419	3.88366e-45	3	Ubl3
Cd40	2.54199e-49	0.276718	0.321	0.085	7.89364e-45	3	Cd40
Zfhx3	2.5685e-49	0.358885	0.629	0.285	7.97596e-45	3	Zfhx3
Cdc42	3.62975e-49	0.380734	0.997	0.755	1.12714e-44	3	Cdc42
B4galnt1	3.73161e-49	0.25555	0.556	0.228	1.15878e-44	3	B4galnt1
Cebpzos	3.84027e-49	0.291357	0.49	0.196	1.19252e-44	3	Cebpzos
Sdhb	5.37017e-49	0.353907	0.795	0.403	1.6676e-44	3	Sdhb
Psmb8	5.50353e-49	0.412425	0.944	0.576	1.70901e-44	3	Psmb8
Ppib1	5.98422e-49	0.443346	0.957	0.563	1.85828e-44	3	Ppib
Pnp	1.52701e-48	0.373055	0.753	0.373	4.74183e-44	3	Pnp
Arpc4	1.83865e-48	0.375147	0.846	0.468	5.70955e-44	3	Arpc4
Comt	1.85498e-48	0.308306	0.646	0.298	5.76027e-44	3	Comt
Dnajc15	2.45129e-48	0.306997	0.664	0.321	7.61199e-44	3	Dnajc15
Tmem50a	2.6585e-48	0.343689	0.909	0.491	8.25545e-44	3	Tmem50a
Grb2	3.36104e-48	0.342606	0.929	0.548	1.0437e-43	3	Grb2
Hivep3	3.79482e-48	0.317964	0.444	0.164	1.1784e-43	3	Hivep3
Eif4g3	4.27766e-48	0.267699	0.687	0.333	1.32834e-43	3	Eif4g3
Srsf91	4.60959e-48	0.328201	0.813	0.401	1.43142e-43	3	Srsf9
Rpl33	6.48157e-48	0.437164	0.995	0.718	2.01272e-43	3	Rpl3
Oas1a	1.20611e-47	0.281752	0.583	0.247	3.74534e-43	3	Oas1a
Ifi202b	1.27141e-47	0.453476	0.596	0.255	3.9481e-43	3	Ifi202b
Cuedc2	1.37258e-47	0.269281	0.621	0.281	4.26228e-43	3	Cuedc2
Fam46a	1.59061e-47	0.267487	0.636	0.279	4.93931e-43	3	Fam46a
Igbp1	1.92255e-47	0.346853	0.616	0.294	5.97009e-43	3	Igbp1
Rgs2	2.05906e-47	0.475468	0.808	0.433	6.39398e-43	3	Rgs2
Ptgs1	2.26452e-47	0.333317	0.359	0.114	7.03201e-43	3	Ptgs1
Vsir	2.83261e-47	0.25675	0.699	0.304	8.79611e-43	3	Vsir
Med29	3.48201e-47	0.305304	0.677	0.332	1.08127e-42	3	Med29
Smim14	4.52401e-47	0.286298	0.773	0.398	1.40484e-42	3	Smim14
Apold1	5.11011e-47	0.358226	0.308	0.081	1.58684e-42	3	Apold1
Os9	5.55242e-47	0.268547	0.619	0.286	1.72419e-42	3	Os9
Epn1	1.21225e-46	0.252032	0.619	0.287	3.76441e-42	3	Epn1
Pitpna	1.23129e-46	0.392129	0.879	0.508	3.82353e-42	3	Pitpna
Phf11a	1.33166e-46	0.255929	0.27	0.064	4.13519e-42	3	Phf11a
Rpl111	1.35103e-46	0.411838	0.99	0.779	4.19535e-42	3	Rpl11
Trf1	1.65641e-46	0.275508	0.801	0.384	5.14364e-42	3	Trf
Pdia31	1.95915e-46	0.400545	0.944	0.522	6.08375e-42	3	Pdia3
Eif3f1	4.50649e-46	0.377419	0.939	0.542	1.3994e-41	3	Eif3f
Ncf41	5.3601e-46	0.276311	0.932	0.459	1.66447e-41	3	Ncf4
Cib1	6.55554e-46	0.322299	0.621	0.296	2.03569e-41	3	Cib1
Mrpl52	9.92309e-46	0.358804	0.843	0.462	3.08142e-41	3	Mrpl52
Psme11	1.07041e-45	0.401373	0.927	0.542	3.32396e-41	3	Psme1
Rps13	1.81202e-45	0.344	0.992	0.831	5.62685e-41	3	Rps13
Irf7	1.81686e-45	0.597503	0.732	0.401	5.6419e-41	3	Irf7
Scp2	3.85238e-45	0.315642	0.813	0.426	1.19628e-40	3	Scp2
Vdac21	5.21094e-45	0.38957	0.944	0.553	1.61815e-40	3	Vdac2
Rpl191	6.60666e-45	0.371152	1	0.848	2.05157e-40	3	Rpl19
Ptpn11	7.47694e-45	0.29003	0.886	0.523	2.32181e-40	3	Ptpn1
Tm2d2	8.17479e-45	0.290637	0.667	0.335	2.53852e-40	3	Tm2d2
Rack11	1.21356e-44	0.414212	0.997	0.734	3.76847e-40	3	Rack1
Ndufb81	1.45068e-44	0.386762	0.894	0.509	4.50481e-40	3	Ndufb8
Plxdc2	3.39871e-44	0.337879	0.412	0.153	1.0554e-39	3	Plxdc2
Rps81	7.24148e-44	0.418838	1	0.854	2.2487e-39	3	Rps8
Serinc3	8.51085e-44	0.397692	0.874	0.509	2.64287e-39	3	Serinc3
Picalm	1.20275e-43	0.346121	0.919	0.59	3.7349e-39	3	Picalm
Anxa51	6.79955e-43	0.359337	0.879	0.462	2.11146e-38	3	Anxa5
Rps24	1.05005e-42	0.321334	0.995	0.86	3.26073e-38	3	Rps24
Atraid	1.06148e-42	0.28642	0.662	0.322	3.29621e-38	3	Atraid
Pgls	1.31875e-42	0.306997	0.823	0.442	4.09511e-38	3	Pgls
Rpl22l1	1.71703e-42	0.398685	0.929	0.572	5.33189e-38	3	Rpl22l1
Cenpx	2.04855e-42	0.286698	0.679	0.34	6.36136e-38	3	Cenpx
Arhgdia	2.71384e-42	0.338581	0.914	0.541	8.42728e-38	3	Arhgdia
Arpc2	2.77032e-42	0.380312	0.98	0.735	8.60269e-38	3	Arpc2
Slc25a5	3.93655e-42	0.411237	0.927	0.546	1.22242e-37	3	Slc25a5
Ybx11	9.36429e-42	0.432823	0.967	0.639	2.90789e-37	3	Ybx1
Plau	1.58903e-41	0.330194	0.359	0.12	4.93442e-37	3	Plau
Cndp2	2.28132e-41	0.273747	0.644	0.295	7.08417e-37	3	Cndp2
Dnajb11	2.30681e-41	0.289075	0.707	0.364	7.16334e-37	3	Dnajb11
Rpl7a1	2.32885e-41	0.403857	0.987	0.689	7.23177e-37	3	Rpl7a
Rnpep	2.36659e-41	0.251493	0.566	0.258	7.34897e-37	3	Rnpep
Rps26	2.56016e-41	0.385016	0.982	0.755	7.95005e-37	3	Rps26
Syngr1	2.6681e-41	0.367176	0.455	0.184	8.28524e-37	3	Syngr1
Lamtor4	2.93593e-41	0.324309	0.813	0.429	9.11694e-37	3	Lamtor4
Ptms1	3.25513e-41	0.289244	0.929	0.504	1.01082e-36	3	Ptms
Rpl18a	3.5203e-41	0.307836	0.995	0.851	1.09316e-36	3	Rpl18a
Pfn1	3.53242e-41	0.387852	0.987	0.799	1.09692e-36	3	Pfn1
Rps51	3.73184e-41	0.364301	0.997	0.78	1.15885e-36	3	Rps5
Rps15a	6.87239e-41	0.305032	0.99	0.774	2.13408e-36	3	Rps15a
Tbcb	7.35373e-41	0.311769	0.75	0.384	2.28355e-36	3	Tbcb
Atp13a2	7.66595e-41	0.255974	0.475	0.195	2.38051e-36	3	Atp13a2
Trappc2l	9.74154e-41	0.281825	0.75	0.386	3.02504e-36	3	Trappc2l
Il1b1	1.15807e-40	0.26928	0.924	0.594	3.59614e-36	3	Il1b
Cadm1	1.78407e-40	0.334195	0.462	0.193	5.54006e-36	3	Cadm1
Arl6ip5	2.43322e-40	0.258403	0.735	0.374	7.55587e-36	3	Arl6ip5
Stard3nl	4.11459e-40	0.251924	0.505	0.226	1.2777e-35	3	Stard3nl
Rpl261	4.61754e-40	0.37037	1	0.823	1.43388e-35	3	Rpl26
Nsa2	9.67085e-40	0.287663	0.836	0.453	3.00309e-35	3	Nsa2
Cox7a2l	1.192e-39	0.362861	0.902	0.538	3.70152e-35	3	Cox7a2l
Tapbp	1.21637e-39	0.282797	0.808	0.441	3.77721e-35	3	Tapbp
Cmtm7	1.56572e-39	0.257934	0.715	0.386	4.86204e-35	3	Cmtm7
Sgk11	1.95794e-39	0.486366	0.793	0.445	6.07998e-35	3	Sgk1
Rps181	2.6155e-39	0.382631	0.977	0.67	8.12191e-35	3	Rps18
Wasf2	5.75941e-39	0.271577	0.783	0.416	1.78847e-34	3	Wasf2
Nucb2	5.99257e-39	0.250422	0.455	0.188	1.86087e-34	3	Nucb2
Ddrgk1	6.52878e-39	0.277647	0.74	0.384	2.02738e-34	3	Ddrgk1
Rps21	6.96457e-39	0.291716	1	0.784	2.16271e-34	3	Rps21
Cd811	6.98086e-39	0.457047	0.801	0.418	2.16777e-34	3	Cd81
Psmb21	1.23489e-38	0.340821	0.874	0.467	3.83471e-34	3	Psmb2
Sri	1.74038e-38	0.300427	0.821	0.463	5.40439e-34	3	Sri
Ergic31	2.07613e-38	0.271274	0.732	0.366	6.44699e-34	3	Ergic3
Psme21	2.23998e-38	0.358252	0.891	0.504	6.95582e-34	3	Psme2
Rps71	2.56266e-38	0.341214	0.987	0.78	7.95782e-34	3	Rps7
Rps191	2.73293e-38	0.347725	0.987	0.787	8.48656e-34	3	Rps19
Ola1	3.61235e-38	0.27301	0.646	0.332	1.12174e-33	3	Ola1
Procr	3.89254e-38	0.306295	0.27	0.077	1.20875e-33	3	Procr
Tnfaip8	3.97467e-38	0.253714	0.667	0.339	1.23425e-33	3	Tnfaip8
Blvrb	4.11304e-38	0.280286	0.707	0.369	1.27722e-33	3	Blvrb
Limd2	4.59896e-38	0.254146	0.621	0.311	1.42811e-33	3	Limd2
Rpl35a1	5.68594e-38	0.361474	0.99	0.791	1.76566e-33	3	Rpl35a
Phf11d	6.6195e-38	0.398164	0.402	0.16	2.05555e-33	3	Phf11d
Cfp	7.53402e-38	0.349179	0.576	0.248	2.33954e-33	3	Cfp
Taf10	8.10158e-38	0.276367	0.884	0.503	2.51578e-33	3	Taf10
Mrpl23	9.53621e-38	0.273818	0.732	0.377	2.96128e-33	3	Mrpl23
Ptger4	1.32561e-37	0.277503	0.455	0.19	4.11641e-33	3	Ptger4
Ube2j1	1.73065e-37	0.270373	0.614	0.317	5.3742e-33	3	Ube2j1
Tkt	1.98923e-37	0.300139	0.778	0.428	6.17715e-33	3	Tkt
Hspa81	2.32416e-37	0.389788	0.997	0.793	7.2172e-33	3	Hspa8
Zbp1	2.64439e-37	0.319076	0.624	0.308	8.21162e-33	3	Zbp1
Rpl321	3.44447e-37	0.372308	0.992	0.836	1.06961e-32	3	Rpl32
Rpl351	4.73857e-37	0.377307	0.98	0.682	1.47147e-32	3	Rpl35
Rrad	9.5288e-37	0.374563	0.311	0.098	2.95898e-32	3	Rrad
H2-T23	1.13119e-36	0.394383	0.745	0.431	3.51269e-32	3	H2-T23
Tln1	2.43039e-36	0.282952	0.803	0.456	7.5471e-32	3	Tln1
Fam96a	5.96399e-36	0.307099	0.621	0.323	1.852e-31	3	Fam96a
Dpysl2	6.05221e-36	0.277932	0.566	0.273	1.87939e-31	3	Dpysl2
Gm102601	6.19261e-36	0.354343	0.975	0.626	1.92299e-31	3	Gm10260
Pdia61	1.20893e-35	0.361433	0.881	0.506	3.75408e-31	3	Pdia6
Pdgfa1	2.46609e-35	0.27906	0.52	0.233	7.65794e-31	3	Pdgfa
Cox4i11	2.95277e-35	0.349508	0.977	0.737	9.16924e-31	3	Cox4i1
Capza2	5.17474e-35	0.332381	0.944	0.648	1.60691e-30	3	Capza2
Sh3bgrl3	5.20616e-35	0.347582	0.939	0.626	1.61667e-30	3	Sh3bgrl3
Rpl39	8.16103e-35	0.310885	0.995	0.805	2.53424e-30	3	Rpl39
Rrbp1	2.23141e-34	0.342407	0.96	0.589	6.92921e-30	3	Rrbp1
Rtraf	6.1099e-34	0.264405	0.813	0.458	1.89731e-29	3	Rtraf
Timp2	9.23422e-34	0.31163	0.874	0.526	2.8675e-29	3	Timp2
Rpl231	1.92975e-33	0.289061	0.997	0.904	5.99244e-29	3	Rpl23
Rpl29	1.95165e-33	0.264009	0.818	0.457	6.06045e-29	3	Rpl29
Rpl121	2.25599e-33	0.25997	0.992	0.782	7.00551e-29	3	Rpl12
Rpl301	2.49351e-33	0.285509	1	0.803	7.7431e-29	3	Rpl30
Eif3i1	3.43572e-33	0.280338	0.798	0.441	1.0669e-28	3	Eif3i
Aprt	9.73917e-33	0.3492	0.851	0.527	3.0243e-28	3	Aprt
Rps31	1.67611e-32	0.315341	0.995	0.805	5.20482e-28	3	Rps3
Rps61	3.12271e-32	0.33608	0.982	0.725	9.69694e-28	3	Rps6
Park7	4.50854e-32	0.296994	0.826	0.468	1.40004e-27	3	Park7
Tma7	8.65352e-32	0.286058	0.909	0.535	2.68718e-27	3	Tma7
Rpl171	9.1089e-32	0.250353	1	0.856	2.82859e-27	3	Rpl17
Arpc31	9.3732e-32	0.259398	0.992	0.775	2.91066e-27	3	Arpc3
Rps28	1.10479e-31	0.291189	0.985	0.687	3.43071e-27	3	Rps28
Ddost1	1.24445e-31	0.26379	0.71	0.378	3.86439e-27	3	Ddost
Rpl131	1.86701e-31	0.307669	1	0.863	5.79764e-27	3	Rpl13
Rps9	2.96534e-31	0.280761	0.997	0.917	9.20828e-27	3	Rps9
Prdx11	4.36112e-31	0.282897	0.97	0.661	1.35426e-26	3	Prdx1
Clic11	4.53279e-31	0.329116	0.975	0.713	1.40757e-26	3	Clic1
Psma11	5.56791e-31	0.26394	0.818	0.449	1.729e-26	3	Psma1
Atp5c11	5.76414e-31	0.308933	0.886	0.522	1.78994e-26	3	Atp5c1
Rplp2	9.40673e-31	0.277424	0.997	0.823	2.92107e-26	3	Rplp2
Rps4x1	1.47892e-30	0.301552	0.995	0.78	4.59248e-26	3	Rps4x
Reep5	1.96512e-30	0.271671	0.889	0.534	6.10229e-26	3	Reep5
Rpl61	2.2307e-30	0.332556	0.997	0.77	6.92701e-26	3	Rpl6
Rps141	2.52726e-30	0.264563	1	0.844	7.84789e-26	3	Rps14
Eef2	2.83229e-30	0.313043	0.947	0.659	8.79512e-26	3	Eef2
Atp5g11	4.77424e-30	0.289319	0.899	0.532	1.48255e-25	3	Atp5g1
Tmed91	2.8395e-29	0.275082	0.914	0.508	8.81751e-25	3	Tmed9
Hspe11	3.70792e-29	0.297049	0.922	0.534	1.15142e-24	3	Hspe1
Emp3	6.97606e-29	0.265894	0.879	0.521	2.16628e-24	3	Emp3
Rps161	7.92343e-29	0.252599	0.992	0.884	2.46046e-24	3	Rps16
Rps27l1	1.20992e-28	0.282095	0.886	0.525	3.75717e-24	3	Rps27l
Socs31	1.4e-28	0.271005	0.871	0.579	4.34743e-24	3	Socs3
Rpl34	1.41437e-28	0.276216	0.985	0.813	4.39206e-24	3	Rpl34
Rpl141	2.11526e-28	0.324567	0.985	0.709	6.56851e-24	3	Rpl14
Rpl181	2.67061e-28	0.281405	0.992	0.791	8.29306e-24	3	Rpl18
Rps171	3.09615e-28	0.329568	0.985	0.667	9.61446e-24	3	Rps17
Rpl211	4.68701e-28	0.280224	0.995	0.787	1.45546e-23	3	Rpl21
Ly6e1	4.71539e-28	0.39523	0.957	0.658	1.46427e-23	3	Ly6e
Rpl361	5.00572e-28	0.270212	0.997	0.768	1.55443e-23	3	Rpl36
Nedd81	5.66221e-28	0.280138	0.924	0.546	1.75829e-23	3	Nedd8
Sat11	2.27439e-27	0.284301	0.972	0.718	7.06266e-23	3	Sat1
Rpl41	2.49163e-27	0.286398	0.992	0.88	7.73726e-23	3	Rpl41
Rps101	4.37387e-27	0.250133	1	0.864	1.35822e-22	3	Rps10
Rpl101	4.5335e-27	0.266544	0.992	0.859	1.40779e-22	3	Rpl10
Eef1b21	4.70076e-27	0.285492	0.982	0.685	1.45973e-22	3	Eef1b2
Rpl42	5.16994e-27	0.284451	0.962	0.592	1.60542e-22	3	Rpl4
Pomp1	1.00445e-26	0.258869	0.896	0.537	3.11913e-22	3	Pomp
Rpl221	1.34616e-26	0.277951	0.985	0.704	4.18023e-22	3	Rpl22
Rpl281	2.08053e-26	0.28046	0.992	0.83	6.46065e-22	3	Rpl28
Ppp1ca1	2.14108e-26	0.252377	0.904	0.529	6.64868e-22	3	Ppp1ca
Rpl371	6.10701e-26	0.267448	0.997	0.821	1.89641e-21	3	Rpl37
Ifit3	1.00126e-25	0.287156	0.295	0.111	3.10921e-21	3	Ifit3
Rpl151	1.49984e-25	0.29811	0.992	0.756	4.65744e-21	3	Rpl15
Rps151	1.88709e-25	0.272116	0.995	0.767	5.85999e-21	3	Rps15
Rps22	2.97013e-25	0.293765	0.992	0.773	9.22314e-21	3	Rps2
Gm10076	1.88784e-24	0.281708	0.952	0.647	5.86231e-20	3	Gm10076
Rps3a11	2.17799e-24	0.252342	1	0.853	6.76333e-20	3	Rps3a1
Serf2	2.21278e-24	0.280779	0.987	0.791	6.87135e-20	3	Serf2
Cox6b11	5.87611e-24	0.28548	0.937	0.612	1.82471e-19	3	Cox6b1
Atp5g21	1.65693e-22	0.260918	0.944	0.588	5.14527e-18	3	Atp5g2
Ly6a	4.45201e-22	0.322422	0.573	0.324	1.38248e-17	3	Ly6a
Slc25a3	5.82389e-22	0.250115	0.955	0.653	1.80849e-17	3	Slc25a3
Ctsd1	9.92921e-21	0.640934	0.965	0.803	3.08332e-16	3	Ctsd
Tspo	1.05186e-20	0.256799	0.98	0.687	3.26635e-16	3	Tspo
Rpl241	1.5516e-20	0.256648	0.975	0.775	4.81819e-16	3	Rpl24
Eif4a11	4.55185e-20	0.266875	0.965	0.709	1.41349e-15	3	Eif4a1
Cxcl10	4.07888e-19	0.497522	0.348	0.171	1.26662e-14	3	Cxcl10

## Sheet: Cluster4
Gene	P_value	Avgerage_logFC	pct.1	pct.2	P_value_adjusted	Cluster	Gene			Lineage	Gene	P_value	Avgerage_logFC	pct.1	pct.2	P_value_adjusted	References
Slc7a2	0	1.0331	0.724	0.068	0	4	Slc7a2			MDSCs	Arg1	1.03996e-276	2.29994	0.787	0.122	3.2294e-272	Veglia, F., Perego, M., & Gabrilovich, D. (2018). Myeloid-derived suppressor cells coming of age. Nature immunology, 19(2), 108-119.
Arg1	1.03996e-276	2.29994	0.787	0.122	3.2294e-272	4	Arg1				Itgam	2.81926e-95	0.578102	0.785	0.262	8.75464e-91
Pdpn	4.57541e-230	1.00988	0.722	0.11	1.4208e-225	4	Pdpn			MDSCs	Irf81	5.29373e-82	0.279887	0.774	0.25	1.64386e-77	Veglia, F., Perego, M., & Gabrilovich, D. (2018). Myeloid-derived suppressor cells coming of age. Nature immunology, 19(2), 108-119.
Msr11	6.01265e-214	1.25014	0.848	0.19	1.86711e-209	4	Msr1
Mmp12	1.66464e-206	2.52506	0.73	0.138	5.1692e-202	4	Mmp12
Fam20c	1.86754e-186	0.786661	0.743	0.151	5.79926e-182	4	Fam20c
Mgarp	2.18275e-168	0.310238	0.402	0.036	6.77809e-164	4	Mgarp
Adam81	9.09419e-167	0.966488	0.824	0.205	2.82402e-162	4	Adam8
Slc7a8	6.35146e-165	0.60689	0.703	0.139	1.97232e-160	4	Slc7a8
C3ar11	1.52743e-160	0.868229	0.816	0.204	4.74313e-156	4	C3ar1
Fcgr2b1	4.81252e-159	1.04203	0.921	0.296	1.49443e-154	4	Fcgr2b
Il7r	1.8904e-157	0.661293	0.701	0.138	5.87025e-153	4	Il7r
Atp6v0d2	1.60227e-146	0.386378	0.328	0.025	4.97553e-142	4	Atp6v0d2
Mmp13	1.83073e-144	0.977784	0.336	0.029	5.68498e-140	4	Mmp13
Trem21	3.07838e-143	0.980944	0.877	0.272	9.5593e-139	4	Trem2
Lgals31	2.74719e-133	1.32021	0.984	0.781	8.53085e-129	4	Lgals3
Selenbp1	7.46865e-133	0.661349	0.52	0.093	2.31924e-128	4	Selenbp1
Adssl1	7.91202e-130	0.469253	0.535	0.099	2.45692e-125	4	Adssl1
Vim	1.0573e-129	1.2571	0.976	0.624	3.28324e-125	4	Vim
Lrpap11	1.47206e-127	0.82154	0.835	0.313	4.5712e-123	4	Lrpap1
Sdc31	2.36782e-127	0.598902	0.79	0.224	7.3528e-123	4	Sdc3
Ccl9	1.8868e-123	1.15838	0.85	0.299	5.85907e-119	4	Ccl9
Ctsl	2.71162e-122	1.68672	0.916	0.44	8.42038e-118	4	Ctsl
Pid1	5.82894e-118	0.513139	0.735	0.19	1.81006e-113	4	Pid1
Cndp21	2.73031e-117	0.606728	0.829	0.28	8.47842e-113	4	Cndp2
Lat21	2.29686e-116	0.525293	0.759	0.213	7.13245e-112	4	Lat2
Slc37a2	5.05975e-115	0.344608	0.507	0.094	1.57121e-110	4	Slc37a2
Arl11	6.98739e-115	0.308147	0.614	0.134	2.16979e-110	4	Arl11
Cd681	2.38797e-114	0.934517	0.911	0.416	7.41535e-110	4	Cd68
Milr11	4.8749e-113	0.389608	0.651	0.157	1.5138e-108	4	Milr1
F7	6.36834e-113	0.384228	0.31	0.033	1.97756e-108	4	F7
Ctss1	1.21956e-112	0.988461	0.976	0.528	3.78711e-108	4	Ctss
Ctsa1	1.62182e-112	0.913855	0.898	0.426	5.03623e-108	4	Ctsa
Ms4a6d1	3.19544e-110	0.804714	0.808	0.263	9.9228e-106	4	Ms4a6d
Tnfrsf9	1.37799e-109	0.99298	0.441	0.079	4.27908e-105	4	Tnfrsf9
Syngr11	4.38184e-108	0.569798	0.627	0.169	1.36069e-103	4	Syngr1
Prelid2	3.6757e-107	0.555945	0.646	0.186	1.14142e-102	4	Prelid2
Psap1	1.09101e-106	1.05153	0.987	0.755	3.3879e-102	4	Psap
Tbxas1	3.9228e-105	0.331581	0.585	0.131	1.21815e-100	4	Tbxas1
Gpi1	8.15524e-104	0.888712	0.934	0.586	2.53245e-99	4	Gpi1
Gapdh2	8.72748e-103	0.880747	0.987	0.848	2.71014e-98	4	Gapdh
Npc21	1.10611e-102	0.915843	0.969	0.677	3.4348e-98	4	Npc2
Cyba1	2.40888e-102	0.892477	0.963	0.762	7.48028e-98	4	Cyba
Cybb1	8.54184e-102	0.777552	0.877	0.305	2.6525e-97	4	Cybb
Dab21	1.45921e-101	0.542946	0.885	0.317	4.53127e-97	4	Dab2
Mpeg11	2.81906e-100	0.750505	0.853	0.312	8.75402e-96	4	Mpeg1
Slc27a1	3.66596e-100	0.30923	0.52	0.123	1.13839e-95	4	Slc27a1
Spp11	3.67581e-99	1.67141	0.979	0.713	1.14145e-94	4	Spp1
Eif4ebp1	3.82079e-99	0.659414	0.895	0.396	1.18647e-94	4	Eif4ebp1
Ccl2	7.04356e-99	1.84542	0.829	0.376	2.18724e-94	4	Ccl2
Bnip31	3.80227e-98	0.549409	0.816	0.282	1.18072e-93	4	Bnip3
Tnip31	5.5514e-98	0.654332	0.53	0.118	1.72388e-93	4	Tnip3
Bcl2a1a1	3.80801e-97	0.623182	0.814	0.269	1.1825e-92	4	Bcl2a1a
Mt1	1.08305e-96	1.21621	0.966	0.6	3.3632e-92	4	Mt1
2510009E07Rik	4.3664e-96	0.264841	0.459	0.094	1.3559e-91	4	2510009E07Rik
Lrp11	1.03105e-95	0.580459	0.774	0.265	3.20173e-91	4	Lrp1
Vat1	2.37225e-95	0.463838	0.638	0.189	7.36654e-91	4	Vat1
Lipa1	2.55599e-95	0.674968	0.772	0.278	7.93711e-91	4	Lipa
Itgam	2.81926e-95	0.578102	0.785	0.262	8.75464e-91	4	Itgam
Lyz21	7.54294e-95	1.34383	0.987	0.81	2.34231e-90	4	Lyz2
Lrp12	5.3865e-94	0.256017	0.423	0.083	1.67267e-89	4	Lrp12
Pgk11	6.09475e-94	0.893335	0.95	0.649	1.8926e-89	4	Pgk1
AI504432	9.83882e-94	0.344732	0.446	0.087	3.05525e-89	4	AI504432
Igsf6	1.48951e-93	0.432195	0.701	0.202	4.62537e-89	4	Igsf6
Dusp3	2.23877e-92	0.341996	0.633	0.181	6.95207e-88	4	Dusp3
Ctsz1	2.76051e-92	0.880628	0.963	0.748	8.57222e-88	4	Ctsz
Adgre11	3.60847e-91	0.423237	0.651	0.178	1.12054e-86	4	Adgre1
Acp51	4.26767e-91	0.875057	0.816	0.364	1.32524e-86	4	Acp5
Il1a1	1.12199e-90	0.853553	0.766	0.273	3.48411e-86	4	Il1a
Lgals1	2.17429e-90	0.897461	0.963	0.627	6.75183e-86	4	Lgals1
Aldoa1	6.48017e-90	0.772268	0.984	0.769	2.01229e-85	4	Aldoa
Serpine1	7.06864e-90	0.656262	0.386	0.071	2.19503e-85	4	Serpine1
Ctsc1	6.84804e-89	0.909391	0.916	0.442	2.12652e-84	4	Ctsc
Capg1	1.41014e-88	0.825034	0.929	0.528	4.3789e-84	4	Capg
Dpep2	1.77562e-88	0.288854	0.273	0.034	5.51384e-84	4	Dpep2
Abca11	3.04803e-88	0.489124	0.816	0.293	9.46505e-84	4	Abca1
Ass11	8.68879e-88	0.667739	0.714	0.258	2.69813e-83	4	Ass1
Pgam11	2.95538e-87	0.775233	0.961	0.698	9.17735e-83	4	Pgam1
Cxcl1	3.85265e-87	1.6413	0.801	0.398	1.19636e-82	4	Cxcl1
Tnfsf9	2.50166e-86	0.631037	0.394	0.08	7.76839e-82	4	Tnfsf9
Pf4	1.69751e-85	1.14529	0.73	0.261	5.27128e-81	4	Pf4
Dhrs3	2.39248e-85	0.421479	0.69	0.223	7.42937e-81	4	Dhrs3
Ftl1-ps1	3.76216e-85	0.31477	0.669	0.21	1.16826e-80	4	Ftl1-ps1
Arhgap24	5.48786e-85	0.264415	0.504	0.118	1.70415e-80	4	Arhgap24
Anpep	5.92688e-85	0.346395	0.446	0.103	1.84047e-80	4	Anpep
Mt2	6.62589e-84	0.867577	0.669	0.233	2.05754e-79	4	Mt2
Sgk12	8.98026e-84	0.806257	0.887	0.438	2.78864e-79	4	Sgk1
Ctsd2	6.06985e-83	0.94773	0.979	0.803	1.88487e-78	4	Ctsd
Aldh3b1	1.12003e-82	0.285142	0.533	0.14	3.47802e-78	4	Aldh3b1
Tmem1191	2.05461e-82	0.428467	0.528	0.132	6.38017e-78	4	Tmem119
Ctsb1	3.13718e-82	0.825183	0.976	0.813	9.74188e-78	4	Ctsb
Irf81	5.29373e-82	0.279887	0.774	0.25	1.64386e-77	4	Irf8
Pkm1	1.33307e-81	0.678083	0.979	0.804	4.1396e-77	4	Pkm
Cfp1	3.20092e-81	0.503919	0.717	0.237	9.93982e-77	4	Cfp
Anxa41	3.32829e-81	0.680103	0.803	0.362	1.03353e-76	4	Anxa4
Hmox11	6.86719e-81	1.04773	0.916	0.437	2.13247e-76	4	Hmox1
Cxcl141	4.3394e-80	0.426494	0.648	0.21	1.34751e-75	4	Cxcl14
Ccr52	4.7383e-80	0.372408	0.688	0.213	1.47139e-75	4	Ccr5
Cxcl161	3.0834e-79	0.628067	0.835	0.357	9.57487e-75	4	Cxcl16
Ftl11	4.08502e-79	0.635577	1	0.984	1.26852e-74	4	Ftl1
Gde1	5.50528e-79	0.429028	0.835	0.375	1.70955e-74	4	Gde1
Slc48a1	9.65119e-79	0.398605	0.622	0.208	2.99698e-74	4	Slc48a1
Ms4a71	1.09939e-78	0.992436	0.748	0.296	3.41393e-74	4	Ms4a7
Lmo21	1.22392e-78	0.309855	0.664	0.204	3.80064e-74	4	Lmo2
Anxa52	2.7071e-77	0.618514	0.9	0.462	8.40636e-73	4	Anxa5
Prdx51	9.05164e-77	0.65923	0.958	0.679	2.81081e-72	4	Prdx5
Tmem106a1	2.34051e-76	0.322355	0.588	0.18	7.26798e-72	4	Tmem106a
Lamp11	9.02761e-76	0.631228	0.945	0.654	2.80334e-71	4	Lamp1
P4hb1	1.29409e-75	0.769643	0.916	0.603	4.01854e-71	4	P4hb
Nckap1l1	2.07742e-75	0.321001	0.703	0.228	6.45101e-71	4	Nckap1l
Eno11	7.76722e-75	0.677995	0.958	0.716	2.41195e-70	4	Eno1
Csf1r1	8.06447e-75	0.421233	0.808	0.281	2.50426e-70	4	Csf1r
Dcstamp1	1.12133e-74	0.426298	0.409	0.089	3.48206e-70	4	Dcstamp
Gyg	1.22573e-74	0.344309	0.588	0.19	3.80626e-70	4	Gyg
Gpr137b1	1.36795e-74	0.34869	0.696	0.242	4.24788e-70	4	Gpr137b
Plau1	1.62297e-74	0.310234	0.451	0.113	5.03979e-70	4	Plau
Fcgr11	2.26043e-74	0.562661	0.672	0.22	7.0193e-70	4	Fcgr1
Tmem371	1.0924e-73	0.539149	0.619	0.217	3.39223e-69	4	Tmem37
Esd1	2.70966e-73	0.771509	0.911	0.55	8.4143e-69	4	Esd
Prdx12	4.01546e-73	0.922022	0.953	0.664	1.24692e-68	4	Prdx1
Hebp11	7.58061e-73	0.422234	0.722	0.275	2.35401e-68	4	Hebp1
Jag1	1.12667e-72	0.286398	0.378	0.082	3.49866e-68	4	Jag1
Grn1	7.58351e-72	0.690558	0.908	0.523	2.35491e-67	4	Grn
Pld41	1.00461e-71	0.465101	0.766	0.264	3.11962e-67	4	Pld4
Pla2g4a	4.47116e-71	0.287827	0.454	0.12	1.38843e-66	4	Pla2g4a
Rgs11	8.97796e-71	0.703531	0.932	0.46	2.78792e-66	4	Rgs1
Itgb2	9.24047e-71	0.449001	0.745	0.28	2.86944e-66	4	Itgb2
Clec5a1	1.09676e-70	0.255533	0.572	0.165	3.40576e-66	4	Clec5a
Mmp141	5.84754e-70	0.469392	0.703	0.275	1.81584e-65	4	Mmp14
Acvrl11	5.85154e-70	0.280484	0.483	0.133	1.81708e-65	4	Acvrl1
Pmp22	6.28306e-70	0.567538	0.596	0.202	1.95108e-65	4	Pmp22
Egln1	7.41106e-70	0.453706	0.772	0.332	2.30136e-65	4	Egln1
Hexa1	1.78115e-69	0.523127	0.843	0.376	5.53099e-65	4	Hexa
Mif1	1.81177e-69	0.594155	0.979	0.74	5.6261e-65	4	Mif
Comtd1	2.52074e-69	0.276732	0.57	0.191	7.82764e-65	4	Comtd1
Uap1l1	4.72635e-69	0.30023	0.601	0.203	1.46767e-64	4	Uap1l1
Plekho11	7.36272e-68	0.34179	0.738	0.269	2.28634e-63	4	Plekho1
Zmynd151	1.08246e-67	0.454303	0.399	0.095	3.36137e-63	4	Zmynd15
Creg11	2.83571e-67	0.543639	0.848	0.428	8.80573e-63	4	Creg1
Glipr11	3.83198e-67	0.321258	0.609	0.194	1.18994e-62	4	Glipr1
Aprt1	4.82691e-67	0.617551	0.882	0.525	1.4989e-62	4	Aprt
Mafb1	1.14697e-66	0.614445	0.848	0.389	3.56169e-62	4	Mafb
Cd300c21	1.93572e-66	0.351441	0.827	0.309	6.011e-62	4	Cd300c2
Ldha1	1.96312e-66	0.534315	0.971	0.759	6.09608e-62	4	Ldha
Lhfpl2	1.96815e-66	0.331649	0.567	0.187	6.1117e-62	4	Lhfpl2
Mtpn	2.16971e-66	0.475543	0.856	0.428	6.7376e-62	4	Mtpn
Plin21	1.0986e-65	0.689868	0.913	0.556	3.41147e-61	4	Plin2
Akr1a11	1.54132e-65	0.625319	0.9	0.557	4.78628e-61	4	Akr1a1
Tpi12	1.76284e-65	0.563707	0.961	0.681	5.47414e-61	4	Tpi1
Sdf2l11	2.00582e-65	0.552758	0.719	0.313	6.22868e-61	4	Sdf2l1
Fcgr31	2.02007e-65	0.519656	0.924	0.485	6.27292e-61	4	Fcgr3
Clec4n2	2.39216e-65	0.520573	0.793	0.328	7.42837e-61	4	Clec4n
Metrnl	3.31186e-65	0.46739	0.837	0.389	1.02843e-60	4	Metrnl
Tnfsf121	4.23915e-65	0.257224	0.53	0.168	1.31638e-60	4	Tnfsf12
Afg3l2	4.78998e-65	0.306139	0.525	0.17	1.48743e-60	4	Afg3l2
Lgmn1	5.60094e-65	0.692466	0.89	0.51	1.73926e-60	4	Lgmn
Alcam1	1.89238e-64	0.332744	0.709	0.266	5.87639e-60	4	Alcam
Hexb1	2.51014e-64	0.586209	0.808	0.395	7.79474e-60	4	Hexb
Apoe1	1.02836e-63	0.887902	0.997	0.946	3.19337e-59	4	Apoe
Vdac11	1.17861e-63	0.567226	0.814	0.421	3.65993e-59	4	Vdac1
Renbp	1.27202e-63	0.282871	0.577	0.194	3.95002e-59	4	Renbp
Pld3	1.32799e-63	0.44635	0.638	0.263	4.12382e-59	4	Pld3
Tgfbi1	2.19987e-63	0.648392	0.772	0.332	6.83126e-59	4	Tgfbi
Ccdc71l	2.32675e-63	0.258129	0.564	0.189	7.22525e-59	4	Ccdc71l
Stab11	5.04386e-63	0.271325	0.627	0.212	1.56627e-58	4	Stab1
Rap2a1	1.46857e-62	0.41986	0.664	0.275	4.56035e-58	4	Rap2a
C1qc1	4.75536e-62	0.824914	0.819	0.409	1.47668e-57	4	C1qc
Sh3pxd2b	7.84453e-62	0.285061	0.583	0.209	2.43596e-57	4	Sh3pxd2b
Cd831	1.15653e-61	0.375899	0.696	0.246	3.59137e-57	4	Cd83
Sirpa1	1.32139e-61	0.367069	0.856	0.382	4.10331e-57	4	Sirpa
Lgals3bp1	8.64328e-61	0.488905	0.745	0.32	2.684e-56	4	Lgals3bp
Bcl2a1b2	9.03549e-61	0.432802	0.945	0.515	2.80579e-56	4	Bcl2a1b
Nrp2	1.48272e-60	0.287401	0.583	0.199	4.6043e-56	4	Nrp2
Fn11	1.67594e-60	0.724531	0.79	0.366	5.20428e-56	4	Fn1
Fabp5	1.70504e-60	1.35566	0.874	0.539	5.29466e-56	4	Fabp5
Fblim1	1.00533e-59	0.277185	0.483	0.153	3.12186e-55	4	Fblim1
Gatm1	1.37599e-59	0.839077	0.743	0.335	4.27285e-55	4	Gatm
Psmd8	2.09905e-59	0.50243	0.89	0.528	6.51819e-55	4	Psmd8
Sash12	2.86046e-59	0.330893	0.745	0.329	8.88259e-55	4	Sash1
Tpp1	2.89002e-59	0.31837	0.711	0.303	8.97438e-55	4	Tpp1
Snx51	2.94681e-59	0.39581	0.858	0.426	9.15074e-55	4	Snx5
Lpl	3.42799e-59	0.548295	0.36	0.087	1.06449e-54	4	Lpl
Ndufv3	1.21294e-58	0.410066	0.822	0.434	3.76654e-54	4	Ndufv3
Mxi1	2.00159e-58	0.358395	0.648	0.261	6.21555e-54	4	Mxi1
Asah11	4.7801e-58	0.327443	0.719	0.314	1.48436e-53	4	Asah1
Fam162a1	9.58362e-58	0.365731	0.861	0.458	2.976e-53	4	Fam162a
Erp291	1.50345e-57	0.512826	0.911	0.506	4.66867e-53	4	Erp29
Gng21	3.25046e-57	0.301989	0.724	0.282	1.00937e-52	4	Gng2
Cpd1	4.17016e-57	0.433358	0.732	0.335	1.29496e-52	4	Cpd
Galk1	4.83726e-57	0.317261	0.598	0.231	1.50211e-52	4	Galk1
Spg21	5.55268e-57	0.303208	0.73	0.324	1.72427e-52	4	Spg21
Emp31	7.38946e-57	0.574829	0.895	0.521	2.29465e-52	4	Emp3
Cd38	1.00746e-56	0.255226	0.336	0.08	3.12846e-52	4	Cd38
Nus1	1.09281e-56	0.278375	0.643	0.258	3.39351e-52	4	Nus1
Abhd121	2.40051e-56	0.32453	0.656	0.273	7.4543e-52	4	Abhd12
Grhpr	2.5612e-56	0.257514	0.514	0.18	7.9533e-52	4	Grhpr
Appl2	3.73638e-56	0.290304	0.446	0.138	1.16026e-51	4	Appl2
Psmb61	4.058e-56	0.548238	0.906	0.528	1.26013e-51	4	Psmb6
Trappc6a	5.46421e-56	0.335148	0.68	0.298	1.6968e-51	4	Trappc6a
Sap301	1.88561e-55	0.36913	0.698	0.301	5.85537e-51	4	Sap30
Prelid1	2.30423e-55	0.456755	0.871	0.512	7.15532e-51	4	Prelid1
Selenow1	3.10949e-55	0.455903	0.877	0.455	9.6559e-51	4	Selenow
Rcbtb2	3.56361e-55	0.360691	0.593	0.234	1.10661e-50	4	Rcbtb2
C1qb1	4.3108e-55	0.816631	0.892	0.567	1.33863e-50	4	C1qb
Lactb1	6.09281e-55	0.251297	0.567	0.206	1.892e-50	4	Lactb
Ifi2071	2.77819e-54	0.261332	0.593	0.208	8.62712e-50	4	Ifi207
Calr2	2.9092e-54	0.681195	0.929	0.64	9.03394e-50	4	Calr
Ugp2	3.84721e-54	0.380318	0.672	0.303	1.19467e-49	4	Ugp2
Anxa12	1.26104e-53	0.471083	0.908	0.474	3.9159e-49	4	Anxa1
Blvrb1	1.50516e-53	0.388347	0.774	0.364	4.67397e-49	4	Blvrb
Mydgf	2.32393e-53	0.362066	0.777	0.378	7.2165e-49	4	Mydgf
Fcer1g2	2.7596e-53	0.545879	0.976	0.68	8.56938e-49	4	Fcer1g
Sh3bgrl	6.48162e-53	0.355719	0.777	0.374	2.01274e-48	4	Sh3bgrl
Myof	1.60537e-52	0.28035	0.572	0.218	4.98517e-48	4	Myof
Cd631	1.75068e-52	0.636214	0.916	0.628	5.43639e-48	4	Cd63
Fam129b1	3.81353e-52	0.336825	0.596	0.239	1.18422e-47	4	Fam129b
Glrx1	5.53098e-52	0.261456	0.78	0.365	1.71753e-47	4	Glrx
Ccl7	6.24514e-52	1.13844	0.622	0.276	1.9393e-47	4	Ccl7
Pdgfa2	2.10543e-51	0.358256	0.583	0.228	6.53801e-47	4	Pdgfa
P4ha21	2.42701e-51	0.261983	0.328	0.086	7.5366e-47	4	P4ha2
Npl1	2.85327e-51	0.304762	0.585	0.211	8.86026e-47	4	Npl
Cyfip11	2.86789e-51	0.358978	0.74	0.357	8.90565e-47	4	Cyfip1
Ptgr1	4.26459e-51	0.250976	0.381	0.108	1.32428e-46	4	Ptgr1
Ifi2091	2.54966e-50	0.26152	0.554	0.194	7.91745e-46	4	Ifi209
Txndc171	3.48834e-50	0.384155	0.864	0.479	1.08323e-45	4	Txndc17
Bax	4.08938e-50	0.3844	0.879	0.512	1.26987e-45	4	Bax
Fth11	4.39219e-50	0.327844	1	0.995	1.36391e-45	4	Fth1
Cd741	7.84191e-50	0.317743	0.924	0.573	2.43515e-45	4	Cd74
Gm2a1	9.45256e-50	0.396217	0.843	0.425	2.9353e-45	4	Gm2a
Cebpa1	1.02198e-49	0.271846	0.549	0.211	3.17357e-45	4	Cebpa
Sowahc	1.24411e-49	0.290833	0.493	0.178	3.86332e-45	4	Sowahc
Glmp	1.87413e-49	0.308168	0.756	0.372	5.81973e-45	4	Glmp
Ifi202b1	2.02598e-49	0.328601	0.635	0.252	6.29126e-45	4	Ifi202b
Rnf1301	2.98558e-49	0.266416	0.759	0.354	9.27113e-45	4	Rnf130
Tcirg1	7.75238e-49	0.275159	0.761	0.367	2.40735e-44	4	Tcirg1
Pgd	8.18029e-49	0.26235	0.73	0.338	2.54023e-44	4	Pgd
Mtss1	9.83184e-49	0.297086	0.759	0.348	3.05308e-44	4	Mtss1
Slc2a11	3.38539e-48	0.355582	0.853	0.435	1.05127e-43	4	Slc2a1
Gpx11	3.50386e-48	0.5045	0.945	0.647	1.08805e-43	4	Gpx1
Vdac22	2.84328e-47	0.443176	0.9	0.558	8.82925e-43	4	Vdac2
Ctsh1	2.89763e-47	0.410534	0.866	0.468	8.99801e-43	4	Ctsh
Fuca11	3.53171e-47	0.28189	0.748	0.365	1.0967e-42	4	Fuca1
Fam46c1	4.48518e-47	0.290671	0.562	0.216	1.39278e-42	4	Fam46c
Plk21	5.46987e-47	0.525576	0.612	0.256	1.69856e-42	4	Plk2
Gsn1	8.27794e-47	0.31269	0.837	0.472	2.57055e-42	4	Gsn
Fam96a1	1.90866e-46	0.298877	0.69	0.318	5.92696e-42	4	Fam96a
Adm1	2.0078e-46	0.522294	0.312	0.085	6.23483e-42	4	Adm
Itgb51	2.33744e-46	0.310385	0.64	0.284	7.25846e-42	4	Itgb5
Pycard1	4.15294e-46	0.419448	0.785	0.418	1.28961e-41	4	Pycard
Rnh11	6.38944e-46	0.446461	0.877	0.547	1.98411e-41	4	Rnh1
Trappc2l1	6.67126e-46	0.297615	0.764	0.386	2.07163e-41	4	Trappc2l
Ptpre	1.86022e-45	0.321214	0.703	0.323	5.77654e-41	4	Ptpre
Degs1	2.21259e-45	0.280405	0.701	0.332	6.87075e-41	4	Degs1
Hcfc1r1	2.84516e-45	0.271675	0.688	0.319	8.83508e-41	4	Hcfc1r1
Lcp11	4.08704e-45	0.412511	0.895	0.539	1.26915e-40	4	Lcp1
Rab11a	8.50417e-45	0.262267	0.816	0.426	2.6408e-40	4	Rab11a
Osgin2	1.3998e-44	0.266425	0.449	0.16	4.34681e-40	4	Osgin2
Eif1b	1.60307e-44	0.256942	0.711	0.341	4.97802e-40	4	Eif1b
Creb51	2.28151e-44	0.279382	0.724	0.328	7.08479e-40	4	Creb5
Ap3s1	2.51234e-44	0.338741	0.753	0.39	7.80156e-40	4	Ap3s1
Dnajc151	4.5374e-44	0.300569	0.664	0.323	1.409e-39	4	Dnajc15
Tmx4	6.13886e-44	0.512611	0.559	0.239	1.9063e-39	4	Tmx4
Anxa21	1.09339e-43	0.51423	0.924	0.602	3.39531e-39	4	Anxa2
Actb1	1.11071e-43	0.47203	1	0.963	3.44908e-39	4	Actb
Emc7	1.19106e-43	0.278937	0.761	0.374	3.69859e-39	4	Emc7
St8sia4	1.46668e-43	0.257434	0.504	0.179	4.55448e-39	4	St8sia4
Cfl11	1.58114e-43	0.433531	0.953	0.728	4.9099e-39	4	Cfl1
Rab5c	4.53394e-43	0.292805	0.835	0.456	1.40792e-38	4	Rab5c
Psmd13	5.65473e-43	0.334412	0.709	0.335	1.75596e-38	4	Psmd1
Ms4a6c1	7.60538e-43	0.401973	0.74	0.337	2.3617e-38	4	Ms4a6c
Tmed10	7.97979e-43	0.380082	0.898	0.555	2.47796e-38	4	Tmed10
C1qa1	1.47241e-42	0.828444	0.903	0.689	4.57229e-38	4	C1qa
Scp21	2.72816e-42	0.336049	0.787	0.429	8.47176e-38	4	Scp2
Ier3ip1	3.36085e-42	0.270794	0.787	0.393	1.04365e-37	4	Ier3ip1
Unc93b11	4.83413e-42	0.262219	0.782	0.361	1.50114e-37	4	Unc93b1
Atp6ap1	7.58621e-42	0.255951	0.748	0.38	2.35575e-37	4	Atp6ap1
Bsg2	8.93738e-42	0.413876	0.908	0.65	2.77532e-37	4	Bsg
Tbcb1	1.70573e-41	0.316441	0.735	0.387	5.29681e-37	4	Tbcb
B2m1	3.31644e-41	0.433571	0.987	0.876	1.02985e-36	4	B2m
Gusb1	4.6692e-41	0.312902	0.627	0.283	1.44993e-36	4	Gusb
Scd2	1.17799e-40	0.265303	0.488	0.198	3.65803e-36	4	Scd2
AA4671971	1.28028e-40	0.325022	0.567	0.227	3.97567e-36	4	AA467197
Dctn31	1.78888e-40	0.252091	0.759	0.386	5.55502e-36	4	Dctn3
Tmem256	2.94484e-40	0.304123	0.761	0.406	9.14462e-36	4	Tmem256
Eif4a12	4.9736e-40	0.411327	0.963	0.71	1.54445e-35	4	Eif4a1
Cotl11	6.88131e-40	0.476375	0.924	0.65	2.13685e-35	4	Cotl1
Higd1a1	9.09697e-40	0.352851	0.874	0.533	2.82488e-35	4	Higd1a
Sptssa1	1.16068e-39	0.336684	0.748	0.398	3.60425e-35	4	Sptssa
Ecm1	1.95251e-39	0.281967	0.564	0.24	6.06312e-35	4	Ecm1
Ankrd37	3.46941e-39	0.27498	0.486	0.192	1.07736e-34	4	Ankrd37
Rgcc1	4.41753e-39	0.271711	0.577	0.242	1.37177e-34	4	Rgcc
Rrbp11	6.14378e-39	0.407095	0.934	0.593	1.90783e-34	4	Rrbp1
Zeb21	6.45792e-39	0.319671	0.94	0.512	2.00538e-34	4	Zeb2
Arhgdia1	9.55785e-39	0.361639	0.874	0.546	2.968e-34	4	Arhgdia
Laptm51	4.40919e-38	0.40148	0.932	0.533	1.36919e-33	4	Laptm5
Tmem1601	1.22455e-37	0.252813	0.732	0.36	3.80259e-33	4	Tmem160
Pdia41	2.44468e-37	0.317872	0.567	0.259	7.59148e-33	4	Pdia4
Vps29	3.61626e-37	0.288265	0.79	0.438	1.12296e-32	4	Vps29
Kcnn4	8.24658e-37	0.275407	0.601	0.28	2.56081e-32	4	Kcnn4
Pgls1	1.27153e-36	0.287181	0.808	0.445	3.94848e-32	4	Pgls
Ybx12	1.33326e-36	0.409047	0.955	0.642	4.14017e-32	4	Ybx1
Arhgap31	3.09509e-36	0.252244	0.577	0.256	9.61118e-32	4	Arhgap31
Ppib2	3.5967e-36	0.408565	0.895	0.57	1.11688e-31	4	Ppib
Ccl121	8.20913e-36	0.735144	0.528	0.233	2.54918e-31	4	Ccl12
Sdc41	8.50277e-36	0.272995	0.861	0.415	2.64037e-31	4	Sdc4
Ssr41	4.21678e-35	0.371892	0.871	0.527	1.30944e-30	4	Ssr4
Pdia62	4.48905e-35	0.507835	0.832	0.512	1.39398e-30	4	Pdia6
Arpc21	5.88227e-35	0.359877	0.932	0.74	1.82662e-30	4	Arpc2
Bst21	7.37993e-35	0.405315	0.887	0.545	2.29169e-30	4	Bst2
Cope	1.17999e-34	0.251272	0.782	0.427	3.66421e-30	4	Cope
Fkbp8	1.22788e-34	0.254247	0.79	0.455	3.81293e-30	4	Fkbp8
Furin	1.68913e-34	0.307207	0.864	0.529	5.24524e-30	4	Furin
Calm11	1.96634e-34	0.40034	0.966	0.803	6.10608e-30	4	Calm1
Tln11	3.0358e-34	0.258839	0.819	0.456	9.42706e-30	4	Tln1
Fkbp1a	3.54822e-34	0.274087	0.822	0.456	1.10183e-29	4	Fkbp1a
Mdm2	5.29865e-34	0.252434	0.711	0.372	1.64539e-29	4	Mdm2
Man2b11	8.47582e-34	0.321484	0.727	0.39	2.632e-29	4	Man2b1
Ap2s1	1.63424e-33	0.267938	0.787	0.455	5.0748e-29	4	Ap2s1
Tmsb4x1	2.56067e-33	0.416515	1	0.993	7.95166e-29	4	Tmsb4x
Tkt1	4.64249e-33	0.25341	0.78	0.429	1.44163e-28	4	Tkt
Tmem14c1	5.61411e-33	0.294857	0.837	0.479	1.74335e-28	4	Tmem14c
Sh3bgrl31	8.4705e-33	0.356186	0.898	0.631	2.63035e-28	4	Sh3bgrl3
Anxa31	1.49478e-32	0.260997	0.766	0.401	4.64174e-28	4	Anxa3
Tmsb101	2.1302e-32	0.477684	0.955	0.668	6.61492e-28	4	Tmsb10
Tmem50a1	4.75685e-32	0.318816	0.822	0.501	1.47715e-27	4	Tmem50a
Rps251	6.58033e-32	0.382702	0.966	0.774	2.04339e-27	4	Rps25
Hspa82	7.73154e-32	0.418974	0.987	0.794	2.40087e-27	4	Hspa8
Fxyd51	1.13618e-31	0.366721	0.942	0.711	3.52818e-27	4	Fxyd5
Rpl7a2	1.72858e-31	0.371911	0.971	0.691	5.36776e-27	4	Rpl7a
Lamtor41	2.45399e-31	0.257267	0.774	0.434	7.62036e-27	4	Lamtor4
Ccl61	4.46343e-31	0.70574	0.887	0.62	1.38603e-26	4	Ccl6
Eef1g1	6.73382e-31	0.338525	0.877	0.534	2.09105e-26	4	Eef1g
Filip1l	8.41515e-31	0.259182	0.367	0.138	2.61316e-26	4	Filip1l
Pitpna1	9.04625e-31	0.263541	0.853	0.512	2.80913e-26	4	Pitpna
Hspa91	1.26363e-30	0.254422	0.766	0.402	3.92394e-26	4	Hspa9
Psma61	1.84658e-30	0.268067	0.785	0.432	5.73418e-26	4	Psma6
Trf2	2.02145e-30	0.31468	0.74	0.391	6.27721e-26	4	Trf
Park71	2.28691e-30	0.314726	0.79	0.473	7.10153e-26	4	Park7
Ucp21	4.27762e-30	0.391364	0.853	0.568	1.32833e-25	4	Ucp2
Cox5a1	1.07358e-29	0.390663	0.924	0.642	3.33378e-25	4	Cox5a
Calm3	1.11053e-29	0.268078	0.801	0.498	3.44854e-25	4	Calm3
Iqgap11	1.35376e-29	0.36667	0.919	0.693	4.20382e-25	4	Iqgap1
Ckb1	1.39133e-29	0.260174	0.48	0.213	4.32051e-25	4	Ckb
Apold11	1.72744e-29	0.30535	0.268	0.085	5.36423e-25	4	Apold1
Cx3cr11	1.73006e-29	0.502775	0.433	0.176	5.37237e-25	4	Cx3cr1
Fbxl5	2.05523e-29	0.381153	0.58	0.295	6.38209e-25	4	Fbxl5
Capzb	4.67758e-29	0.256722	0.887	0.571	1.45253e-24	4	Capzb
Grb21	4.85284e-29	0.258685	0.866	0.555	1.50695e-24	4	Grb2
Tmed92	8.90972e-29	0.339679	0.866	0.514	2.76673e-24	4	Tmed9
Rps27	9.09201e-29	0.344302	0.984	0.774	2.82334e-24	4	Rps2
Clta1	1.79864e-28	0.308779	0.924	0.678	5.58533e-24	4	Clta
Ube2l3	2.83597e-28	0.263883	0.853	0.535	8.80654e-24	4	Ube2l3
Rps27l2	4.07505e-28	0.310607	0.864	0.528	1.26543e-23	4	Rps27l
Capns11	5.25789e-28	0.265515	0.843	0.497	1.63273e-23	4	Capns1
Inhba	1.20065e-27	0.765841	0.318	0.12	3.72836e-23	4	Inhba
Ppp1r14b1	2.98664e-27	0.295877	0.764	0.447	9.27442e-23	4	Ppp1r14b
Rpl27a1	6.74181e-27	0.293174	0.987	0.868	2.09353e-22	4	Rpl27a
Timp21	3.42525e-26	0.281909	0.819	0.532	1.06364e-21	4	Timp2
Pfn11	3.57699e-26	0.304713	0.961	0.802	1.11076e-21	4	Pfn1
Rgs21	6.24796e-26	0.255492	0.766	0.438	1.94018e-21	4	Rgs2
S100a4	6.2846e-26	0.252176	0.507	0.245	1.95156e-21	4	S100a4
Ndrg11	7.00051e-26	0.262888	0.57	0.281	2.17387e-21	4	Ndrg1
Rpl411	1.05666e-25	0.299015	0.992	0.881	3.28126e-21	4	Rpl41
Tspo1	9.39966e-25	0.324141	0.919	0.693	2.91888e-20	4	Tspo
Rps281	1.20043e-24	0.276869	0.953	0.691	3.7277e-20	4	Rps28
Uqcrq	3.56677e-24	0.259469	0.877	0.562	1.10759e-19	4	Uqcrq
Atp5g12	4.02855e-24	0.257583	0.874	0.536	1.25098e-19	4	Atp5g1
Rps192	1.18217e-23	0.283887	0.976	0.788	3.67101e-19	4	Rps19
Rps231	6.22654e-23	0.253736	0.976	0.813	1.93353e-18	4	Rps23
Rpl262	7.38621e-23	0.296956	0.982	0.825	2.29364e-18	4	Rpl26
Rpl311	7.80884e-23	0.29279	0.927	0.635	2.42488e-18	4	Rpl31
Itm2b1	1.15458e-22	0.289633	0.963	0.801	3.58531e-18	4	Itm2b
Pdia32	1.29128e-22	0.332947	0.845	0.532	4.0098e-18	4	Pdia3
Rpl10a2	1.98945e-22	0.314346	0.974	0.722	6.17785e-18	4	Rpl10a
Rps121	2.35274e-22	0.274055	0.982	0.876	7.30598e-18	4	Rps12
Manf	3.85961e-22	0.349313	0.79	0.5	1.19853e-17	4	Manf
Hsp90b11	4.97899e-22	0.354376	0.895	0.619	1.54613e-17	4	Hsp90b1
Clic12	5.29496e-22	0.305189	0.932	0.717	1.64424e-17	4	Clic1
Sec61g	8.1517e-22	0.260722	0.895	0.63	2.53135e-17	4	Sec61g
Rpl232	1.25579e-21	0.268812	0.995	0.905	3.89961e-17	4	Rpl23
Cox4i12	1.80235e-21	0.265375	0.958	0.74	5.59683e-17	4	Cox4i1
Rack12	6.82079e-21	0.271925	0.974	0.737	2.11806e-16	4	Rack1
Rpl222	2.50459e-20	0.266262	0.955	0.708	7.77751e-16	4	Rpl22
Gnai21	2.52641e-20	0.250332	0.921	0.697	7.84525e-16	4	Gnai2
Rps182	4.01399e-20	0.257933	0.937	0.674	1.24646e-15	4	Rps18
Rpl322	4.27372e-20	0.270902	0.987	0.837	1.32712e-15	4	Rpl32
Rps27a1	1.24141e-19	0.260176	0.99	0.892	3.85494e-15	4	Rps27a
Sec61b	1.44367e-19	0.257327	0.892	0.605	4.48302e-15	4	Sec61b
Rpl38	1.80655e-19	0.26055	0.976	0.721	5.60988e-15	4	Rpl3
Rps82	9.87365e-19	0.259935	0.992	0.856	3.06607e-14	4	Rps8
Rps261	1.13872e-18	0.261689	0.963	0.757	3.53607e-14	4	Rps26
Rpl352	1.16573e-18	0.277054	0.942	0.686	3.61993e-14	4	Rpl35
Rps172	9.9929e-18	0.260881	0.948	0.671	3.1031e-13	4	Rps17
Lepr	3.743e-16	0.532789	0.281	0.129	1.16231e-11	4	Lepr
Polr2l	4.19022e-16	0.498688	0.425	0.228	1.30119e-11	4	Polr2l
Hsph1	2.95362e-13	0.250741	0.339	0.184	9.17189e-09	4	Hsph1
Mfge81	1.9891e-12	0.976007	0.467	0.293	6.17675e-08	4	Mfge8
AC160336.1	2.17744e-09	0.619509	0.682	0.464	6.76161e-05	4	AC160336.1
Spata7	3.00821e-09	0.453248	0.276	0.155	9.3414e-05	4	Spata7

## Sheet: Cluster5
Gene	P_value	Avgerage_logFC	pct.1	pct.2	P_value_adjusted	Cluster	Gene			Lineage	Gene	P_value	Avgerage_logFC	pct.1	pct.2	P_value_adjusted	References
Nkg7	0	2.43322	0.656	0.018	0	5	Nkg7			T cell	Cd3e	0	1.46304	0.713	0.032	0
Cd3g	0	2.34756	0.848	0.037	0	5	Cd3g			T cell	Cd3g	0	2.34756	0.848	0.037	0
Trbc2	0	2.29652	0.908	0.055	0	5	Trbc2			CD8TRM cytotoxic	Nkg7	0	2.43322	0.656	0.018	0	Szabo, P. A., Levitin, H. M., Miron, M., Snyder, M. E., Senda, T., Yuan, J., ... & Farber, D. L. (2019). Single-cell transcriptomics of human T cells reveals tissue and activation signatures in health and disease. Nature communications, 10(1), 1-16.
Trbc1	0	2.19483	0.652	0.028	0	5	Trbc1				Cd3d	0	1.93306	0.784	0.053	0
Ctla2a	0	2.02793	0.805	0.066	0	5	Ctla2a			Costimulatory	Icos	1.93754e-279	1.51758	0.546	0.029	6.01665e-275	Diskin, B., Adam, S., Cassini, M. F., Sanchez, G., Liria, M., Aykut, B., ... & Chen, R. (2020). PD-L1 engagement on T cells promotes self-tolerance and suppression of neighboring macrophages and effector T cells in cancer. Nature Immunology, 1-13.
Cd3d	0	1.93306	0.784	0.053	0	5	Cd3d			Costimulatory	Ctla4	7.76022e-231	1.45164	0.44	0.022	2.40978e-226	Diskin, B., Adam, S., Cassini, M. F., Sanchez, G., Liria, M., Aykut, B., ... & Chen, R. (2020). PD-L1 engagement on T cells promotes self-tolerance and suppression of neighboring macrophages and effector T cells in cancer. Nature Immunology, 1-13.
Ctsw	0	1.79092	0.738	0.035	0	5	Ctsw			Resting Tcells	Tcf7	3.35692e-39	0.45798	0.27	0.066	1.04242e-34	Szabo, P. A., Levitin, H. M., Miron, M., Snyder, M. E., Senda, T., Yuan, J., ... & Farber, D. L. (2019). Single-cell transcriptomics of human T cells reveals tissue and activation signatures in health and disease. Nature communications, 10(1), 1-16.
Ptprcap	0	1.65692	0.812	0.032	0	5	Ptprcap			CD8TRM cytotoxic	Cxcr6	1.11427e-276	1.20793	0.44	0.014	3.46016e-272	Szabo, P. A., Levitin, H. M., Miron, M., Snyder, M. E., Senda, T., Yuan, J., ... & Farber, D. L. (2019). Single-cell transcriptomics of human T cells reveals tissue and activation signatures in health and disease. Nature communications, 10(1), 1-16.
Cd2	0	1.63265	0.766	0.046	0	5	Cd2			CD8 T cell	Cd8a	7.01935e-132	0.967746	0.259	0.013	2.17972e-127
Il2rb	0	1.57532	0.759	0.03	0	5	Il2rb			Costimulatory	Cd28	1.39227e-250	1.27836	0.574	0.041	4.32343e-246	Diskin, B., Adam, S., Cassini, M. F., Sanchez, G., Liria, M., Aykut, B., ... & Chen, R. (2020). PD-L1 engagement on T cells promotes self-tolerance and suppression of neighboring macrophages and effector T cells in cancer. Nature Immunology, 1-13.
Trac	0	1.53569	0.656	0.029	0	5	Trac			Cytotoxic marker	Gzmb	3.54247e-230	1.73176	0.348	0.01	1.10004e-225	Diskin, B., Adam, S., Cassini, M. F., Sanchez, G., Liria, M., Aykut, B., ... & Chen, R. (2020). PD-L1 engagement on T cells promotes self-tolerance and suppression of neighboring macrophages and effector T cells in cancer. Nature Immunology, 1-13.
Cd3e	0	1.46304	0.713	0.032	0	5	Cd3e
Gimap3	0	1.38847	0.709	0.03	0	5	Gimap3
Lck	0	1.33756	0.773	0.05	0	5	Lck
2020-09-01	0	1.29075	0.766	0.069	0	5	2020-09-01
Skap1	0	1.28328	0.762	0.032	0	5	Skap1
Gimap4	0	1.27911	0.663	0.03	0	5	Gimap4
Sh2d2a	0	1.2169	0.652	0.027	0	5	Sh2d2a
Gimap6	0	1.20295	0.677	0.037	0	5	Gimap6
Ppp1r16b	0	1.14136	0.674	0.04	0	5	Ppp1r16b
Gimap1	0	1.05085	0.621	0.031	0	5	Gimap1
Ptpn22	3.07375e-299	1.2622	0.748	0.067	9.54491e-295	5	Ptpn22
Cd6	3.40318e-298	1.1117	0.507	0.02	1.05679e-293	5	Cd6
Lat	1.84374e-290	1.06007	0.592	0.035	5.72537e-286	5	Lat
Itk	5.541e-283	0.939048	0.553	0.028	1.72065e-278	5	Itk
Icos	1.93754e-279	1.51758	0.546	0.029	6.01665e-275	5	Icos
Cxcr6	1.11427e-276	1.20793	0.44	0.014	3.46016e-272	5	Cxcr6
Cd28	1.39227e-250	1.27836	0.574	0.041	4.32343e-246	5	Cd28
Gimap5	9.23637e-239	0.739484	0.422	0.018	2.86817e-234	5	Gimap5
Gimap7	3.28003e-233	0.855141	0.394	0.015	1.01855e-228	5	Gimap7
AW1120101	3.87796e-231	2.41136	0.968	0.239	1.20422e-226	5	AW112010
Ablim1	4.51783e-231	1.15172	0.738	0.093	1.40292e-226	5	Ablim1
Ctla4	7.76022e-231	1.45164	0.44	0.022	2.40978e-226	5	Ctla4
Gzmb	3.54247e-230	1.73176	0.348	0.01	1.10004e-225	5	Gzmb
Xcl1	2.24814e-228	1.91436	0.326	0.008	6.98116e-224	5	Xcl1
Txk	2.37652e-227	1.27235	0.557	0.044	7.37981e-223	5	Txk
Klrd1	2.88214e-217	1.11008	0.404	0.019	8.9499e-213	5	Klrd1
Stat4	4.59702e-212	0.803587	0.486	0.034	1.42751e-207	5	Stat4
Zap70	1.26884e-211	0.608769	0.369	0.015	3.94012e-207	5	Zap70
Ltb	1.15679e-208	1.78089	0.908	0.19	3.59219e-204	5	Ltb
Rnf125	1.67005e-199	0.783113	0.496	0.04	5.18601e-195	5	Rnf125
Ikzf3	1.46978e-196	0.64808	0.344	0.014	4.56412e-192	5	Ikzf3
Cd247	5.10875e-195	0.659239	0.348	0.015	1.58642e-190	5	Cd247
Sh2d1a	1.23788e-188	0.615696	0.305	0.01	3.84399e-184	5	Sh2d1a
Cd96	3.96166e-187	0.475815	0.294	0.009	1.23021e-182	5	Cd96
Cd5	1.70608e-182	0.931999	0.415	0.028	5.29789e-178	5	Cd5
Ets1	8.1316e-177	1.37993	0.865	0.215	2.52511e-172	5	Ets1
Inpp4b	5.15109e-176	0.917314	0.507	0.053	1.59957e-171	5	Inpp4b
Fasl	9.11306e-175	0.578693	0.287	0.01	2.82988e-170	5	Fasl
Hcst	2.0709e-168	1.39875	0.816	0.191	6.43077e-164	5	Hcst
Prkcq	1.37792e-167	0.520512	0.309	0.014	4.27885e-163	5	Prkcq
Bcl11b	2.06874e-166	0.788483	0.411	0.032	6.42405e-162	5	Bcl11b
Tbc1d10c	6.89395e-163	0.593391	0.365	0.024	2.14078e-158	5	Tbc1d10c
Cst7	1.56254e-155	0.680899	0.376	0.028	4.85215e-151	5	Cst7
Rps15a1	3.7739e-152	1.39746	1	0.779	1.17191e-147	5	Rps15a
Jakmip1	8.16636e-149	0.499786	0.305	0.017	2.5359e-144	5	Jakmip1
P2ry10	4.20612e-147	0.777071	0.433	0.044	1.30613e-142	5	P2ry10
Cd7	5.15562e-145	0.889056	0.27	0.012	1.60098e-140	5	Cd7
Ifngr1	2.40572e-143	1.49748	0.961	0.44	7.47049e-139	5	Ifngr1
Rps131	3.6115e-143	1.13867	1	0.835	1.12148e-138	5	Rps13
Shisa5	9.22316e-142	1.4854	0.961	0.485	2.86407e-137	5	Shisa5
Cers4	7.96081e-140	0.668256	0.383	0.035	2.47207e-135	5	Cers4
Rps241	2.55407e-139	1.16046	1	0.863	7.93116e-135	5	Rps24
Lax1	6.26279e-138	0.454007	0.255	0.012	1.94479e-133	5	Lax1
Grap2	1.3576e-137	0.802985	0.479	0.061	4.21577e-133	5	Grap2
Thy1	2.92653e-137	0.723136	0.355	0.029	9.08774e-133	5	Thy1
Ccnd2	1.45687e-136	1.06502	0.699	0.156	4.52402e-132	5	Ccnd2
Itgb7	2.15873e-136	0.990167	0.518	0.075	6.70351e-132	5	Itgb7
Rpl18a1	2.79018e-136	1.10892	1	0.855	8.66434e-132	5	Rpl18a
Rps232	3.09449e-136	1.06781	1	0.815	9.60931e-132	5	Rps23
Cd8b1	2.34601e-134	1.04545	0.259	0.013	7.28507e-130	5	Cd8b1
Rpl172	2.72415e-133	1.09103	1	0.86	8.45932e-129	5	Rpl17
Rps271	1.3306e-132	1.08871	1	0.847	4.1319e-128	5	Rps27
Tnfrsf18	3.26577e-132	1.36479	0.638	0.138	1.01412e-127	5	Tnfrsf18
Gm8369	5.88073e-132	0.664822	0.284	0.017	1.82614e-127	5	Gm8369
Cd8a	7.01935e-132	0.967746	0.259	0.013	2.17972e-127	5	Cd8a
D16Ertd472e	7.31106e-132	1.07801	0.741	0.19	2.2703e-127	5	D16Ertd472e
Rpl192	2.54403e-131	0.986762	1	0.852	7.89999e-127	5	Rpl19
Rplp11	3.09862e-131	1.09541	1	0.884	9.62215e-127	5	Rplp1
Tmsb102	6.65039e-131	1.40195	0.996	0.672	2.06514e-126	5	Tmsb10
Rps142	1.27977e-130	0.978261	1	0.848	3.97406e-126	5	Rps14
Rpl27a2	6.27331e-130	1.01834	1	0.87	1.94805e-125	5	Rpl27a
Rps111	8.26428e-130	1.11385	0.996	0.816	2.56631e-125	5	Rps11
Rpl341	3.34731e-129	0.978655	1	0.817	1.03944e-124	5	Rpl34
Klk8	5.5042e-129	0.710778	0.44	0.055	1.70922e-124	5	Klk8
Tox	2.74028e-128	0.499766	0.28	0.017	8.5094e-124	5	Tox
Eef1a11	5.31008e-127	1.00222	1	0.897	1.64894e-122	5	Eef1a1
Il2rg	5.39231e-127	1.0812	0.727	0.195	1.67447e-122	5	Il2rg
Rps102	6.90584e-127	0.996508	1	0.867	2.14447e-122	5	Rps10
Rpl122	1.08626e-125	1.15687	1	0.786	3.37315e-121	5	Rpl12
Il18r1	2.08313e-125	0.789325	0.454	0.06	6.46875e-121	5	Il18r1
Rpsa1	1.15188e-124	1.10877	1	0.806	3.57693e-120	5	Rpsa
Hopx	4.79426e-124	1.09528	0.525	0.091	1.48876e-119	5	Hopx
Rpl182	9.98048e-123	1.01965	1	0.795	3.09924e-118	5	Rpl18
Rpl112	5.11558e-122	0.969653	1	0.784	1.58854e-117	5	Rpl11
Rgs16	6.62164e-122	1.0939	0.394	0.045	2.05622e-117	5	Rgs16
Rps211	8.90691e-122	1.04843	1	0.789	2.76586e-117	5	Rps21
Rps32	1.11191e-121	0.971372	1	0.81	3.45282e-117	5	Rps3
Rpl362	1.11633e-121	1.01181	1	0.773	3.46655e-117	5	Rpl36
Rpl302	2.9244e-121	0.991744	1	0.808	9.08115e-117	5	Rpl30
Rps52	1.38137e-120	1.04297	1	0.785	4.28956e-116	5	Rps5
Itgae	3.30802e-120	0.750274	0.27	0.018	1.02724e-115	5	Itgae
Rps72	2.44861e-119	1.09987	0.996	0.785	7.60366e-115	5	Rps7
Rpl391	2.64203e-118	1.00867	0.996	0.81	8.20428e-114	5	Rpl39
Rac2	5.04529e-117	1.13861	0.943	0.432	1.56672e-112	5	Rac2
Rpl381	2.84981e-116	0.959261	0.996	0.763	8.84951e-112	5	Rpl38
Zeb1	1.05613e-114	0.801033	0.489	0.079	3.27961e-110	5	Zeb1
Gramd3	1.72837e-114	0.967635	0.493	0.084	5.36712e-110	5	Gramd3
Cd521	1.83685e-114	1.28521	0.996	0.546	5.70398e-110	5	Cd52
Serpinb6b	3.3039e-114	0.653847	0.27	0.019	1.02596e-109	5	Serpinb6b
Rpl37a	1.29708e-113	0.883829	1	0.851	4.02783e-109	5	Rpl37a
Rpl91	8.45149e-113	0.908062	1	0.853	2.62444e-108	5	Rpl9
Tpt11	2.90596e-112	0.695381	1	0.981	9.02389e-108	5	Tpt1
Rpl132	2.97475e-111	0.982286	1	0.867	9.23749e-107	5	Rpl13
Gimap9	1.92009e-110	0.754179	0.429	0.063	5.96245e-106	5	Gimap9
Pdcd4	3.06574e-110	1.10817	0.691	0.206	9.52006e-106	5	Pdcd4
Satb1	6.12806e-109	0.858686	0.372	0.044	1.90295e-104	5	Satb1
Cd27	1.61302e-108	0.651745	0.323	0.033	5.0089e-104	5	Cd27
Smad7	2.28729e-107	1.1595	0.908	0.415	7.10272e-103	5	Smad7
Rps162	1.04958e-106	0.920935	1	0.887	3.25927e-102	5	Rps16
Rpl372	3.75628e-106	0.884446	1	0.826	1.16644e-101	5	Rpl37
H2-K11	1.50582e-105	0.97034	1	0.886	4.67602e-101	5	H2-K1
Tespa1	2.5126e-105	0.463157	0.294	0.026	7.80238e-101	5	Tespa1
Ikzf2	6.60231e-105	1.40439	0.372	0.049	2.05022e-100	5	Ikzf2
Rpl310	1.39984e-104	0.968046	0.993	0.725	4.34693e-100	5	Rpl3
Tnfrsf4	3.0832e-104	1.80026	0.326	0.036	9.57426e-100	5	Tnfrsf4
Rps4x2	9.11668e-103	0.947797	0.996	0.786	2.831e-98	5	Rps4x
Rpl233	1.022e-102	0.847982	0.996	0.907	3.17362e-98	5	Rpl23
Ccl5	1.24051e-102	2.47034	0.507	0.1	3.85215e-98	5	Ccl5
Rplp21	4.31644e-102	0.818509	1	0.827	1.34038e-97	5	Rplp2
Rpl212	1.21118e-101	0.876668	0.996	0.792	3.76108e-97	5	Rpl21
Bcl2	1.83692e-101	1.19669	0.631	0.176	5.70419e-97	5	Bcl2
Rpl51	5.79755e-101	0.918327	0.989	0.729	1.80031e-96	5	Rpl5
Stk17b	2.00114e-100	1.05317	0.879	0.374	6.21413e-96	5	Stk17b
Vps37b1	4.47383e-100	1.18636	0.876	0.384	1.38926e-95	5	Vps37b
Akap13	2.25082e-99	1.00229	0.94	0.496	6.98948e-95	5	Akap13
Rps152	1.12504e-98	0.850776	0.996	0.773	3.49359e-94	5	Rps15
Zcchc11	2.05011e-98	0.995097	0.752	0.274	6.3662e-94	5	Zcchc11
Rack13	7.53484e-98	0.865	1	0.741	2.33979e-93	5	Rack1
Mbnl1	4.64979e-97	1.04505	0.887	0.458	1.4439e-92	5	Mbnl1
Rps91	4.65382e-97	0.738025	1	0.919	1.44515e-92	5	Rps9
Rps3a12	2.70024e-96	0.82392	1	0.857	8.38504e-92	5	Rps3a1
Rps122	2.87058e-96	0.898932	1	0.877	8.914e-92	5	Rps12
Rps183	1.40397e-95	0.971945	0.993	0.677	4.35976e-91	5	Rps18
Ptpn181	4.32254e-95	1.03502	0.911	0.47	1.34228e-90	5	Ptpn18
Sytl3	1.87428e-93	0.490958	0.259	0.023	5.82021e-89	5	Sytl3
Prkch	2.53274e-93	0.717002	0.504	0.109	7.86493e-89	5	Prkch
Rps201	3.71677e-93	1.01197	1	0.805	1.15417e-88	5	Rps20
Rps62	4.18865e-92	0.869004	0.989	0.732	1.3007e-87	5	Rps6
Rpl223	4.4712e-92	0.843538	0.993	0.711	1.38844e-87	5	Rpl22
Ms4a6b1	4.58487e-92	1.1358	0.777	0.278	1.42374e-87	5	Ms4a6b
Gm102602	8.91737e-92	0.982758	0.975	0.635	2.76911e-87	5	Gm10260
Cxcr3	3.38349e-91	0.535235	0.273	0.027	1.05068e-86	5	Cxcr3
Psmb81	6.46836e-91	1.01913	0.936	0.586	2.00862e-86	5	Psmb8
Saraf	1.96831e-90	0.992962	0.858	0.451	6.11218e-86	5	Saraf
Vgll4	5.11012e-90	1.09562	0.734	0.291	1.58685e-85	5	Vgll4
Rpl323	8.86927e-90	0.847542	1	0.839	2.75418e-85	5	Rpl32
Grap	4.28072e-89	0.562376	0.383	0.058	1.32929e-84	5	Grap
Rpl13a	6.74598e-89	0.963491	0.897	0.509	2.09483e-84	5	Rpl13a
Rps27a2	7.46715e-89	0.717917	1	0.893	2.31877e-84	5	Rps27a
Selplg	7.67334e-89	0.930047	0.798	0.322	2.3828e-84	5	Selplg
H2-D11	4.39316e-88	0.764889	1	0.934	1.36421e-83	5	H2-D1
Rpl242	7.10397e-88	0.756388	1	0.779	2.206e-83	5	Rpl24
Gem	1.14508e-87	0.899626	0.433	0.083	3.55581e-83	5	Gem
Dusp2	1.81091e-87	1.33914	0.681	0.218	5.62342e-83	5	Dusp2
Rpl142	1.8863e-87	0.818898	0.996	0.715	5.85752e-83	5	Rpl14
Rpl43	2.03152e-87	0.882248	0.954	0.602	6.30847e-83	5	Rpl4
Limd21	2.16683e-87	0.996792	0.745	0.312	6.72867e-83	5	Limd2
2020-09-06	4.01754e-86	0.706742	0.486	0.113	1.24757e-81	5	2020-09-06
Rnf138	2.39488e-84	0.922994	0.635	0.219	7.43682e-80	5	Rnf138
Rps291	3.02241e-84	0.738957	0.996	0.926	9.38549e-80	5	Rps29
Ccdc88c	3.84119e-84	0.647343	0.394	0.07	1.19281e-79	5	Ccdc88c
Rpl23a1	4.98219e-84	0.794974	0.982	0.754	1.54712e-79	5	Rpl23a
Rps193	1.8689e-82	0.874565	1	0.791	5.80348e-78	5	Rps19
Rpl10a3	3.82361e-82	0.820306	0.989	0.726	1.18735e-77	5	Rpl10a
Eef21	4.94066e-82	0.813899	0.972	0.665	1.53422e-77	5	Eef2
Rpl27	6.06136e-81	0.888529	0.915	0.553	1.88223e-76	5	Rpl27
Rpl62	6.70086e-81	0.752409	0.996	0.776	2.08082e-76	5	Rpl6
Rhof	7.28372e-80	0.513327	0.291	0.037	2.26181e-75	5	Rhof
Rpl71	1.0719e-79	0.732933	0.996	0.788	3.32856e-75	5	Rpl7
Uba52	1.80493e-79	0.847955	0.894	0.524	5.60485e-75	5	Uba52
Aes	3.76646e-79	0.859547	0.89	0.508	1.1696e-74	5	Aes
Eif3f2	4.74746e-78	0.794136	0.933	0.553	1.47423e-73	5	Eif3f
Arhgdib1	2.09244e-77	0.879726	0.904	0.44	6.49767e-73	5	Arhgdib
Rpl81	2.0993e-77	0.729899	1	0.834	6.51897e-73	5	Rpl8
Fyn	8.17059e-77	0.779698	0.596	0.191	2.53721e-72	5	Fyn
Gbp4	1.90335e-76	0.512223	0.294	0.04	5.91046e-72	5	Gbp4
Rora	3.65533e-76	1.43105	0.567	0.184	1.13509e-71	5	Rora
Eef1b22	4.97539e-76	0.794771	0.979	0.693	1.54501e-71	5	Eef1b2
Serpinb9	7.57937e-76	0.813149	0.323	0.051	2.35362e-71	5	Serpinb9
Cd69	5.31635e-74	1.04514	0.613	0.189	1.65089e-69	5	Cd69
Rps262	5.81166e-74	0.77531	0.986	0.76	1.80469e-69	5	Rps26
Fau1	5.18549e-73	0.505726	1	0.952	1.61025e-68	5	Fau
Rpl263	1.08455e-72	0.690413	1	0.828	3.36787e-68	5	Rpl26
Rplp01	1.31738e-72	0.780173	0.996	0.8	4.09086e-68	5	Rplp0
Nsd3	3.43968e-72	0.834371	0.879	0.521	1.06812e-67	5	Nsd3
H2-Q7	9.86294e-72	0.874564	0.894	0.513	3.06274e-67	5	H2-Q7
Rpl152	2.97368e-71	0.733093	1	0.761	9.23418e-67	5	Rpl15
Rinl	2.35485e-70	0.576514	0.369	0.072	7.31251e-66	5	Rinl
Ptprc1	1.37054e-68	0.776868	0.922	0.519	4.25595e-64	5	Ptprc
Rpl412	5.05158e-68	0.619176	1	0.883	1.56867e-63	5	Rpl41
F2r	9.38674e-68	0.486985	0.291	0.046	2.91486e-63	5	F2r
Rpl22l11	1.25724e-65	0.801755	0.918	0.582	3.90412e-61	5	Rpl22l1
Cytip	2.21626e-65	0.705818	0.787	0.328	6.88214e-61	5	Cytip
Rpl36a1	2.68806e-65	0.763522	0.968	0.651	8.34723e-61	5	Rpl36a
Peli1	1.78298e-64	0.844364	0.752	0.382	5.53668e-60	5	Peli1
Rps83	2.10102e-64	0.684557	0.996	0.858	6.5243e-60	5	Rps8
Elf1	3.83518e-63	0.809811	0.738	0.374	1.19094e-58	5	Elf1
Rasal3	1.3713e-62	0.56921	0.387	0.09	4.25831e-58	5	Rasal3
Rpl35a2	1.91534e-62	0.634409	0.996	0.796	5.94769e-58	5	Rpl35a
Dock2	1.93837e-62	0.753172	0.663	0.269	6.01921e-58	5	Dock2
Klrk1	3.99052e-62	0.799141	0.337	0.067	1.23918e-57	5	Klrk1
Uqcrh1	1.50103e-61	0.681488	0.929	0.618	4.66114e-57	5	Uqcrh
Plcxd2	1.60679e-61	0.48097	0.309	0.053	4.98957e-57	5	Plcxd2
Gm100761	4.74562e-61	0.675152	0.943	0.656	1.47366e-56	5	Gm10076
Rpl7a3	9.34625e-61	0.645023	0.979	0.697	2.90229e-56	5	Rpl7a
B2m2	1.92025e-59	0.569755	1	0.877	5.96295e-55	5	B2m
Fam107b1	3.17726e-59	0.728059	0.738	0.348	9.86633e-55	5	Fam107b
Rps252	3.50573e-59	0.613826	0.986	0.777	1.08864e-54	5	Rps25
Arhgap45	9.55831e-59	0.644363	0.606	0.228	2.96814e-54	5	Arhgap45
Itgal	3.549e-58	0.608002	0.472	0.134	1.10207e-53	5	Itgal
Ankrd44	4.05395e-58	0.623317	0.603	0.231	1.25887e-53	5	Ankrd44
Cyfip2	4.3247e-58	0.46953	0.355	0.078	1.34295e-53	5	Cyfip2
Eif3e1	1.7148e-57	0.759628	0.801	0.472	5.32497e-53	5	Eif3e
Hsd11b1	2.50675e-57	0.41596	0.372	0.079	7.78421e-53	5	Hsd11b1
Eif3h1	2.67847e-57	0.689134	0.894	0.547	8.31747e-53	5	Eif3h
Sub1	3.56968e-57	0.663225	0.947	0.632	1.10849e-52	5	Sub1
Chd3	7.07534e-57	0.73417	0.532	0.197	2.19711e-52	5	Chd3
H2-T22	5.47167e-56	0.84954	0.543	0.212	1.69912e-51	5	H2-T22
Spn	5.87919e-56	0.552279	0.33	0.071	1.82566e-51	5	Spn
Cnn2	7.62023e-56	0.658033	0.617	0.268	2.36631e-51	5	Cnn2
Psme12	8.78922e-56	0.743764	0.862	0.556	2.72932e-51	5	Psme1
Cox7a2l1	1.06129e-55	0.695327	0.872	0.549	3.29562e-51	5	Cox7a2l
Coro1a1	1.55821e-55	0.697527	0.918	0.509	4.8387e-51	5	Coro1a
Pfdn5	2.83535e-55	0.642629	0.954	0.707	8.80461e-51	5	Pfdn5
Rps282	4.58969e-55	0.643793	0.961	0.696	1.42524e-50	5	Rps28
Fyb1	4.60843e-55	0.68319	0.823	0.407	1.43106e-50	5	Fyb
Naca1	4.68236e-55	0.598899	0.972	0.723	1.45401e-50	5	Naca
Il21r1	6.17911e-55	0.756696	0.5	0.17	1.9188e-50	5	Il21r
Selenow2	2.11734e-54	0.754948	0.844	0.466	6.57498e-50	5	Selenow
Sesn3	7.07883e-54	0.592162	0.447	0.139	2.19819e-49	5	Sesn3
Cd37	1.69853e-53	0.615547	0.56	0.203	5.27446e-49	5	Cd37
Ubald21	3.77474e-53	0.771451	0.773	0.44	1.17217e-48	5	Ubald2
Il7r1	7.2583e-52	0.917129	0.493	0.163	2.25392e-47	5	Il7r
Dennd4a	4.3307e-51	0.743769	0.706	0.348	1.34481e-46	5	Dennd4a
Jak1	7.95637e-51	0.651845	0.819	0.523	2.47069e-46	5	Jak1
Arhgap15	8.29932e-51	0.5182	0.461	0.146	2.57719e-46	5	Arhgap15
Mycbp2	1.11316e-50	0.671887	0.734	0.411	3.4567e-46	5	Mycbp2
S100a101	1.41428e-49	0.719947	0.968	0.603	4.39176e-45	5	S100a10
Rhoh1	1.97779e-49	0.589059	0.699	0.314	6.14162e-45	5	Rhoh
Emb1	2.07416e-49	0.979089	0.727	0.412	6.44089e-45	5	Emb
Celf2	5.82587e-49	0.709923	0.709	0.376	1.80911e-44	5	Celf2
Crem	6.86273e-49	0.874689	0.518	0.208	2.13108e-44	5	Crem
Leprotl1	4.78748e-48	0.677838	0.702	0.404	1.48666e-43	5	Leprotl1
Zc3hav1	2.9325e-47	0.683912	0.766	0.471	9.1063e-43	5	Zc3hav1
Rsbn1l	3.21074e-47	0.655531	0.667	0.361	9.9703e-43	5	Rsbn1l
Sh3bgrl32	1.14929e-46	0.650445	0.915	0.635	3.5689e-42	5	Sh3bgrl3
Fnbp1	1.37009e-46	0.664001	0.574	0.261	4.25454e-42	5	Fnbp1
Birc2	2.95237e-46	0.692559	0.585	0.268	9.16798e-42	5	Birc2
Acap1	3.85812e-46	0.490667	0.351	0.096	1.19806e-41	5	Acap1
Ramp11	7.65102e-46	1.14263	0.553	0.246	2.37587e-41	5	Ramp1
Itpkb	8.16729e-46	0.69235	0.589	0.257	2.53619e-41	5	Itpkb
Ptp4a21	1.51266e-45	0.60281	0.869	0.571	4.69726e-41	5	Ptp4a2
Neurl31	3.05495e-45	0.805106	0.67	0.332	9.48653e-41	5	Neurl3
Prrc2c1	8.91033e-45	0.633893	0.851	0.545	2.76692e-40	5	Prrc2c
4930523C07Rik1	9.57968e-45	0.621918	0.642	0.291	2.97478e-40	5	4930523C07Rik
Zfp36l21	1.01801e-44	0.71191	0.876	0.631	3.16124e-40	5	Zfp36l2
Sp100	4.07563e-44	0.672049	0.638	0.31	1.2656e-39	5	Sp100
Rgs12	1.38585e-43	0.532451	0.887	0.474	4.30349e-39	5	Rgs1
Mbd2	2.80439e-43	0.650037	0.759	0.466	8.70848e-39	5	Mbd2
Oaz1	4.64043e-43	0.440371	0.989	0.826	1.44099e-38	5	Oaz1
Tmsb4x2	5.8385e-43	0.477346	1	0.993	1.81303e-38	5	Tmsb4x
Eef1d1	8.00737e-43	0.55317	0.879	0.56	2.48653e-38	5	Eef1d
Pfn12	2.08685e-42	0.534146	0.996	0.803	6.4803e-38	5	Pfn1
Pla2g16	3.36482e-42	0.679167	0.564	0.273	1.04488e-37	5	Pla2g16
Runx31	7.19724e-42	0.663554	0.582	0.261	2.23496e-37	5	Runx3
Rpl282	1.0327e-41	0.538028	0.996	0.834	3.20684e-37	5	Rpl28
Socs1	1.10746e-41	0.655678	0.429	0.154	3.439e-37	5	Socs1
Ssh2	1.5617e-41	0.704273	0.61	0.308	4.84954e-37	5	Ssh2
Rapgef6	2.45344e-41	0.718363	0.61	0.327	7.61867e-37	5	Rapgef6
Ly6c2	3.40388e-41	1.4539	0.323	0.088	1.05701e-36	5	Ly6c2
Rrad1	8.45614e-41	0.683571	0.348	0.101	2.62588e-36	5	Rrad
Ndfip1	2.93599e-40	0.616255	0.613	0.328	9.11713e-36	5	Ndfip1
9930111J21Rik2	3.70383e-40	0.577664	0.429	0.15	1.15015e-35	5	9930111J21Rik2
Gng22	4.62304e-40	0.589265	0.606	0.3	1.43559e-35	5	Gng2
Rpl291	5.17252e-40	0.578557	0.755	0.47	1.60622e-35	5	Rpl29
Crip1	5.81421e-40	0.566938	0.961	0.703	1.80549e-35	5	Crip1
Ldlrad4	8.21603e-40	0.538194	0.351	0.111	2.55132e-35	5	Ldlrad4
Rabgap1l	9.18205e-40	0.542008	0.383	0.128	2.8513e-35	5	Rabgap1l
Tnik	1.00275e-39	0.52706	0.333	0.099	3.11385e-35	5	Tnik
H2-Q4	2.23295e-39	0.574222	0.748	0.459	6.93397e-35	5	H2-Q4
Rpl353	2.79548e-39	0.577559	0.947	0.692	8.68079e-35	5	Rpl35
Ndufa131	2.83296e-39	0.537083	0.858	0.569	8.79718e-35	5	Ndufa13
Tcf7	3.35692e-39	0.45798	0.27	0.066	1.04242e-34	5	Tcf7
Tnfrsf91	4.37842e-39	0.833462	0.333	0.094	1.35963e-34	5	Tnfrsf9
Npm11	5.61455e-39	0.555306	0.961	0.669	1.74349e-34	5	Npm1
Atp5h1	6.9958e-39	0.482813	0.933	0.626	2.17241e-34	5	Atp5h
Fryl	1.59827e-38	0.641972	0.475	0.204	4.9631e-34	5	Fryl
Lsp1	1.84205e-38	0.443431	0.734	0.358	5.72012e-34	5	Lsp1
Myl12b	3.24281e-38	0.558766	0.848	0.592	1.00699e-33	5	Myl12b
Mllt3	8.56425e-38	0.494605	0.323	0.097	2.65946e-33	5	Mllt3
Cblb	9.7309e-38	0.508712	0.415	0.154	3.02174e-33	5	Cblb
Gpr132	2.83505e-37	0.57703	0.479	0.19	8.80368e-33	5	Gpr132
Gpr1831	4.1182e-37	0.65368	0.465	0.183	1.27882e-32	5	Gpr183
Psmb11	4.83043e-37	0.501295	0.858	0.549	1.49999e-32	5	Psmb1
Gbp9	5.11857e-37	0.57222	0.369	0.122	1.58947e-32	5	Gbp9
Arhgef1	7.52826e-37	0.630278	0.539	0.277	2.33775e-32	5	Arhgef1
Gnas1	2.66489e-36	0.527506	0.883	0.613	8.27528e-32	5	Gnas
Cirbp	5.49385e-36	0.668279	0.553	0.29	1.70601e-31	5	Cirbp
H2-Q6	5.4991e-36	0.603026	0.624	0.349	1.70764e-31	5	H2-Q6
H2afy1	9.35734e-36	0.531782	0.791	0.508	2.90573e-31	5	H2afy
Ddx24	1.23958e-35	0.63051	0.727	0.481	3.84927e-31	5	Ddx24
Atp5d1	4.5442e-35	0.501289	0.876	0.575	1.41111e-30	5	Atp5d
Sumo21	8.79616e-35	0.476198	0.894	0.582	2.73147e-30	5	Sumo2
Stat1	1.66629e-34	0.797433	0.567	0.301	5.17434e-30	5	Stat1
Smchd1	1.69438e-34	0.577117	0.716	0.455	5.26156e-30	5	Smchd1
Dusp5	1.73118e-34	0.535364	0.752	0.446	5.37583e-30	5	Dusp5
Rpl102	1.82066e-34	0.443908	0.996	0.862	5.65368e-30	5	Rpl10
Psmb101	2.29007e-34	0.612352	0.656	0.401	7.11136e-30	5	Psmb10
Laptm52	2.61206e-34	0.440402	0.947	0.541	8.11122e-30	5	Laptm5
Btf31	3.77957e-34	0.465639	0.954	0.67	1.17367e-29	5	Btf3
Atp5e	5.9758e-34	0.45767	0.922	0.66	1.85567e-29	5	Atp5e
Jaml	7.18908e-34	0.475258	0.351	0.109	2.23243e-29	5	Jaml
Prkar1a1	8.24164e-34	0.526692	0.777	0.524	2.55928e-29	5	Prkar1a
Ppp1cc1	1.17136e-33	0.593531	0.691	0.437	3.63744e-29	5	Ppp1cc
Tma71	1.52439e-33	0.485476	0.833	0.549	4.73368e-29	5	Tma7
Atp2b4	2.72575e-33	0.554332	0.394	0.15	8.46426e-29	5	Atp2b4
Arap21	3.48818e-33	0.504359	0.397	0.156	1.08318e-28	5	Arap2
Dock10	3.56571e-33	0.462097	0.557	0.266	1.10726e-28	5	Dock10
Ttc39b	6.01066e-33	0.521491	0.479	0.222	1.86649e-28	5	Ttc39b
Spcs2	6.62979e-33	0.500117	0.823	0.56	2.05875e-28	5	Spcs2
Abracl	6.68234e-33	0.553475	0.73	0.491	2.07507e-28	5	Abracl
Ankrd111	8.90708e-33	0.520297	0.865	0.617	2.76592e-28	5	Ankrd11
Sash3	1.29549e-32	0.438622	0.294	0.09	4.02289e-28	5	Sash3
Crbn	1.31546e-32	0.559681	0.358	0.133	4.08489e-28	5	Crbn
Nop53	1.47771e-32	0.587516	0.638	0.409	4.58872e-28	5	Nop53
Psmb91	2.22162e-32	0.628577	0.667	0.431	6.89881e-28	5	Psmb9
Nsa21	3.71014e-32	0.576469	0.695	0.472	1.15211e-27	5	Nsa2
Cotl12	6.46707e-32	0.500682	0.904	0.657	2.00822e-27	5	Cotl1
Cnot6l	9.94707e-32	0.575274	0.582	0.341	3.08886e-27	5	Cnot6l
Sri1	9.94991e-32	0.533408	0.709	0.48	3.08975e-27	5	Sri
Sla	1.13725e-31	0.582998	0.365	0.138	3.53149e-27	5	Sla
Prdx61	1.31965e-31	0.35971	0.858	0.622	4.09791e-27	5	Prdx6
Ddx51	3.38556e-31	0.417028	0.989	0.872	1.05132e-26	5	Ddx5
Cnbp1	3.56159e-31	0.455048	0.816	0.545	1.10598e-26	5	Cnbp
Znrf1	3.6996e-31	0.608753	0.518	0.268	1.14884e-26	5	Znrf1
Nr3c1	3.71415e-31	0.674817	0.599	0.364	1.15335e-26	5	Nr3c1
Gbp7	6.88326e-31	0.598638	0.475	0.225	2.13746e-26	5	Gbp7
Rbm31	7.34372e-31	0.474166	0.929	0.665	2.28045e-26	5	Rbm3
Rps210	7.55241e-31	0.469382	0.986	0.779	2.34525e-26	5	Rps2
Fam102a	5.45421e-30	0.445997	0.319	0.111	1.69369e-25	5	Fam102a
Tacc1	7.32811e-30	0.593855	0.599	0.373	2.2756e-25	5	Tacc1
Traf1	1.92558e-29	0.454979	0.521	0.239	5.97949e-25	5	Traf1
Prex1	2.04026e-29	0.531987	0.479	0.23	6.33561e-25	5	Prex1
Ly6a1	2.55256e-29	0.876201	0.596	0.329	7.92646e-25	5	Ly6a
Btg11	4.43193e-29	0.351734	0.989	0.861	1.37625e-24	5	Btg1
Sp110	7.08416e-29	0.532028	0.465	0.227	2.19984e-24	5	Sp110
Ifi47	1.46155e-28	0.525644	0.408	0.173	4.53854e-24	5	Ifi47
Serbp11	1.57626e-28	0.465399	0.858	0.59	4.89477e-24	5	Serbp1
Dnaja11	1.76968e-28	0.480408	0.911	0.633	5.49538e-24	5	Dnaja1
Cdc42se2	5.4929e-28	0.525021	0.521	0.289	1.70571e-23	5	Cdc42se2
Cd47	6.17552e-28	0.441084	0.858	0.601	1.91768e-23	5	Cd47
Klhl6	7.1593e-28	0.38693	0.298	0.1	2.22318e-23	5	Klhl6
Tap2	1.0562e-27	0.556269	0.518	0.301	3.27983e-23	5	Tap2
Ncor1	1.69819e-27	0.582583	0.706	0.504	5.27339e-23	5	Ncor1
Sec11a1	2.50089e-27	0.559306	0.621	0.423	7.76602e-23	5	Sec11a
Frmd4b	3.04271e-27	0.410794	0.372	0.151	9.44853e-23	5	Frmd4b
Ikzf1	3.18765e-27	0.479087	0.379	0.161	9.89861e-23	5	Ikzf1
Lpxn	3.32989e-27	0.3715	0.319	0.119	1.03403e-22	5	Lpxn
Bin21	3.62993e-27	0.411113	0.475	0.221	1.1272e-22	5	Bin2
S100a13	4.17655e-27	0.518799	0.66	0.444	1.29695e-22	5	S100a13
Gm20186	4.23031e-27	0.444503	0.401	0.164	1.31364e-22	5	Gm20186
Tnrc6b	4.35101e-27	0.496598	0.546	0.314	1.35112e-22	5	Tnrc6b
Rpl312	7.62765e-27	0.418352	0.918	0.642	2.36861e-22	5	Rpl31
Atad21	7.82446e-27	0.497279	0.578	0.315	2.42973e-22	5	Atad2
Mxd4	7.84565e-27	0.649895	0.468	0.253	2.43631e-22	5	Mxd4
Kdm2b	8.94738e-27	0.594619	0.426	0.21	2.77843e-22	5	Kdm2b
Jpt11	1.08084e-26	0.435359	0.784	0.533	3.35633e-22	5	Jpt1
Rbl2	1.59103e-26	0.472411	0.337	0.135	4.94064e-22	5	Rbl2
Arl6ip51	1.61192e-26	0.537474	0.596	0.392	5.0055e-22	5	Arl6ip5
Senp6	3.1074e-26	0.51248	0.571	0.351	9.6494e-22	5	Senp6
Ubl5	3.2078e-26	0.417202	0.865	0.601	9.96119e-22	5	Ubl5
Klf13	3.3889e-26	0.511315	0.674	0.467	1.05235e-21	5	Klf13
Mknk2	5.38697e-26	0.503184	0.582	0.364	1.67282e-21	5	Mknk2
Ly6e2	5.93954e-26	0.409228	0.94	0.667	1.8444e-21	5	Ly6e
Pik3cd	6.9525e-26	0.385275	0.369	0.152	2.15896e-21	5	Pik3cd
Cish	8.3563e-26	0.62082	0.408	0.189	2.59488e-21	5	Cish
Atp5g22	9.22686e-26	0.406804	0.908	0.599	2.86522e-21	5	Atp5g2
Rcsd1	1.74744e-25	0.377659	0.273	0.09	5.42631e-21	5	Rcsd1
Gmfg1	1.84707e-25	0.406461	0.787	0.501	5.73572e-21	5	Gmfg
Fkbp3	2.11351e-25	0.489209	0.539	0.332	6.56309e-21	5	Fkbp3
Taf101	2.15417e-25	0.367815	0.762	0.521	6.68935e-21	5	Taf10
Tmem1602	3.50921e-25	0.514163	0.589	0.378	1.08971e-20	5	Tmem160
Ccnd3	4.29279e-25	0.512436	0.468	0.254	1.33304e-20	5	Ccnd3
Sms	5.14878e-25	0.491909	0.472	0.261	1.59885e-20	5	Sms
Anp32a	5.21082e-25	0.44396	0.699	0.479	1.61812e-20	5	Anp32a
H2-T231	5.56604e-25	0.523392	0.66	0.444	1.72842e-20	5	H2-T23
Srp14	5.70139e-25	0.420345	0.787	0.549	1.77045e-20	5	Srp14
Ppp1r12a	8.48088e-25	0.59726	0.61	0.423	2.63357e-20	5	Ppp1r12a
Dad11	1.03946e-24	0.454525	0.805	0.527	3.22783e-20	5	Dad1
Eif3m1	1.09868e-24	0.422418	0.684	0.462	3.41173e-20	5	Eif3m
Gm11808	1.2505e-24	0.528217	0.56	0.369	3.88317e-20	5	Gm11808
Zdhhc18	1.33374e-24	0.445836	0.482	0.249	4.14168e-20	5	Zdhhc18
Eef1g2	1.49608e-24	0.475143	0.773	0.548	4.64578e-20	5	Eef1g
Psme22	1.68017e-24	0.457158	0.762	0.523	5.21744e-20	5	Psme2
AU020206	7.39964e-24	0.521125	0.44	0.232	2.29781e-19	5	AU020206
4932438A13Rik	8.69306e-24	0.478473	0.496	0.285	2.69946e-19	5	4932438A13Rik
Pkp31	9.28818e-24	0.608747	0.344	0.155	2.88426e-19	5	Pkp3
Dnajb6	1.25594e-23	0.452561	0.762	0.564	3.90008e-19	5	Dnajb6
Ppib3	1.36483e-23	0.385225	0.883	0.578	4.23822e-19	5	Ppib
Tpr1	1.69622e-23	0.42413	0.755	0.518	5.26728e-19	5	Tpr
Fli1	2.7129e-23	0.409453	0.376	0.171	8.42437e-19	5	Fli1
Tra2b1	3.40124e-23	0.358836	0.798	0.586	1.05619e-18	5	Tra2b
Trp53inp1	3.92247e-23	0.390548	0.252	0.084	1.21804e-18	5	Trp53inp1
Stk4	4.37456e-23	0.512662	0.44	0.239	1.35843e-18	5	Stk4
Ifi2092	5.46404e-23	0.53922	0.429	0.21	1.69675e-18	5	Ifi209
Akna	5.76717e-23	0.396219	0.284	0.106	1.79088e-18	5	Akna
Prkca1	5.99224e-23	0.481735	0.379	0.177	1.86077e-18	5	Prkca
Myh91	6.90225e-23	0.437259	0.702	0.505	2.14335e-18	5	Myh9
Avl9	7.32877e-23	0.424558	0.465	0.256	2.2758e-18	5	Avl9
Srrm21	1.33214e-22	0.375741	0.901	0.685	4.13669e-18	5	Srrm2
Psma21	1.55087e-22	0.393313	0.801	0.544	4.81592e-18	5	Psma2
Tnrc6c1	1.85825e-22	0.45577	0.507	0.307	5.77042e-18	5	Tnrc6c
Pde3b	1.87117e-22	0.333087	0.273	0.1	5.81054e-18	5	Pde3b
Gm11361	2.32349e-22	0.47401	0.535	0.358	7.21514e-18	5	Gm11361
Med10	2.39801e-22	0.504363	0.5	0.319	7.44654e-18	5	Med10
Arhgap9	2.41386e-22	0.383633	0.376	0.174	7.49577e-18	5	Arhgap9
Wnk1	2.54616e-22	0.468137	0.819	0.616	7.90659e-18	5	Wnk1
Tmem50a2	2.71008e-22	0.443051	0.727	0.514	8.41562e-18	5	Tmem50a
Stk24	3.98202e-22	0.499738	0.539	0.358	1.23654e-17	5	Stk24
Myl61	4.21618e-22	0.323263	0.986	0.837	1.30925e-17	5	Myl6
Tmem2	5.07756e-22	0.747612	0.383	0.196	1.57673e-17	5	Tmem2
Srsf51	5.10381e-22	0.342602	0.908	0.737	1.58489e-17	5	Srsf5
Isg201	5.55644e-22	0.374671	0.521	0.278	1.72544e-17	5	Isg20
Polr1d1	1.60757e-21	0.429561	0.716	0.507	4.99198e-17	5	Polr1d
Park72	1.95796e-21	0.395336	0.709	0.485	6.08006e-17	5	Park7
Cnp	2.5015e-21	0.550555	0.387	0.201	7.76789e-17	5	Cnp
Sdf4	2.89653e-21	0.585467	0.613	0.449	8.99458e-17	5	Sdf4
Anxa6	6.69709e-21	0.451913	0.535	0.35	2.07965e-16	5	Anxa6
Epsti11	7.13847e-21	0.464664	0.525	0.3	2.21671e-16	5	Epsti1
Cd821	8.492e-21	0.494302	0.532	0.333	2.63702e-16	5	Cd82
Esyt1	1.1266e-20	0.437367	0.422	0.237	3.49843e-16	5	Esyt1
Cbx4	1.22859e-20	0.393238	0.362	0.176	3.81515e-16	5	Cbx4
Arhgap30	1.73381e-20	0.389796	0.44	0.231	5.38401e-16	5	Arhgap30
S100a41	1.79659e-20	0.797684	0.461	0.253	5.57894e-16	5	S100a4
Cwc15	1.80594e-20	0.414996	0.599	0.425	5.608e-16	5	Cwc15
Phf11b1	1.84158e-20	0.570226	0.411	0.207	5.71865e-16	5	Phf11b
Cyld	2.63245e-20	0.444779	0.426	0.24	8.17454e-16	5	Cyld
Rbm39	2.65387e-20	0.261234	0.943	0.775	8.24107e-16	5	Rbm39
Ubb1	3.73643e-20	0.260934	0.996	0.863	1.16027e-15	5	Ubb
Runx2	3.97832e-20	0.412267	0.298	0.125	1.23539e-15	5	Runx2
Xrn2	5.1071e-20	0.459041	0.617	0.446	1.58591e-15	5	Xrn2
Snrpg1	5.13827e-20	0.371059	0.649	0.449	1.59559e-15	5	Snrpg
Samd9l	5.47503e-20	0.396025	0.415	0.208	1.70016e-15	5	Samd9l
Usp3	6.19863e-20	0.418081	0.44	0.256	1.92486e-15	5	Usp3
Utrn	6.98559e-20	0.443025	0.387	0.202	2.16923e-15	5	Utrn
Ncl1	7.20503e-20	0.331177	0.901	0.673	2.23738e-15	5	Ncl
Pitpnc1	1.03188e-19	0.484568	0.411	0.226	3.20428e-15	5	Pitpnc1
Sec11c	1.09119e-19	0.487861	0.621	0.445	3.38846e-15	5	Sec11c
Cdk6	1.17806e-19	0.55826	0.411	0.229	3.65823e-15	5	Cdk6
Ppia1	1.48681e-19	0.298993	1	0.815	4.617e-15	5	Ppia
Pabpc11	1.51733e-19	0.309453	0.911	0.694	4.71177e-15	5	Pabpc1
Tecpr1	1.58289e-19	0.368067	0.383	0.187	4.91534e-15	5	Tecpr1
Riok1	1.73126e-19	0.467662	0.44	0.264	5.37608e-15	5	Riok1
Hnrnpd1	1.87007e-19	0.381331	0.716	0.502	5.80712e-15	5	Hnrnpd
Crlf3	2.04239e-19	0.444039	0.436	0.25	6.34225e-15	5	Crlf3
Abhd8	2.16853e-19	0.400036	0.259	0.105	6.73393e-15	5	Abhd8
Sik11	3.11062e-19	0.422493	0.539	0.346	9.65941e-15	5	Sik1
Tln12	3.79452e-19	0.407208	0.656	0.475	1.17831e-14	5	Tln1
Dok2	3.80349e-19	0.333533	0.309	0.127	1.1811e-14	5	Dok2
Ndufb111	5.16908e-19	0.31409	0.766	0.521	1.60515e-14	5	Ndufb11
Arf4	5.17812e-19	0.392401	0.816	0.641	1.60796e-14	5	Arf4
Pmepa12	5.26929e-19	0.35722	0.826	0.519	1.63627e-14	5	Pmepa1
Rassf5	7.47836e-19	0.306246	0.305	0.133	2.32225e-14	5	Rassf5
Arl6ip1	7.50407e-19	0.371003	0.766	0.556	2.33024e-14	5	Arl6ip1
Arpc22	8.84701e-19	0.287704	0.961	0.742	2.74726e-14	5	Arpc2
Rps173	1.30425e-18	0.37665	0.918	0.679	4.05009e-14	5	Rps17
Traf41	1.39502e-18	0.406017	0.348	0.169	4.33195e-14	5	Traf4
Rpl36al	1.4443e-18	0.375114	0.61	0.442	4.48497e-14	5	Rpl36al
Nol71	1.7507e-18	0.436141	0.599	0.431	5.43646e-14	5	Nol7
Tpm3	2.10341e-18	0.329059	0.844	0.653	6.5317e-14	5	Tpm3
Ndufa6	2.21224e-18	0.327491	0.755	0.537	6.86966e-14	5	Ndufa6
Slc3a2	2.25591e-18	0.418925	0.794	0.648	7.00526e-14	5	Slc3a2
Tmem234	2.64477e-18	0.401389	0.663	0.488	8.21282e-14	5	Tmem234
Clk1	2.73563e-18	0.284086	0.72	0.547	8.49495e-14	5	Clk1
Luc7l21	4.35014e-18	0.296541	0.812	0.623	1.35085e-13	5	Luc7l2
Pstpip1	4.54539e-18	0.348828	0.372	0.189	1.41148e-13	5	Pstpip1
Jund1	5.61147e-18	0.37361	0.989	0.865	1.74253e-13	5	Jund
Krtcap21	7.87906e-18	0.397005	0.684	0.481	2.44668e-13	5	Krtcap2
Wac	8.47001e-18	0.386319	0.613	0.444	2.63019e-13	5	Wac
Gm10073	1.15755e-17	0.474721	0.496	0.349	3.59453e-13	5	Gm10073
Borcs8	2.76145e-17	0.487564	0.472	0.32	8.57514e-13	5	Borcs8
Ptp4a3	4.82655e-17	0.349581	0.27	0.117	1.49879e-12	5	Ptp4a3
Zbp11	5.21926e-17	0.548022	0.5	0.324	1.62074e-12	5	Zbp1
Tgfb1	5.61727e-17	0.553927	0.66	0.511	1.74433e-12	5	Tgfb1
Rock1	6.57303e-17	0.415588	0.652	0.49	2.04112e-12	5	Rock1
Khdrbs11	7.41043e-17	0.412421	0.567	0.401	2.30116e-12	5	Khdrbs1
Gabarapl21	1.00702e-16	0.369123	0.635	0.475	3.12709e-12	5	Gabarapl2
Glipr2	1.26766e-16	0.254483	0.294	0.127	3.93647e-12	5	Glipr2
Chrac1	1.34327e-16	0.425746	0.493	0.343	4.17127e-12	5	Chrac1
Rabac1	1.3763e-16	0.353003	0.73	0.563	4.27381e-12	5	Rabac1
Sumo11	1.74755e-16	0.312169	0.727	0.52	5.42668e-12	5	Sumo1
Npm3	2.17174e-16	0.507992	0.422	0.277	6.7439e-12	5	Npm3
Syf21	2.30058e-16	0.308376	0.628	0.474	7.14398e-12	5	Syf2
Edf11	2.53806e-16	0.347982	0.745	0.54	7.88145e-12	5	Edf1
Ppp1ca2	3.74736e-16	0.331834	0.752	0.549	1.16367e-11	5	Ppp1ca
Irf2bpl	4.89579e-16	0.451241	0.415	0.259	1.52029e-11	5	Irf2bpl
Eif3k1	5.19277e-16	0.300765	0.734	0.53	1.61251e-11	5	Eif3k
Ndufb71	6.02678e-16	0.340783	0.706	0.521	1.8715e-11	5	Ndufb7
Prr13	7.32254e-16	0.375096	0.624	0.476	2.27387e-11	5	Prr13
Krit1	7.44519e-16	0.360372	0.418	0.257	2.31196e-11	5	Krit1
Phgdh1	8.28747e-16	0.313505	0.273	0.123	2.57351e-11	5	Phgdh
Nt5c	9.4336e-16	0.419407	0.475	0.325	2.92942e-11	5	Nt5c
Atp5c12	9.53772e-16	0.307465	0.766	0.54	2.96175e-11	5	Atp5c1
Foxo1	1.05142e-15	0.433235	0.319	0.169	3.26497e-11	5	Foxo1
Ugcg	1.32087e-15	0.598023	0.394	0.233	4.10169e-11	5	Ugcg
Mier1	1.38304e-15	0.480702	0.539	0.394	4.29475e-11	5	Mier1
Cct21	1.54204e-15	0.326283	0.663	0.491	4.78851e-11	5	Cct2
Hnrnpa01	1.65725e-15	0.279203	0.787	0.568	5.14626e-11	5	Hnrnpa0
Pde4d	1.8208e-15	0.34825	0.28	0.13	5.65415e-11	5	Pde4d
Supt4a1	2.10565e-15	0.351409	0.67	0.53	6.53867e-11	5	Supt4a
Ifi203	2.44723e-15	0.417409	0.422	0.248	7.59937e-11	5	Ifi203
Csk1	2.49715e-15	0.371864	0.475	0.32	7.7544e-11	5	Csk
Scand1	2.7754e-15	0.317122	0.826	0.652	8.61845e-11	5	Scand1
Bptf1	3.14945e-15	0.353512	0.578	0.418	9.78e-11	5	Bptf
Sf3b1	4.01055e-15	0.292725	0.89	0.717	1.24539e-10	5	Sf3b1
Ttc14	4.86871e-15	0.404301	0.496	0.349	1.51188e-10	5	Ttc14
Atp5l	4.93798e-15	0.265404	0.897	0.666	1.53339e-10	5	Atp5l
Aim2	6.6378e-15	0.270378	0.337	0.171	2.06124e-10	5	Aim2
Chd2	6.76544e-15	0.359272	0.56	0.403	2.10087e-10	5	Chd2
Minos11	6.84381e-15	0.287717	0.73	0.542	2.12521e-10	5	Minos1
Ogt	7.18374e-15	0.353452	0.546	0.385	2.23077e-10	5	Ogt
Fis1	8.09342e-15	0.318147	0.667	0.509	2.51325e-10	5	Fis1
Nt5e	8.87107e-15	0.478023	0.305	0.155	2.75473e-10	5	Nt5e
Drap11	1.24093e-14	0.402767	0.56	0.428	3.85348e-10	5	Drap1
Prpf4b1	1.24949e-14	0.343122	0.55	0.394	3.88005e-10	5	Prpf4b
Kansl1	1.28765e-14	0.405009	0.465	0.319	3.99853e-10	5	Kansl1
Tomm71	1.29351e-14	0.303168	0.699	0.517	4.01674e-10	5	Tomm7
Brd11	1.43136e-14	0.316914	0.582	0.42	4.44479e-10	5	Brd1
Vasp1	1.46663e-14	0.291134	0.684	0.541	4.55434e-10	5	Vasp
Clint11	1.47997e-14	0.33704	0.596	0.439	4.59575e-10	5	Clint1
Snrpd21	1.49224e-14	0.267048	0.684	0.491	4.63384e-10	5	Snrpd2
Coq10b	1.75788e-14	0.316192	0.645	0.48	5.45876e-10	5	Coq10b
Macf1	2.01793e-14	0.424398	0.528	0.389	6.26628e-10	5	Macf1
Rnf187	2.12112e-14	0.414127	0.486	0.361	6.5867e-10	5	Rnf187
Tap1	2.43727e-14	0.412711	0.465	0.317	7.56847e-10	5	Tap1
Srpk1	2.49931e-14	0.408535	0.461	0.319	7.76111e-10	5	Srpk1
Arhgap25	2.52907e-14	0.334053	0.27	0.126	7.85352e-10	5	Arhgap25
2410015M20Rik	3.08567e-14	0.329982	0.603	0.459	9.58194e-10	5	2410015M20Rik
Tsc22d3	3.10187e-14	0.346855	0.422	0.253	9.63225e-10	5	Tsc22d3
Clic13	3.71866e-14	0.279846	0.954	0.721	1.15476e-09	5	Clic1
Srp91	3.80153e-14	0.288563	0.656	0.497	1.18049e-09	5	Srp9
Eif4a2	3.8799e-14	0.31693	0.621	0.468	1.20483e-09	5	Eif4a2
Orai1	4.09105e-14	0.508904	0.496	0.36	1.27039e-09	5	Orai1
Pde7a	5.36013e-14	0.407898	0.326	0.182	1.66448e-09	5	Pde7a
Slco3a1	8.08283e-14	0.397743	0.333	0.186	2.50996e-09	5	Slco3a1
Hnrnpa11	9.72355e-14	0.321576	0.709	0.523	3.01945e-09	5	Hnrnpa1
Tspan131	1.01882e-13	0.276854	0.426	0.247	3.16375e-09	5	Tspan13
Cd481	1.06817e-13	0.377755	0.355	0.202	3.31698e-09	5	Cd48
Pik3r1	1.0692e-13	0.419049	0.482	0.342	3.32019e-09	5	Pik3r1
Hspe12	1.21552e-13	0.322823	0.745	0.555	3.77454e-09	5	Hspe1
Lncpint	1.23213e-13	0.261703	0.379	0.216	3.82613e-09	5	Lncpint
Cox8a	1.27837e-13	0.251625	0.95	0.783	3.96973e-09	5	Cox8a
Top2b	1.47589e-13	0.389567	0.426	0.288	4.58309e-09	5	Top2b
Nfatc3	1.57537e-13	0.443333	0.316	0.179	4.89201e-09	5	Nfatc3
Msi21	1.64079e-13	0.434261	0.298	0.16	5.09515e-09	5	Msi2
Bag1	2.78642e-13	0.275222	0.663	0.517	8.65267e-09	5	Bag1
Nfatc1	2.83459e-13	0.351332	0.326	0.183	8.80225e-09	5	Nfatc1
Stat3	2.89608e-13	0.366386	0.656	0.523	8.9932e-09	5	Stat3
Ndufb10	3.05355e-13	0.309531	0.596	0.458	9.48219e-09	5	Ndufb10
Sipa1l1	3.14925e-13	0.377648	0.337	0.197	9.77936e-09	5	Sipa1l1
Zdhhc20	3.34436e-13	0.432584	0.443	0.316	1.03852e-08	5	Zdhhc20
Arglu11	3.58659e-13	0.376303	0.55	0.42	1.11374e-08	5	Arglu1
N4bp2l2	3.63672e-13	0.304309	0.5	0.355	1.12931e-08	5	N4bp2l2
Mau2	4.39175e-13	0.342583	0.394	0.253	1.36377e-08	5	Mau2
Igtp	4.63474e-13	0.394794	0.287	0.148	1.43922e-08	5	Igtp
Cox7b1	5.35671e-13	0.262261	0.741	0.546	1.66342e-08	5	Cox7b
Acin11	5.56032e-13	0.337197	0.553	0.42	1.72665e-08	5	Acin1
Rtraf1	6.57093e-13	0.303578	0.638	0.478	2.04047e-08	5	Rtraf
Ppp1r18	7.44521e-13	0.322695	0.475	0.333	2.31196e-08	5	Ppp1r18
Smap11	7.61029e-13	0.393704	0.514	0.397	2.36322e-08	5	Smap1
Ywhaz1	7.73555e-13	0.323292	0.748	0.582	2.40212e-08	5	Ywhaz
Ndufb5	8.00629e-13	0.261312	0.66	0.493	2.48619e-08	5	Ndufb5
Set1	8.29838e-13	0.277636	0.755	0.532	2.5769e-08	5	Set
Mrps16	8.43148e-13	0.413925	0.486	0.376	2.61823e-08	5	Mrps16
Srrm11	1.14016e-12	0.271268	0.677	0.524	3.54054e-08	5	Srrm1
Tprgl	1.64459e-12	0.348454	0.468	0.34	5.10693e-08	5	Tprgl
Def6	1.67474e-12	0.295823	0.252	0.123	5.20056e-08	5	Def6
Tagln21	1.72277e-12	0.265982	0.809	0.57	5.34973e-08	5	Tagln2
Gpsm31	1.8822e-12	0.309483	0.546	0.405	5.84478e-08	5	Gpsm3
Smarca51	2.03044e-12	0.316495	0.628	0.484	6.30513e-08	5	Smarca5
Stim1	2.13529e-12	0.397749	0.298	0.169	6.63073e-08	5	Stim1
Rwdd11	2.25105e-12	0.400113	0.528	0.414	6.99019e-08	5	Rwdd1
Tomm5	2.33936e-12	0.362833	0.5	0.387	7.26441e-08	5	Tomm5
Vps54	3.10545e-12	0.380096	0.326	0.193	9.64334e-08	5	Vps54
Plekha2	3.17569e-12	0.370396	0.344	0.213	9.86148e-08	5	Plekha2
Trim26	3.26307e-12	0.379186	0.344	0.211	1.01328e-07	5	Trim26
Grk6	3.76095e-12	0.378248	0.33	0.2	1.16789e-07	5	Grk6
Cmtm71	5.71739e-12	0.478202	0.518	0.407	1.77542e-07	5	Cmtm7
Stk10	6.30256e-12	0.394375	0.298	0.17	1.95714e-07	5	Stk10
Plekhj1	6.82865e-12	0.350164	0.479	0.373	2.1205e-07	5	Plekhj1
Ifi27l2a	8.03467e-12	0.746545	0.869	0.799	2.49501e-07	5	Ifi27l2a
Kmt2a1	8.47379e-12	0.418717	0.404	0.28	2.63137e-07	5	Kmt2a
Itga4	8.81383e-12	0.443186	0.252	0.126	2.73696e-07	5	Itga4
B4galnt11	1.20397e-11	0.396956	0.376	0.248	3.73868e-07	5	B4galnt1
Zufsp	1.48731e-11	0.340597	0.312	0.181	4.61855e-07	5	Zufsp
Lbh	1.49168e-11	0.358117	0.287	0.16	4.63211e-07	5	Lbh
Rps27rt	1.71478e-11	0.397704	0.355	0.232	5.3249e-07	5	Rps27rt
Smco4	1.8269e-11	0.373678	0.291	0.168	5.67306e-07	5	Smco4
Nmi	1.89188e-11	0.391772	0.309	0.185	5.87487e-07	5	Nmi
Hnrnpa31	2.07724e-11	0.25231	0.777	0.602	6.45044e-07	5	Hnrnpa3
Paip21	2.50659e-11	0.269371	0.617	0.477	7.78372e-07	5	Paip2
Atp5a11	2.61206e-11	0.270217	0.78	0.584	8.11123e-07	5	Atp5a1
Nr4a31	2.98925e-11	0.2779	0.45	0.291	9.28252e-07	5	Nr4a3
Scp22	3.28726e-11	0.271555	0.571	0.451	1.02079e-06	5	Scp2
Aak1	3.47517e-11	0.305898	0.344	0.217	1.07914e-06	5	Aak1
Eif3i2	3.67586e-11	0.302643	0.61	0.462	1.14146e-06	5	Eif3i
Mdh11	4.38674e-11	0.253046	0.55	0.415	1.36222e-06	5	Mdh1
Tbca1	4.42354e-11	0.256955	0.652	0.495	1.37364e-06	5	Tbca
Idnk	4.7141e-11	0.43307	0.39	0.281	1.46387e-06	5	Idnk
Tapbp1	4.81848e-11	0.278596	0.592	0.464	1.49628e-06	5	Tapbp
Rab8b1	7.53495e-11	0.281729	0.546	0.395	2.33983e-06	5	Rab8b
Ddx50	7.62534e-11	0.306401	0.454	0.339	2.3679e-06	5	Ddx50
Ndufa1	9.94162e-11	0.312203	0.546	0.436	3.08717e-06	5	Ndufa1
Otulin	1.08872e-10	0.333111	0.433	0.32	3.38081e-06	5	Otulin
Bzw11	1.12602e-10	0.260517	0.635	0.49	3.49663e-06	5	Bzw1
Dgat1	1.21877e-10	0.352012	0.294	0.169	3.78463e-06	5	Dgat1
2020-09-09	1.26509e-10	0.359437	0.39	0.274	3.9285e-06	5	2020-09-09
Ppm1b1	1.37491e-10	0.381473	0.323	0.209	4.2695e-06	5	Ppm1b
Prrc2b	1.418e-10	0.381601	0.34	0.223	4.40333e-06	5	Prrc2b
Tecr1	1.48582e-10	0.307081	0.511	0.396	4.61392e-06	5	Tecr
Slc50a1	1.71804e-10	0.362663	0.383	0.274	5.33502e-06	5	Slc50a1
Ccr2	1.728e-10	0.350011	0.28	0.145	5.36597e-06	5	Ccr2
Rexo2	2.01768e-10	0.347099	0.472	0.351	6.26551e-06	5	Rexo2
Pnisr	2.32344e-10	0.322707	0.507	0.401	7.21496e-06	5	Pnisr
Tle4	2.88476e-10	0.265227	0.277	0.157	8.95806e-06	5	Tle4
Agfg11	2.97443e-10	0.395535	0.411	0.303	9.2365e-06	5	Agfg1
Gpr651	3.10152e-10	0.274389	0.312	0.177	9.63115e-06	5	Gpr65
Pdcd10	3.16611e-10	0.316194	0.557	0.468	9.83171e-06	5	Pdcd10
Dpm1	4.07169e-10	0.351971	0.408	0.298	1.26438e-05	5	Dpm1
Pycard2	4.09413e-10	0.263531	0.571	0.44	1.27135e-05	5	Pycard
Crybg1	4.43993e-10	0.30157	0.277	0.159	1.37873e-05	5	Crybg1
Mat2b	4.57261e-10	0.324571	0.365	0.254	1.41993e-05	5	Mat2b
Smap2	5.10073e-10	0.391695	0.415	0.309	1.58393e-05	5	Smap2
Dhx91	5.14675e-10	0.289465	0.45	0.34	1.59822e-05	5	Dhx9
Csnk2b1	5.23892e-10	0.323492	0.518	0.423	1.62684e-05	5	Csnk2b
Zfp36l11	5.27542e-10	0.36135	0.681	0.535	1.63818e-05	5	Zfp36l1
Ech1	5.33864e-10	0.325803	0.457	0.359	1.65781e-05	5	Ech1
Pbxip1	5.44927e-10	0.355509	0.372	0.257	1.69216e-05	5	Pbxip1
1600014C10Rik1	5.87045e-10	0.259457	0.326	0.189	1.82295e-05	5	1600014C10Rik
Smpdl3a	7.38159e-10	0.273659	0.379	0.246	2.2922e-05	5	Smpdl3a
Mbp	7.69639e-10	0.386893	0.312	0.201	2.38996e-05	5	Mbp
Cdc371	8.31239e-10	0.274054	0.56	0.457	2.58125e-05	5	Cdc37
Zyg11b	8.52156e-10	0.308851	0.252	0.143	2.6462e-05	5	Zyg11b
Ppp6r1	9.07779e-10	0.323532	0.369	0.26	2.81893e-05	5	Ppp6r1
Cdc40	9.29913e-10	0.337538	0.376	0.267	2.88766e-05	5	Cdc40
Pnn1	9.33902e-10	0.359071	0.482	0.377	2.90004e-05	5	Pnn
Reep51	1.01777e-09	0.279208	0.72	0.554	3.16047e-05	5	Reep5
Ift20	1.03831e-09	0.286868	0.433	0.318	3.22427e-05	5	Ift20
G3bp2	1.08306e-09	0.272947	0.528	0.414	3.36323e-05	5	G3bp2
Thrap31	1.4091e-09	0.285786	0.521	0.413	4.37566e-05	5	Thrap3
Hprt	1.47079e-09	0.29466	0.5	0.402	4.56724e-05	5	Hprt
Cetn2	1.57699e-09	0.324048	0.376	0.271	4.89702e-05	5	Cetn2
Ddx21	1.57844e-09	0.374371	0.404	0.305	4.90154e-05	5	Ddx21
Tab2	1.83483e-09	0.33159	0.461	0.367	5.69768e-05	5	Tab2
Dusp11	1.83576e-09	0.262898	0.521	0.425	5.7006e-05	5	Dusp11
Cab39	1.97246e-09	0.307655	0.468	0.369	6.12507e-05	5	Cab39
Lsm81	1.98192e-09	0.323129	0.433	0.318	6.15446e-05	5	Lsm8
Isy1	2.34755e-09	0.297745	0.369	0.258	7.28983e-05	5	Isy1
Lbr	2.38897e-09	0.314098	0.344	0.228	7.41846e-05	5	Lbr
Nr4a2	2.45255e-09	0.718206	0.397	0.287	7.61591e-05	5	Nr4a2
Tnfrsf1b1	2.89188e-09	0.253412	0.45	0.313	8.98015e-05	5	Tnfrsf1b
Vps28	2.95026e-09	0.288781	0.535	0.444	9.16143e-05	5	Vps28
Trmt112	3.03999e-09	0.280345	0.521	0.431	9.44007e-05	5	Trmt112
Tcp11l2	3.30449e-09	0.276162	0.259	0.148	0.000102614	5	Tcp11l2
Snf8	3.50512e-09	0.276733	0.489	0.394	0.000108845	5	Snf8
Odc11	3.59575e-09	0.625148	0.404	0.305	0.000111659	5	Odc1
Rgs101	3.73567e-09	0.43056	0.567	0.428	0.000116004	5	Rgs10
Cdk17	4.11516e-09	0.30282	0.259	0.15	0.000127788	5	Cdk17
Ndufs4	4.2306e-09	0.271045	0.525	0.421	0.000131373	5	Ndufs4
Cdkn1b1	4.60124e-09	0.309725	0.479	0.361	0.000142882	5	Cdkn1b
Tpp2	5.07958e-09	0.358084	0.457	0.363	0.000157736	5	Tpp2
Tiprl1	5.19897e-09	0.362973	0.376	0.282	0.000161444	5	Tiprl
Mrpl301	5.38409e-09	0.286011	0.532	0.434	0.000167192	5	Mrpl30
Kif5b1	5.52161e-09	0.254697	0.631	0.504	0.000171463	5	Kif5b
Cntrl	6.29629e-09	0.329043	0.333	0.228	0.000195519	5	Cntrl
Evl1	6.98396e-09	0.345273	0.333	0.228	0.000216873	5	Evl
Usp25	7.25945e-09	0.30165	0.436	0.334	0.000225428	5	Usp25
Sfr11	7.47081e-09	0.297337	0.621	0.486	0.000231991	5	Sfr1
Samhd1	7.5438e-09	0.496386	0.55	0.447	0.000234258	5	Samhd1
Atxn1	7.59026e-09	0.270184	0.298	0.185	0.0002357	5	Atxn1
Phip1	7.94996e-09	0.302981	0.443	0.339	0.00024687	5	Phip
Ythdc1	8.82664e-09	0.250783	0.578	0.477	0.000274094	5	Ythdc1
Zfp7061	8.97663e-09	0.306908	0.55	0.438	0.000278751	5	Zfp706
Aimp11	9.03874e-09	0.270705	0.489	0.399	0.00028068	5	Aimp1
Rtf1	9.09844e-09	0.265173	0.532	0.438	0.000282534	5	Rtf1
Coro2a	9.55272e-09	0.349983	0.252	0.15	0.000296641	5	Coro2a
Pkn1	9.98068e-09	0.306378	0.422	0.323	0.00030993	5	Pkn1
Sf3b31	1.02682e-08	0.279224	0.433	0.333	0.000318859	5	Sf3b3
Cast1	1.25946e-08	0.261698	0.465	0.36	0.000391099	5	Cast
1971-09-01	1.37472e-08	0.256512	0.631	0.523	0.000426892	5	2020-09-07
Nek7	1.38902e-08	0.390431	0.379	0.286	0.000431332	5	Nek7
Dock8	1.75744e-08	0.26271	0.309	0.2	0.000545737	5	Dock8
Emc10	1.82751e-08	0.315476	0.44	0.351	0.000567495	5	Emc10
Prkacb	1.95329e-08	0.305038	0.323	0.221	0.000606555	5	Prkacb
4833420G17Rik	2.02277e-08	0.261632	0.305	0.204	0.000628132	5	4833420G17Rik
Arid5a	2.08924e-08	0.31146	0.475	0.373	0.000648771	5	Arid5a
4921524J17Rik	2.35149e-08	0.341608	0.294	0.196	0.00073021	5	4921524J17Rik
Zfand6	2.38999e-08	0.291728	0.475	0.391	0.000742165	5	Zfand6
Smg6	3.25527e-08	0.328525	0.319	0.221	0.00101086	5	Smg6
Rpp21	3.75988e-08	0.339787	0.415	0.336	0.00116756	5	Rpp21
Zc3h151	3.78175e-08	0.294711	0.507	0.416	0.00117435	5	Zc3h15
Tmem123	4.21964e-08	0.333004	0.362	0.266	0.00131032	5	Tmem123
Ppp2r2a1	4.25035e-08	0.288602	0.443	0.348	0.00131986	5	Ppp2r2a
Rab8a	5.23601e-08	0.335379	0.454	0.381	0.00162594	5	Rab8a
Sh3kbp1	5.50541e-08	0.337743	0.394	0.306	0.0017096	5	Sh3kbp1
Mdp1	5.67018e-08	0.30322	0.316	0.225	0.00176076	5	Mdp1
Nrip11	6.28377e-08	0.618706	0.447	0.362	0.0019513	5	Nrip1
Sirt7	6.50285e-08	0.29556	0.312	0.215	0.00201933	5	Sirt7
Imp31	6.65375e-08	0.306615	0.44	0.353	0.00206619	5	Imp3
Csnk1g2	7.99702e-08	0.286362	0.383	0.301	0.00248331	5	Csnk1g2
Akr1b31	9.23032e-08	0.287358	0.426	0.326	0.00286629	5	Akr1b3
Phf31	9.90153e-08	0.278496	0.504	0.413	0.00307472	5	Phf3
Dnajc81	9.97042e-08	0.283217	0.518	0.437	0.00309611	5	Dnajc8
Tbrg11	1.02783e-07	0.278447	0.45	0.358	0.00319173	5	Tbrg1
Uhrf2	1.18007e-07	0.4771	0.408	0.323	0.00366446	5	Uhrf2
Eed	1.21399e-07	0.288256	0.348	0.258	0.00376981	5	Eed
Cxcr41	1.31355e-07	0.314578	0.394	0.278	0.00407898	5	Cxcr4
Cmc1	1.32865e-07	0.35	0.365	0.285	0.00412585	5	Cmc1
Arl4a	1.76019e-07	0.320664	0.309	0.214	0.00546592	5	Arl4a
Hspa4	2.2874e-07	0.276938	0.489	0.414	0.00710305	5	Hspa4
Emg11	2.3846e-07	0.254076	0.511	0.419	0.0074049	5	Emg1
Fam129a	2.59968e-07	0.338678	0.27	0.176	0.00807278	5	Fam129a
Arid1a	2.77115e-07	0.270108	0.422	0.331	0.00860526	5	Arid1a
Git2	2.87766e-07	0.266332	0.475	0.387	0.008936	5	Git2
Sys1	3.06229e-07	0.2562	0.479	0.4	0.00950932	5	Sys1
Prelid21	3.41177e-07	0.315286	0.312	0.217	0.0105946	5	Prelid2
Trip11	4.008e-07	0.274874	0.365	0.28	0.012446	5	Trip11
Snw11	4.14043e-07	0.31309	0.426	0.351	0.0128573	5	Snw1
Nup153	4.33397e-07	0.279379	0.309	0.221	0.0134583	5	Nup153
Mettl23	4.45631e-07	0.268909	0.262	0.174	0.0138382	5	Mettl23
Tnfaip81	4.93506e-07	0.341335	0.44	0.362	0.0153248	5	Tnfaip8
Kdm5a1	5.05297e-07	0.293425	0.379	0.293	0.015691	5	Kdm5a
Ldb1	5.13893e-07	0.270772	0.255	0.166	0.0159579	5	Ldb1
Rsbn1	6.16075e-07	0.302561	0.287	0.201	0.019131	5	Rsbn1
Ppp2r5a	7.42717e-07	0.258695	0.454	0.383	0.0230636	5	Ppp2r5a
Cyb5a	7.58248e-07	0.299363	0.433	0.356	0.0235459	5	Cyb5a
Esyt2	9.44617e-07	0.255252	0.301	0.216	0.0293332	5	Esyt2
Cdkn2aip	9.72163e-07	0.264506	0.294	0.207	0.0301886	5	Cdkn2aip
Lsm51	1.00864e-06	0.258354	0.383	0.303	0.0313213	5	Lsm5
Cds2	1.07284e-06	0.262434	0.252	0.163	0.0333148	5	Cds2
Nme11	1.12617e-06	0.263251	0.606	0.502	0.034971	5	Nme1
Sod1	1.13486e-06	0.258546	0.404	0.328	0.0352409	5	Sod1
Acbd61	1.32118e-06	0.260032	0.397	0.33	0.0410265	5	Acbd6
Cenpx1	1.63194e-06	0.26921	0.436	0.364	0.0506767	5	Cenpx
Ankrd10	1.77996e-06	0.281846	0.262	0.179	0.0552731	5	Ankrd10
Rpl27-ps3	1.81258e-06	0.294896	0.277	0.2	0.0562861	5	Rpl27-ps3
Mapkapk3	1.84313e-06	0.293583	0.294	0.206	0.0572346	5	Mapkapk3
Ttc19	1.84579e-06	0.251568	0.383	0.305	0.0573174	5	Ttc19
Cabin1	1.87163e-06	0.265314	0.294	0.215	0.0581199	5	Cabin1
Zcchc7	1.91163e-06	0.253405	0.344	0.26	0.0593618	5	Zcchc7
Ifi35	2.1102e-06	0.366856	0.394	0.326	0.065528	5	Ifi35
Hif1a	2.18159e-06	0.340853	0.55	0.483	0.067745	5	Hif1a
Fgl21	2.20104e-06	0.30203	0.355	0.256	0.0683489	5	Fgl2
Fip1l11	2.22026e-06	0.25631	0.426	0.355	0.0689459	5	Fip1l1
Use1	2.47766e-06	0.283502	0.44	0.386	0.0769388	5	Use1
Gm9493	2.50244e-06	0.278506	0.262	0.186	0.0777083	5	Gm9493
Tsc22d4	2.69454e-06	0.259488	0.496	0.437	0.0836736	5	Tsc22d4
Itgav	2.7607e-06	0.571659	0.33	0.261	0.085728	5	Itgav
Nin	3.1158e-06	0.279751	0.27	0.186	0.0967551	5	Nin
Sipa1	3.20076e-06	0.295496	0.309	0.23	0.0993933	5	Sipa1
Dcun1d5	3.5472e-06	0.250854	0.429	0.373	0.110151	5	Dcun1d5
Gpbp1l1	4.10857e-06	0.272089	0.298	0.217	0.127583	5	Gpbp1l1
Zbtb1	4.38324e-06	0.319941	0.277	0.2	0.136113	5	Zbtb1
Dbf4	5.54517e-06	0.319151	0.266	0.188	0.172194	5	Dbf4
Fam173a	5.61234e-06	0.262173	0.415	0.352	0.17428	5	Fam173a
Rp91	5.63959e-06	0.294538	0.401	0.341	0.175126	5	Rp9
Itgb11	6.09208e-06	0.442924	0.582	0.517	0.189177	5	Itgb1
Sdhaf1	6.64123e-06	0.414419	0.262	0.189	0.20623	5	Sdhaf1
Kxd1	7.68904e-06	0.283141	0.362	0.297	0.238768	5	Kxd1
Ubac2	9.72666e-06	0.291742	0.301	0.233	0.302042	5	Ubac2
Lcp21	1.00129e-05	0.254457	0.333	0.238	0.310931	5	Lcp2
Got11	1.6279e-05	0.366866	0.323	0.249	0.505513	5	Got1
Fam117b	1.6836e-05	0.278354	0.262	0.189	0.522808	5	Fam117b
Rbck1	1.70624e-05	0.278362	0.337	0.274	0.529839	5	Rbck1
Wdr43	2.12224e-05	0.276261	0.326	0.265	0.659019	5	Wdr43
Lrp10	2.22537e-05	0.288571	0.397	0.346	0.691044	5	Lrp10
Mef2d	2.34102e-05	0.255575	0.362	0.291	0.726956	5	Mef2d
Rab21	3.06092e-05	0.258345	0.475	0.431	0.950506	5	Rab21
Dnajc1	3.12407e-05	0.274242	0.365	0.308	0.970117	5	Dnajc1
Capg2	3.7946e-05	0.286247	0.645	0.555	1	5	Capg
Rbm27	3.88346e-05	0.273646	0.291	0.227	1	5	Rbm27
Zbtb8os	4.07454e-05	0.282791	0.323	0.269	1	5	Zbtb8os
Zcchc9	4.09181e-05	0.328828	0.262	0.199	1	5	Zcchc9
Rexo1	4.26329e-05	0.276292	0.287	0.221	1	5	Rexo1
Ss18	4.31646e-05	0.258262	0.309	0.246	1	5	Ss18
Rnf2131	4.59752e-05	0.264083	0.39	0.323	1	5	Rnf213
Maf1	4.97875e-05	0.252477	0.355	0.299	1	5	Maf1
Trim27	6.18071e-05	0.291997	0.291	0.235	1	5	Trim27
Oxa1l	6.59798e-05	0.254412	0.294	0.234	1	5	Oxa1l
Heca	7.31539e-05	0.26533	0.273	0.206	1	5	Heca
Ntan1	8.44438e-05	0.303348	0.383	0.346	1	5	Ntan1
Abhd17a	8.80685e-05	0.275198	0.379	0.345	1	5	Abhd17a
Trappc6b	9.30493e-05	0.254081	0.372	0.328	1	5	Trappc6b
Pigp	0.000106131	0.30325	0.27	0.213	1	5	Pigp
Tmem128	0.0001135	0.264726	0.358	0.313	1	5	Tmem128
Fam204a1	0.000183491	0.258523	0.355	0.308	1	5	Fam204a
Sltm	0.000185881	0.265743	0.447	0.405	1	5	Sltm
Dbnl	0.000215146	0.252492	0.379	0.335	1	5	Dbnl
Xaf1	0.000219764	0.267263	0.33	0.273	1	5	Xaf1
Mark2	0.000222039	0.294309	0.358	0.316	1	5	Mark2
Arl2bp	0.000223862	0.258939	0.262	0.206	1	5	Arl2bp
Prpsap1	0.000254514	0.254312	0.284	0.237	1	5	Prpsap1
Gtf2i	0.00026116	0.256957	0.287	0.237	1	5	Gtf2i
Hadhb	0.000293862	0.251626	0.305	0.258	1	5	Hadhb
Ctcf1	0.000321517	0.25382	0.379	0.337	1	5	Ctcf
Acot71	0.000346695	0.288133	0.252	0.199	1	5	Acot7
Rab18	0.000350611	0.256379	0.394	0.363	1	5	Rab18
Bex31	0.000383139	0.268298	0.358	0.297	1	5	Bex3
Herc6	0.00039338	0.304576	0.27	0.208	1	5	Herc6
H2-M31	0.000532344	0.260241	0.266	0.213	1	5	H2-M3
Faim	0.000558608	0.264654	0.273	0.224	1	5	Faim
2020-03-02	0.000565491	0.272343	0.376	0.35	1	5	2020-03-02
Dhps	0.000764212	0.265818	0.316	0.282	1	5	Dhps
Nsd1	0.0011488	0.25998	0.323	0.284	1	5	Nsd1
Ppm1g	0.00116612	0.265692	0.34	0.312	1	5	Ppm1g
4930453N24Rik	0.00126861	0.253076	0.266	0.222	1	5	4930453N24Rik
Smarce1	0.00278882	0.260553	0.355	0.333	1	5	Smarce1
Ppp4r3a	0.00567482	0.281064	0.298	0.272	1	5	Ppp4r3a

## Sheet: Cluster6
Gene	P_value	Avgerage_logFC	pct.1	pct.2	P_value_adjusted	Cluster	Gene			Gene	P_value	Avgerage_logFC	pct.1	pct.2	P_value_adjusted	References
Sspn	0	1.63958	0.927	0.104	0	6	Sspn			Krt8	2.2978e-175	1.78594	0.992	0.302	7.13535e-171
Aqp5	0	1.20016	0.881	0.086	0	6	Aqp5			Krt18	6.03986e-171	1.86348	0.996	0.339	1.87556e-166
Gpx2	0	1.19026	0.782	0.063	0	6	Gpx2			Krt7	3.61642e-155	0.447052	0.839	0.142	1.12301e-150
Apoc1	0	0.880743	0.87	0.054	0	6	Apoc1			Krt19	2.21187e-146	0.58744	0.697	0.109	6.86852e-142
Klhl42	0	0.864321	0.766	0.059	0	6	Klhl42			Bhlhe41	1.45497e-174	2.33975	0.996	0.355	4.51812e-170
Col9a1	0	0.822381	0.709	0.031	0	6	Col9a1			Top2a	1.10219e-95	0.761455	0.762	0.205	3.42262e-91	Al-Ejeh, F., Simpson, P. T., Sanus, J. M., Klein, K., Kalimutho, M., Shi, W., ... & Reid, L. (2014). Meta-analysis of the global gene expression profile of triple-negative breast cancer identifies genes for the prognostication and treatment of aggressive breast cancer. Oncogenesis, 3(4), e100-e100.
Folr1	0	0.508638	0.613	0.025	0	6	Folr1
Col9a3	5.5e-307	0.954142	0.87	0.086	1.7e-302	6	Col9a3
Sox10	1.12727e-303	0.926721	0.9	0.097	3.50051e-299	6	Sox10
Shisa8	2.6318e-302	0.695814	0.747	0.057	8.17254e-298	6	Shisa8
Syne4	1.96231e-297	0.566819	0.724	0.056	6.09355e-293	6	Syne4
Col11a1	5.53919e-293	1.04413	0.801	0.072	1.72008e-288	6	Col11a1
Rbp7	6.21533e-287	0.580306	0.667	0.045	1.93005e-282	6	Rbp7
Ccdc91	3.99978e-286	1.57439	0.935	0.131	1.24205e-281	6	Ccdc91
Alkal2	2.86656e-282	0.343111	0.433	0.012	8.90152e-278	6	Alkal2
Tfap2c	6.00936e-280	0.677851	0.797	0.076	1.86609e-275	6	Tfap2c
Crabp2	5.28193e-274	1.05303	0.835	0.09	1.6402e-269	6	Crabp2
Col9a2	3.40256e-270	0.540934	0.697	0.055	1.0566e-265	6	Col9a2
Shf	9.81899e-270	0.987522	0.927	0.126	3.04909e-265	6	Shf
Nhsl1	1.38945e-269	0.713367	0.877	0.102	4.31466e-265	6	Nhsl1
Chadl	2.15679e-266	0.447372	0.625	0.043	6.69747e-262	6	Chadl
Pthlh	1.02601e-259	1.61927	0.793	0.086	3.18608e-255	6	Pthlh
Ehf	1.24596e-258	0.956275	0.908	0.114	3.86907e-254	6	Ehf
Elf3	1.85003e-257	0.751272	0.835	0.094	5.74488e-253	6	Elf3
Elf5	3.39346e-257	0.628624	0.667	0.054	1.05377e-252	6	Elf5
Mnd1	1.9689e-256	0.356006	0.667	0.055	6.11403e-252	6	Mnd1
Tspan8	8.3102e-256	0.787742	0.513	0.027	2.58056e-251	6	Tspan8
Hhipl2	1.45849e-255	0.339758	0.544	0.031	4.52906e-251	6	Hhipl2
H1fx	1.1431e-252	1.13015	0.889	0.123	3.54967e-248	6	H1fx
Lbp	1.25842e-252	0.731568	0.789	0.087	3.90778e-248	6	Lbp
Rab25	1.57753e-251	0.741986	0.885	0.108	4.89872e-247	6	Rab25
Ldhb	1.93775e-251	1.70602	0.977	0.174	6.01729e-247	6	Ldhb
Plekhb1	5.64657e-244	0.681535	0.77	0.082	1.75343e-239	6	Plekhb1
Cldn3	3.25314e-243	1.89452	0.996	0.197	1.0102e-238	6	Cldn3
Igsf3	9.1914e-243	0.701513	0.858	0.109	2.85421e-238	6	Igsf3
Fgfrl1	4.38312e-241	0.461636	0.686	0.065	1.36109e-236	6	Fgfrl1
Tspan7	1.25061e-240	0.452614	0.644	0.055	3.88353e-236	6	Tspan7
Car2	4.00317e-236	1.16982	0.862	0.122	1.24311e-231	6	Car2
Parm1	1.28153e-234	0.336683	0.54	0.035	3.97954e-230	6	Parm1
Trim46	4.52936e-234	0.380901	0.621	0.052	1.4065e-229	6	Trim46
Atp6v1c2	5.44224e-234	0.639151	0.621	0.052	1.68998e-229	6	Atp6v1c2
Emid1	6.51965e-234	0.602678	0.625	0.051	2.02455e-229	6	Emid1
Fxyd3	4.34913e-231	1.57876	0.996	0.186	1.35054e-226	6	Fxyd3
Serinc2	5.93561e-231	0.509117	0.759	0.083	1.84319e-226	6	Serinc2
Col4a5	9.63497e-231	0.426628	0.667	0.063	2.99195e-226	6	Col4a5
Tspan1	3.80819e-226	0.365542	0.375	0.013	1.18256e-221	6	Tspan1
Bnipl	1.47047e-225	0.313604	0.613	0.052	4.56626e-221	6	Bnipl
Crispld2	6.51547e-225	0.822338	0.701	0.074	2.02325e-220	6	Crispld2
Chl1	9.73e-225	0.344523	0.559	0.04	3.02146e-220	6	Chl1
Kcnk1	3.23048e-222	0.560521	0.782	0.093	1.00316e-217	6	Kcnk1
Cldn7	5.80287e-221	1.02038	0.943	0.142	1.80196e-216	6	Cldn7
Dab2ip	6.22598e-221	0.491048	0.759	0.092	1.93335e-216	6	Dab2ip
Gata3	8.6344e-220	0.82632	0.843	0.119	2.68124e-215	6	Gata3
Krtcap3	1.95596e-219	0.503969	0.739	0.086	6.07386e-215	6	Krtcap3
Klc3	7.27451e-217	0.568937	0.816	0.105	2.25895e-212	6	Klc3
Cited4	2.55751e-216	0.588667	0.739	0.084	7.94183e-212	6	Cited4
Rtkn	5.63645e-216	0.434261	0.739	0.086	1.75029e-211	6	Rtkn
Irx1	8.33949e-216	0.955546	0.912	0.14	2.58966e-211	6	Irx1
Irx2	2.5734e-215	0.834668	0.916	0.138	7.99116e-211	6	Irx2
Bspry	2.60857e-214	0.503957	0.697	0.078	8.10041e-210	6	Bspry
Ano1	5.42575e-214	0.365776	0.628	0.06	1.68486e-209	6	Ano1
Spint2	8.15849e-214	1.01308	0.977	0.171	2.53345e-209	6	Spint2
Lmo1	1.19394e-213	0.444959	0.674	0.071	3.70755e-209	6	Lmo1
Chmp4c	1.40113e-213	0.439509	0.732	0.084	4.35094e-209	6	Chmp4c
Ckmt1	1.24116e-210	0.430369	0.575	0.049	3.85417e-206	6	Ckmt1
Serpinh1	2.11038e-210	0.524692	0.854	0.119	6.55337e-206	6	Serpinh1
Cryab	2.62795e-210	0.817397	0.866	0.129	8.16058e-206	6	Cryab
Tpd52l1	1.08863e-209	0.318629	0.602	0.055	3.38051e-205	6	Tpd52l1
Tcim	1.74946e-209	0.926017	0.904	0.143	5.43261e-205	6	Tcim
Ppp2r2c	1.51345e-208	0.275083	0.464	0.028	4.69971e-204	6	Ppp2r2c
Marveld3	6.77344e-208	0.365864	0.586	0.053	2.10336e-203	6	Marveld3
Ephb4	3.20186e-206	0.298798	0.617	0.06	9.94272e-202	6	Ephb4
Rassf8	3.97561e-205	1.5101	0.969	0.204	1.23455e-200	6	Rassf8
Eps8l2	4.85424e-205	0.348345	0.648	0.067	1.50739e-200	6	Eps8l2
Fxyd6	6.03696e-205	0.509609	0.667	0.073	1.87466e-200	6	Fxyd6
Cracr2b	8.93444e-205	0.626542	0.785	0.112	2.77441e-200	6	Cracr2b
Irx5	1.09954e-204	0.620635	0.782	0.101	3.41441e-200	6	Irx5
Pcbp4	2.81009e-204	0.475255	0.755	0.097	8.72618e-200	6	Pcbp4
Plekha5	1.60061e-201	1.40501	0.935	0.186	4.97036e-197	6	Plekha5
Cavin3	4.57865e-201	0.573936	0.793	0.107	1.42181e-196	6	Cavin3
Ptprf	1.19192e-200	0.685442	0.839	0.125	3.70128e-196	6	Ptprf
S100a16	1.24421e-200	0.784155	0.9	0.143	3.86363e-196	6	S100a16
Stard10	1.03712e-199	0.508588	0.801	0.112	3.22056e-195	6	Stard10
Spint1	1.09371e-198	0.378904	0.628	0.066	3.39631e-194	6	Spint1
Morc4	2.71273e-197	0.59283	0.682	0.081	8.42383e-193	6	Morc4
Irx3	6.71474e-197	0.492289	0.655	0.073	2.08513e-192	6	Irx3
Ier5l	6.72165e-197	1.12439	0.912	0.169	2.08727e-192	6	Ier5l
Igfbp3	2.00698e-196	0.413319	0.556	0.048	6.23228e-192	6	Igfbp3
Lgals7	2.89248e-196	1.78516	0.985	0.243	8.98201e-192	6	Lgals7
Clu	5.97494e-196	0.693368	0.789	0.11	1.8554e-191	6	Clu
Fermt2	3.6331e-195	0.544626	0.831	0.12	1.12819e-190	6	Fermt2
Smim22	8.13822e-193	0.339059	0.663	0.075	2.52716e-188	6	Smim22
Mrps35	1.7841e-192	2.24043	1	0.324	5.54018e-188	6	Mrps35
Khdrbs3	3.08214e-191	0.485298	0.697	0.087	9.57095e-187	6	Khdrbs3
Cldn4	6.77978e-191	1.29826	0.839	0.142	2.10533e-186	6	Cldn4
Hmgb3	1.68499e-190	0.729858	0.835	0.143	5.23239e-186	6	Hmgb3
Clmn	4.76591e-190	0.364169	0.674	0.079	1.47996e-185	6	Clmn
Arhgef26	1.07931e-189	0.32232	0.582	0.058	3.35159e-185	6	Arhgef26
Tfap2a	1.93721e-189	0.385554	0.651	0.075	6.01561e-185	6	Tfap2a
Nes	2.65977e-189	0.603659	0.789	0.115	8.2594e-185	6	Nes
Fam60a	3.22475e-189	1.17571	0.92	0.187	1.00138e-184	6	Fam60a
Rep15	5.51481e-189	0.378537	0.567	0.053	1.71251e-184	6	Rep15
Lypd3	6.54592e-189	0.53389	0.705	0.088	2.0327e-184	6	Lypd3
Nfib	3.59543e-188	1.13803	0.989	0.204	1.11649e-183	6	Nfib
Mpzl1	7.66244e-187	0.545447	0.766	0.111	2.37942e-182	6	Mpzl1
Plpp2	9.10645e-187	0.741366	0.908	0.184	2.82782e-182	6	Plpp2
Acer2	3.60145e-186	0.314349	0.59	0.06	1.11836e-181	6	Acer2
Tesc	6.84392e-186	0.484679	0.517	0.043	2.12524e-181	6	Tesc
Cald1	1.694e-185	1.03938	0.946	0.181	5.26039e-181	6	Cald1
Col16a1	1.77105e-185	0.439185	0.72	0.095	5.49965e-181	6	Col16a1
Esrp1	2.72009e-185	0.398135	0.728	0.096	8.4467e-181	6	Esrp1
Gm16136	1.57283e-184	0.258592	0.456	0.033	4.88412e-180	6	Gm16136
Sox4	3.77725e-183	1.64673	0.973	0.238	1.17295e-178	6	Sox4
Celsr2	9.70522e-183	0.394084	0.67	0.082	3.01376e-178	6	Celsr2
Tmem54	2.32024e-182	0.301161	0.605	0.064	7.20503e-178	6	Tmem54
Prlr	2.50669e-182	0.394149	0.575	0.057	7.78401e-178	6	Prlr
Gm26735	8.40626e-182	0.425542	0.621	0.071	2.6104e-177	6	Gm26735
Prr5	1.16574e-181	0.296927	0.567	0.058	3.61997e-177	6	Prr5
Csn3	8.05992e-181	2.61705	0.828	0.169	2.50285e-176	6	Csn3
Gm15706	1.09003e-180	0.517653	0.582	0.063	3.38486e-176	6	Gm15706
Sertad4	1.44531e-180	0.306714	0.602	0.065	4.48812e-176	6	Sertad4
Ift81	1.56807e-180	0.2721	0.54	0.052	4.86932e-176	6	Ift81
Apol9a	2.34088e-180	0.760451	0.682	0.09	7.26913e-176	6	Apol9a
Stk39	2.72033e-179	0.562216	0.759	0.116	8.44745e-175	6	Stk39
Grhl2	3.60719e-179	0.322225	0.609	0.068	1.12014e-174	6	Grhl2
Caprin2	6.4198e-179	0.545692	0.724	0.099	1.99354e-174	6	Caprin2
Plet1	6.81398e-179	1.26843	0.839	0.149	2.11595e-174	6	Plet1
Sfn	8.5196e-179	1.0602	0.877	0.157	2.64559e-174	6	Sfn
Pdzrn3	5.9805e-178	0.320399	0.536	0.051	1.85712e-173	6	Pdzrn3
Cd59a	7.21397e-178	0.435181	0.613	0.072	2.24015e-173	6	Cd59a
Rbp1	5.73611e-177	1.51844	0.962	0.238	1.78123e-172	6	Rbp1
Tmc4	1.20042e-176	0.420302	0.72	0.103	3.72765e-172	6	Tmc4
Npdc1	1.88287e-176	0.329163	0.579	0.06	5.84687e-172	6	Npdc1
Cenpm	9.28823e-176	0.526231	0.705	0.1	2.88427e-171	6	Cenpm
Krt8	2.2978e-175	1.78594	0.992	0.302	7.13535e-171	6	Krt8
Klf5	2.64768e-175	0.555864	0.782	0.118	8.22185e-171	6	Klf5
Rfc5	5.60416e-175	0.640804	0.858	0.167	1.74026e-170	6	Rfc5
Bhlhe41	1.45497e-174	2.33975	0.996	0.355	4.51812e-170	6	Bhlhe41
Muc15	4.30674e-174	0.384832	0.337	0.016	1.33737e-169	6	Muc15
Wwc1	7.09328e-174	0.37835	0.678	0.09	2.20268e-169	6	Wwc1
Mtss1l	1.22707e-173	0.279451	0.513	0.047	3.81041e-169	6	Mtss1l
Btbd3	1.35004e-173	0.36345	0.625	0.075	4.19227e-169	6	Btbd3
Ppfibp1	3.12358e-173	1.78201	1	0.324	9.69965e-169	6	Ppfibp1
Osmr	3.52177e-173	0.436138	0.69	0.093	1.09362e-168	6	Osmr
Crip2	4.75095e-172	0.946138	0.954	0.204	1.47531e-167	6	Crip2
Prkab1	8.22114e-172	0.40644	0.755	0.122	2.55291e-167	6	Prkab1
Tm4sf1	3.93663e-171	1.52112	0.969	0.254	1.22244e-166	6	Tm4sf1
Krt18	6.03986e-171	1.86348	0.996	0.339	1.87556e-166	6	Krt18
Shisa2	7.03936e-171	0.275435	0.506	0.047	2.18593e-166	6	Shisa2
Peg3	7.42699e-171	0.385329	0.513	0.048	2.3063e-166	6	Peg3
Ppp2r3a	1.15991e-169	0.352045	0.655	0.087	3.60186e-165	6	Ppp2r3a
Foxc1	3.03674e-169	0.476908	0.728	0.103	9.42998e-165	6	Foxc1
Rab15	4.86024e-168	0.295847	0.579	0.065	1.50925e-163	6	Rab15
Atp1b1	5.2718e-168	0.648777	0.808	0.132	1.63705e-163	6	Atp1b1
Kazald1	7.23817e-168	0.305278	0.433	0.034	2.24767e-163	6	Kazald1
Mgp	9.26872e-168	0.591012	0.824	0.142	2.87822e-163	6	Mgp
Zfp637	9.39914e-168	0.398323	0.736	0.117	2.91871e-163	6	Zfp637
Wfdc18	1.43655e-167	1.53671	0.885	0.188	4.4609e-163	6	Wfdc18
Tns2	2.7442e-167	0.25981	0.513	0.051	8.52158e-163	6	Tns2
H1f0	3.42901e-167	1.30562	0.966	0.274	1.06481e-162	6	H1f0
2610524H06Rik	1.92463e-166	0.583108	0.835	0.167	5.97655e-162	6	2610524H06Rik
Mex3a	2.00443e-166	0.3019	0.544	0.057	6.22437e-162	6	Mex3a
Rangrf	2.48797e-166	0.401759	0.651	0.091	7.72591e-162	6	Rangrf
Dtl	3.25766e-166	0.68999	0.866	0.162	1.0116e-161	6	Dtl
Pyroxd1	1.64995e-165	0.359832	0.659	0.088	5.12359e-161	6	Pyroxd1
Cdc42ep1	4.33384e-165	0.274665	0.533	0.056	1.34579e-160	6	Cdc42ep1
C2cd4b	7.08027e-165	0.613357	0.444	0.036	2.19863e-160	6	C2cd4b
Odf2l	7.6894e-165	0.376893	0.693	0.104	2.38779e-160	6	Odf2l
Galnt3	1.54435e-164	0.413489	0.732	0.112	4.79566e-160	6	Galnt3
St8sia6	1.96673e-164	0.3503	0.521	0.052	6.1073e-160	6	St8sia6
Emp2	6.24284e-164	0.559031	0.782	0.124	1.93859e-159	6	Emp2
Tmem107	1.0411e-163	0.39408	0.69	0.104	3.23293e-159	6	Tmem107
Lcn2	1.89089e-163	1.76495	0.989	0.325	5.87178e-159	6	Lcn2
St14	2.87812e-163	0.466035	0.762	0.118	8.93743e-159	6	St14
Pxmp4	3.34647e-162	0.897061	0.72	0.118	1.03918e-157	6	Pxmp4
Arc	7.29094e-162	0.859784	0.667	0.096	2.26405e-157	6	Arc
Lad1	4.24e-161	0.365927	0.693	0.096	1.31665e-156	6	Lad1
Igfbp5	5.0022e-161	1.31639	0.736	0.122	1.55333e-156	6	Igfbp5
Hebp2	7.92701e-161	0.451303	0.686	0.1	2.46157e-156	6	Hebp2
Cst6	1.63207e-160	0.719487	0.621	0.08	5.06807e-156	6	Cst6
Spry2	2.82609e-160	0.437119	0.67	0.096	8.77586e-156	6	Spry2
Epcam	3.39606e-160	1.60691	0.989	0.319	1.05458e-155	6	Epcam
Pacsin3	4.2969e-160	0.286118	0.559	0.065	1.33432e-155	6	Pacsin3
Cks1b	4.69182e-160	0.8762	0.954	0.227	1.45695e-155	6	Cks1b
Me1	4.84754e-160	0.364599	0.579	0.071	1.50531e-155	6	Me1
Mcm7	9.25632e-160	0.805476	0.916	0.204	2.87437e-155	6	Mcm7
Sorbs2	1.54636e-159	0.445183	0.663	0.089	4.80191e-155	6	Sorbs2
Hspb1	2.90138e-159	1.46842	0.916	0.209	9.00964e-155	6	Hspb1
Wnt7b	9.3193e-159	0.414534	0.586	0.071	2.89392e-154	6	Wnt7b
Tgif2	1.21592e-158	0.339292	0.602	0.076	3.7758e-154	6	Tgif2
Tead1	1.29335e-158	0.443357	0.72	0.111	4.01624e-154	6	Tead1
Tanc1	1.55321e-158	0.366351	0.713	0.11	4.8232e-154	6	Tanc1
Phlda3	1.64965e-158	0.55079	0.747	0.124	5.12267e-154	6	Phlda3
Sntb1	1.94781e-158	0.265046	0.498	0.049	6.04853e-154	6	Sntb1
Maged1	7.52484e-158	0.64439	0.858	0.179	2.33669e-153	6	Maged1
Mpzl2	1.68663e-157	0.319083	0.598	0.075	5.23748e-153	6	Mpzl2
Dsp	2.18922e-157	0.373098	0.67	0.094	6.79819e-153	6	Dsp
Myo10	1.641e-156	0.439469	0.72	0.116	5.09578e-152	6	Myo10
Arhgef5	1.74961e-156	0.378692	0.697	0.105	5.43307e-152	6	Arhgef5
Trip6	9.50098e-156	0.377686	0.678	0.103	2.95034e-151	6	Trip6
Krt7	3.61642e-155	0.447052	0.839	0.142	1.12301e-150	6	Krt7
2310030G06Rik	5.57543e-155	0.255595	0.487	0.049	1.73134e-150	6	2310030G06Rik
S100a1	7.79601e-155	0.876845	0.95	0.266	2.4209e-150	6	S100a1
Acsl3	1.43045e-153	0.52058	0.747	0.135	4.44199e-149	6	Acsl3
Kif4	2.84332e-153	0.469644	0.632	0.092	8.82937e-149	6	Kif4
Zfp664	4.44335e-153	0.564789	0.812	0.164	1.37979e-148	6	Zfp664
Mthfd2l	5.98875e-153	0.400957	0.709	0.117	1.85969e-148	6	Mthfd2l
Tsen34	2.99425e-152	0.659597	0.893	0.208	9.29805e-148	6	Tsen34
Fuom	5.10909e-152	0.48107	0.82	0.165	1.58653e-147	6	Fuom
Fam84b	5.38793e-152	0.252322	0.498	0.052	1.67312e-147	6	Fam84b
C1qtnf12	8.7706e-152	0.335409	0.632	0.091	2.72353e-147	6	C1qtnf12
Cx3cl1	1.10679e-151	0.298987	0.548	0.065	3.4369e-147	6	Cx3cl1
Fhdc1	1.32775e-151	0.272126	0.548	0.065	4.12305e-147	6	Fhdc1
Tacstd2	1.73701e-151	0.86359	0.851	0.167	5.39392e-147	6	Tacstd2
Fermt1	3.28707e-151	0.323421	0.51	0.054	1.02073e-146	6	Fermt1
Urah	4.12282e-151	0.267429	0.49	0.051	1.28026e-146	6	Urah
Kctd1	9.0907e-151	0.275057	0.487	0.049	2.82294e-146	6	Kctd1
Ung	1.07217e-150	0.553298	0.705	0.118	3.32942e-146	6	Ung
Fbln2	1.97813e-150	0.584721	0.789	0.133	6.1427e-146	6	Fbln2
Cdkn2a	2.23755e-150	0.867625	0.889	0.185	6.94825e-146	6	Cdkn2a
Prim1	2.46387e-150	0.455567	0.77	0.139	7.65107e-146	6	Prim1
Kctd17	8.40067e-150	0.314071	0.621	0.088	2.60866e-145	6	Kctd17
Slc1a1	9.45772e-150	0.251402	0.46	0.043	2.93691e-145	6	Slc1a1
Pmm1	5.45278e-149	0.573369	0.843	0.174	1.69325e-144	6	Pmm1
Fmc1	5.56226e-149	0.646523	0.854	0.205	1.72725e-144	6	Fmc1
Cenpw	8.22013e-149	0.478411	0.747	0.139	2.5526e-144	6	Cenpw
Ceacam1	1.48271e-148	0.438269	0.644	0.094	4.60426e-144	6	Ceacam1
Pbx1	1.94369e-148	0.601702	0.847	0.158	6.03575e-144	6	Pbx1
Knstrn	3.64166e-148	0.509428	0.69	0.115	1.13085e-143	6	Knstrn
Sqle	3.85683e-148	0.43108	0.655	0.103	1.19766e-143	6	Sqle
Pdlim1	8.63704e-148	0.486653	0.801	0.15	2.68206e-143	6	Pdlim1
Gstm5	8.7878e-148	0.501276	0.801	0.166	2.72887e-143	6	Gstm5
Tead2	1.07719e-147	0.282057	0.582	0.077	3.345e-143	6	Tead2
Stox2	1.08e-147	0.283389	0.536	0.063	3.35372e-143	6	Stox2
Nkd2	2.21466e-147	0.404388	0.625	0.086	6.87717e-143	6	Nkd2
B9d1	5.77897e-147	0.332835	0.632	0.095	1.79454e-142	6	B9d1
Aebp2	1.21442e-146	1.54677	1	0.401	3.77113e-142	6	Aebp2
Krt19	2.21187e-146	0.58744	0.697	0.109	6.86852e-142	6	Krt19
Wwtr1	4.72541e-146	0.461059	0.736	0.124	1.46738e-141	6	Wwtr1
Erbb3	5.35833e-146	0.29946	0.586	0.077	1.66392e-141	6	Erbb3
Lzts2	6.76849e-145	0.345445	0.693	0.112	2.10182e-140	6	Lzts2
Erc1	2.23428e-144	0.395011	0.716	0.124	6.9381e-140	6	Erc1
Ripk4	6.28359e-144	0.291451	0.54	0.067	1.95124e-139	6	Ripk4
Pbk	7.51954e-144	0.420188	0.67	0.105	2.33504e-139	6	Pbk
Phgdh	1.08452e-143	0.49146	0.651	0.101	3.36777e-139	6	Phgdh
1500015O10Rik	1.19361e-143	1.65863	0.64	0.105	3.70652e-139	6	1500015O10Rik
Cnn3	2.55496e-143	0.457472	0.793	0.139	7.93391e-139	6	Cnn3
Vldlr	2.63057e-143	0.321987	0.548	0.069	8.16872e-139	6	Vldlr
Tcaf1	3.00433e-143	0.394823	0.651	0.103	9.32933e-139	6	Tcaf1
Pradc1	3.27562e-143	0.306861	0.613	0.091	1.01718e-138	6	Pradc1
Ly6d	3.8982e-143	1.49589	0.828	0.185	1.21051e-138	6	Ly6d
Cgn	5.4273e-143	0.254965	0.536	0.065	1.68534e-138	6	Cgn
Lsr	6.753e-143	0.429453	0.762	0.137	2.09701e-138	6	Lsr
Papss1	1.33593e-142	0.783094	0.9	0.253	4.14846e-138	6	Papss1
1110008P14Rik	2.07142e-142	0.894655	0.92	0.271	6.43237e-138	6	1110008P14Rik
Bik	4.94464e-142	0.285553	0.517	0.062	1.53546e-137	6	Bik
Cxadr	5.81867e-142	0.348422	0.709	0.109	1.80687e-137	6	Cxadr
Ndufa4	6.06907e-142	1.53071	1	0.569	1.88463e-137	6	Ndufa4
Jup	7.52915e-142	0.592798	0.839	0.182	2.33803e-137	6	Jup
Bub1b	1.04343e-141	0.381538	0.556	0.075	3.24015e-137	6	Bub1b
Eppk1	1.84401e-141	0.273791	0.49	0.055	5.72621e-137	6	Eppk1
Rfc4	2.00837e-141	0.550791	0.812	0.172	6.2366e-137	6	Rfc4
Selenom	2.58539e-141	0.645821	0.854	0.202	8.0284e-137	6	Selenom
Trib3	3.71238e-141	0.307472	0.51	0.06	1.15281e-136	6	Trib3
Cit	4.36671e-141	0.386955	0.628	0.098	1.35599e-136	6	Cit
Rfc3	6.29533e-141	0.742318	0.866	0.214	1.95489e-136	6	Rfc3
Ccdc34	1.24513e-140	0.727199	0.877	0.216	3.8665e-136	6	Ccdc34
Cdk2ap1	1.8206e-140	0.563164	0.854	0.203	5.65351e-136	6	Cdk2ap1
Shq1	3.60964e-140	0.287979	0.556	0.076	1.1209e-135	6	Shq1
Plk4	8.61275e-140	0.398533	0.736	0.136	2.67452e-135	6	Plk4
Dtymk	8.8673e-140	0.778789	0.927	0.266	2.75356e-135	6	Dtymk
Atp6v1b1	2.64783e-139	0.265728	0.364	0.027	8.22229e-135	6	Atp6v1b1
Slc16a2	3.23156e-139	0.253137	0.513	0.062	1.0035e-134	6	Slc16a2
Utp14b	1.33726e-138	0.388594	0.613	0.092	4.15259e-134	6	Utp14b
3010003L21Rik	3.54221e-138	0.505762	0.598	0.088	1.09996e-133	6	3010003L21Rik
Socs5	4.8751e-138	0.335578	0.64	0.1	1.51387e-133	6	Socs5
Kras	4.97236e-138	2.13504	1	0.729	1.54407e-133	6	Kras
Ccdc18	5.15655e-138	0.262672	0.444	0.047	1.60126e-133	6	Ccdc18
Yes1	8.10564e-138	0.304418	0.628	0.097	2.51705e-133	6	Yes1
Snx16	9.28677e-138	0.312753	0.625	0.097	2.88382e-133	6	Snx16
Igfbp7	1.03472e-137	0.355179	0.751	0.131	3.21313e-133	6	Igfbp7
Nck2	1.56281e-137	0.315104	0.59	0.085	4.85298e-133	6	Nck2
Nfix	2.96695e-137	0.794797	0.912	0.246	9.21327e-133	6	Nfix
Tubb2b	3.95548e-137	0.43817	0.674	0.11	1.22829e-132	6	Tubb2b
Nedd4	4.39163e-137	0.650622	0.862	0.18	1.36373e-132	6	Nedd4
1700025G04Rik	6.57195e-137	0.606524	0.854	0.204	2.04079e-132	6	1700025G04Rik
Bod1	7.39529e-137	0.412073	0.805	0.166	2.29646e-132	6	Bod1
Csad	1.12104e-136	0.313999	0.648	0.104	3.48115e-132	6	Csad
Cdk1	1.44237e-136	0.825151	0.782	0.166	4.47901e-132	6	Cdk1
Ccna2	1.57431e-136	0.514663	0.663	0.11	4.88871e-132	6	Ccna2
Slc28a3	2.74295e-136	0.517898	0.444	0.045	8.51767e-132	6	Slc28a3
Ctnnbip1	3.14855e-136	0.703706	0.923	0.267	9.77721e-132	6	Ctnnbip1
Smagp	4.13504e-136	0.469134	0.728	0.137	1.28405e-131	6	Smagp
Cdh1	6.15953e-136	0.488636	0.839	0.169	1.91272e-131	6	Cdh1
Bglap3	1.1136e-135	0.761829	0.41	0.039	3.45805e-131	6	Bglap3
Plod2	1.68467e-135	0.387979	0.602	0.089	5.23141e-131	6	Plod2
Atp9a	3.76071e-135	0.371287	0.667	0.114	1.16781e-130	6	Atp9a
Cd99l2	1.85891e-134	0.326948	0.67	0.118	5.77246e-130	6	Cd99l2
Dusp6	1.03555e-133	1.07764	0.943	0.286	3.21568e-129	6	Dusp6
Ddah2	1.34493e-133	0.490878	0.762	0.147	4.17641e-129	6	Ddah2
Tst	2.05061e-133	0.370869	0.709	0.128	6.36777e-129	6	Tst
Rbmx2	2.58556e-133	0.46397	0.728	0.144	8.02895e-129	6	Rbmx2
Dag1	2.98038e-133	0.529494	0.843	0.188	9.25498e-129	6	Dag1
Cenpf	4.98912e-133	1.16546	0.743	0.152	1.54927e-128	6	Cenpf
Ncald	6.67606e-133	0.282165	0.387	0.034	2.07312e-128	6	Ncald
Cystm1	2.23159e-132	0.701041	0.904	0.207	6.92977e-128	6	Cystm1
Tsc22d1	3.03098e-132	0.877166	0.916	0.237	9.41211e-128	6	Tsc22d1
Clstn1	4.41929e-132	0.365196	0.67	0.117	1.37232e-127	6	Clstn1
Scml4	5.46417e-132	0.264646	0.46	0.051	1.69679e-127	6	Scml4
Tyms	1.0342e-131	0.826791	0.808	0.19	3.21149e-127	6	Tyms
Pclaf	1.34357e-131	0.96267	0.843	0.197	4.1722e-127	6	Pclaf
Pick1	1.84745e-131	0.331256	0.556	0.08	5.7369e-127	6	Pick1
Hmgn5	3.3584e-131	0.558606	0.831	0.196	1.04288e-126	6	Hmgn5
Bambi	3.71209e-131	0.561529	0.697	0.13	1.15272e-126	6	Bambi
Ppp4r2	3.89952e-131	1.11153	0.958	0.377	1.21092e-126	6	Ppp4r2
Egr2	7.44812e-131	0.646231	0.808	0.18	2.31286e-126	6	Egr2
Knl1	8.78028e-131	0.485114	0.598	0.095	2.72654e-126	6	Knl1
Hmgb1	9.84563e-131	1.31895	1	0.609	3.05736e-126	6	Hmgb1
Strbp	1.16616e-130	0.350506	0.747	0.145	3.62129e-126	6	Strbp
Mapk13	1.70304e-130	0.369582	0.693	0.12	5.28844e-126	6	Mapk13
Zfp503	1.71824e-130	0.42633	0.713	0.131	5.33565e-126	6	Zfp503
Hmgn1	2.47301e-130	1.10553	0.996	0.445	7.67944e-126	6	Hmgn1
Ryk	2.78028e-130	0.386385	0.728	0.135	8.63361e-126	6	Ryk
Josd1	6.76088e-130	0.349901	0.72	0.139	2.09946e-125	6	Josd1
Serpine2	1.42705e-129	0.396281	0.632	0.099	4.43143e-125	6	Serpine2
Cdc20	1.72141e-129	0.689658	0.663	0.119	5.3455e-125	6	Cdc20
Mcm6	2.40733e-129	0.622783	0.851	0.195	7.4755e-125	6	Mcm6
Itga6	3.01703e-129	0.575824	0.866	0.212	9.36879e-125	6	Itga6
2200002D01Rik	4.48732e-129	0.350363	0.602	0.092	1.39345e-124	6	2200002D01Rik
Vdr	6.87873e-129	0.375491	0.632	0.106	2.13605e-124	6	Vdr
Wee1	8.54216e-129	0.547261	0.759	0.157	2.6526e-124	6	Wee1
Asap2	9.09411e-129	0.278157	0.598	0.094	2.82399e-124	6	Asap2
Tmem9	9.10408e-129	0.342966	0.678	0.127	2.82709e-124	6	Tmem9
Parva	9.34328e-129	0.279552	0.628	0.1	2.90137e-124	6	Parva
Pgrmc1	1.44683e-128	0.636102	0.923	0.265	4.49283e-124	6	Pgrmc1
Pmf1	3.70417e-128	0.518913	0.835	0.2	1.15026e-123	6	Pmf1
Brd3	4.32903e-128	0.426272	0.778	0.171	1.3443e-123	6	Brd3
Hjurp	7.19063e-128	0.265389	0.598	0.094	2.23291e-123	6	Hjurp
Cdk16	7.61583e-128	0.351744	0.728	0.148	2.36494e-123	6	Cdk16
Bzw2	1.06114e-127	0.659147	0.908	0.239	3.29517e-123	6	Bzw2
Cenpk	1.27363e-127	0.310202	0.586	0.092	3.95502e-123	6	Cenpk
Birc5	2.46915e-127	0.786925	0.801	0.177	7.66745e-123	6	Birc5
Rhou	2.835e-127	0.380415	0.628	0.104	8.80353e-123	6	Rhou
5430416N02Rik	5.42139e-127	0.49362	0.648	0.113	1.68351e-122	6	5430416N02Rik
Cyp51	6.78502e-127	0.465389	0.693	0.134	2.10695e-122	6	Cyp51
Sgo2a	8.52461e-127	0.426528	0.559	0.084	2.64715e-122	6	Sgo2a
Fam92a	1.5448e-126	0.384382	0.724	0.146	4.79706e-122	6	Fam92a
Dnal4	7.19932e-126	0.306207	0.613	0.105	2.2356e-121	6	Dnal4
Proser2	8.84697e-126	0.363394	0.609	0.097	2.74725e-121	6	Proser2
Nr2f6	9.77966e-126	0.395955	0.797	0.179	3.03688e-121	6	Nr2f6
Cdc42bpa	1.19374e-125	0.336325	0.648	0.112	3.70692e-121	6	Cdc42bpa
3110079O15Rik	1.22046e-125	0.848368	0.582	0.09	3.78991e-121	6	3110079O15Rik
Prdx4	1.632e-125	0.976294	0.962	0.357	5.06785e-121	6	Prdx4
Ilf2	1.89074e-125	0.623387	0.927	0.271	5.87132e-121	6	Ilf2
Hirip3	3.67294e-125	0.435083	0.697	0.137	1.14056e-120	6	Hirip3
Dynlt1f	3.86622e-125	0.597451	0.843	0.223	1.20058e-120	6	Dynlt1f
Timm8a1	4.84073e-125	0.60825	0.889	0.248	1.50319e-120	6	Timm8a1
Cenph	4.93653e-125	0.370658	0.632	0.109	1.53294e-120	6	Cenph
Lgalsl	5.07208e-125	0.250379	0.544	0.078	1.57503e-120	6	Lgalsl
Rdm1	5.86502e-125	0.481409	0.736	0.157	1.82126e-120	6	Rdm1
Pop5	1.11173e-124	0.649422	0.943	0.302	3.45225e-120	6	Pop5
Tk1	1.35308e-124	0.425372	0.682	0.128	4.20173e-120	6	Tk1
Cib2	1.42193e-124	0.275702	0.625	0.106	4.41552e-120	6	Cib2
Golim4	1.79577e-124	0.567484	0.812	0.183	5.57641e-120	6	Golim4
Tuba4a	2.52448e-124	0.7614	0.939	0.294	7.83928e-120	6	Tuba4a
Auts2	2.5905e-124	0.329805	0.594	0.092	8.04429e-120	6	Auts2
Rbfox2	6.61496e-124	0.259744	0.636	0.108	2.05414e-119	6	Rbfox2
Tceal9	1.20786e-123	1.07014	0.977	0.401	3.75077e-119	6	Tceal9
Nuf2	1.84734e-123	0.252014	0.521	0.073	5.73655e-119	6	Nuf2
Lama5	2.0276e-123	0.282494	0.582	0.092	6.29632e-119	6	Lama5
Ncapd2	3.7242e-123	0.301769	0.609	0.102	1.15648e-118	6	Ncapd2
Nectin2	7.23811e-123	0.347821	0.651	0.118	2.24765e-118	6	Nectin2
Nsd2	7.97533e-123	0.681304	0.904	0.262	2.47658e-118	6	Nsd2
Kitl	1.37491e-122	0.307777	0.579	0.088	4.2695e-118	6	Kitl
Polr3h	1.51764e-122	0.371384	0.67	0.13	4.71272e-118	6	Polr3h
Epha2	1.61982e-122	0.334223	0.636	0.106	5.03002e-118	6	Epha2
Rpa3	4.54073e-122	0.498932	0.805	0.195	1.41003e-117	6	Rpa3
Ssr2	5.48699e-122	0.883077	0.969	0.388	1.70387e-117	6	Ssr2
Nckap1	1.25039e-121	0.268093	0.632	0.108	3.88285e-117	6	Nckap1
Cttn	1.65841e-121	0.286397	0.686	0.122	5.14986e-117	6	Cttn
Cmtm8	2.38201e-121	0.282855	0.609	0.103	7.39686e-117	6	Cmtm8
Pak4	2.386e-121	0.287481	0.586	0.098	7.40925e-117	6	Pak4
Dhfr	2.58179e-121	0.368078	0.736	0.148	8.01724e-117	6	Dhfr
Spc24	1.22069e-120	0.470212	0.716	0.146	3.7906e-116	6	Spc24
Mtfr1	1.25876e-120	0.256451	0.644	0.116	3.90883e-116	6	Mtfr1
Smc2	1.619e-120	0.647288	0.843	0.204	5.02749e-116	6	Smc2
Pdap1	1.71763e-120	0.923032	0.958	0.39	5.33376e-116	6	Pdap1
Rhoc	2.94127e-120	0.727205	0.931	0.272	9.13354e-116	6	Rhoc
Lmo4	2.97824e-120	0.777496	0.92	0.293	9.24833e-116	6	Lmo4
Ddr1	4.99071e-120	0.266715	0.552	0.083	1.54977e-115	6	Ddr1
Racgap1	5.24698e-120	0.619787	0.69	0.139	1.62934e-115	6	Racgap1
Ndufb11	6.33102e-120	0.944417	0.985	0.509	1.96597e-115	6	Ndufb11
Gpsm2	6.64327e-120	0.304463	0.533	0.081	2.06294e-115	6	Gpsm2
Pebp1	8.60023e-120	1.00983	0.981	0.494	2.67063e-115	6	Pebp1
Nek2	8.7901e-120	0.288948	0.51	0.073	2.72959e-115	6	Nek2
Traf4	8.9604e-120	0.421421	0.724	0.148	2.78247e-115	6	Traf4
Serpinb5	9.65408e-120	0.311803	0.552	0.082	2.99788e-115	6	Serpinb5
Klhdc2	1.26083e-119	0.47282	0.805	0.199	3.91525e-115	6	Klhdc2
Dut	1.86575e-119	0.78604	0.904	0.253	5.7937e-115	6	Dut
Ppdpf	2.37708e-119	0.662434	0.912	0.285	7.38156e-115	6	Ppdpf
Zmynd19	2.7723e-119	0.30671	0.598	0.105	8.60883e-115	6	Zmynd19
Dsg2	2.8721e-119	0.292339	0.575	0.088	8.91875e-115	6	Dsg2
Pafah1b3	3.19745e-119	0.612933	0.931	0.269	9.92904e-115	6	Pafah1b3
Pkig	9.32263e-119	0.636283	0.904	0.288	2.89496e-114	6	Pkig
Amotl1	1.20242e-118	0.275999	0.602	0.1	3.73389e-114	6	Amotl1
Hbegf	1.28485e-118	1.11066	0.916	0.266	3.98986e-114	6	Hbegf
Oxct1	1.52835e-118	0.8219	0.9	0.293	4.74598e-114	6	Oxct1
Ncapg	1.89285e-118	0.327894	0.556	0.089	5.87788e-114	6	Ncapg
Myg1	1.94587e-118	0.414882	0.782	0.191	6.0425e-114	6	Myg1
Psip1	3.68145e-118	0.736936	0.912	0.242	1.1432e-113	6	Psip1
F11r	4.5775e-118	0.578466	0.87	0.229	1.42145e-113	6	F11r
Tnfrsf12a	5.21134e-118	0.883297	0.939	0.292	1.61828e-113	6	Tnfrsf12a
Csrp1	7.96039e-118	0.594129	0.828	0.204	2.47194e-113	6	Csrp1
Rad51	1.08653e-117	0.258464	0.582	0.096	3.37401e-113	6	Rad51
Rybp	1.27571e-117	0.575229	0.92	0.269	3.96146e-113	6	Rybp
Tpx2	1.52364e-117	0.571873	0.632	0.118	4.73136e-113	6	Tpx2
F3	1.6099e-117	0.440778	0.747	0.154	4.99923e-113	6	F3
Arhgap21	2.38664e-117	0.324358	0.678	0.136	7.41123e-113	6	Arhgap21
Sp3os	1.21256e-116	0.301039	0.617	0.112	3.76538e-112	6	Sp3os
Cdca3	1.46864e-116	0.426356	0.648	0.12	4.56055e-112	6	Cdca3
Hddc2	2.58692e-116	0.427975	0.755	0.181	8.03316e-112	6	Hddc2
Stbd1	3.17569e-116	0.270846	0.487	0.068	9.86147e-112	6	Stbd1
Ckap2l	5.9225e-116	0.394511	0.625	0.114	1.83911e-111	6	Ckap2l
Cd81	6.88116e-116	1.0433	0.985	0.419	2.13681e-111	6	Cd81
Cbx5	2.02485e-115	0.486585	0.797	0.194	6.28777e-111	6	Cbx5
Atp5j2	2.35829e-115	1.0057	0.992	0.583	7.32319e-111	6	Atp5j2
Mfge8	2.48627e-115	0.690365	0.927	0.271	7.72061e-111	6	Mfge8
Paip2b	5.63677e-115	0.277811	0.617	0.11	1.75039e-110	6	Paip2b
Ubqln2	5.76153e-115	0.350887	0.701	0.15	1.78913e-110	6	Ubqln2
Cenpe	9.81208e-115	0.747091	0.605	0.113	3.04694e-110	6	Cenpe
Trim33	1.11875e-114	0.426374	0.816	0.207	3.47404e-110	6	Trim33
Scarb1	1.11977e-114	0.374926	0.67	0.135	3.47722e-110	6	Scarb1
Ppid	1.12534e-114	0.517894	0.877	0.245	3.49452e-110	6	Ppid
Actn4	1.82326e-114	0.869397	0.969	0.365	5.66176e-110	6	Actn4
Aifm1	3.76708e-114	0.336355	0.701	0.152	1.16979e-109	6	Aifm1
Cyr61	4.84125e-114	1.05729	0.732	0.16	1.50335e-109	6	Cyr61
Ss18l2	4.9919e-114	0.360957	0.808	0.196	1.55013e-109	6	Ss18l2
Ska1	6.20774e-114	0.275145	0.544	0.087	1.92769e-109	6	Ska1
Slfn9	6.86084e-114	0.459708	0.713	0.15	2.1305e-109	6	Slfn9
Sdc4	9.07059e-114	0.998336	0.996	0.419	2.81669e-109	6	Sdc4
Cenps	9.92651e-114	0.297415	0.594	0.106	3.08248e-109	6	Cenps
Tmed1	1.89869e-113	0.349706	0.713	0.158	5.89602e-109	6	Tmed1
Stim2	6.0246e-113	0.393772	0.793	0.192	1.87082e-108	6	Stim2
Mtf2	6.19781e-113	0.40183	0.801	0.198	1.92461e-108	6	Mtf2
Fbxo32	1.0516e-112	0.469046	0.674	0.134	3.26555e-108	6	Fbxo32
Orc6	1.06149e-112	0.37376	0.759	0.171	3.29624e-108	6	Orc6
Phlda1	1.46621e-112	1.20902	0.985	0.424	4.55303e-108	6	Phlda1
Fmr1	1.47799e-112	0.477693	0.908	0.256	4.58962e-108	6	Fmr1
Snu13	2.15638e-112	0.92927	0.992	0.505	6.6962e-108	6	Snu13
Ugdh	3.17435e-112	0.407201	0.774	0.186	9.85732e-108	6	Ugdh
Kmt5a	5.44516e-112	0.754562	0.935	0.336	1.69088e-107	6	Kmt5a
Gm47283	8.028e-112	0.900694	0.992	0.422	2.49294e-107	6	Gm47283
Josd2	1.52965e-111	0.374719	0.72	0.166	4.75003e-107	6	Josd2
Rbm10	3.46462e-111	0.293638	0.655	0.132	1.07587e-106	6	Rbm10
Hmmr	4.45967e-111	0.540181	0.521	0.082	1.38486e-106	6	Hmmr
Mad2l1	6.96611e-111	0.333969	0.582	0.105	2.16319e-106	6	Mad2l1
Nop58	7.6487e-111	0.69825	0.923	0.305	2.37515e-106	6	Nop58
Kif15	1.12115e-110	0.271185	0.582	0.1	3.4815e-106	6	Kif15
Hells	2.57786e-110	0.447055	0.747	0.165	8.00503e-106	6	Hells
Jade1	7.69184e-110	0.318097	0.663	0.134	2.38855e-105	6	Jade1
Ubl4a	1.33757e-109	0.559496	0.897	0.283	4.15356e-105	6	Ubl4a
Maged2	3.11154e-109	0.265139	0.575	0.099	9.66227e-105	6	Maged2
Ruvbl1	3.13044e-109	0.440371	0.808	0.215	9.72096e-105	6	Ruvbl1
1110008L16Rik	3.14311e-109	0.254234	0.414	0.052	9.76029e-105	6	1110008L16Rik
BC005561	3.55981e-109	0.505597	0.778	0.199	1.10543e-104	6	BC005561
H2afv	3.62788e-109	0.928246	0.962	0.39	1.12657e-104	6	H2afv
Id1	4.88401e-109	1.35702	0.931	0.324	1.51663e-104	6	Id1
Cetn2	6.44007e-109	0.467509	0.851	0.244	1.99984e-104	6	Cetn2
Mrpl13	7.07582e-109	0.618969	0.908	0.306	2.19725e-104	6	Mrpl13
Mrpl51	1.24961e-108	0.731634	0.939	0.351	3.88041e-104	6	Mrpl51
Apol9b	1.48208e-108	0.321262	0.441	0.059	4.60229e-104	6	Apol9b
Ctnnd1	1.53284e-108	0.343379	0.724	0.166	4.75994e-104	6	Ctnnd1
Arl6ip6	1.64966e-108	0.395858	0.751	0.182	5.12269e-104	6	Arl6ip6
Esf1	1.94385e-108	0.436709	0.839	0.231	6.03624e-104	6	Esf1
Smc1a	2.72685e-108	0.800936	0.958	0.361	8.46769e-104	6	Smc1a
Mettl26	3.0126e-108	0.319889	0.709	0.155	9.35503e-104	6	Mettl26
Fasn	4.41398e-108	0.271559	0.582	0.105	1.37067e-103	6	Fasn
Ctdspl	5.21225e-108	0.301159	0.625	0.121	1.61856e-103	6	Ctdspl
Pja1	5.89024e-108	0.281362	0.663	0.139	1.8291e-103	6	Pja1
Fnbp1l	9.51825e-108	0.416009	0.766	0.181	2.9557e-103	6	Fnbp1l
Brca2	2.09221e-107	0.267499	0.498	0.077	6.49694e-103	6	Brca2
Polr2f	2.47611e-107	0.846988	0.973	0.426	7.68906e-103	6	Polr2f
Mcm3	3.16715e-107	0.622578	0.835	0.223	9.83494e-103	6	Mcm3
Chchd2	4.15349e-107	0.922301	0.996	0.774	1.28978e-102	6	Chchd2
Fam3c	4.39112e-107	0.711026	0.877	0.291	1.36357e-102	6	Fam3c
Slc6a8	4.74422e-107	0.302611	0.682	0.144	1.47322e-102	6	Slc6a8
Plp2	5.87083e-107	0.61634	0.923	0.285	1.82307e-102	6	Plp2
Lpgat1	7.20031e-107	0.504197	0.835	0.231	2.23591e-102	6	Lpgat1
Gpatch4	7.86202e-107	0.254607	0.529	0.089	2.44139e-102	6	Gpatch4
Bpgm	8.3713e-107	0.25491	0.636	0.126	2.59954e-102	6	Bpgm
Lage3	1.45336e-106	0.542535	0.858	0.277	4.51311e-102	6	Lage3
Pbdc1	3.10832e-106	0.599412	0.916	0.304	9.65225e-102	6	Pbdc1
Ect2	3.11674e-106	0.311801	0.513	0.085	9.67841e-102	6	Ect2
Tjp1	3.4417e-106	0.272732	0.598	0.109	1.06875e-101	6	Tjp1
Sult2b1	4.78817e-106	0.251257	0.513	0.079	1.48687e-101	6	Sult2b1
Eny2	5.90535e-106	0.669759	0.954	0.363	1.83379e-101	6	Eny2
Cbx1	6.20714e-106	0.590911	0.923	0.306	1.9275e-101	6	Cbx1
Nectin4	1.02758e-105	0.31838	0.605	0.113	3.19094e-101	6	Nectin4
Rif1	1.65757e-105	0.441983	0.801	0.207	5.14725e-101	6	Rif1
Wtip	2.34455e-105	0.304046	0.64	0.132	7.28053e-101	6	Wtip
Brix1	3.86576e-105	0.482693	0.839	0.243	1.20043e-100	6	Brix1
Ap4m1	4.04932e-105	0.260706	0.594	0.112	1.25744e-100	6	Ap4m1
Nucks1	6.8846e-105	0.946621	0.962	0.413	2.13788e-100	6	Nucks1
Atf5	7.63642e-105	0.51253	0.686	0.151	2.37134e-100	6	Atf5
Fgfr1	8.30924e-105	0.42015	0.82	0.195	2.58027e-100	6	Fgfr1
Cbx3	1.01741e-104	0.764305	0.954	0.371	3.15935e-100	6	Cbx3
Gar1	1.11601e-104	0.439265	0.828	0.227	3.46554e-100	6	Gar1
Smc4	1.37508e-104	0.896104	0.92	0.333	4.27005e-100	6	Smc4
Ccnb2	1.75524e-104	0.57709	0.571	0.105	5.45056e-100	6	Ccnb2
Ptma	1.82251e-104	0.981529	1	0.84	5.65944e-100	6	Ptma
Nsmce1	1.96927e-104	0.537628	0.854	0.263	6.11517e-100	6	Nsmce1
Alad	2.22327e-104	0.424873	0.812	0.214	6.90393e-100	6	Alad
Paics	2.71908e-104	0.594724	0.858	0.27	8.44357e-100	6	Paics
Rad51ap1	3.89397e-104	0.273966	0.536	0.093	1.20919e-99	6	Rad51ap1
Iffo2	5.41986e-104	0.30576	0.697	0.151	1.68303e-99	6	Iffo2
Tex30	5.52305e-104	0.381316	0.736	0.176	1.71507e-99	6	Tex30
Pnkd	5.71074e-104	0.454553	0.862	0.26	1.77335e-99	6	Pnkd
H2afz	6.06671e-104	1.12087	0.996	0.736	1.8839e-99	6	H2afz
Spc25	8.03241e-104	0.305892	0.498	0.081	2.4943e-99	6	Spc25
Tob1	8.14079e-104	0.489791	0.851	0.237	2.52796e-99	6	Tob1
Tpm1	8.40473e-104	0.616944	0.897	0.285	2.60992e-99	6	Tpm1
Yipf6	8.61028e-104	0.332005	0.697	0.164	2.67375e-99	6	Yipf6
Shcbp1	1.31866e-103	0.270314	0.533	0.091	4.09483e-99	6	Shcbp1
Alkbh2	1.74305e-103	0.299772	0.613	0.126	5.4127e-99	6	Alkbh2
Naa10	1.88498e-103	0.432904	0.858	0.249	5.85344e-99	6	Naa10
Psat1	2.24781e-103	0.276882	0.586	0.113	6.98012e-99	6	Psat1
Abhd11	3.15211e-103	0.393613	0.697	0.172	9.78825e-99	6	Abhd11
Fbxw7	3.3393e-103	0.443997	0.789	0.213	1.03695e-98	6	Fbxw7
Cox20	4.39619e-103	0.485575	0.835	0.246	1.36515e-98	6	Cox20
Exosc8	4.52417e-103	0.545566	0.893	0.288	1.40489e-98	6	Exosc8
Arhgap11a	7.28754e-103	0.338838	0.598	0.12	2.263e-98	6	Arhgap11a
Cdca8	7.4692e-103	0.584372	0.667	0.147	2.31941e-98	6	Cdca8
Lima1	9.35679e-103	0.417584	0.778	0.194	2.90557e-98	6	Lima1
Pglyrp1	1.0075e-102	0.442725	0.785	0.187	3.12858e-98	6	Pglyrp1
Rps19bp1	1.45399e-102	0.468672	0.816	0.244	4.51506e-98	6	Rps19bp1
Anln	1.51373e-102	0.372071	0.648	0.131	4.70059e-98	6	Anln
Rnaseh2c	1.53503e-102	0.589699	0.908	0.302	4.76673e-98	6	Rnaseh2c
Bub1	2.17181e-102	0.293401	0.521	0.09	6.74413e-98	6	Bub1
Kif11	2.48103e-102	0.339206	0.525	0.089	7.70436e-98	6	Kif11
Rad21	2.65817e-102	0.657299	0.9	0.296	8.25442e-98	6	Rad21
Map1lc3a	6.05332e-102	0.581904	0.908	0.293	1.87974e-97	6	Map1lc3a
Cdc123	6.32319e-102	0.45577	0.858	0.256	1.96354e-97	6	Cdc123
Bcl7c	9.49482e-102	0.574809	0.897	0.304	2.94843e-97	6	Bcl7c
Tubb4b	1.14854e-101	1.16522	0.962	0.421	3.56656e-97	6	Tubb4b
Epc2	1.26699e-101	0.409539	0.82	0.224	3.93438e-97	6	Epc2
Tacc3	1.38998e-101	0.424726	0.625	0.131	4.31629e-97	6	Tacc3
Nkap	1.76032e-101	0.370478	0.743	0.186	5.46631e-97	6	Nkap
Stmn1	2.38422e-101	0.877995	0.935	0.318	7.40373e-97	6	Stmn1
Cby1	2.92859e-101	0.272843	0.556	0.104	9.09415e-97	6	Cby1
Areg	4.25648e-101	0.644677	0.625	0.124	1.32176e-96	6	Areg
Cox14	4.5519e-101	0.705337	0.977	0.412	1.4135e-96	6	Cox14
Serf1	6.31828e-101	0.385554	0.778	0.199	1.96202e-96	6	Serf1
Nebl	7.35841e-101	0.278108	0.479	0.074	2.28501e-96	6	Nebl
Tmpo	8.93697e-101	0.615282	0.908	0.294	2.7752e-96	6	Tmpo
Bola1	1.68037e-100	0.39626	0.774	0.209	5.21805e-96	6	Bola1
Ppa2	2.08251e-100	0.332821	0.701	0.168	6.46681e-96	6	Ppa2
Gna11	2.84841e-100	0.259438	0.655	0.138	8.84515e-96	6	Gna11
Zfp367	3.4677e-100	0.327738	0.59	0.114	1.07683e-95	6	Zfp367
Rab28	4.18883e-100	0.323431	0.736	0.186	1.30076e-95	6	Rab28
Trim59	5.25127e-100	0.345649	0.678	0.149	1.63068e-95	6	Trim59
Dkc1	9.15881e-100	0.377301	0.732	0.182	2.84409e-95	6	Dkc1
Cdc45	9.73516e-100	0.255114	0.567	0.105	3.02306e-95	6	Cdc45
Atp1a1	1.0621e-99	0.788831	0.985	0.432	3.29813e-95	6	Atp1a1
Immp1l	1.62336e-99	0.365518	0.782	0.215	5.04101e-95	6	Immp1l
H2afx	1.67089e-99	0.605298	0.82	0.232	5.18862e-95	6	H2afx
Ift43	2.33442e-99	0.280614	0.678	0.151	7.24908e-95	6	Ift43
Vkorc1l1	2.55105e-99	0.258965	0.625	0.134	7.92178e-95	6	Vkorc1l1
Mgst3	2.55973e-99	0.432693	0.774	0.208	7.94873e-95	6	Mgst3
Gmnn	2.82349e-99	0.502557	0.82	0.224	8.7678e-95	6	Gmnn
Myc	2.91125e-99	0.353586	0.548	0.099	9.04032e-95	6	Myc
Swi5	3.38316e-99	0.768791	0.985	0.461	1.05057e-94	6	Swi5
Rin2	3.55831e-99	0.492239	0.839	0.251	1.10496e-94	6	Rin2
Tipin	7.86284e-99	0.406	0.732	0.18	2.44165e-94	6	Tipin
Lsm3	1.07178e-98	0.641736	0.897	0.325	3.32821e-94	6	Lsm3
Mcm2	1.29158e-98	0.364847	0.701	0.164	4.01076e-94	6	Mcm2
Atad2	1.74624e-98	0.719915	0.923	0.296	5.4226e-94	6	Atad2
Clspn	1.82942e-98	0.316204	0.605	0.12	5.68088e-94	6	Clspn
Ckap2	2.07851e-98	0.31308	0.506	0.086	6.4544e-94	6	Ckap2
Ccnb1	2.26877e-98	0.494461	0.536	0.097	7.04521e-94	6	Ccnb1
Ncoa7	3.4203e-98	0.480991	0.728	0.185	1.0621e-93	6	Ncoa7
Puf60	3.62718e-98	0.662077	0.939	0.37	1.12635e-93	6	Puf60
Acsl4	3.7513e-98	0.462623	0.812	0.235	1.16489e-93	6	Acsl4
Hes1	4.23971e-98	0.466883	0.728	0.167	1.31656e-93	6	Hes1
Ssx2ip	5.06804e-98	0.316573	0.659	0.151	1.57378e-93	6	Ssx2ip
Mcm5	6.1505e-98	0.366831	0.759	0.182	1.90991e-93	6	Mcm5
Ezh2	1.65054e-97	0.522385	0.835	0.24	5.12542e-93	6	Ezh2
Kif20b	1.80538e-97	0.368744	0.517	0.091	5.60626e-93	6	Kif20b
Cd151	1.84881e-97	0.384536	0.709	0.177	5.74112e-93	6	Cd151
Eif1ax	1.96368e-97	0.679887	0.954	0.384	6.0978e-93	6	Eif1ax
Pds5b	2.60904e-97	0.29291	0.678	0.157	8.10184e-93	6	Pds5b
Rrm2	3.08464e-97	0.344499	0.559	0.102	9.57873e-93	6	Rrm2
Ndufaf2	3.09774e-97	0.347607	0.651	0.153	9.61942e-93	6	Ndufaf2
Tinagl1	3.28313e-97	0.259695	0.483	0.077	1.01951e-92	6	Tinagl1
Bcas2	3.3885e-97	0.680477	0.977	0.411	1.05223e-92	6	Bcas2
Sart3	3.57249e-97	0.267143	0.659	0.149	1.10936e-92	6	Sart3
Aspm	4.30142e-97	0.362936	0.464	0.074	1.33572e-92	6	Aspm
Lyar	7.77419e-97	0.541187	0.835	0.267	2.41412e-92	6	Lyar
Sssca1	1.16485e-96	0.385755	0.805	0.228	3.61722e-92	6	Sssca1
Pycr2	1.30484e-96	0.394807	0.782	0.217	4.05192e-92	6	Pycr2
Pi4k2b	1.41088e-96	0.400727	0.724	0.188	4.3812e-92	6	Pi4k2b
Larp7	1.90796e-96	0.44759	0.785	0.222	5.92478e-92	6	Larp7
Atrx	2.02194e-96	0.894397	0.977	0.466	6.27874e-92	6	Atrx
Hsd17b10	2.03349e-96	0.559092	0.881	0.305	6.3146e-92	6	Hsd17b10
Med19	2.07492e-96	0.370158	0.713	0.177	6.44325e-92	6	Med19
Ssbp1	2.17208e-96	0.512103	0.877	0.3	6.74497e-92	6	Ssbp1
Zfp706	2.30019e-96	0.742237	0.958	0.415	7.14279e-92	6	Zfp706
Mta3	2.61164e-96	0.312487	0.728	0.182	8.10992e-92	6	Mta3
Hdgf	3.94629e-96	0.697154	0.966	0.393	1.22544e-91	6	Hdgf
Nusap1	4.35633e-96	0.470693	0.521	0.094	1.35277e-91	6	Nusap1
Prdx2	5.33308e-96	0.859743	0.969	0.477	1.65608e-91	6	Prdx2
Larp1b	8.01291e-96	0.377314	0.751	0.198	2.48825e-91	6	Larp1b
Fdps	8.33182e-96	0.446272	0.732	0.188	2.58728e-91	6	Fdps
Dnlz	9.9064e-96	0.348589	0.743	0.2	3.07623e-91	6	Dnlz
Top2a	1.10219e-95	0.761455	0.762	0.205	3.42262e-91	6	Top2a
Larp4	1.11605e-95	0.44422	0.893	0.288	3.46566e-91	6	Larp4
Golph3	1.6284e-95	0.504819	0.912	0.317	5.05668e-91	6	Golph3
Alyref	2.26896e-95	0.564612	0.874	0.29	7.0458e-91	6	Alyref
Haus3	4.66134e-95	0.250347	0.632	0.135	1.44749e-90	6	Haus3
Kif23	5.62337e-95	0.332891	0.632	0.134	1.74623e-90	6	Kif23
Atf7	6.01272e-95	0.28789	0.644	0.144	1.86713e-90	6	Atf7
Ssna1	6.86051e-95	0.513273	0.851	0.282	2.13039e-90	6	Ssna1
Abcd3	7.2033e-95	0.256261	0.605	0.129	2.23684e-90	6	Abcd3
Cyc1	7.92902e-95	0.673702	0.939	0.385	2.4622e-90	6	Cyc1
Tjp2	9.57312e-95	0.255394	0.644	0.139	2.97274e-90	6	Tjp2
Hmgn2	1.07005e-94	0.673912	0.897	0.313	3.32284e-90	6	Hmgn2
Bcap31	1.49578e-94	0.740364	0.958	0.428	4.64484e-90	6	Bcap31
Gins2	2.31111e-94	0.340996	0.655	0.148	7.1767e-90	6	Gins2
Cmas	2.36961e-94	0.656463	0.851	0.281	7.35836e-90	6	Cmas
Tfdp2	2.69989e-94	0.268785	0.628	0.133	8.38398e-90	6	Tfdp2
Erf	3.02907e-94	0.257657	0.686	0.156	9.40617e-90	6	Erf
Psma7	3.06831e-94	0.825328	1	0.572	9.52802e-90	6	Psma7
Rrm1	5.60992e-94	0.375889	0.716	0.177	1.74205e-89	6	Rrm1
Pxdc1	1.17061e-93	0.655477	0.789	0.229	3.6351e-89	6	Pxdc1
Nup54	1.30933e-93	0.325587	0.728	0.187	4.06587e-89	6	Nup54
Cox6a1	1.36367e-93	0.77763	0.992	0.519	4.23459e-89	6	Cox6a1
Akt1s1	1.36926e-93	0.318874	0.682	0.164	4.25197e-89	6	Akt1s1
Mbd1	1.52879e-93	0.33209	0.625	0.14	4.74736e-89	6	Mbd1
Slc29a1	1.72741e-93	0.537326	0.805	0.241	5.36413e-89	6	Slc29a1
Topbp1	2.08437e-93	0.442261	0.808	0.226	6.47261e-89	6	Topbp1
Nop14	2.44998e-93	0.387707	0.774	0.218	7.60793e-89	6	Nop14
Slbp	2.60169e-93	0.810491	0.943	0.38	8.07903e-89	6	Slbp
Rbbp7	3.00288e-93	0.601899	0.885	0.306	9.32485e-89	6	Rbbp7
2210016L21Rik	3.20822e-93	0.345845	0.678	0.17	9.9625e-89	6	2210016L21Rik
Dnajc21	3.27139e-93	0.508305	0.87	0.288	1.01587e-88	6	Dnajc21
Polr2j	4.69856e-93	0.59598	0.931	0.352	1.45905e-88	6	Polr2j
Ift74	5.12762e-93	0.276859	0.571	0.118	1.59228e-88	6	Ift74
Snrpb	5.14324e-93	0.79071	0.985	0.529	1.59713e-88	6	Snrpb
Ptms	5.32622e-93	0.959375	0.992	0.514	1.65395e-88	6	Ptms
Nop56	6.51192e-93	0.532601	0.912	0.312	2.02215e-88	6	Nop56
Ssb	7.68844e-93	0.721739	0.977	0.461	2.38749e-88	6	Ssb
Gclm	1.11166e-92	0.449286	0.808	0.24	3.45203e-88	6	Gclm
Pdlim4	1.13643e-92	0.477314	0.789	0.223	3.52896e-88	6	Pdlim4
Baz1b	1.32569e-92	0.55994	0.881	0.298	4.11666e-88	6	Baz1b
Mrps6	1.71296e-92	0.286864	0.693	0.169	5.31926e-88	6	Mrps6
Mis18bp1	2.23402e-92	0.252199	0.437	0.068	6.93731e-88	6	Mis18bp1
Nono	2.66991e-92	0.677323	0.958	0.413	8.29087e-88	6	Nono
Upf3b	3.07029e-92	0.389697	0.747	0.205	9.53419e-88	6	Upf3b
Uhrf1	3.67725e-92	0.279804	0.644	0.139	1.14189e-87	6	Uhrf1
Gkap1	4.4858e-92	0.252488	0.621	0.135	1.39298e-87	6	Gkap1
Dnttip2	4.98676e-92	0.464167	0.92	0.316	1.54854e-87	6	Dnttip2
Rrp15	7.13758e-92	0.320642	0.682	0.17	2.21643e-87	6	Rrp15
Lig1	1.05435e-91	0.408983	0.766	0.199	3.27407e-87	6	Lig1
2010111I01Rik	1.80437e-91	0.592333	0.946	0.355	5.60313e-87	6	2010111I01Rik
Trim44	2.411e-91	0.368475	0.736	0.2	7.48688e-87	6	Trim44
C1galt1	2.46767e-91	0.38933	0.736	0.2	7.66284e-87	6	C1galt1
Isyna1	4.01587e-91	0.38698	0.782	0.223	1.24705e-86	6	Isyna1
Stk16	4.4039e-91	0.328267	0.751	0.205	1.36754e-86	6	Stk16
Ntmt1	5.00891e-91	0.255667	0.613	0.137	1.55542e-86	6	Ntmt1
Sft2d2	5.63357e-91	0.32344	0.751	0.199	1.74939e-86	6	Sft2d2
Ddx27	7.72196e-91	0.385579	0.774	0.219	2.3979e-86	6	Ddx27
Arhgef12	1.05735e-90	0.262235	0.724	0.177	3.28337e-86	6	Arhgef12
Lnpk	2.14245e-90	0.250815	0.559	0.116	6.65296e-86	6	Lnpk
Cox7a2	2.66407e-90	0.765417	0.996	0.585	8.27275e-86	6	Cox7a2
Chaf1a	2.84917e-90	0.282253	0.598	0.128	8.84753e-86	6	Chaf1a
Vps72	2.8955e-90	0.307885	0.72	0.188	8.9914e-86	6	Vps72
Ahctf1	5.68028e-90	0.323943	0.747	0.203	1.7639e-85	6	Ahctf1
Tcf7l2	6.97431e-90	0.285119	0.743	0.189	2.16573e-85	6	Tcf7l2
Zfand2b	1.07284e-89	0.314575	0.72	0.191	3.33149e-85	6	Zfand2b
Cltb	1.28e-89	0.456041	0.862	0.275	3.97477e-85	6	Cltb
Pfdn4	1.36475e-89	0.37346	0.793	0.235	4.23795e-85	6	Pfdn4
Timm9	1.37451e-89	0.258881	0.659	0.156	4.26827e-85	6	Timm9
Mrps17	1.50962e-89	0.409061	0.854	0.276	4.68782e-85	6	Mrps17
Srebf1	1.71981e-89	0.394821	0.625	0.146	5.34052e-85	6	Srebf1
Actl6a	1.76187e-89	0.414484	0.847	0.263	5.47114e-85	6	Actl6a
Fen1	2.26336e-89	0.30492	0.678	0.167	7.02841e-85	6	Fen1
Cyhr1	3.47316e-89	0.35201	0.785	0.228	1.07852e-84	6	Cyhr1
Smc3	3.71514e-89	0.557486	0.885	0.306	1.15366e-84	6	Smc3
Gdi1	4.51473e-89	0.2641	0.663	0.158	1.40196e-84	6	Gdi1
Pgrmc2	4.7973e-89	0.330645	0.686	0.178	1.4897e-84	6	Pgrmc2
Ndufb9	5.04947e-89	0.840088	0.977	0.555	1.56801e-84	6	Ndufb9
Ssrp1	6.06286e-89	0.574059	0.877	0.319	1.8827e-84	6	Ssrp1
Aurka	8.23233e-89	0.374448	0.429	0.071	2.55638e-84	6	Aurka
Cox7b	9.05468e-89	0.799284	0.989	0.532	2.81175e-84	6	Cox7b
Acp1	9.9988e-89	0.538085	0.9	0.323	3.10493e-84	6	Acp1
Phf14	1.08773e-88	0.420297	0.839	0.269	3.37774e-84	6	Phf14
Dnttip1	1.10956e-88	0.326262	0.801	0.235	3.44552e-84	6	Dnttip1
Slco2a1	1.19595e-88	0.327199	0.536	0.101	3.71379e-84	6	Slco2a1
Nxt1	1.53417e-88	0.37173	0.785	0.232	4.76406e-84	6	Nxt1
Ppp1cc	2.2311e-88	0.642313	0.966	0.422	6.92823e-84	6	Ppp1cc
Zrsr2	5.45024e-88	0.409942	0.874	0.288	1.69246e-83	6	Zrsr2
Slc35a1	6.85661e-88	0.297109	0.636	0.156	2.12918e-83	6	Slc35a1
Rdx	7.78498e-88	0.570388	0.927	0.357	2.41747e-83	6	Rdx
Lsm7	1.7859e-87	0.387975	0.858	0.273	5.54577e-83	6	Lsm7
Dnajc9	2.09094e-87	0.380645	0.785	0.216	6.493e-83	6	Dnajc9
Timm17b	2.55214e-87	0.354963	0.824	0.256	7.92515e-83	6	Timm17b
Wipi2	3.3684e-87	0.313512	0.759	0.212	1.04599e-82	6	Wipi2
Chchd5	4.05473e-87	0.280951	0.613	0.144	1.25912e-82	6	Chchd5
Nasp	4.49325e-87	0.634449	0.916	0.342	1.39529e-82	6	Nasp
Ilkap	4.77857e-87	0.385696	0.862	0.278	1.48389e-82	6	Ilkap
Dynll1	7.5819e-87	0.869946	0.996	0.604	2.35441e-82	6	Dynll1
Mki67	8.3005e-87	0.77681	0.759	0.226	2.57755e-82	6	Mki67
4931406C07Rik	8.46311e-87	0.281126	0.556	0.117	2.62805e-82	6	4931406C07Rik
Zfp326	9.96704e-87	0.39511	0.851	0.276	3.09506e-82	6	Zfp326
Terf1	1.01448e-86	0.30694	0.613	0.14	3.15027e-82	6	Terf1
Fbxo3	1.18321e-86	0.260393	0.655	0.161	3.67422e-82	6	Fbxo3
Timm10	1.35053e-86	0.305058	0.709	0.191	4.19382e-82	6	Timm10
Tspan3	1.47866e-86	0.388356	0.808	0.245	4.59169e-82	6	Tspan3
Desi1	1.57975e-86	0.305069	0.674	0.171	4.90559e-82	6	Desi1
Hsp90ab1	1.89587e-86	0.793642	1	0.753	5.88725e-82	6	Hsp90ab1
Arpc5l	2.08285e-86	0.522753	0.893	0.324	6.46788e-82	6	Arpc5l
Gpx4	2.2193e-86	0.735914	0.996	0.635	6.8916e-82	6	Gpx4
Rangap1	2.51627e-86	0.394458	0.751	0.209	7.81378e-82	6	Rangap1
Hspd1	2.71021e-86	0.74219	0.95	0.411	8.41602e-82	6	Hspd1
Zfp511	2.80974e-86	0.276769	0.674	0.172	8.7251e-82	6	Zfp511
Dnmt1	3.09441e-86	0.392168	0.751	0.21	9.60907e-82	6	Dnmt1
Mpst	3.64563e-86	0.314373	0.67	0.171	1.13208e-81	6	Mpst
Set	6.2943e-86	0.769882	0.992	0.519	1.95457e-81	6	Set
Hat1	6.77155e-86	0.483781	0.854	0.288	2.10277e-81	6	Hat1
Cct7	7.83566e-86	0.674366	0.946	0.435	2.43321e-81	6	Cct7
Lmna	9.52624e-86	0.881289	0.985	0.482	2.95818e-81	6	Lmna
Itpa	9.7227e-86	0.299565	0.709	0.189	3.01919e-81	6	Itpa
Zzz3	9.93795e-86	0.300424	0.716	0.19	3.08603e-81	6	Zzz3
Etnk1	1.23796e-85	0.53617	0.912	0.313	3.84424e-81	6	Etnk1
Plk1	1.23968e-85	0.279498	0.402	0.062	3.84958e-81	6	Plk1
Rabl6	1.42248e-85	0.339064	0.789	0.24	4.41724e-81	6	Rabl6
Commd2	1.45123e-85	0.367392	0.805	0.249	4.50649e-81	6	Commd2
Ubap2	1.70492e-85	0.275961	0.743	0.201	5.29427e-81	6	Ubap2
Nudt5	1.95859e-85	0.374513	0.793	0.24	6.08202e-81	6	Nudt5
Snrpd2	1.97268e-85	0.712996	0.973	0.475	6.12577e-81	6	Snrpd2
Sptan1	2.41115e-85	0.48032	0.866	0.295	7.48734e-81	6	Sptan1
Ppih	2.57874e-85	0.323546	0.782	0.224	8.00777e-81	6	Ppih
Naxe	3.83289e-85	0.490926	0.801	0.27	1.19023e-80	6	Naxe
Golt1b	4.70096e-85	0.382185	0.747	0.206	1.45979e-80	6	Golt1b
Ncl	4.76212e-85	0.806828	1	0.668	1.47878e-80	6	Ncl
Apex1	6.1986e-85	0.342556	0.732	0.201	1.92485e-80	6	Apex1
Pcna	6.77781e-85	0.501478	0.874	0.297	2.10471e-80	6	Pcna
Ndufa5	7.55764e-85	0.576291	0.927	0.365	2.34687e-80	6	Ndufa5
Tomm7	8.35464e-85	0.70643	0.981	0.501	2.59437e-80	6	Tomm7
Gatad1	1.1399e-84	0.488273	0.835	0.294	3.53975e-80	6	Gatad1
Exosc4	1.20966e-84	0.376449	0.812	0.262	3.75637e-80	6	Exosc4
Cdkn3	1.2718e-84	0.342959	0.441	0.076	3.94933e-80	6	Cdkn3
Acadl	1.37857e-84	0.441423	0.851	0.269	4.28086e-80	6	Acadl
Aurkb	1.41682e-84	0.250605	0.483	0.091	4.39967e-80	6	Aurkb
Afdn	1.86396e-84	0.349991	0.797	0.233	5.78815e-80	6	Afdn
Psmc2	1.88361e-84	0.550586	0.916	0.365	5.84918e-80	6	Psmc2
Dpm3	1.93599e-84	0.512026	0.87	0.318	6.01182e-80	6	Dpm3
Ube2a	2.21214e-84	0.664881	0.95	0.434	6.86937e-80	6	Ube2a
Cd3eap	2.54475e-84	0.273997	0.613	0.143	7.9022e-80	6	Cd3eap
Arl6ip4	2.84226e-84	0.398056	0.824	0.262	8.82608e-80	6	Arl6ip4
Timm50	2.95537e-84	0.335494	0.808	0.24	9.1773e-80	6	Timm50
Wasl	3.18887e-84	0.31962	0.747	0.207	9.9024e-80	6	Wasl
Pole3	3.98979e-84	0.346679	0.778	0.229	1.23895e-79	6	Pole3
Mat2a	4.14114e-84	0.601676	0.935	0.393	1.28595e-79	6	Mat2a
Nbdy	4.87678e-84	0.301801	0.663	0.172	1.51439e-79	6	Nbdy
Mpc2	5.10471e-84	0.640685	0.966	0.428	1.58517e-79	6	Mpc2
Ube2c	5.22759e-84	1.09594	0.659	0.171	1.62332e-79	6	Ube2c
Cct5	5.43919e-84	0.670444	0.969	0.45	1.68903e-79	6	Cct5
Morf4l2	6.48385e-84	0.561587	0.95	0.388	2.01343e-79	6	Morf4l2
Lap3	7.65473e-84	0.617792	0.854	0.312	2.37702e-79	6	Lap3
Utp3	8.99088e-84	0.49279	0.866	0.319	2.79194e-79	6	Utp3
Hist1h1e	1.09905e-83	0.503377	0.567	0.124	3.41287e-79	6	Hist1h1e
Bod1l	1.18355e-83	0.457406	0.87	0.304	3.67529e-79	6	Bod1l
Mid1ip1	1.33966e-83	0.25193	0.632	0.152	4.16006e-79	6	Mid1ip1
Pola1	1.37049e-83	0.309865	0.613	0.142	4.25579e-79	6	Pola1
Timm17a	1.90933e-83	0.545491	0.923	0.365	5.92904e-79	6	Timm17a
Rfc2	1.97999e-83	0.487691	0.839	0.289	6.14847e-79	6	Rfc2
Cdkn2b	2.03345e-83	0.268388	0.418	0.068	6.31446e-79	6	Cdkn2b
Atpif1	2.54769e-83	0.737955	0.992	0.522	7.91133e-79	6	Atpif1
Cp	2.76554e-83	0.463426	0.636	0.148	8.58782e-79	6	Cp
Aldoc	3.71586e-83	0.354946	0.544	0.119	1.15388e-78	6	Aldoc
Prmt1	5.53164e-83	0.537117	0.908	0.348	1.71774e-78	6	Prmt1
Phf5a	5.933e-83	0.443704	0.912	0.331	1.84237e-78	6	Phf5a
Dpy30	7.52884e-83	0.434349	0.854	0.282	2.33793e-78	6	Dpy30
Noct	7.53891e-83	0.658214	0.793	0.266	2.34106e-78	6	Noct
Idh3g	8.22304e-83	0.509004	0.851	0.318	2.5535e-78	6	Idh3g
Tusc3	1.07342e-82	0.364713	0.782	0.234	3.33329e-78	6	Tusc3
Hist1h2ap	1.09691e-82	0.822583	0.571	0.129	3.40624e-78	6	Hist1h2ap
N4bp2l2	1.12578e-82	0.424146	0.92	0.331	3.4959e-78	6	N4bp2l2
Arpc1a	1.54386e-82	0.582622	0.9	0.374	4.79414e-78	6	Arpc1a
Brd8	1.57383e-82	0.346217	0.805	0.243	4.88723e-78	6	Brd8
Mrpl15	1.72061e-82	0.401643	0.847	0.283	5.343e-78	6	Mrpl15
Fubp1	2.13375e-82	0.541544	0.943	0.389	6.62592e-78	6	Fubp1
Rbx1	2.31932e-82	0.698813	1	0.561	7.20218e-78	6	Rbx1
Gm26532	2.95595e-82	0.308145	0.663	0.164	9.17912e-78	6	Gm26532
Eva1b	3.26474e-82	0.336636	0.759	0.213	1.0138e-77	6	Eva1b
Mrfap1	3.58131e-82	0.698516	0.977	0.55	1.11211e-77	6	Mrfap1
Sf3b4	5.10647e-82	0.331532	0.759	0.225	1.58571e-77	6	Sf3b4
Inhbb	5.1145e-82	0.262461	0.437	0.075	1.58821e-77	6	Inhbb
Atp5g2	5.1675e-82	0.750027	0.989	0.596	1.60466e-77	6	Atp5g2
Topors	5.52613e-82	0.495771	0.831	0.282	1.71603e-77	6	Topors
2410004B18Rik	6.1913e-82	0.258801	0.693	0.187	1.92259e-77	6	2410004B18Rik
Serbp1	6.75465e-82	0.736968	0.989	0.583	2.09752e-77	6	Serbp1
Eif3l	7.11837e-82	0.46777	0.866	0.314	2.21047e-77	6	Eif3l
Tnfaip1	8.22576e-82	0.260925	0.69	0.178	2.55434e-77	6	Tnfaip1
Cox6c	1.46705e-81	0.805599	0.989	0.627	4.55563e-77	6	Cox6c
Snrpg	1.47304e-81	0.621175	0.954	0.432	4.57424e-77	6	Snrpg
Tax1bp3	1.59365e-81	0.321352	0.751	0.221	4.94875e-77	6	Tax1bp3
Eif3b	1.66133e-81	0.480818	0.923	0.343	5.15892e-77	6	Eif3b
Impa1	1.77684e-81	0.34127	0.743	0.224	5.51763e-77	6	Impa1
F2rl1	1.94175e-81	0.280787	0.471	0.084	6.02972e-77	6	F2rl1
Ran	2.05187e-81	0.869313	0.996	0.56	6.37169e-77	6	Ran
Rfxap	2.06133e-81	0.316027	0.816	0.26	6.40106e-77	6	Rfxap
Arid2	2.07559e-81	0.257311	0.663	0.173	6.44532e-77	6	Arid2
Ctbp2	2.49504e-81	0.297327	0.667	0.179	7.74785e-77	6	Ctbp2
Man1a2	3.18491e-81	0.414412	0.851	0.29	9.8901e-77	6	Man1a2
Lsm8	3.46706e-81	0.460029	0.858	0.294	1.07663e-76	6	Lsm8
S100a10	5.61897e-81	0.892975	0.989	0.603	1.74486e-76	6	S100a10
Rabggtb	8.30062e-81	0.367651	0.789	0.246	2.57759e-76	6	Rabggtb
Pura	9.98305e-81	0.426361	0.897	0.318	3.10004e-76	6	Pura
Las1l	1.14404e-80	0.274794	0.709	0.193	3.5526e-76	6	Las1l
Mcrs1	1.19589e-80	0.253245	0.682	0.184	3.71361e-76	6	Mcrs1
Rrs1	1.27311e-80	0.261111	0.636	0.159	3.95339e-76	6	Rrs1
Ccdc85b	1.46142e-80	0.286142	0.713	0.193	4.53815e-76	6	Ccdc85b
Kif22	1.69803e-80	0.279629	0.464	0.088	5.27289e-76	6	Kif22
Mrps12	1.89439e-80	0.305638	0.785	0.242	5.88264e-76	6	Mrps12
Ccni	1.89748e-80	0.471958	0.912	0.349	5.89226e-76	6	Ccni
Ehmt1	2.02526e-80	0.279029	0.663	0.178	6.28904e-76	6	Ehmt1
Pin4	2.33213e-80	0.372819	0.851	0.288	7.24197e-76	6	Pin4
Grpel1	6.00745e-80	0.519015	0.908	0.368	1.86549e-75	6	Grpel1
Zfp395	7.20137e-80	0.269788	0.655	0.168	2.23624e-75	6	Zfp395
Hax1	7.92148e-80	0.333919	0.762	0.233	2.45986e-75	6	Hax1
Ndufc1	9.38692e-80	0.596269	0.962	0.433	2.91492e-75	6	Ndufc1
Pgf	1.12308e-79	0.281485	0.536	0.111	3.48749e-75	6	Pgf
Ift22	1.2112e-79	0.250922	0.605	0.148	3.76115e-75	6	Ift22
Lsm2	1.33157e-79	0.378602	0.82	0.253	4.13491e-75	6	Lsm2
Gabarapl1	1.76513e-79	0.371767	0.797	0.246	5.48124e-75	6	Gabarapl1
Hras	1.8763e-79	0.473193	0.893	0.336	5.82647e-75	6	Hras
Mtdh	3.07012e-79	0.68137	0.966	0.479	9.53363e-75	6	Mtdh
Dek	3.62304e-79	0.690994	0.977	0.473	1.12506e-74	6	Dek
Cnpy2	3.94296e-79	0.452988	0.847	0.293	1.22441e-74	6	Cnpy2
Mphosph6	5.87464e-79	0.283051	0.709	0.197	1.82425e-74	6	Mphosph6
Dbf4	7.57609e-79	0.322683	0.648	0.166	2.3526e-74	6	Dbf4
Ncaph2	8.11849e-79	0.34884	0.778	0.241	2.52103e-74	6	Ncaph2
Mrps21	9.23986e-79	0.536678	0.95	0.401	2.86925e-74	6	Mrps21
Asf1a	9.62246e-79	0.25895	0.625	0.16	2.98806e-74	6	Asf1a
Pmpcb	1.17807e-78	0.324584	0.747	0.229	3.65826e-74	6	Pmpcb
Tmem165	1.18485e-78	0.351729	0.808	0.259	3.67931e-74	6	Tmem165
Ier2	1.45534e-78	0.987243	0.992	0.656	4.51927e-74	6	Ier2
Knop1	1.46415e-78	0.339126	0.736	0.217	4.54662e-74	6	Knop1
Ndufab1	1.71622e-78	0.599822	0.969	0.439	5.32939e-74	6	Ndufab1
S100a11	2.17575e-78	0.776735	1	0.677	6.75634e-74	6	S100a11
Brcc3	2.45058e-78	0.273001	0.686	0.19	7.60979e-74	6	Brcc3
Taf13	3.01611e-78	0.260923	0.736	0.213	9.36593e-74	6	Taf13
Cops5	3.36112e-78	0.414782	0.835	0.294	1.04373e-73	6	Cops5
Cops7a	3.43752e-78	0.267072	0.67	0.182	1.06745e-73	6	Cops7a
Pom121	4.59208e-78	0.262225	0.701	0.198	1.42598e-73	6	Pom121
Pigp	5.06472e-78	0.267388	0.69	0.189	1.57275e-73	6	Pigp
Usp1	5.74392e-78	0.342021	0.751	0.221	1.78366e-73	6	Usp1
Siva1	6.05754e-78	0.470061	0.881	0.302	1.88105e-73	6	Siva1
Spp1	7.27671e-78	1.21294	0.989	0.72	2.25964e-73	6	Spp1
Hist1h2ae	7.68157e-78	0.842062	0.563	0.132	2.38536e-73	6	Hist1h2ae
Srrt	7.87904e-78	0.326999	0.812	0.26	2.44668e-73	6	Srrt
Fip1l1	9.2457e-78	0.407138	0.889	0.328	2.87107e-73	6	Fip1l1
Cox7c	9.33309e-78	0.689988	0.996	0.609	2.89821e-73	6	Cox7c
Rbm8a	9.56466e-78	0.607819	0.962	0.459	2.97012e-73	6	Rbm8a
Dhx36	1.03048e-77	0.378441	0.82	0.285	3.19994e-73	6	Dhx36
Eci1	1.06217e-77	0.339501	0.774	0.242	3.29835e-73	6	Eci1
Snrpe	1.07227e-77	0.67719	0.996	0.521	3.32971e-73	6	Snrpe
Zcrb1	1.21403e-77	0.563036	0.95	0.415	3.76991e-73	6	Zcrb1
Cul1	1.24861e-77	0.425198	0.908	0.35	3.87731e-73	6	Cul1
Hnrnpab	1.55334e-77	0.677238	0.985	0.514	4.82357e-73	6	Hnrnpab
Taf1	1.56817e-77	0.308411	0.724	0.211	4.86965e-73	6	Taf1
Prkca	1.81685e-77	0.265181	0.651	0.162	5.64185e-73	6	Prkca
Krtcap2	2.61972e-77	0.6656	0.969	0.465	8.13501e-73	6	Krtcap2
Pfdn2	2.95992e-77	0.565423	0.981	0.458	9.19143e-73	6	Pfdn2
Cfap20	3.02209e-77	0.341305	0.743	0.222	9.3845e-73	6	Cfap20
Hars	3.09636e-77	0.273542	0.762	0.224	9.61512e-73	6	Hars
Tmem183a	3.18631e-77	0.276324	0.755	0.23	9.89444e-73	6	Tmem183a
Errfi1	3.7646e-77	0.541162	0.885	0.324	1.16902e-72	6	Errfi1
Ociad1	4.28071e-77	0.336004	0.82	0.274	1.32929e-72	6	Ociad1
Chd6	5.43191e-77	0.288784	0.69	0.193	1.68677e-72	6	Chd6
Arhgap5	6.40008e-77	0.361757	0.805	0.254	1.98742e-72	6	Arhgap5
Pitpnb	8.41993e-77	0.344444	0.759	0.24	2.61464e-72	6	Pitpnb
Med28	9.72767e-77	0.526994	0.897	0.374	3.02073e-72	6	Med28
Dap	1.01883e-76	0.535807	0.912	0.353	3.16377e-72	6	Dap
Chka	1.06192e-76	0.573047	0.881	0.32	3.29758e-72	6	Chka
Mrps5	1.11519e-76	0.257716	0.709	0.201	3.46301e-72	6	Mrps5
Rnf6	1.61989e-76	0.341332	0.789	0.262	5.03025e-72	6	Rnf6
Polr2m	1.69404e-76	0.391291	0.824	0.279	5.26049e-72	6	Polr2m
Zranb2	1.84038e-76	0.445576	0.835	0.298	5.71493e-72	6	Zranb2
Ranbp1	2.01774e-76	0.685219	0.958	0.443	6.26568e-72	6	Ranbp1
1110038F14Rik	2.13076e-76	0.255206	0.709	0.205	6.61665e-72	6	1110038F14Rik
Adrm1	2.43178e-76	0.400729	0.889	0.326	7.55142e-72	6	Adrm1
Aak1	2.96003e-76	0.263243	0.701	0.197	9.19177e-72	6	Aak1
Prc1	3.37111e-76	0.473621	0.552	0.127	1.04683e-71	6	Prc1
Armc1	4.1534e-76	0.321862	0.705	0.213	1.28976e-71	6	Armc1
Cep57	4.48839e-76	0.284385	0.667	0.18	1.39378e-71	6	Cep57
Selenoh	5.23237e-76	0.471427	0.847	0.29	1.62481e-71	6	Selenoh
B230219D22Rik	6.08703e-76	0.316799	0.774	0.241	1.89021e-71	6	B230219D22Rik
Amd1	7.38893e-76	0.280781	0.67	0.18	2.29449e-71	6	Amd1
Sox9	7.66701e-76	0.252038	0.586	0.127	2.38084e-71	6	Sox9
Ltbp3	8.20898e-76	0.260432	0.621	0.155	2.54914e-71	6	Ltbp3
Dctpp1	8.3522e-76	0.452653	0.812	0.275	2.59361e-71	6	Dctpp1
Atp5g3	8.9748e-76	0.638281	0.981	0.483	2.78694e-71	6	Atp5g3
Fkbp4	1.28019e-75	0.474539	0.789	0.269	3.97538e-71	6	Fkbp4
Sae1	1.31899e-75	0.347448	0.805	0.258	4.09587e-71	6	Sae1
Psph	1.73586e-75	0.265213	0.582	0.146	5.39036e-71	6	Psph
Naa20	2.12743e-75	0.437396	0.874	0.32	6.60631e-71	6	Naa20
Pfdn1	2.14635e-75	0.478781	0.931	0.364	6.66505e-71	6	Pfdn1
Eif5b	2.56367e-75	0.590408	0.966	0.456	7.96096e-71	6	Eif5b
Mcm4	2.85613e-75	0.29776	0.678	0.182	8.86913e-71	6	Mcm4
Trf	3.04194e-75	0.830746	0.92	0.39	9.44615e-71	6	Trf
Atg101	3.96494e-75	0.381652	0.881	0.308	1.23123e-70	6	Atg101
Chtop	4.33394e-75	0.365417	0.808	0.279	1.34582e-70	6	Chtop
Cyb5r3	5.80442e-75	0.474735	0.835	0.293	1.80245e-70	6	Cyb5r3
Bri3bp	6.87677e-75	0.267794	0.667	0.185	2.13544e-70	6	Bri3bp
Cops6	7.235e-75	0.480058	0.893	0.358	2.24668e-70	6	Cops6
Rfc1	7.79136e-75	0.317903	0.724	0.22	2.41945e-70	6	Rfc1
Skp1a	9.83607e-75	0.40561	0.831	0.301	3.0544e-70	6	Skp1a
Banf1	1.11221e-74	0.507913	0.9	0.354	3.45373e-70	6	Banf1
Grsf1	1.19588e-74	0.265765	0.674	0.188	3.71358e-70	6	Grsf1
Med30	1.35686e-74	0.310274	0.766	0.241	4.21344e-70	6	Med30
Pgp	1.41344e-74	0.452979	0.862	0.32	4.38915e-70	6	Pgp
Ahcyl1	1.58015e-74	0.31493	0.755	0.239	4.90683e-70	6	Ahcyl1
Kcnq1ot1	1.69755e-74	0.425154	0.751	0.228	5.27141e-70	6	Kcnq1ot1
Rell1	2.37288e-74	0.312543	0.766	0.237	7.3685e-70	6	Rell1
Nol12	2.57759e-74	0.345532	0.782	0.254	8.00419e-70	6	Nol12
Polr2k	2.82499e-74	0.387075	0.897	0.334	8.77245e-70	6	Polr2k
Rnps1	3.03641e-74	0.377407	0.824	0.279	9.42898e-70	6	Rnps1
Cers5	3.26729e-74	0.321721	0.716	0.219	1.01459e-69	6	Cers5
Gm8186	3.96192e-74	0.253009	0.674	0.188	1.2303e-69	6	Gm8186
Psmg3	4.19446e-74	0.259233	0.609	0.16	1.30251e-69	6	Psmg3
Espn	4.58305e-74	0.250895	0.479	0.096	1.42317e-69	6	Espn
Mbd3	4.71924e-74	0.412925	0.854	0.307	1.46547e-69	6	Mbd3
Brd1	4.77528e-74	0.498237	0.935	0.4	1.48287e-69	6	Brd1
Jun	5.10315e-74	1.09704	0.981	0.678	1.58468e-69	6	Jun
Pfdn6	5.17956e-74	0.432869	0.881	0.324	1.60841e-69	6	Pfdn6
Sap30l	5.25447e-74	0.342201	0.843	0.292	1.63167e-69	6	Sap30l
Thoc7	5.56513e-74	0.415487	0.9	0.338	1.72814e-69	6	Thoc7
Sumo2	5.58936e-74	0.700514	0.989	0.578	1.73566e-69	6	Sumo2
Mid1	6.9917e-74	0.353778	0.812	0.28	2.17113e-69	6	Mid1
Elof1	7.36628e-74	0.451529	0.889	0.346	2.28745e-69	6	Elof1
Abcf2	8.99735e-74	0.254563	0.674	0.188	2.79395e-69	6	Abcf2
Ube2s	1.26273e-73	0.792262	0.985	0.556	3.92116e-69	6	Ube2s
Ube2q2	1.2869e-73	0.289076	0.644	0.174	3.99622e-69	6	Ube2q2
Fbxo28	1.30119e-73	0.257857	0.686	0.196	4.04057e-69	6	Fbxo28
Gtf2i	1.80944e-73	0.268758	0.716	0.212	5.61884e-69	6	Gtf2i
Mrpl14	2.18744e-73	0.509496	0.943	0.402	6.79267e-69	6	Mrpl14
Romo1	2.42804e-73	0.512215	0.943	0.401	7.53981e-69	6	Romo1
Eif3d	4.01592e-73	0.491968	0.927	0.381	1.24706e-68	6	Eif3d
Cops3	4.9792e-73	0.291819	0.713	0.213	1.54619e-68	6	Cops3
Ywhae	5.17835e-73	0.663978	0.977	0.566	1.60803e-68	6	Ywhae
Thoc2	5.38928e-73	0.368081	0.885	0.328	1.67353e-68	6	Thoc2
Vbp1	6.40453e-73	0.36678	0.812	0.275	1.9888e-68	6	Vbp1
Rcor1	1.42076e-72	0.258003	0.774	0.242	4.41188e-68	6	Rcor1
Cnbp	1.91978e-72	0.617483	0.981	0.537	5.9615e-68	6	Cnbp
Emg1	2.55967e-72	0.492669	0.935	0.394	7.94855e-68	6	Emg1
Mfsd10	4.62293e-72	0.283204	0.747	0.228	1.43556e-67	6	Mfsd10
Hnrnpa2b1	4.65417e-72	0.69451	1	0.664	1.44526e-67	6	Hnrnpa2b1
Snrpd1	4.93238e-72	0.590623	0.966	0.438	1.53165e-67	6	Snrpd1
Anapc5	6.70158e-72	0.506214	0.862	0.346	2.08104e-67	6	Anapc5
Cks2	7.05493e-72	0.563328	0.897	0.352	2.19077e-67	6	Cks2
Cdc42se1	7.45302e-72	0.453975	0.874	0.343	2.31439e-67	6	Cdc42se1
Gspt1	8.31782e-72	0.440314	0.904	0.347	2.58293e-67	6	Gspt1
Atp5k	8.61941e-72	0.606682	0.969	0.487	2.67659e-67	6	Atp5k
Tmem238	8.83405e-72	0.280987	0.59	0.15	2.74324e-67	6	Tmem238
Ckap5	9.06545e-72	0.364525	0.651	0.19	2.81509e-67	6	Ckap5
Snrpa	9.31405e-72	0.326289	0.755	0.245	2.89229e-67	6	Snrpa
Hs2st1	1.1673e-71	0.311523	0.693	0.206	3.62482e-67	6	Hs2st1
Erh	1.18728e-71	0.520248	0.92	0.375	3.68685e-67	6	Erh
Snrnp27	1.25144e-71	0.415273	0.858	0.324	3.88609e-67	6	Snrnp27
Ctbp1	1.42061e-71	0.416159	0.858	0.33	4.41141e-67	6	Ctbp1
Mrpl38	1.74712e-71	0.287653	0.724	0.217	5.42532e-67	6	Mrpl38
Pim3	1.92198e-71	0.501077	0.92	0.378	5.96832e-67	6	Pim3
St13	1.97242e-71	0.601999	0.969	0.47	6.12496e-67	6	St13
Slc25a39	2.04608e-71	0.323524	0.808	0.278	6.3537e-67	6	Slc25a39
Gtf3c6	2.06189e-71	0.350972	0.732	0.235	6.40279e-67	6	Gtf3c6
A430005L14Rik	2.0661e-71	0.251951	0.682	0.195	6.41585e-67	6	A430005L14Rik
Rpl28	3.29476e-71	0.698411	1	0.835	1.02312e-66	6	Rpl28
Trim28	3.31666e-71	0.329055	0.789	0.263	1.02992e-66	6	Trim28
Ttc3	3.56814e-71	0.289319	0.759	0.231	1.10802e-66	6	Ttc3
Cenpa	3.73459e-71	0.905015	0.759	0.264	1.1597e-66	6	Cenpa
Yaf2	4.23607e-71	0.286535	0.701	0.211	1.31543e-66	6	Yaf2
Igsf8	4.28857e-71	0.360982	0.82	0.271	1.33173e-66	6	Igsf8
Pigx	4.63667e-71	0.284051	0.785	0.254	1.43982e-66	6	Pigx
Psmd9	4.77192e-71	0.310812	0.793	0.266	1.48182e-66	6	Psmd9
Ndufb3	4.89012e-71	0.532619	0.935	0.414	1.51853e-66	6	Ndufb3
Rfk	6.51011e-71	0.279344	0.709	0.215	2.02158e-66	6	Rfk
Prkag1	7.44065e-71	0.265696	0.72	0.224	2.31055e-66	6	Prkag1
Eef1e1	8.64059e-71	0.293056	0.693	0.211	2.68316e-66	6	Eef1e1
Ncor2	8.65419e-71	0.299725	0.739	0.234	2.68739e-66	6	Ncor2
Gon4l	9.39481e-71	0.262231	0.755	0.239	2.91737e-66	6	Gon4l
Drg1	9.9564e-71	0.309345	0.747	0.243	3.09176e-66	6	Drg1
Smarcc1	1.05321e-70	0.317544	0.762	0.24	3.27053e-66	6	Smarcc1
Nudt3	1.09761e-70	0.263843	0.747	0.229	3.4084e-66	6	Nudt3
Uqcc2	1.33341e-70	0.496712	0.939	0.397	4.14065e-66	6	Uqcc2
Idi1	1.49926e-70	0.258908	0.502	0.113	4.65566e-66	6	Idi1
Sec62	1.70549e-70	0.546145	0.958	0.463	5.29607e-66	6	Sec62
Hdac1	2.16598e-70	0.281384	0.778	0.248	6.72601e-66	6	Hdac1
Rpl36a	2.24855e-70	0.704287	0.996	0.651	6.98243e-66	6	Rpl36a
Vezf1	2.31106e-70	0.250982	0.724	0.222	7.17654e-66	6	Vezf1
Psmb5	2.38e-70	0.610796	0.977	0.495	7.39061e-66	6	Psmb5
Eprs	2.3823e-70	0.550237	0.874	0.357	7.39777e-66	6	Eprs
Ndufs6	2.99705e-70	0.535866	0.981	0.45	9.30674e-66	6	Ndufs6
Pabpc1	3.68547e-70	0.736769	1	0.69	1.14445e-65	6	Pabpc1
Tuba1b	3.98594e-70	0.69658	0.95	0.438	1.23775e-65	6	Tuba1b
Nr4a1	4.05689e-70	1.0224	0.912	0.474	1.25979e-65	6	Nr4a1
Tmem41b	4.11144e-70	0.257962	0.667	0.189	1.27672e-65	6	Tmem41b
Chchd10	4.14373e-70	0.474029	0.686	0.211	1.28675e-65	6	Chchd10
Tmem176b	4.36557e-70	0.480469	0.958	0.361	1.35564e-65	6	Tmem176b
Gmps	4.66706e-70	0.335423	0.793	0.278	1.44926e-65	6	Gmps
Pin1	4.94975e-70	0.365122	0.866	0.322	1.53705e-65	6	Pin1
Scaf11	5.15422e-70	0.52678	0.927	0.401	1.60054e-65	6	Scaf11
Lsm6	5.16321e-70	0.409109	0.866	0.322	1.60333e-65	6	Lsm6
Calu	5.342e-70	0.336224	0.816	0.269	1.65885e-65	6	Calu
Nop10	5.74747e-70	0.429352	0.897	0.353	1.78476e-65	6	Nop10
Psmd12	5.75002e-70	0.447484	0.904	0.368	1.78555e-65	6	Psmd12
Zc3h15	6.84867e-70	0.473236	0.923	0.392	2.12672e-65	6	Zc3h15
Phb2	9.60578e-70	0.573304	0.931	0.425	2.98288e-65	6	Phb2
Hist1h1b	1.00367e-69	0.595389	0.471	0.101	3.1167e-65	6	Hist1h1b
Pkn2	1.10221e-69	0.414868	0.881	0.341	3.4227e-65	6	Pkn2
Ddx39b	1.18853e-69	0.484602	0.962	0.421	3.69074e-65	6	Ddx39b
Arl5a	1.20661e-69	0.262251	0.713	0.218	3.74687e-65	6	Arl5a
Cep290	1.20973e-69	0.255589	0.571	0.145	3.75657e-65	6	Cep290
Pdha1	1.35215e-69	0.318656	0.766	0.255	4.19883e-65	6	Pdha1
Hmgb2	1.66618e-69	0.892286	0.985	0.649	5.17397e-65	6	Hmgb2
Zfp593	2.36093e-69	0.3017	0.782	0.256	7.3314e-65	6	Zfp593
Cnih4	2.38334e-69	0.481842	0.92	0.365	7.40098e-65	6	Cnih4
Smim7	2.63913e-69	0.29812	0.759	0.253	8.19528e-65	6	Smim7
Pnn	2.88747e-69	0.439801	0.885	0.354	8.96646e-65	6	Pnn
Dstn	3.92877e-69	0.601258	0.969	0.475	1.22e-64	6	Dstn
Huwe1	4.27698e-69	0.419778	0.893	0.36	1.32813e-64	6	Huwe1
Gins4	4.38097e-69	0.284818	0.651	0.19	1.36042e-64	6	Gins4
Tubb2a	5.47479e-69	0.48559	0.835	0.301	1.70009e-64	6	Tubb2a
Ly6e	5.54172e-69	0.741237	1	0.665	1.72087e-64	6	Ly6e
Atp2a2	5.75961e-69	0.386818	0.904	0.347	1.78853e-64	6	Atp2a2
Ccdc47	6.08264e-69	0.277302	0.766	0.247	1.88884e-64	6	Ccdc47
Tbl1x	7.11314e-69	0.362697	0.801	0.281	2.20884e-64	6	Tbl1x
Cpe	7.39814e-69	0.278261	0.533	0.117	2.29734e-64	6	Cpe
Ndufa12	7.57123e-69	0.554743	0.969	0.462	2.35109e-64	6	Ndufa12
Snrpf	8.28787e-69	0.499889	0.931	0.395	2.57363e-64	6	Snrpf
Ergic3	8.74935e-69	0.456099	0.904	0.367	2.71694e-64	6	Ergic3
Nsfl1c	1.17898e-68	0.287756	0.732	0.236	3.66108e-64	6	Nsfl1c
Uqcrb	1.22631e-68	0.6311	0.996	0.528	3.80805e-64	6	Uqcrb
G3bp2	1.29086e-68	0.467296	0.916	0.392	4.00851e-64	6	G3bp2
Snrpa1	1.39655e-68	0.418657	0.828	0.314	4.33671e-64	6	Snrpa1
Ktn1	1.57038e-68	0.349568	0.801	0.268	4.87649e-64	6	Ktn1
Kdelr2	1.83315e-68	0.44518	0.904	0.367	5.69249e-64	6	Kdelr2
Kin	1.86932e-68	0.261537	0.59	0.159	5.80481e-64	6	Kin
Timm8b	1.92151e-68	0.451634	0.92	0.397	5.96688e-64	6	Timm8b
Raly	2.70465e-68	0.555128	0.962	0.482	8.39875e-64	6	Raly
Srsf9	2.91681e-68	0.538869	0.916	0.408	9.05756e-64	6	Srsf9
Rpl9	3.01559e-68	0.628853	0.996	0.854	9.36431e-64	6	Rpl9
Anapc11	4.06181e-68	0.385747	0.87	0.329	1.26131e-63	6	Anapc11
Ankrd17	4.45439e-68	0.444199	0.939	0.408	1.38322e-63	6	Ankrd17
Polr3k	4.85672e-68	0.250973	0.648	0.189	1.50816e-63	6	Polr3k
Prpf4b	5.95809e-68	0.445491	0.923	0.373	1.85016e-63	6	Prpf4b
Ndufb2	6.61005e-68	0.401129	0.877	0.34	2.05262e-63	6	Ndufb2
Lsm4	7.17368e-68	0.486693	0.92	0.387	2.22764e-63	6	Lsm4
Srsf6	8.0531e-68	0.438147	0.923	0.403	2.50073e-63	6	Srsf6
Mrps7	1.5331e-67	0.316625	0.789	0.274	4.76073e-63	6	Mrps7
Hibadh	1.61758e-67	0.279107	0.709	0.225	5.02307e-63	6	Hibadh
Phf20l1	1.6641e-67	0.336967	0.87	0.336	5.16754e-63	6	Phf20l1
Ak6	2.12521e-67	0.286709	0.728	0.228	6.59942e-63	6	Ak6
Ptov1	2.41089e-67	0.309724	0.743	0.24	7.48654e-63	6	Ptov1
Cops4	2.58863e-67	0.405321	0.847	0.337	8.03849e-63	6	Cops4
Tecr	3.10948e-67	0.444208	0.912	0.373	9.65585e-63	6	Tecr
Dynll2	3.42919e-67	0.423671	0.82	0.314	1.06487e-62	6	Dynll2
Dpm1	3.80064e-67	0.291259	0.801	0.276	1.18021e-62	6	Dpm1
Ywhaz	4.01736e-67	0.611494	0.989	0.569	1.24751e-62	6	Ywhaz
Sertad2	4.51122e-67	0.355114	0.847	0.309	1.40087e-62	6	Sertad2
Naa15	5.2669e-67	0.319273	0.824	0.297	1.63553e-62	6	Naa15
Clint1	5.39243e-67	0.558307	0.912	0.421	1.67451e-62	6	Clint1
Emc4	5.45078e-67	0.329232	0.755	0.26	1.69263e-62	6	Emc4
Aimp2	6.30324e-67	0.264807	0.628	0.184	1.95734e-62	6	Aimp2
Mrps18c	6.35255e-67	0.353936	0.889	0.35	1.97266e-62	6	Mrps18c
Srsf10	6.35385e-67	0.401504	0.923	0.376	1.97306e-62	6	Srsf10
Ralbp1	6.36642e-67	0.422463	0.912	0.368	1.97697e-62	6	Ralbp1
Rpl8	6.63898e-67	0.640646	1	0.835	2.0616e-62	6	Rpl8
Psmd7	6.64143e-67	0.48593	0.916	0.39	2.06236e-62	6	Psmd7
Nelfe	8.1635e-67	0.2604	0.709	0.217	2.53501e-62	6	Nelfe
Ywhag	9.98334e-67	0.45981	0.885	0.363	3.10013e-62	6	Ywhag
Trp53	1.05966e-66	0.347619	0.82	0.287	3.29055e-62	6	Trp53
Mpp6	1.09902e-66	0.396837	0.835	0.31	3.41278e-62	6	Mpp6
Cyth2	1.13841e-66	0.269935	0.785	0.259	3.53512e-62	6	Cyth2
Hadh	1.28078e-66	0.27511	0.67	0.207	3.97721e-62	6	Hadh
Egr1	1.28848e-66	0.882395	0.989	0.63	4.00113e-62	6	Egr1
Snrnp40	1.69663e-66	0.254265	0.759	0.244	5.26853e-62	6	Snrnp40
Maea	2.05048e-66	0.288055	0.72	0.238	6.36735e-62	6	Maea
Cops8	2.60952e-66	0.308709	0.805	0.281	8.10334e-62	6	Cops8
Sars	2.75911e-66	0.466867	0.904	0.373	8.56786e-62	6	Sars
Nenf	2.86954e-66	0.373832	0.839	0.321	8.91079e-62	6	Nenf
Ptn	3.09653e-66	0.260884	0.352	0.06	9.61564e-62	6	Ptn
Ppia	3.42011e-66	0.650567	1	0.816	1.06205e-61	6	Ppia
Zfp644	4.16909e-66	0.365382	0.854	0.319	1.29463e-61	6	Zfp644
Htatsf1	7.69173e-66	0.258358	0.644	0.189	2.38851e-61	6	Htatsf1
Kif3a	9.39834e-66	0.255471	0.586	0.162	2.91847e-61	6	Kif3a
Cetn3	1.01196e-65	0.379802	0.87	0.334	3.14243e-61	6	Cetn3
Smarcb1	1.69453e-65	0.264339	0.693	0.217	5.26201e-61	6	Smarcb1
Atp5f1	1.69786e-65	0.599976	0.989	0.587	5.27238e-61	6	Atp5f1
R3hdm4	1.71599e-65	0.313579	0.816	0.292	5.32867e-61	6	R3hdm4
Ramp1	1.94309e-65	0.320377	0.747	0.236	6.03387e-61	6	Ramp1
Nsmce4a	2.05917e-65	0.328122	0.839	0.306	6.39434e-61	6	Nsmce4a
Eef1d	2.32057e-65	0.602787	0.969	0.556	7.20607e-61	6	Eef1d
Rsl1d1	2.47705e-65	0.392312	0.866	0.326	7.69197e-61	6	Rsl1d1
Magoh	3.07729e-65	0.48175	0.939	0.42	9.5559e-61	6	Magoh
Hagh	3.37456e-65	0.3041	0.747	0.244	1.0479e-60	6	Hagh
Hist1h2ak	4.09547e-65	0.557835	0.441	0.094	1.27177e-60	6	Hist1h2ak
Commd3	4.09836e-65	0.401407	0.877	0.353	1.27266e-60	6	Commd3
Tuba1c	5.44387e-65	0.594285	0.889	0.395	1.69049e-60	6	Tuba1c
Dbi	6.32156e-65	0.701282	0.985	0.538	1.96303e-60	6	Dbi
Polr1d	8.28383e-65	0.542788	0.973	0.493	2.57238e-60	6	Polr1d
Polr2c	8.47412e-65	0.339266	0.881	0.329	2.63147e-60	6	Polr2c
Hnrnpr	1.26808e-64	0.316913	0.843	0.3	3.93778e-60	6	Hnrnpr
Txndc9	1.70129e-64	0.369626	0.862	0.348	5.28301e-60	6	Txndc9
Mdh2	1.88191e-64	0.529695	0.966	0.472	5.8439e-60	6	Mdh2
Gxylt1	1.88276e-64	0.266361	0.697	0.222	5.84654e-60	6	Gxylt1
Gnb2	1.92101e-64	0.583989	0.992	0.63	5.96531e-60	6	Gnb2
Emc6	2.08708e-64	0.408193	0.904	0.373	6.48101e-60	6	Emc6
Bud31	2.32595e-64	0.377424	0.866	0.348	7.22277e-60	6	Bud31
Fam114a2	2.42316e-64	0.284054	0.705	0.226	7.52464e-60	6	Fam114a2
Srsf7	2.53936e-64	0.477354	0.943	0.423	7.88549e-60	6	Srsf7
Prrc2a	2.56965e-64	0.284558	0.831	0.3	7.97953e-60	6	Prrc2a
Rcc2	2.67551e-64	0.34379	0.816	0.296	8.30827e-60	6	Rcc2
Spr	2.68535e-64	0.28051	0.705	0.225	8.33883e-60	6	Spr
Luc7l3	2.72958e-64	0.368735	0.866	0.339	8.47616e-60	6	Luc7l3
Impdh2	3.06474e-64	0.304813	0.828	0.293	9.51694e-60	6	Impdh2
Arfgap2	3.0915e-64	0.258016	0.785	0.274	9.60003e-60	6	Arfgap2
Rasa1	4.34695e-64	0.302156	0.743	0.245	1.34986e-59	6	Rasa1
Zfr	4.83334e-64	0.256329	0.77	0.264	1.5009e-59	6	Zfr
Npm3	5.62895e-64	0.298577	0.755	0.258	1.74796e-59	6	Npm3
Eif4h	5.66125e-64	0.508056	0.954	0.459	1.75799e-59	6	Eif4h
1810022K09Rik	6.15458e-64	0.322493	0.839	0.312	1.91118e-59	6	1810022K09Rik
Stoml2	6.80577e-64	0.280658	0.797	0.274	2.1134e-59	6	Stoml2
Mrpl33	6.99762e-64	0.454998	0.95	0.46	2.17297e-59	6	Mrpl33
Idh3a	7.51208e-64	0.289912	0.686	0.221	2.33273e-59	6	Idh3a
Taf1d	8.05545e-64	0.413173	0.935	0.393	2.50146e-59	6	Taf1d
Plk2	8.16108e-64	0.459889	0.77	0.257	2.53426e-59	6	Plk2
Cnot6	9.86167e-64	0.283352	0.762	0.258	3.06234e-59	6	Cnot6
Nup50	1.57371e-63	0.267594	0.743	0.246	4.88684e-59	6	Nup50
Lxn	2.71586e-63	0.266805	0.678	0.211	8.43357e-59	6	Lxn
Slc25a17	3.19407e-63	0.280846	0.686	0.222	9.91853e-59	6	Slc25a17
Psmc3	3.28096e-63	0.461199	0.927	0.404	1.01884e-58	6	Psmc3
Pmvk	3.73393e-63	0.27473	0.674	0.212	1.1595e-58	6	Pmvk
Mettl9	4.09591e-63	0.296394	0.801	0.285	1.2719e-58	6	Mettl9
Rrp1	4.29709e-63	0.44598	0.923	0.408	1.33437e-58	6	Rrp1
Nxf1	4.42852e-63	0.307529	0.835	0.317	1.37519e-58	6	Nxf1
Fxr1	4.90641e-63	0.316426	0.854	0.335	1.52359e-58	6	Fxr1
Anp32e	5.17427e-63	0.381427	0.805	0.3	1.60677e-58	6	Anp32e
Mrpl12	5.18999e-63	0.37976	0.87	0.341	1.61165e-58	6	Mrpl12
Pomp	5.5322e-63	0.584693	0.985	0.543	1.71791e-58	6	Pomp
Msmo1	6.21402e-63	0.270788	0.582	0.162	1.92964e-58	6	Msmo1
Trabd	7.18693e-63	0.252286	0.693	0.222	2.23176e-58	6	Trabd
Rbm3	7.67028e-63	0.628579	0.985	0.663	2.38185e-58	6	Rbm3
Psmb4	1.1627e-62	0.568695	0.985	0.532	3.61054e-58	6	Psmb4
Aco2	1.16446e-62	0.387387	0.812	0.319	3.616e-58	6	Aco2
Dhx9	1.18106e-62	0.288664	0.858	0.316	3.66753e-58	6	Dhx9
Chic2	1.31729e-62	0.512217	0.92	0.417	4.09057e-58	6	Chic2
9130401M01Rik	1.33035e-62	0.31606	0.682	0.22	4.13113e-58	6	9130401M01Rik
Stag2	1.40848e-62	0.275015	0.755	0.262	4.37376e-58	6	Stag2
Ndufc2	1.46904e-62	0.498903	0.966	0.451	4.5618e-58	6	Ndufc2
Pop7	2.28889e-62	0.256947	0.667	0.213	7.10768e-58	6	Pop7
Aimp1	2.43783e-62	0.402538	0.893	0.376	7.57019e-58	6	Aimp1
Rassf1	2.6154e-62	0.362332	0.854	0.33	8.12159e-58	6	Rassf1
Lamtor4	2.68437e-62	0.503516	0.95	0.433	8.33577e-58	6	Lamtor4
Rplp0	2.72211e-62	0.660049	0.996	0.801	8.45296e-58	6	Rplp0
Idh3b	3.27524e-62	0.289497	0.759	0.266	1.01706e-57	6	Idh3b
Desi2	3.80083e-62	0.263209	0.713	0.232	1.18027e-57	6	Desi2
Csnk1e	4.13208e-62	0.304759	0.854	0.337	1.28313e-57	6	Csnk1e
Cacybp	4.29528e-62	0.437367	0.885	0.356	1.33381e-57	6	Cacybp
Top1	4.83181e-62	0.594923	0.985	0.606	1.50042e-57	6	Top1
Ccdc88a	5.06477e-62	0.332201	0.778	0.278	1.57276e-57	6	Ccdc88a
Ubtf	5.20808e-62	0.297481	0.828	0.3	1.61726e-57	6	Ubtf
Mrpl28	5.21346e-62	0.343106	0.877	0.332	1.61893e-57	6	Mrpl28
Suclg1	5.22048e-62	0.37505	0.793	0.307	1.62111e-57	6	Suclg1
Spcs1	5.24197e-62	0.480688	0.939	0.442	1.62779e-57	6	Spcs1
Txnl4a	5.58577e-62	0.44704	0.912	0.406	1.73455e-57	6	Txnl4a
E2f1	5.86075e-62	0.273646	0.594	0.169	1.81994e-57	6	E2f1
Fam110a	5.90907e-62	0.262353	0.682	0.216	1.83494e-57	6	Fam110a
Acads	6.79357e-62	0.256553	0.697	0.228	2.10961e-57	6	Acads
Znhit1	1.02946e-61	0.309023	0.797	0.296	3.1968e-57	6	Znhit1
Kcmf1	1.03452e-61	0.38776	0.885	0.37	3.21248e-57	6	Kcmf1
Ppa1	1.04118e-61	0.267114	0.755	0.25	3.23319e-57	6	Ppa1
Mrps33	1.0849e-61	0.423962	0.916	0.398	3.36894e-57	6	Mrps33
Rlim	1.09617e-61	0.317706	0.847	0.324	3.40394e-57	6	Rlim
Gtf2a2	1.3782e-61	0.318991	0.782	0.287	4.27972e-57	6	Gtf2a2
Mrps28	1.63235e-61	0.296854	0.732	0.256	5.06895e-57	6	Mrps28
Mrps26	1.6608e-61	0.304237	0.789	0.283	5.15728e-57	6	Mrps26
Baiap2	2.52473e-61	0.268104	0.793	0.274	7.84003e-57	6	Baiap2
Mrps25	3.15558e-61	0.322529	0.797	0.292	9.79902e-57	6	Mrps25
Irak1	3.63066e-61	0.264326	0.728	0.25	1.12743e-56	6	Irak1
Emc8	4.57585e-61	0.28935	0.774	0.274	1.42094e-56	6	Emc8
Lman1	7.4188e-61	0.390549	0.808	0.301	2.30376e-56	6	Lman1
Cops2	8.51439e-61	0.254466	0.724	0.243	2.64397e-56	6	Cops2
Hspe1	1.06404e-60	0.5962	0.996	0.541	3.30416e-56	6	Hspe1
Akap9	1.58552e-60	0.344682	0.759	0.281	4.9235e-56	6	Akap9
Cct3	1.69099e-60	0.457858	0.931	0.414	5.25102e-56	6	Cct3
Atp5g1	1.69119e-60	0.585173	0.977	0.539	5.25166e-56	6	Atp5g1
Tomm40	2.27945e-60	0.270606	0.778	0.271	7.07837e-56	6	Tomm40
Nudc	2.51596e-60	0.417405	0.935	0.402	7.8128e-56	6	Nudc
Atraid	3.96486e-60	0.350314	0.828	0.322	1.23121e-55	6	Atraid
Mrpl57	4.42695e-60	0.323745	0.897	0.367	1.3747e-55	6	Mrpl57
Ndufa6	5.83112e-60	0.525488	0.977	0.525	1.81074e-55	6	Ndufa6
Gipc1	6.41647e-60	0.28693	0.697	0.233	1.99251e-55	6	Gipc1
Dnaja1	6.46422e-60	0.55656	0.989	0.63	2.00733e-55	6	Dnaja1
Ppp2r2a	6.49366e-60	0.297282	0.847	0.324	2.01648e-55	6	Ppp2r2a
Dynlrb1	7.92759e-60	0.338187	0.923	0.389	2.46176e-55	6	Dynlrb1
Polr2i	7.94282e-60	0.29598	0.789	0.289	2.46649e-55	6	Polr2i
Copz1	9.17698e-60	0.266851	0.755	0.268	2.84973e-55	6	Copz1
Uba1	9.53907e-60	0.337583	0.812	0.304	2.96217e-55	6	Uba1
Dhx15	1.09933e-59	0.285889	0.839	0.324	3.41375e-55	6	Dhx15
Nfe2l1	1.10787e-59	0.251623	0.766	0.266	3.44027e-55	6	Nfe2l1
Pmepa1	1.24616e-59	0.665518	0.992	0.511	3.8697e-55	6	Pmepa1
Rnd3	1.3893e-59	0.366988	0.513	0.137	4.3142e-55	6	Rnd3
Hspa14	1.8809e-59	0.273152	0.755	0.266	5.84075e-55	6	Hspa14
Psma5	2.19969e-59	0.482113	0.935	0.429	6.8307e-55	6	Psma5
Mrps14	2.32611e-59	0.4659	0.939	0.43	7.22328e-55	6	Mrps14
Tsn	2.76145e-59	0.465334	0.881	0.387	8.57512e-55	6	Tsn
Atp5j	2.9161e-59	0.546413	0.985	0.547	9.05536e-55	6	Atp5j
Sumo3	4.0637e-59	0.35527	0.862	0.336	1.2619e-54	6	Sumo3
Ost4	4.32474e-59	0.466813	0.954	0.464	1.34296e-54	6	Ost4
Higd2a	5.20306e-59	0.314468	0.908	0.36	1.6157e-54	6	Higd2a
Igbp1	6.00916e-59	0.294171	0.797	0.293	1.86602e-54	6	Igbp1
Mgst1	6.26672e-59	0.300808	0.751	0.251	1.946e-54	6	Mgst1
1110004F10Rik	7.43616e-59	0.377431	0.885	0.369	2.30915e-54	6	1110004F10Rik
Aplp2	8.09175e-59	0.527404	0.966	0.471	2.51273e-54	6	Aplp2
Vps36	8.62087e-59	0.35075	0.805	0.305	2.67704e-54	6	Vps36
Pttg1	1.11465e-58	0.462229	0.64	0.207	3.46133e-54	6	Pttg1
Sfr1	1.14553e-58	0.509772	0.966	0.466	3.5572e-54	6	Sfr1
Cebpd	1.19266e-58	0.739681	0.789	0.317	3.70357e-54	6	Cebpd
Ppp1cb	2.15854e-58	0.356566	0.866	0.373	6.70291e-54	6	Ppp1cb
Midn	2.29211e-58	0.305407	0.835	0.319	7.1177e-54	6	Midn
Smc6	2.39647e-58	0.365796	0.843	0.329	7.44175e-54	6	Smc6
Srpk2	3.04164e-58	0.269198	0.839	0.336	9.44522e-54	6	Srpk2
Incenp	3.4975e-58	0.273888	0.536	0.149	1.08608e-53	6	Incenp
Maf1	4.32423e-58	0.276401	0.766	0.275	1.3428e-53	6	Maf1
Ppm1g	4.93131e-58	0.301723	0.778	0.287	1.53132e-53	6	Ppm1g
Ptpa	6.04384e-58	0.258436	0.778	0.277	1.87679e-53	6	Ptpa
Pum1	7.67242e-58	0.291661	0.831	0.315	2.38252e-53	6	Pum1
Hnrnpdl	7.70334e-58	0.462008	0.966	0.49	2.39212e-53	6	Hnrnpdl
Ndrg1	7.8959e-58	0.480217	0.774	0.277	2.45191e-53	6	Ndrg1
Anp32b	8.08912e-58	0.596208	0.969	0.547	2.51191e-53	6	Anp32b
Fkbp2	1.02565e-57	0.387388	0.923	0.394	3.18496e-53	6	Fkbp2
Eif4a3	2.15208e-57	0.330004	0.847	0.336	6.68286e-53	6	Eif4a3
Pcbp2	3.82631e-57	0.54396	0.973	0.534	1.18818e-52	6	Pcbp2
Med13l	4.29794e-57	0.280977	0.805	0.307	1.33464e-52	6	Med13l
Tomm22	6.08767e-57	0.431651	0.893	0.4	1.89041e-52	6	Tomm22
Lsm5	6.70428e-57	0.312105	0.762	0.281	2.08188e-52	6	Lsm5
Psmb7	8.87593e-57	0.419028	0.916	0.423	2.75624e-52	6	Psmb7
Rnf4	9.62741e-57	0.280082	0.778	0.303	2.9896e-52	6	Rnf4
Mlec	1.0488e-56	0.309839	0.766	0.28	3.25685e-52	6	Mlec
Hnrnpu	1.29368e-56	0.560999	0.981	0.601	4.01727e-52	6	Hnrnpu
Rbm17	2.48753e-56	0.330216	0.766	0.3	7.72452e-52	6	Rbm17
Ebna1bp2	2.56163e-56	0.286767	0.797	0.296	7.95462e-52	6	Ebna1bp2
Tpd52l2	2.76138e-56	0.283193	0.766	0.288	8.57491e-52	6	Tpd52l2
Gtf3a	2.76788e-56	0.28887	0.713	0.257	8.59508e-52	6	Gtf3a
Mia3	2.86717e-56	0.250083	0.736	0.264	8.90344e-52	6	Mia3
Uqcr11	3.138e-56	0.508991	0.969	0.496	9.74442e-52	6	Uqcr11
Irf2bpl	4.17443e-56	0.287619	0.709	0.243	1.29629e-51	6	Irf2bpl
Acbd6	5.09521e-56	0.301484	0.797	0.306	1.58221e-51	6	Acbd6
Rpl31	5.26993e-56	0.540827	0.996	0.639	1.63647e-51	6	Rpl31
Rnf10	5.99822e-56	0.320477	0.874	0.358	1.86263e-51	6	Rnf10
Sf3b2	6.89957e-56	0.43876	0.943	0.456	2.14252e-51	6	Sf3b2
Sbds	1.14597e-55	0.291093	0.778	0.299	3.55859e-51	6	Sbds
Fam204a	1.44905e-55	0.263235	0.766	0.284	4.49974e-51	6	Fam204a
Krcc1	1.57866e-55	0.321133	0.778	0.3	4.90223e-51	6	Krcc1
Fbxw2	1.58861e-55	0.252461	0.824	0.321	4.93311e-51	6	Fbxw2
Fos	1.60026e-55	1.04623	0.977	0.741	4.96928e-51	6	Fos
Mrpl21	1.93421e-55	0.295717	0.843	0.326	6.0063e-51	6	Mrpl21
Pdcl3	1.95441e-55	0.313421	0.839	0.328	6.06904e-51	6	Pdcl3
Uqcrfs1	1.96447e-55	0.350991	0.92	0.402	6.10027e-51	6	Uqcrfs1
Rps4x	2.09821e-55	0.631079	1	0.787	6.51558e-51	6	Rps4x
Trps1	2.11095e-55	0.451267	0.943	0.449	6.55513e-51	6	Trps1
Nfic	2.82905e-55	0.261371	0.782	0.279	8.78505e-51	6	Nfic
Eif2s2	4.17802e-55	0.540335	0.966	0.521	1.2974e-50	6	Eif2s2
Snrpd3	4.40899e-55	0.384207	0.9	0.392	1.36912e-50	6	Snrpd3
Rpl21	5.59815e-55	0.554971	0.996	0.793	1.73839e-50	6	Rpl21
Purb	7.53789e-55	0.456161	0.962	0.482	2.34074e-50	6	Purb
Chrac1	7.57653e-55	0.308781	0.824	0.324	2.35274e-50	6	Chrac1
Hdlbp	7.8797e-55	0.460885	0.939	0.47	2.44688e-50	6	Hdlbp
Cers2	8.45403e-55	0.364845	0.858	0.367	2.62523e-50	6	Cers2
Adh5	9.34773e-55	0.34775	0.862	0.357	2.90275e-50	6	Adh5
Srsf3	1.06773e-54	0.561946	0.989	0.587	3.31561e-50	6	Srsf3
Usp9x	1.94025e-54	0.296287	0.858	0.364	6.02506e-50	6	Usp9x
Ctcf	2.41053e-54	0.293488	0.801	0.312	7.48543e-50	6	Ctcf
Eif3c	2.45218e-54	0.554677	0.95	0.483	7.61475e-50	6	Eif3c
Ndufs5	2.6923e-54	0.410802	0.954	0.455	8.36039e-50	6	Ndufs5
Fam96b	3.33125e-54	0.337407	0.854	0.337	1.03445e-49	6	Fam96b
Ndufs7	3.72573e-54	0.346656	0.939	0.411	1.15695e-49	6	Ndufs7
Dnajc19	3.7855e-54	0.27563	0.812	0.322	1.17551e-49	6	Dnajc19
Pdia4	4.00398e-54	0.330526	0.713	0.259	1.24335e-49	6	Pdia4
Atp5o.1	4.40139e-54	0.536285	0.958	0.511	1.36676e-49	6	Atp5o.1
Plxnb2	4.52446e-54	0.267566	0.72	0.251	1.40498e-49	6	Plxnb2
Aamp	4.69951e-54	0.32789	0.904	0.394	1.45934e-49	6	Aamp
Dynlt3	4.89566e-54	0.263007	0.716	0.252	1.52025e-49	6	Dynlt3
Mrto4	4.95948e-54	0.258929	0.72	0.256	1.54007e-49	6	Mrto4
Rpl6	5.0839e-54	0.574401	1	0.777	1.5787e-49	6	Rpl6
Hnrnpd	9.55007e-54	0.498187	0.969	0.488	2.96558e-49	6	Hnrnpd
Ppig	1.15061e-53	0.456133	0.881	0.417	3.57299e-49	6	Ppig
Tob2	1.25296e-53	0.321949	0.828	0.346	3.8908e-49	6	Tob2
Ctnna1	1.46835e-53	0.312425	0.839	0.331	4.55966e-49	6	Ctnna1
Chchd1	1.76347e-53	0.358849	0.893	0.379	5.47611e-49	6	Chchd1
Gtf2h5	1.78481e-53	0.397326	0.92	0.424	5.54237e-49	6	Gtf2h5
Tbca	2.62994e-53	0.481587	0.943	0.479	8.16676e-49	6	Tbca
Sumo1	2.99947e-53	0.459061	0.962	0.508	9.31425e-49	6	Sumo1
Cycs	3.0443e-53	0.478116	0.958	0.483	9.45347e-49	6	Cycs
Ddrgk1	4.31583e-53	0.369266	0.877	0.387	1.34019e-48	6	Ddrgk1
Cops9	4.49784e-53	0.366716	0.946	0.43	1.39671e-48	6	Cops9
Ebp	5.55977e-53	0.36324	0.824	0.348	1.72648e-48	6	Ebp
Cdk4	7.29938e-53	0.369082	0.82	0.335	2.26668e-48	6	Cdk4
Tmco1	7.47514e-53	0.368188	0.812	0.341	2.32126e-48	6	Tmco1
Ap1s1	7.60096e-53	0.271187	0.812	0.305	2.36033e-48	6	Ap1s1
Eif1a	8.14946e-53	0.326925	0.874	0.374	2.53065e-48	6	Eif1a
Hint1	9.94705e-53	0.551005	0.996	0.615	3.08886e-48	6	Hint1
Uchl3	1.46716e-52	0.277996	0.755	0.285	4.55597e-48	6	Uchl3
Rpl7a	1.54499e-52	0.578959	1	0.697	4.79765e-48	6	Rpl7a
Kcnn4	1.56623e-52	0.372103	0.743	0.281	4.86363e-48	6	Kcnn4
Mrpl20	1.73751e-52	0.320964	0.927	0.39	5.3955e-48	6	Mrpl20
Dnajc2	2.56847e-52	0.352965	0.789	0.323	7.97588e-48	6	Dnajc2
Mrpl42	4.22606e-52	0.329624	0.851	0.355	1.31232e-47	6	Mrpl42
Mrpl24	7.90632e-52	0.290046	0.831	0.345	2.45515e-47	6	Mrpl24
Immt	8.37224e-52	0.288625	0.805	0.319	2.59983e-47	6	Immt
Ddit4	8.73804e-52	0.314481	0.655	0.211	2.71342e-47	6	Ddit4
Sertad1	9.03047e-52	0.340771	0.893	0.408	2.80423e-47	6	Sertad1
Sptbn1	1.01038e-51	0.273607	0.766	0.286	3.13753e-47	6	Sptbn1
Rpn1	1.0499e-51	0.328143	0.847	0.345	3.26025e-47	6	Rpn1
Ddost	1.1566e-51	0.397783	0.889	0.377	3.59158e-47	6	Ddost
Ndufa1	1.26998e-51	0.36584	0.908	0.415	3.94368e-47	6	Ndufa1
Srsf2	1.27845e-51	0.50046	0.973	0.571	3.96997e-47	6	Srsf2
Tcea1	1.59268e-51	0.288138	0.808	0.323	4.94574e-47	6	Tcea1
Mdh1	1.65235e-51	0.331358	0.9	0.395	5.13105e-47	6	Mdh1
Denr	1.8989e-51	0.349837	0.923	0.426	5.89667e-47	6	Denr
Luzp1	2.04204e-51	0.257137	0.812	0.299	6.34116e-47	6	Luzp1
Ndufa10	3.31095e-51	0.290028	0.82	0.333	1.02815e-46	6	Ndufa10
Pa2g4	3.82895e-51	0.309129	0.816	0.316	1.189e-46	6	Pa2g4
Bex3	4.24607e-51	0.362494	0.732	0.275	1.31853e-46	6	Bex3
Tmem208	6.10515e-51	0.303053	0.805	0.327	1.89583e-46	6	Tmem208
Etfa	6.93994e-51	0.261436	0.766	0.289	2.15506e-46	6	Etfa
S100a13	8.89293e-51	0.393807	0.923	0.43	2.76152e-46	6	S100a13
Rpl15	9.63153e-51	0.564718	0.996	0.763	2.99088e-46	6	Rpl15
Psma6	1.07779e-50	0.409087	0.927	0.434	3.34686e-46	6	Psma6
Plec	1.95071e-50	0.253358	0.785	0.292	6.05753e-46	6	Plec
Prpf40a	2.07747e-50	0.376852	0.897	0.419	6.45118e-46	6	Prpf40a
Pole4	4.02308e-50	0.278413	0.808	0.331	1.24929e-45	6	Pole4
Samm50	5.13061e-50	0.295294	0.82	0.331	1.59321e-45	6	Samm50
Rpl7	6.11535e-50	0.544773	0.996	0.789	1.899e-45	6	Rpl7
Slc38a2	6.53235e-50	0.513226	0.989	0.577	2.02849e-45	6	Slc38a2
Ndufs4	6.55932e-50	0.315263	0.912	0.399	2.03687e-45	6	Ndufs4
Polr2g	7.64918e-50	0.282973	0.851	0.347	2.3753e-45	6	Polr2g
Sarnp	7.75762e-50	0.275892	0.82	0.326	2.40897e-45	6	Sarnp
Arl1	1.08098e-49	0.341272	0.881	0.385	3.35678e-45	6	Arl1
Imp3	1.09923e-49	0.259049	0.831	0.33	3.41343e-45	6	Imp3
Gatad2b	1.32451e-49	0.259128	0.793	0.318	4.11299e-45	6	Gatad2b
Cul3	1.43468e-49	0.281548	0.847	0.365	4.45512e-45	6	Cul3
Ndufs3	1.56455e-49	0.335067	0.858	0.373	4.8584e-45	6	Ndufs3
Tpr	1.62775e-49	0.470313	0.958	0.507	5.05465e-45	6	Tpr
Eif6	2.40757e-49	0.43999	0.939	0.463	7.47623e-45	6	Eif6
Mlf2	3.00912e-49	0.327508	0.831	0.359	9.34423e-45	6	Mlf2
Ubc	3.48988e-49	0.487286	1	0.905	1.08371e-44	6	Ubc
Rpl35	3.93346e-49	0.564909	0.992	0.69	1.22146e-44	6	Rpl35
Cited2	6.90012e-49	0.43803	0.931	0.46	2.14269e-44	6	Cited2
Med29	8.02384e-49	0.26272	0.839	0.333	2.49164e-44	6	Med29
Hpf1	8.13365e-49	0.268618	0.828	0.33	2.52574e-44	6	Hpf1
Timm13	8.20315e-49	0.427941	0.962	0.483	2.54732e-44	6	Timm13
Cfdp1	8.9781e-49	0.290487	0.824	0.342	2.78797e-44	6	Cfdp1
Sltm	9.77961e-49	0.281867	0.877	0.379	3.03686e-44	6	Sltm
Tmsb10	1.13177e-48	0.536728	0.992	0.673	3.51447e-44	6	Tmsb10
Mrpl34	1.22538e-48	0.264219	0.759	0.286	3.80516e-44	6	Mrpl34
Hsp90aa1	1.53974e-48	0.417125	1	0.749	4.78135e-44	6	Hsp90aa1
Glrx5	1.70634e-48	0.265624	0.793	0.322	5.2987e-44	6	Glrx5
Wbp4	1.73875e-48	0.255397	0.816	0.33	5.39934e-44	6	Wbp4
Tsc22d2	2.96108e-48	0.274076	0.785	0.315	9.19504e-44	6	Tsc22d2
Ube2e3	3.30826e-48	0.256313	0.766	0.303	1.02731e-43	6	Ube2e3
Mrpl30	3.31169e-48	0.35475	0.897	0.413	1.02838e-43	6	Mrpl30
Chd4	3.39473e-48	0.40516	0.958	0.49	1.05417e-43	6	Chd4
Caprin1	3.79373e-48	0.30572	0.866	0.379	1.17807e-43	6	Caprin1
Ndufb7	5.22804e-48	0.442169	0.973	0.507	1.62346e-43	6	Ndufb7
Nhp2	1.04749e-47	0.314319	0.862	0.355	3.25277e-43	6	Nhp2
Nol7	1.08867e-47	0.346494	0.908	0.414	3.38065e-43	6	Nol7
C1qbp	1.14213e-47	0.292148	0.862	0.359	3.54667e-43	6	C1qbp
Yif1b	1.58717e-47	0.2564	0.77	0.307	4.92863e-43	6	Yif1b
Psmd4	2.22825e-47	0.396908	0.958	0.479	6.91938e-43	6	Psmd4
Psma4	2.30376e-47	0.414964	0.962	0.469	7.15387e-43	6	Psma4
Rpl37	3.03461e-47	0.503889	1	0.826	9.42339e-43	6	Rpl37
Ddx39	3.15716e-47	0.277604	0.759	0.294	9.80394e-43	6	Ddx39
Rheb	3.22485e-47	0.399225	0.92	0.474	1.00141e-42	6	Rheb
Mrpl18	3.78711e-47	0.306741	0.874	0.37	1.17601e-42	6	Mrpl18
Rtf1	5.48101e-47	0.273868	0.889	0.417	1.70202e-42	6	Rtf1
Tex261	5.62834e-47	0.253297	0.736	0.293	1.74777e-42	6	Tex261
Uba2	6.6112e-47	0.264967	0.732	0.287	2.05298e-42	6	Uba2
Ndufa8	6.67645e-47	0.354691	0.923	0.439	2.07324e-42	6	Ndufa8
Ndufb6	7.96406e-47	0.295718	0.889	0.385	2.47308e-42	6	Ndufb6
Ube2k	9.67087e-47	0.301563	0.912	0.446	3.0031e-42	6	Ube2k
Srp19	1.02914e-46	0.257271	0.854	0.35	3.19577e-42	6	Srp19
Fis1	1.36587e-46	0.385693	0.954	0.493	4.24143e-42	6	Fis1
Txn2	1.56878e-46	0.27025	0.797	0.328	4.87154e-42	6	Txn2
Ndufa2	1.725e-46	0.465196	0.977	0.576	5.35665e-42	6	Ndufa2
Cox5b	1.7859e-46	0.499645	0.973	0.563	5.54575e-42	6	Cox5b
Arf5	2.45685e-46	0.461561	0.996	0.672	7.62926e-42	6	Arf5
Rpl5	3.75455e-46	0.554852	0.996	0.73	1.1659e-41	6	Rpl5
Eif4b	3.88998e-46	0.312828	0.866	0.382	1.20796e-41	6	Eif4b
Ndufv2	4.70836e-46	0.301037	0.866	0.378	1.46209e-41	6	Ndufv2
Psmd1	5.128e-46	0.286486	0.824	0.338	1.5924e-41	6	Psmd1
Ubald2	6.84164e-46	0.360028	0.912	0.433	2.12454e-41	6	Ubald2
Bzw1	7.59362e-46	0.383215	0.935	0.473	2.35805e-41	6	Bzw1
U2af1	8.03648e-46	0.385048	0.927	0.446	2.49557e-41	6	U2af1
2020-03-05	8.04366e-46	0.271199	0.828	0.358	2.4978e-41	6	2020-03-05
Lamtor2	1.11709e-45	0.391131	0.962	0.481	3.46891e-41	6	Lamtor2
Churc1	1.81346e-45	0.250641	0.808	0.334	5.63134e-41	6	Churc1
Uqcr10	2.10133e-45	0.425854	0.958	0.5	6.52527e-41	6	Uqcr10
Eloc	2.42138e-45	0.375068	0.958	0.503	7.51911e-41	6	Eloc
Edf1	2.42873e-45	0.448779	0.977	0.527	7.54193e-41	6	Edf1
Sfpq	2.58677e-45	0.360941	0.969	0.529	8.03269e-41	6	Sfpq
Rrbp1	6.11606e-45	0.507877	0.989	0.599	1.89922e-40	6	Rrbp1
Npm1	6.99997e-45	0.492487	0.996	0.668	2.1737e-40	6	Npm1
Emc10	7.12581e-45	0.258823	0.797	0.33	2.21278e-40	6	Emc10
Hsd17b12	7.52522e-45	0.258738	0.824	0.344	2.33681e-40	6	Hsd17b12
Atp5b	8.14752e-45	0.498433	0.966	0.573	2.53005e-40	6	Atp5b
Eif3g	1.23585e-44	0.257991	0.847	0.35	3.83768e-40	6	Eif3g
Bub3	1.30075e-44	0.298213	0.759	0.314	4.03923e-40	6	Bub3
Rpl32	1.39811e-44	0.527085	1	0.84	4.34154e-40	6	Rpl32
Tuba1a	1.56223e-44	0.37045	0.724	0.286	4.8512e-40	6	Tuba1a
Txnl1	1.58875e-44	0.378565	0.935	0.475	4.93354e-40	6	Txnl1
Mrps16	2.2694e-44	0.270705	0.835	0.356	7.04717e-40	6	Mrps16
Gnas	7.12744e-44	0.447935	0.985	0.608	2.21328e-39	6	Gnas
Psmb6	7.32208e-44	0.428108	0.981	0.534	2.27373e-39	6	Psmb6
Vdac1	1.00093e-43	0.329389	0.904	0.426	3.10819e-39	6	Vdac1
Smarca5	1.23047e-43	0.377335	0.923	0.467	3.82099e-39	6	Smarca5
Selenof	1.34784e-43	0.41115	0.954	0.482	4.18544e-39	6	Selenof
Ywhaq	1.58234e-43	0.350283	0.889	0.416	4.91363e-39	6	Ywhaq
Rwdd1	1.75806e-43	0.29181	0.885	0.393	5.45932e-39	6	Rwdd1
Rtn3	3.87803e-43	0.31938	0.874	0.405	1.20424e-38	6	Rtn3
Eif3m	4.15312e-43	0.373026	0.923	0.449	1.28967e-38	6	Eif3m
Prrc2c	4.59309e-43	0.367072	0.966	0.54	1.42629e-38	6	Prrc2c
Hnrnpa3	6.7036e-43	0.473847	0.969	0.591	2.08167e-38	6	Hnrnpa3
Hnrnpf	6.75629e-43	0.453773	0.989	0.608	2.09803e-38	6	Hnrnpf
Map2k2	7.16316e-43	0.259153	0.889	0.396	2.22437e-38	6	Map2k2
Psmc6	8.68684e-43	0.31279	0.908	0.428	2.69752e-38	6	Psmc6
Nipbl	9.09942e-43	0.260881	0.858	0.401	2.82564e-38	6	Nipbl
Metap2	1.53739e-42	0.282178	0.881	0.396	4.77404e-38	6	Metap2
Surf4	1.61655e-42	0.253145	0.835	0.379	5.01988e-38	6	Surf4
Atf4	1.98298e-42	0.394407	0.973	0.571	6.15775e-38	6	Atf4
Rex1bd	3.20261e-42	0.320434	0.927	0.429	9.94505e-38	6	Rex1bd
Acin1	3.22428e-42	0.292667	0.858	0.403	1.00123e-37	6	Acin1
Snrpc	3.55695e-42	0.268722	0.923	0.427	1.10454e-37	6	Snrpc
Kif5b	3.67116e-42	0.35437	0.927	0.487	1.14001e-37	6	Kif5b
Prpf38b	4.37616e-42	0.296008	0.923	0.457	1.35893e-37	6	Prpf38b
Glmp	7.76045e-42	0.342255	0.854	0.376	2.40985e-37	6	Glmp
Rpn2	8.34364e-42	0.309909	0.874	0.399	2.59095e-37	6	Rpn2
Vdac3	1.14745e-41	0.327315	0.889	0.413	3.56317e-37	6	Vdac3
Cct4	1.31211e-41	0.327095	0.897	0.428	4.0745e-37	6	Cct4
Cox6b1	4.18575e-41	0.439131	0.977	0.619	1.2998e-36	6	Cox6b1
Mtch1	4.35548e-41	0.273221	0.839	0.364	1.35251e-36	6	Mtch1
S100a6	4.3901e-41	0.594755	0.973	0.716	1.36326e-36	6	S100a6
Ndufb5	4.80792e-41	0.372781	0.935	0.478	1.493e-36	6	Ndufb5
Psenen	8.75261e-41	0.331468	0.95	0.5	2.71795e-36	6	Psenen
Dnajb1	8.92294e-41	0.259304	0.831	0.363	2.77084e-36	6	Dnajb1
Trib1	1.3123e-40	0.477508	0.946	0.551	4.07509e-36	6	Trib1
Nme1	1.58712e-40	0.380469	0.946	0.482	4.92847e-36	6	Nme1
Ptges3	2.30949e-40	0.329358	0.912	0.461	7.17167e-36	6	Ptges3
1110008F13Rik	2.48635e-40	0.336076	0.927	0.459	7.72086e-36	6	1110008F13Rik
Hsp90b1	3.00451e-40	0.551013	0.981	0.621	9.32989e-36	6	Hsp90b1
Atp5c1	4.08029e-40	0.448829	0.935	0.531	1.26705e-35	6	Atp5c1
Yy1	4.52271e-40	0.267451	0.904	0.438	1.40444e-35	6	Yy1
Pcbp1	6.42383e-40	0.333283	0.946	0.508	1.99479e-35	6	Pcbp1
Srsf11	8.72593e-40	0.292324	0.977	0.54	2.70966e-35	6	Srsf11
Rps27l	8.78422e-40	0.395348	0.973	0.531	2.72776e-35	6	Rps27l
Hnrnpa0	1.13846e-39	0.383064	0.973	0.558	3.53525e-35	6	Hnrnpa0
Pqlc1	1.20907e-39	0.257889	0.598	0.224	3.75451e-35	6	Pqlc1
Rpl23a	1.39568e-39	0.423287	0.996	0.755	4.334e-35	6	Rpl23a
Slc25a4	1.40913e-39	0.312886	0.9	0.405	4.37576e-35	6	Slc25a4
Cuta	1.98337e-39	0.267532	0.866	0.39	6.15897e-35	6	Cuta
Emc7	2.55951e-39	0.265626	0.847	0.379	7.94804e-35	6	Emc7
Cxcl14	3.12898e-39	0.722787	0.594	0.225	9.71641e-35	6	Cxcl14
Smdt1	3.16209e-39	0.361387	0.962	0.493	9.81925e-35	6	Smdt1
Ezr	3.18526e-39	0.26975	0.946	0.453	9.89118e-35	6	Ezr
Fbl	3.53124e-39	0.256133	0.9	0.401	1.09656e-34	6	Fbl
Rpl10	3.69451e-39	0.444087	1	0.862	1.14726e-34	6	Rpl10
Eif3h	3.8705e-39	0.427756	0.958	0.545	1.20191e-34	6	Eif3h
Paip2	4.15352e-39	0.297465	0.923	0.46	1.28979e-34	6	Paip2
Rps17	4.98452e-39	0.460809	1	0.676	1.54784e-34	6	Rps17
Rpl39	5.35933e-39	0.431799	1	0.81	1.66423e-34	6	Rpl39
Rpl24	6.14997e-39	0.458185	1	0.78	1.90975e-34	6	Rpl24
1810037I17Rik	7.47562e-39	0.407668	0.95	0.539	2.3214e-34	6	1810037I17Rik
Usmg5	8.50505e-39	0.259385	0.904	0.424	2.64107e-34	6	Usmg5
Prkar1a	1.45177e-38	0.346761	0.946	0.516	4.50818e-34	6	Prkar1a
Csnk1a1	1.71547e-38	0.375334	0.966	0.588	5.32706e-34	6	Csnk1a1
Sec11c	1.76181e-38	0.306321	0.897	0.43	5.47096e-34	6	Sec11c
G3bp1	2.42457e-38	0.281451	0.889	0.432	7.52902e-34	6	G3bp1
Ndufb4	2.43532e-38	0.267895	0.885	0.399	7.56239e-34	6	Ndufb4
Arpp19	3.88377e-38	0.321771	0.939	0.483	1.20603e-33	6	Arpp19
Tcp1	4.18272e-38	0.301655	0.908	0.423	1.29886e-33	6	Tcp1
Psmc5	4.44408e-38	0.270249	0.858	0.396	1.38002e-33	6	Psmc5
Cdv3	5.129e-38	0.272581	0.912	0.444	1.59271e-33	6	Cdv3
Ndufs2	8.19698e-38	0.302488	0.831	0.396	2.54541e-33	6	Ndufs2
Eif4e2	1.21258e-37	0.251904	0.877	0.396	3.76544e-33	6	Eif4e2
Ppp1r14b	1.21684e-37	0.322686	0.935	0.446	3.77866e-33	6	Ppp1r14b
Hnrnpa1	1.70999e-37	0.408076	0.958	0.509	5.31002e-33	6	Hnrnpa1
Tubb5	1.77899e-37	0.437825	0.958	0.537	5.52429e-33	6	Tubb5
Nap1l1	2.50301e-37	0.361472	0.916	0.463	7.77261e-33	6	Nap1l1
Pdcd10	4.12277e-37	0.263621	0.904	0.448	1.28024e-32	6	Pdcd10
Gm16286	4.66426e-37	0.258721	0.881	0.438	1.44839e-32	6	Gm16286
Srp9	5.57492e-37	0.295339	0.931	0.482	1.73118e-32	6	Srp9
2810474O19Rik	7.63534e-37	0.287892	0.958	0.56	2.371e-32	6	2810474O19Rik
Ywhab	8.69867e-37	0.299879	0.935	0.472	2.7012e-32	6	Ywhab
Cct2	1.09143e-36	0.347363	0.923	0.477	3.38923e-32	6	Cct2
Calm2	1.32887e-36	0.41665	0.989	0.739	4.12653e-32	6	Calm2
Capg	2.76865e-36	0.436736	0.966	0.537	8.5975e-32	6	Capg
Psma1	3.8577e-36	0.317168	0.897	0.456	1.19793e-31	6	Psma1
Anxa1	1.41437e-35	0.429972	0.935	0.484	4.39205e-31	6	Anxa1
Vps29	2.45258e-35	0.268587	0.908	0.44	7.61599e-31	6	Vps29
Ostc	2.57164e-35	0.308987	0.885	0.438	7.98572e-31	6	Ostc
Ndufb10	6.70292e-35	0.2534	0.889	0.441	2.08146e-30	6	Ndufb10
Rpl30	1.07853e-34	0.366635	1	0.809	3.34916e-30	6	Rpl30
Serinc3	1.1776e-34	0.339145	0.935	0.517	3.65679e-30	6	Serinc3
Slc25a5	2.67714e-34	0.473849	0.954	0.556	8.31333e-30	6	Slc25a5
Nupr1	3.66038e-34	0.297411	0.686	0.279	1.13666e-29	6	Nupr1
Cd9	7.34956e-34	0.266948	0.992	0.643	2.28226e-29	6	Cd9
Trir	1.17041e-33	0.313603	0.908	0.467	3.63446e-29	6	Trir
Rps19	1.46797e-33	0.378753	1	0.792	4.55849e-29	6	Rps19
Minos1	1.81599e-33	0.335317	0.962	0.529	5.63919e-29	6	Minos1
Ndufa13	1.96089e-33	0.365245	0.985	0.563	6.08917e-29	6	Ndufa13
Tmbim6	6.68044e-33	0.367125	0.981	0.688	2.07448e-28	6	Tmbim6
Rpl37a	6.71754e-33	0.362284	1	0.851	2.086e-28	6	Rpl37a
App	1.23733e-32	0.319782	0.939	0.493	3.84228e-28	6	App
Ndufb8	1.3372e-32	0.339745	0.969	0.517	4.15241e-28	6	Ndufb8
Hsbp1	1.98225e-32	0.250133	0.897	0.442	6.15548e-28	6	Hsbp1
Rps3a1	2.39568e-32	0.395759	1	0.858	7.4393e-28	6	Rps3a1
Atp5h	2.52359e-32	0.370046	0.992	0.624	7.83649e-28	6	Atp5h
Atp5e	7.64389e-32	0.397482	0.989	0.657	2.37366e-27	6	Atp5e
Psmb2	1.03389e-31	0.328262	0.931	0.476	3.21054e-27	6	Psmb2
Elob	1.71888e-31	0.349992	0.992	0.657	5.33763e-27	6	Elob
Ywhah	1.79468e-31	0.311769	0.908	0.48	5.57303e-27	6	Ywhah
Jund	2.953e-31	0.409382	1	0.865	9.16995e-27	6	Jund
Eif3a	3.21753e-31	0.317504	0.943	0.532	9.9914e-27	6	Eif3a
Psma3	4.39373e-31	0.328421	0.954	0.576	1.36439e-26	6	Psma3
Srrm1	5.87264e-31	0.250892	0.95	0.509	1.82363e-26	6	Srrm1
Naca	5.98056e-31	0.387473	0.996	0.723	1.85714e-26	6	Naca
Cox4i1	1.16736e-30	0.366306	0.996	0.743	3.62499e-26	6	Cox4i1
Anxa3	2.69889e-30	0.352593	0.835	0.407	8.38086e-26	6	Anxa3
Psma2	3.00229e-30	0.337472	0.946	0.536	9.32301e-26	6	Psma2
Park7	7.7177e-30	0.304147	0.916	0.474	2.39658e-25	6	Park7
Tagln2	7.99044e-30	0.370132	0.962	0.563	2.48127e-25	6	Tagln2
Ssr4	1.03281e-29	0.359807	0.977	0.53	3.20719e-25	6	Ssr4
Atp5a1	1.55761e-29	0.341494	0.981	0.574	4.83685e-25	6	Atp5a1
Cct8	1.59168e-29	0.250349	0.893	0.463	4.94265e-25	6	Cct8
Rab14	1.80887e-29	0.271774	0.958	0.541	5.61709e-25	6	Rab14
Ndufa7	3.70639e-29	0.275736	0.966	0.536	1.15095e-24	6	Ndufa7
Psme2	3.75314e-29	0.3035	0.954	0.512	1.16546e-24	6	Psme2
Hnrnpk	1.61792e-28	0.331584	0.969	0.631	5.02413e-24	6	Hnrnpk
Zfp36l1	1.9677e-28	0.296449	0.935	0.521	6.1103e-24	6	Zfp36l1
Tmed2	3.14204e-28	0.317257	0.954	0.583	9.75698e-24	6	Tmed2
Fosb	4.19258e-28	0.523701	0.943	0.636	1.30192e-23	6	Fosb
Srp14	4.56197e-28	0.283913	0.954	0.54	1.41663e-23	6	Srp14
Psmb3	4.63885e-28	0.309318	0.939	0.501	1.4405e-23	6	Psmb3
Eif4a1	9.68158e-28	0.346509	0.985	0.715	3.00642e-23	6	Eif4a1
Pdia3	1.33338e-27	0.363289	0.954	0.534	4.14055e-23	6	Pdia3
Prdx1	1.74369e-27	0.281665	0.996	0.669	5.41469e-23	6	Prdx1
Cox8a	2.88637e-27	0.314855	1	0.781	8.96306e-23	6	Cox8a
Eif3k	3.04628e-27	0.272387	0.954	0.518	9.45962e-23	6	Eif3k
Sgk1	6.11615e-27	0.312489	0.877	0.45	1.89925e-22	6	Sgk1
Sem1	6.97401e-27	0.297768	0.992	0.702	2.16564e-22	6	Sem1
Ube2i	1.26507e-26	0.258518	0.969	0.557	3.92843e-22	6	Ube2i
Id3	2.57925e-26	0.384057	0.552	0.233	8.00936e-22	6	Id3
Jpt1	5.81094e-26	0.330299	0.946	0.525	1.80447e-21	6	Jpt1
Psmb1	6.08548e-26	0.294412	0.962	0.544	1.88972e-21	6	Psmb1
Hspa8	7.30949e-26	0.348733	1	0.799	2.26982e-21	6	Hspa8
Rpl26	7.45155e-26	0.350946	0.996	0.829	2.31393e-21	6	Rpl26
Neat1	9.84662e-26	0.408862	0.977	0.798	3.05767e-21	6	Neat1
Rps2	1.05698e-25	0.354232	0.996	0.779	3.28223e-21	6	Rps2
Rpl12	1.16456e-25	0.304387	1	0.787	3.61632e-21	6	Rpl12
Ier3	1.54068e-25	0.344317	0.989	0.803	4.78427e-21	6	Ier3
Eef1b2	2.67026e-25	0.338302	0.996	0.693	8.29195e-21	6	Eef1b2
Rps16	3.77289e-25	0.284197	1	0.887	1.1716e-20	6	Rps16
Dusp5	8.57825e-25	0.320899	0.828	0.443	2.6638e-20	6	Dusp5
Atp5d	2.05684e-24	0.3048	0.969	0.571	6.38711e-20	6	Atp5d
Rps8	2.70216e-24	0.347725	1	0.859	8.39101e-20	6	Rps8
Rpl13	4.59092e-24	0.318405	1	0.867	1.42562e-19	6	Rpl13
Tmed9	4.60542e-24	0.271022	0.95	0.518	1.43012e-19	6	Tmed9
Rpl41	7.37569e-24	0.307954	1	0.883	2.29037e-19	6	Rpl41
Eef1g	8.80487e-24	0.262108	0.973	0.537	2.73418e-19	6	Eef1g
Eif5a	1.03949e-22	0.262249	0.981	0.716	3.22792e-18	6	Eif5a
Rpl18	2.21417e-22	0.296219	1	0.796	6.87565e-18	6	Rpl18
Ppp1ca	2.47701e-22	0.261588	0.95	0.538	7.69185e-18	6	Ppp1ca
Rpl34	5.51539e-22	0.286302	0.996	0.818	1.7127e-17	6	Rpl34
Btf3	6.79011e-22	0.307612	0.989	0.67	2.10853e-17	6	Btf3
Rps15	2.37692e-21	0.284231	0.996	0.774	7.38104e-17	6	Rps15
Arf1	4.105e-21	0.262321	0.969	0.64	1.27473e-16	6	Arf1
Ifitm3	4.84093e-21	0.287079	0.992	0.774	1.50326e-16	6	Ifitm3
Rps3	1.22467e-19	0.275485	1	0.811	3.80296e-15	6	Rps3
Btg2	2.37324e-19	0.353515	0.973	0.714	7.36963e-15	6	Btg2
Rpl14	2.10334e-18	0.253446	0.992	0.717	6.53151e-14	6	Rpl14
Rpl35a	1.20796e-16	0.251298	1	0.797	3.75107e-12	6	Rpl35a
Arl6ip1	3.6726e-14	0.341264	0.874	0.55	1.14045e-09	6	Arl6ip1

## Sheet: Cluster7
Gene	P_value	Avgerage_logFC	pct.1	pct.2	P_value_adjusted	Cluster	Gene		Lineage	Gene	P_value	Avgerage_logFC	pct.1	pct.2	P_value_adjusted	References
Nxpe5	8.30718e-303	1.02084	0.668	0.038	2.57963e-298	7	Nxpe5		cDC/Macrophage	Mrc1	2.5543e-237	2.11418	0.961	0.162	7.93185e-233	Satpathy, A. T., Wu, X., Albring, J. C., & Murphy, K. M. (2012). Re (de) fining the dendritic cell lineage. Nature immunology, 13(12), 1145.
Lyve1	3.37542e-249	1.33722	0.513	0.025	1.04817e-244	7	Lyve1		cDC/Macrophage	Ctsd	2.71494e-38	0.631118	0.991	0.808	8.4307e-34	Satpathy, A. T., Wu, X., Albring, J. C., & Murphy, K. M. (2012). Re (de) fining the dendritic cell lineage. Nature immunology, 13(12), 1145.
Mrc1	2.5543e-237	2.11418	0.961	0.162	7.93185e-233	7	Mrc1		cDC/Macrophage	Mafb	1.76485e-96	1.30221	0.953	0.399	5.48039e-92	Satpathy, A. T., Wu, X., Albring, J. C., & Murphy, K. M. (2012). Re (de) fining the dendritic cell lineage. Nature immunology, 13(12), 1145.
Cbr2	3.17606e-235	1.53332	0.75	0.079	9.86263e-231	7	Cbr2		cDC/Macrophage	C1qc	4.85163e-68	1.09242	0.888	0.419	1.50658e-63	Satpathy, A. T., Wu, X., Albring, J. C., & Murphy, K. M. (2012). Re (de) fining the dendritic cell lineage. Nature immunology, 13(12), 1145.
Ednrb	4.83682e-225	1.53128	0.655	0.058	1.50198e-220	7	Ednrb		cDC/Macrophage	C1qb	2.27039e-56	1.06112	0.918	0.577	7.05024e-52	Satpathy, A. T., Wu, X., Albring, J. C., & Murphy, K. M. (2012). Re (de) fining the dendritic cell lineage. Nature immunology, 13(12), 1145.
Calml4	9.34464e-220	0.916203	0.672	0.064	2.90179e-215	7	Calml4		cDC/Macrophage	C1qa	5.86706e-56	1.03566	0.966	0.693	1.8219e-51	Satpathy, A. T., Wu, X., Albring, J. C., & Murphy, K. M. (2012). Re (de) fining the dendritic cell lineage. Nature immunology, 13(12), 1145.
Clec4a1	2.38668e-200	0.714489	0.668	0.066	7.41135e-196	7	Clec4a1
Dok2	4.31221e-196	0.987007	0.776	0.105	1.33907e-191	7	Dok2
F13a1	3.28014e-195	2.03392	0.914	0.176	1.01858e-190	7	F13a1
Fcna	5.39976e-194	1.25524	0.56	0.048	1.67679e-189	7	Fcna
Folr2	2.2368e-192	1.61693	0.815	0.13	6.94595e-188	7	Folr2
Clec10a	7.62312e-191	1.83211	0.888	0.16	2.36721e-186	7	Clec10a
Pltp	1.83763e-185	1.87531	0.948	0.22	5.7064e-181	7	Pltp
Stard8	2.58383e-183	0.697025	0.56	0.052	8.02355e-179	7	Stard8
Cfh	5.4604e-182	1.09686	0.685	0.085	1.69562e-177	7	Cfh
Alox5	4.80818e-175	0.468341	0.509	0.041	1.49309e-170	7	Alox5
Cd163	5.85023e-162	0.840476	0.366	0.021	1.81667e-157	7	Cd163
Chp2	1.74388e-160	0.315997	0.276	0.009	5.41527e-156	7	Chp2
Pirb	5.80902e-159	1.02346	0.845	0.168	1.80388e-154	7	Pirb
Rgl1	1.33733e-157	0.90288	0.72	0.114	4.15281e-153	7	Rgl1
Tmem8	6.35172e-156	1.04503	0.595	0.074	1.9724e-151	7	Tmem8
Abca9	9.70422e-156	0.456592	0.414	0.03	3.01345e-151	7	Abca9
Timd4	1.21613e-153	0.416427	0.336	0.017	3.77644e-149	7	Timd4
Nrp1	6.34833e-152	1.12724	0.806	0.163	1.97135e-147	7	Nrp1
Ccl24	9.86321e-150	0.795893	0.448	0.038	3.06282e-145	7	Ccl24
Fcgrt	2.7522e-147	1.76932	0.845	0.207	8.5464e-143	7	Fcgrt
Clec4a3	6.40553e-147	0.736624	0.707	0.111	1.98911e-142	7	Clec4a3
Cfp	8.85598e-146	1.263	0.927	0.242	2.75005e-141	7	Cfp
Nrros	2.88428e-144	0.797205	0.81	0.165	8.95657e-140	7	Nrros
Lifr	2.38718e-143	0.719449	0.638	0.097	7.41292e-139	7	Lifr
Slc9a9	8.50143e-139	0.49009	0.504	0.055	2.63995e-134	7	Slc9a9
Rab3il1	6.3407e-136	0.791691	0.784	0.16	1.96898e-131	7	Rab3il1
Igfbp4	5.59838e-135	0.78154	0.72	0.131	1.73847e-130	7	Igfbp4
Rgs18	2.72423e-132	0.304893	0.397	0.033	8.45955e-128	7	Rgs18
Serpinb8	9.67031e-132	0.442886	0.487	0.054	3.00292e-127	7	Serpinb8
Ccl9	1.13895e-131	1.49929	0.957	0.312	3.53679e-127	7	Ccl9
Ccr2	8.80284e-131	1.17179	0.69	0.126	2.73355e-126	7	Ccr2
Pros1	7.5079e-129	0.664482	0.608	0.097	2.33143e-124	7	Pros1
Lyl1	8.89528e-128	0.421285	0.526	0.066	2.76225e-123	7	Lyl1
Rcn3	2.98881e-127	0.786267	0.474	0.054	9.28114e-123	7	Rcn3
Eps8	2.17405e-126	0.900511	0.784	0.182	6.75106e-122	7	Eps8
Selenop	4.75782e-126	2.18365	0.974	0.428	1.47745e-121	7	Selenop
Sdc3	5.63888e-125	1.02507	0.884	0.238	1.75104e-120	7	Sdc3
Tns1	8.85969e-125	0.662685	0.582	0.087	2.7512e-120	7	Tns1
Igf1	1.47386e-124	0.471777	0.409	0.038	4.57677e-120	7	Igf1
Gas6	1.81689e-124	1.57853	0.754	0.187	5.64198e-120	7	Gas6
Fcrls	2.131e-124	1.12137	0.634	0.105	6.61739e-120	7	Fcrls
Sult1a1	3.54947e-124	0.271377	0.302	0.019	1.10222e-119	7	Sult1a1
Fxyd2	9.2517e-124	0.715329	0.457	0.051	2.87293e-119	7	Fxyd2
Gda	2.10562e-123	1.15823	0.884	0.25	6.53858e-119	7	Gda
Gas7	3.22126e-123	0.67614	0.737	0.148	1.0003e-118	7	Gas7
Tbxas1	1.68786e-121	0.691269	0.711	0.14	5.24133e-117	7	Tbxas1
Maf	2.45172e-121	1.16778	0.862	0.247	7.61332e-117	7	Maf
Ltc4s	9.95117e-119	1.25768	0.677	0.136	3.09014e-114	7	Ltc4s
Wwp1	7.94709e-118	0.850802	0.707	0.158	2.46781e-113	7	Wwp1
Ap2a2	3.2307e-115	1.03801	0.875	0.282	1.00323e-110	7	Ap2a2
Ifi207	3.41319e-115	0.885833	0.81	0.21	1.0599e-110	7	Ifi207
Ap1b1	3.85014e-115	0.740796	0.707	0.158	1.19558e-110	7	Ap1b1
Pira2	7.96033e-114	0.509339	0.526	0.076	2.47192e-109	7	Pira2
Pepd	8.70777e-114	0.993408	0.832	0.261	2.70402e-109	7	Pepd
Gfra2	1.02545e-110	0.361769	0.306	0.023	3.18433e-106	7	Gfra2
B4galt6	5.94666e-110	0.545328	0.569	0.097	1.84661e-105	7	B4galt6
Dab2	1.52353e-109	1.19188	0.935	0.334	4.73103e-105	7	Dab2
Rab11fip5	1.68825e-108	0.658537	0.672	0.151	5.24253e-104	7	Rab11fip5
Npl	8.21635e-108	0.917619	0.81	0.212	2.55142e-103	7	Npl
Tmem106a	4.22169e-107	0.714802	0.746	0.186	1.31096e-102	7	Tmem106a
C4b	1.04795e-103	1.26231	0.573	0.105	3.2542e-99	7	C4b
Itsn1	2.09594e-103	0.741485	0.621	0.132	6.50854e-99	7	Itsn1
Ehd4	2.33831e-102	1.07771	0.935	0.403	7.26116e-98	7	Ehd4
Csf1r	1.35446e-101	0.987852	0.918	0.293	4.206e-97	7	Csf1r
Serpinb1a	1.48886e-100	0.311019	0.401	0.046	4.62336e-96	7	Serpinb1a
Dse	3.72628e-100	0.50317	0.552	0.1	1.15712e-95	7	Dse
Cd302	7.89234e-100	0.664944	0.69	0.163	2.45081e-95	7	Cd302
Clec4b1	1.04974e-99	0.53875	0.259	0.018	3.25975e-95	7	Clec4b1
Tppp3	2.59744e-99	0.82308	0.517	0.088	8.06584e-95	7	Tppp3
Grn	3.46282e-99	1.2759	0.991	0.531	1.07531e-94	7	Grn
Colec12	2.40134e-98	0.572495	0.409	0.054	7.4569e-94	7	Colec12
Tspan32	4.46359e-98	0.270712	0.401	0.048	1.38608e-93	7	Tspan32
Adam15	6.58297e-97	0.863683	0.75	0.227	2.04421e-92	7	Adam15
Hacd4	1.05049e-96	0.687653	0.733	0.189	3.26209e-92	7	Hacd4
Pf4	1.07458e-96	1.40478	0.836	0.271	3.33689e-92	7	Pf4
Mafb	1.76485e-96	1.30221	0.953	0.399	5.48039e-92	7	Mafb
Snx2	7.08052e-96	1.04369	0.892	0.368	2.19871e-91	7	Snx2
Ecm1	1.53702e-95	1.13162	0.789	0.24	4.77292e-91	7	Ecm1
Adgre1	1.58462e-95	0.80977	0.75	0.188	4.92071e-91	7	Adgre1
Lyz2	2.02272e-95	1.45298	1	0.816	6.28114e-91	7	Lyz2
Fam213b	2.82934e-95	0.704442	0.659	0.162	8.78596e-91	7	Fam213b
Gpr146	5.3437e-95	0.460376	0.565	0.108	1.65938e-90	7	Gpr146
Ccl7	1.28621e-94	1.13936	0.853	0.276	3.99407e-90	7	Ccl7
Rnf150	2.08794e-94	0.423023	0.435	0.062	6.48369e-90	7	Rnf150
Ccdc152	3.79749e-94	0.296266	0.284	0.024	1.17923e-89	7	Ccdc152
C3ar1	4.72254e-94	0.776778	0.819	0.224	1.46649e-89	7	C3ar1
Hpse	6.69922e-94	0.542805	0.56	0.107	2.08031e-89	7	Hpse
Plxnd1	4.00804e-93	0.563488	0.599	0.126	1.24462e-88	7	Plxnd1
Rnase4	5.94021e-92	0.762117	0.737	0.195	1.84461e-87	7	Rnase4
P2ry6	1.19122e-90	0.53911	0.672	0.157	3.69911e-86	7	P2ry6
Hexa	1.8517e-90	0.976082	0.944	0.387	5.75009e-86	7	Hexa
Pdgfc	1.93125e-90	0.581414	0.483	0.085	5.9971e-86	7	Pdgfc
Dusp3	2.13415e-89	0.645335	0.711	0.192	6.62717e-85	7	Dusp3
Pld4	3.73323e-89	0.846044	0.871	0.276	1.15928e-84	7	Pld4
Lgmn	6.0202e-89	1.25086	0.978	0.518	1.86945e-84	7	Lgmn
Pmp22	1.61567e-87	1.0125	0.716	0.209	5.01714e-83	7	Pmp22
Mcub	1.79615e-87	0.589474	0.5	0.093	5.57757e-83	7	Mcub
Ap1s2	2.29947e-87	0.623435	0.685	0.179	7.14054e-83	7	Ap1s2
Ctsc	9.50057e-85	1.0178	0.97	0.455	2.95021e-80	7	Ctsc
Dhrs3	6.87403e-84	0.660293	0.772	0.234	2.13459e-79	7	Dhrs3
Cysltr1	7.26934e-84	0.46148	0.556	0.118	2.25735e-79	7	Cysltr1
Pid1	9.01301e-84	0.555708	0.763	0.207	2.79881e-79	7	Pid1
Ap2m1	6.51194e-83	0.895146	0.892	0.394	2.02215e-78	7	Ap2m1
Lamp1	1.06522e-79	1.01495	0.991	0.662	3.30783e-75	7	Lamp1
Emp1	1.80257e-79	0.969266	0.966	0.449	5.59753e-75	7	Emp1
Nrp2	2.13319e-79	0.636227	0.707	0.205	6.62421e-75	7	Nrp2
Naaa	3.84442e-79	0.610433	0.625	0.158	1.19381e-74	7	Naaa
Il6ra	6.86648e-79	0.413606	0.647	0.158	2.13225e-74	7	Il6ra
Cd209g	7.64369e-79	0.759745	0.267	0.026	2.3736e-74	7	Cd209g
Ptpro	3.92431e-78	0.370112	0.461	0.083	1.21862e-73	7	Ptpro
Gpr34	6.43718e-78	0.391483	0.453	0.079	1.99894e-73	7	Gpr34
Ckb	2.59127e-77	0.600048	0.733	0.209	8.04667e-73	7	Ckb
Frmd4b	2.607e-77	0.586166	0.591	0.142	8.09553e-73	7	Frmd4b
Vat1	2.69115e-77	0.679644	0.69	0.201	8.35682e-73	7	Vat1
Tbc1d14	6.28486e-77	0.495693	0.608	0.154	1.95164e-72	7	Tbc1d14
Unc93b1	1.457e-76	0.810109	0.918	0.368	4.52443e-72	7	Unc93b1
Clec4a2	1.8147e-76	0.720127	0.672	0.183	5.63517e-72	7	Clec4a2
Itm2b	4.30801e-76	1.02901	0.996	0.805	1.33777e-71	7	Itm2b
Ms4a6d	4.7683e-76	0.769905	0.849	0.279	1.4807e-71	7	Ms4a6d
Hal	5.30899e-76	1.36932	0.647	0.186	1.6486e-71	7	Hal
Pla2g15	6.07536e-76	0.426583	0.552	0.124	1.88658e-71	7	Pla2g15
Cd83	4.32977e-75	0.75344	0.819	0.255	1.34452e-70	7	Cd83
Fcgr2b	5.48566e-75	0.737077	0.914	0.317	1.70346e-70	7	Fcgr2b
Lyz1	5.48782e-75	1.10864	0.28	0.031	1.70413e-70	7	Lyz1
Vsir	1.34732e-74	0.656951	0.866	0.31	4.18383e-70	7	Vsir
Hfe	1.13794e-73	0.389702	0.509	0.108	3.53363e-69	7	Hfe
Atp13a2	1.40905e-73	0.53228	0.668	0.195	4.37551e-69	7	Atp13a2
Mef2c	2.21524e-73	0.549968	0.776	0.242	6.87899e-69	7	Mef2c
St6gal1	2.81333e-73	0.338896	0.392	0.066	8.73623e-69	7	St6gal1
Rnf130	4.18155e-73	0.676433	0.866	0.362	1.2985e-68	7	Rnf130
Fam126a	7.38266e-73	0.400269	0.474	0.095	2.29254e-68	7	Fam126a
Psd3	2.41247e-72	0.359345	0.453	0.088	7.49144e-68	7	Psd3
Ctsb	2.89946e-72	1.0805	1	0.817	9.00368e-68	7	Ctsb
Mtmr10	3.65484e-72	0.375629	0.457	0.09	1.13494e-67	7	Mtmr10
Ifitm6	4.73226e-72	0.250874	0.392	0.06	1.46951e-67	7	Ifitm6
Nfam1	4.81912e-72	0.379481	0.556	0.127	1.49648e-67	7	Nfam1
Cd209d	1.30912e-71	0.975326	0.297	0.038	4.06519e-67	7	Cd209d
Atp6v0a1	2.82761e-71	0.49362	0.599	0.157	8.78056e-67	7	Atp6v0a1
Aldh2	3.30612e-71	0.75461	0.841	0.35	1.02665e-66	7	Aldh2
Stab1	8.85573e-71	0.772048	0.698	0.222	2.74997e-66	7	Stab1
Ccl6	1.94344e-70	1.02718	0.991	0.623	6.03498e-66	7	Ccl6
Etv1	2.15973e-70	0.444959	0.44	0.085	6.7066e-66	7	Etv1
Ighm	2.19925e-70	0.580082	0.539	0.122	6.82934e-66	7	Ighm
Ahnak	2.20463e-70	0.875145	0.966	0.508	6.84605e-66	7	Ahnak
Qsox1	2.38392e-70	0.648153	0.754	0.265	7.40279e-66	7	Qsox1
Daglb	5.13977e-70	0.446317	0.552	0.138	1.59605e-65	7	Daglb
Stom	8.6275e-70	0.425403	0.539	0.131	2.6791e-65	7	Stom
Snx5	1.07338e-69	0.828826	0.892	0.438	3.33316e-65	7	Snx5
Cbfa2t3	2.28228e-69	0.263208	0.353	0.053	7.08718e-65	7	Cbfa2t3
Evi2a	2.68913e-69	0.526962	0.793	0.255	8.35057e-65	7	Evi2a
Ccl2	5.62458e-69	0.859927	0.897	0.388	1.7466e-64	7	Ccl2
Ctsa	6.55804e-69	0.778445	0.953	0.439	2.03647e-64	7	Ctsa
Tgfbi	1.12636e-68	0.682241	0.914	0.34	3.49769e-64	7	Tgfbi
Arap1	1.13007e-68	0.445198	0.625	0.175	3.50919e-64	7	Arap1
Mertk	1.43057e-68	0.403477	0.491	0.105	4.44234e-64	7	Mertk
Mpp1	1.634e-68	0.612456	0.806	0.307	5.07406e-64	7	Mpp1
Scamp2	2.84758e-68	0.6755	0.828	0.344	8.8426e-64	7	Scamp2
C1qc	4.85163e-68	1.09242	0.888	0.419	1.50658e-63	7	C1qc
Smpdl3a	6.44424e-68	0.620019	0.716	0.23	2.00113e-63	7	Smpdl3a
Snx8	1.39991e-67	0.375967	0.638	0.181	4.34713e-63	7	Snx8
Slco2b1	2.17133e-67	0.292174	0.272	0.032	6.74264e-63	7	Slco2b1
Cndp2	4.19037e-67	0.660105	0.793	0.3	1.30123e-62	7	Cndp2
Abca1	5.20834e-67	0.849276	0.802	0.312	1.61735e-62	7	Abca1
Blvrb	5.93678e-67	0.807419	0.853	0.373	1.84355e-62	7	Blvrb
Idh1	6.23092e-67	0.41094	0.543	0.14	1.93489e-62	7	Idh1
Cd300ld	9.9017e-67	0.252406	0.664	0.171	3.07478e-62	7	Cd300ld
Mgat1	1.93167e-66	0.522898	0.629	0.195	5.99842e-62	7	Mgat1
Tm6sf1	6.9846e-66	0.455778	0.78	0.251	2.16893e-61	7	Tm6sf1
Man1c1	7.6891e-66	0.417807	0.534	0.135	2.3877e-61	7	Man1c1
Gusb	7.83213e-66	0.580103	0.793	0.286	2.43211e-61	7	Gusb
Ms4a6c	1.31889e-65	0.787178	0.888	0.342	4.09554e-61	7	Ms4a6c
Selenbp1	3.32127e-65	0.401666	0.483	0.109	1.03135e-60	7	Selenbp1
Akr1b3	5.87215e-65	0.613462	0.793	0.308	1.82348e-60	7	Akr1b3
Crip1	1.69572e-64	1.22105	0.97	0.706	5.26573e-60	7	Crip1
Apoe	1.73306e-64	1.19176	1	0.948	5.38166e-60	7	Apoe
Slc7a7	1.81158e-64	0.484012	0.56	0.154	5.6255e-60	7	Slc7a7
Emp3	1.91345e-64	0.995525	0.914	0.533	5.94184e-60	7	Emp3
Rnasel	2.46669e-64	0.401955	0.534	0.129	7.65981e-60	7	Rnasel
Snx6	5.89402e-64	0.796885	0.841	0.412	1.83027e-59	7	Snx6
Siglec1	6.10232e-64	0.314435	0.345	0.057	1.89495e-59	7	Siglec1
Nav1	9.57514e-64	0.498506	0.616	0.183	2.97337e-59	7	Nav1
Mfsd1	1.67517e-63	0.463589	0.711	0.234	5.2019e-59	7	Mfsd1
Plxnb2	2.21479e-63	0.628848	0.707	0.255	6.8776e-59	7	Plxnb2
Gpx1	6.25884e-63	0.908243	0.974	0.655	1.94356e-58	7	Gpx1
Tcn2	3.55982e-62	0.636844	0.711	0.263	1.10543e-57	7	Tcn2
Timp2	3.59474e-62	1.0031	0.931	0.536	1.11628e-57	7	Timp2
Slc43a2	3.7934e-62	0.451538	0.621	0.176	1.17796e-57	7	Slc43a2
Il4ra	5.81779e-62	0.738851	0.841	0.357	1.8066e-57	7	Il4ra
Plekho1	1.10316e-61	0.518524	0.806	0.281	3.42564e-57	7	Plekho1
Il10	1.42317e-61	0.564815	0.319	0.049	4.41937e-57	7	Il10
Cmtm3	1.70227e-61	0.393099	0.56	0.155	5.28607e-57	7	Cmtm3
Camk1	4.65209e-61	0.733848	0.828	0.378	1.44461e-56	7	Camk1
Bach1	8.39739e-61	0.600853	0.767	0.307	2.60764e-56	7	Bach1
Reps2	2.09797e-60	0.367961	0.379	0.071	6.51484e-56	7	Reps2
Rab5c	4.01808e-60	0.626488	0.897	0.465	1.24774e-55	7	Rab5c
Pitpna	4.08722e-60	0.691674	0.927	0.519	1.2692e-55	7	Pitpna
Sh3bgrl	4.15731e-60	0.688468	0.832	0.384	1.29097e-55	7	Sh3bgrl
Cd209f	5.23143e-60	1.43432	0.379	0.076	1.62452e-55	7	Cd209f
Sulf2	6.65502e-60	0.564398	0.599	0.192	2.06658e-55	7	Sulf2
Sgsh	8.74378e-60	0.275716	0.332	0.056	2.71521e-55	7	Sgsh
Kcnk13	1.69973e-59	0.261838	0.341	0.059	5.27819e-55	7	Kcnk13
Prcp	1.82814e-59	0.470412	0.659	0.221	5.67692e-55	7	Prcp
Ifi202b	2.21973e-59	0.535464	0.741	0.26	6.89291e-55	7	Ifi202b
Sgms1	2.27803e-59	0.450274	0.603	0.181	7.07398e-55	7	Sgms1
Fli1	2.94776e-59	0.358776	0.586	0.162	9.15369e-55	7	Fli1
Ehbp1l1	5.27728e-59	0.448135	0.616	0.193	1.63875e-54	7	Ehbp1l1
Clta	6.03723e-59	0.722766	0.961	0.684	1.87474e-54	7	Clta
Epb41l1	6.53746e-59	0.311822	0.418	0.092	2.03008e-54	7	Epb41l1
Zcchc24	1.2597e-58	0.406025	0.461	0.112	3.91176e-54	7	Zcchc24
Klf4	1.42354e-58	0.889495	0.918	0.468	4.4205e-54	7	Klf4
Laptm5	1.85525e-58	0.779683	0.97	0.544	5.76112e-54	7	Laptm5
5031439G07Rik	2.27275e-58	0.491737	0.698	0.263	7.05758e-54	7	5031439G07Rik
Psap	2.72289e-58	0.757339	1	0.762	8.45538e-54	7	Psap
Tubb6	6.30646e-58	0.523354	0.797	0.325	1.95835e-53	7	Tubb6
Pip4k2a	1.13088e-57	0.469235	0.651	0.211	3.51173e-53	7	Pip4k2a
Sema4a	1.32526e-57	0.406782	0.578	0.169	4.11532e-53	7	Sema4a
Cpt1a	2.75076e-57	0.392943	0.487	0.127	8.54194e-53	7	Cpt1a
Myo5a	3.01221e-57	0.581874	0.655	0.226	9.35382e-53	7	Myo5a
Etv3	3.03677e-57	0.479688	0.763	0.292	9.4301e-53	7	Etv3
Fermt3	3.25971e-57	0.458693	0.759	0.264	1.01224e-52	7	Fermt3
Mt1	4.66681e-57	0.887986	0.974	0.612	1.44919e-52	7	Mt1
Cltc	5.70967e-57	0.747387	0.897	0.494	1.77302e-52	7	Cltc
Tmem141	6.44166e-57	0.373892	0.539	0.154	2.00033e-52	7	Tmem141
Ap2s1	1.51913e-56	0.675491	0.866	0.462	4.71736e-52	7	Ap2s1
C1qb	2.27039e-56	1.06112	0.918	0.577	7.05024e-52	7	C1qb
Blnk	4.43908e-56	0.395535	0.591	0.171	1.37847e-51	7	Blnk
Hsd17b4	5.42527e-56	0.426399	0.586	0.185	1.68471e-51	7	Hsd17b4
C1qa	5.86706e-56	1.03566	0.966	0.693	1.8219e-51	7	C1qa
Trem2	8.39491e-56	0.677611	0.802	0.296	2.60687e-51	7	Trem2
Necap2	2.67262e-55	0.525003	0.789	0.353	8.29929e-51	7	Necap2
Cd200r1	2.72232e-55	0.260678	0.375	0.074	8.45362e-51	7	Cd200r1
Mtss1	2.73618e-55	0.705397	0.81	0.359	8.49666e-51	7	Mtss1
Pqlc2	3.23145e-55	0.280876	0.341	0.064	1.00346e-50	7	Pqlc2
Lgals1	7.68588e-55	0.87031	0.983	0.638	2.3867e-50	7	Lgals1
Man1a	1.02761e-54	0.471525	0.711	0.256	3.19105e-50	7	Man1a
Lmo2	1.03211e-54	0.396722	0.672	0.219	3.205e-50	7	Lmo2
Rab31	1.05509e-54	0.456903	0.595	0.195	3.27638e-50	7	Rab31
Tnfrsf11a	1.93771e-54	0.341092	0.487	0.129	6.01717e-50	7	Tnfrsf11a
Cln8	3.45336e-54	0.368624	0.552	0.168	1.07237e-49	7	Cln8
Alox5ap	4.47731e-54	0.70661	0.918	0.456	1.39034e-49	7	Alox5ap
Lrrc25	4.97172e-54	0.379285	0.651	0.209	1.54387e-49	7	Lrrc25
Osbpl11	2.09495e-53	0.396234	0.487	0.134	6.50546e-49	7	Osbpl11
Arhgap18	2.16535e-53	0.366912	0.565	0.171	6.72405e-49	7	Arhgap18
Clcn5	4.57936e-53	0.298371	0.405	0.093	1.42203e-48	7	Clcn5
Lrp1	4.85946e-53	0.449615	0.75	0.283	1.50901e-48	7	Lrp1
Xxylt1	9.41329e-53	0.285742	0.328	0.063	2.92311e-48	7	Xxylt1
Abhd12	9.96302e-53	0.487141	0.728	0.282	3.09382e-48	7	Abhd12
Mapk14	4.8817e-52	0.374288	0.629	0.219	1.51591e-47	7	Mapk14
Arsb	6.04388e-52	0.430093	0.56	0.176	1.87681e-47	7	Arsb
Glul	6.44629e-52	0.494484	0.707	0.272	2.00177e-47	7	Glul
Tnfaip8l2	7.21791e-52	0.326605	0.569	0.167	2.24138e-47	7	Tnfaip8l2
B4galt5	8.14564e-52	0.38997	0.573	0.175	2.52947e-47	7	B4galt5
Gna12	1.81954e-51	0.559028	0.659	0.252	5.65022e-47	7	Gna12
Capn2	2.46693e-51	0.545609	0.638	0.241	7.66055e-47	7	Capn2
Serinc3	2.9121e-51	0.798018	0.905	0.521	9.04294e-47	7	Serinc3
Slc12a7	3.93813e-51	0.331892	0.397	0.094	1.22291e-46	7	Slc12a7
Ctss	5.70665e-51	0.569464	0.996	0.542	1.77209e-46	7	Ctss
Tnfrsf21	6.36179e-51	0.296585	0.478	0.131	1.97553e-46	7	Tnfrsf21
Dmac1	1.60029e-50	0.533221	0.651	0.256	4.96937e-46	7	Dmac1
Ptprj	2.12656e-50	0.394263	0.625	0.217	6.6036e-46	7	Ptprj
Tpp1	8.19327e-50	0.502021	0.737	0.315	2.54426e-45	7	Tpp1
H2-DMa	1.06531e-49	0.852362	0.672	0.249	3.30811e-45	7	H2-DMa
Ccr5	1.73148e-49	0.345666	0.681	0.229	5.37676e-45	7	Ccr5
Kank2	2.07212e-49	0.251747	0.297	0.055	6.43455e-45	7	Kank2
Mmp19	2.45587e-49	0.358767	0.353	0.073	7.62623e-45	7	Mmp19
Cept1	2.61126e-49	0.392371	0.616	0.224	8.10876e-45	7	Cept1
Fez2	3.22491e-49	0.329836	0.478	0.138	1.00143e-44	7	Fez2
Sgpp1	3.46658e-49	0.393712	0.431	0.114	1.07648e-44	7	Sgpp1
C5ar1	5.16105e-49	0.406495	0.806	0.303	1.60266e-44	7	C5ar1
Anxa6	5.92038e-49	0.522931	0.746	0.341	1.83846e-44	7	Anxa6
Nckap1l	6.32191e-49	0.402868	0.694	0.244	1.96314e-44	7	Nckap1l
Tmem86a	6.62249e-49	0.439518	0.539	0.163	2.05648e-44	7	Tmem86a
Glud1	6.87373e-49	0.580678	0.772	0.373	2.1345e-44	7	Glud1
Snx30	7.60404e-49	0.365256	0.466	0.129	2.36128e-44	7	Snx30
Ifi204	8.27151e-49	0.433314	0.651	0.233	2.56855e-44	7	Ifi204
Bmp2k	8.3886e-49	0.533586	0.698	0.288	2.60491e-44	7	Bmp2k
Sgk3	1.07218e-48	0.319452	0.509	0.151	3.32943e-44	7	Sgk3
Ms4a6b	1.32141e-48	0.535973	0.759	0.284	4.10336e-44	7	Ms4a6b
Tgfbr2	1.33715e-48	0.51943	0.763	0.329	4.15225e-44	7	Tgfbr2
Vim	1.60722e-48	0.751064	0.974	0.636	4.99089e-44	7	Vim
Ly96	6.5166e-48	0.365375	0.5	0.15	2.0236e-43	7	Ly96
Amdhd2	6.94978e-48	0.270811	0.677	0.231	2.15812e-43	7	Amdhd2
Bin1	7.48999e-48	0.582281	0.72	0.321	2.32587e-43	7	Bin1
Kcnk6	1.06386e-47	0.255792	0.302	0.057	3.3036e-43	7	Kcnk6
Rap1b	1.08325e-47	0.580352	0.966	0.683	3.36383e-43	7	Rap1b
2610507B11Rik	1.2001e-47	0.474853	0.642	0.253	3.72667e-43	7	2610507B11Rik
Serpinb6a	1.36727e-47	0.908158	0.737	0.356	4.24579e-43	7	Serpinb6a
Slc38a6	1.66656e-47	0.328416	0.453	0.123	5.17516e-43	7	Slc38a6
Eps15	1.68165e-47	0.476866	0.621	0.231	5.22202e-43	7	Eps15
Hmox1	1.71097e-47	0.723086	0.922	0.452	5.31308e-43	7	Hmox1
Gltp	2.12539e-47	0.478026	0.784	0.375	6.59997e-43	7	Gltp
Slfn5	2.42129e-47	0.343529	0.685	0.234	7.51884e-43	7	Slfn5
Fcgr1	2.71667e-47	0.515387	0.681	0.235	8.43608e-43	7	Fcgr1
Tlr7	3.50213e-47	0.298215	0.345	0.073	1.08752e-42	7	Tlr7
Sh3bp5	8.29778e-47	0.271475	0.341	0.073	2.57671e-42	7	Sh3bp5
Itgb2	1.07449e-46	0.416646	0.772	0.294	3.33662e-42	7	Itgb2
Stxbp6	2.39972e-46	0.305758	0.362	0.084	7.45185e-42	7	Stxbp6
Renbp	3.05914e-46	0.355481	0.591	0.206	9.49955e-42	7	Renbp
Sirpa	3.75381e-46	0.603461	0.862	0.398	1.16567e-41	7	Sirpa
Slc7a8	5.09054e-46	0.326684	0.547	0.166	1.58077e-41	7	Slc7a8
Gm6377	7.66082e-46	0.344822	0.474	0.133	2.37892e-41	7	Gm6377
Metrnl	7.74035e-46	0.504229	0.832	0.404	2.40361e-41	7	Metrnl
Cd36	8.69544e-46	0.258047	0.267	0.045	2.70019e-41	7	Cd36
Ssbp4	1.10373e-45	0.473621	0.776	0.365	3.42741e-41	7	Ssbp4
Comt	1.15321e-45	0.521406	0.698	0.308	3.58106e-41	7	Comt
Ncf2	1.21693e-45	0.4209	0.862	0.372	3.77892e-41	7	Ncf2
P2rx4	1.44142e-45	0.4462	0.737	0.331	4.47603e-41	7	P2rx4
Atp6ap1	1.46258e-45	0.502527	0.806	0.389	4.54176e-41	7	Atp6ap1
Ly86	1.65244e-45	0.319947	0.655	0.218	5.13133e-41	7	Ly86
Ptpn18	2.12451e-45	0.601903	0.879	0.477	6.59725e-41	7	Ptpn18
Gatm	2.36361e-45	0.298708	0.884	0.342	7.33971e-41	7	Gatm
Jarid2	3.40982e-45	0.358107	0.647	0.239	1.05885e-40	7	Jarid2
Ms4a7	3.4812e-45	0.526744	0.78	0.309	1.08102e-40	7	Ms4a7
Wdfy3	3.60564e-45	0.343515	0.517	0.17	1.11966e-40	7	Wdfy3
Dcxr	6.02041e-45	0.281562	0.483	0.141	1.86952e-40	7	Dcxr
Blvra	7.70491e-45	0.416188	0.642	0.254	2.39261e-40	7	Blvra
Cst3	9.85896e-45	0.402066	1	0.8	3.0615e-40	7	Cst3
Coro1c	1.31117e-44	0.403536	0.711	0.308	4.07158e-40	7	Coro1c
Slc11a1	1.4338e-44	0.299975	0.621	0.2	4.45238e-40	7	Slc11a1
Zfp703	1.50882e-44	0.505491	0.642	0.256	4.68534e-40	7	Zfp703
Rab1a	2.50224e-44	0.488015	0.832	0.436	7.77021e-40	7	Rab1a
Nupr1	3.35971e-44	0.535108	0.707	0.281	1.04329e-39	7	Nupr1
Man2b1	3.61118e-44	0.442209	0.862	0.394	1.12138e-39	7	Man2b1
Plekho2	5.99231e-44	0.324554	0.685	0.261	1.86079e-39	7	Plekho2
Dnase2a	8.10715e-44	0.378283	0.612	0.233	2.51751e-39	7	Dnase2a
Rassf4	8.46194e-44	0.375981	0.651	0.251	2.62769e-39	7	Rassf4
Cacna1a	1.02891e-43	0.297501	0.392	0.101	3.19509e-39	7	Cacna1a
Ifitm2	1.07168e-43	0.509009	0.974	0.691	3.32787e-39	7	Ifitm2
Cd48	1.3338e-43	0.299611	0.586	0.192	4.14186e-39	7	Cd48
Etfb	1.4067e-43	0.475614	0.733	0.338	4.36823e-39	7	Etfb
Hip1	1.53161e-43	0.326799	0.534	0.18	4.75611e-39	7	Hip1
Rnf141	1.55025e-43	0.262279	0.397	0.103	4.81399e-39	7	Rnf141
Pxn	3.28203e-43	0.387072	0.746	0.334	1.01917e-38	7	Pxn
Tcf4	3.34706e-43	0.430558	0.784	0.358	1.03936e-38	7	Tcf4
Snx9	4.16142e-43	0.358551	0.573	0.215	1.29224e-38	7	Snx9
S100a4	6.72776e-43	0.941003	0.625	0.247	2.08917e-38	7	S100a4
Ccl12	1.03955e-42	0.521336	0.655	0.236	3.22813e-38	7	Ccl12
Stx4a	1.41766e-42	0.371675	0.703	0.301	4.40226e-38	7	Stx4a
Cyth4	1.52898e-42	0.377509	0.797	0.335	4.74794e-38	7	Cyth4
2020-03-01	1.55221e-42	0.251011	0.379	0.092	4.82008e-38	7	2020-03-01
Acp2	1.68389e-42	0.261714	0.466	0.141	5.22898e-38	7	Acp2
Lrg1	2.17717e-42	0.303214	0.47	0.131	6.76076e-38	7	Lrg1
Ppp1r12c	2.51555e-42	0.37592	0.672	0.284	7.81153e-38	7	Ppp1r12c
App	2.5415e-42	0.551113	0.918	0.497	7.89212e-38	7	App
Sash1	4.04807e-42	0.366199	0.75	0.343	1.25705e-37	7	Sash1
Arhgap30	4.48611e-42	0.314176	0.634	0.224	1.39307e-37	7	Arhgap30
Cebpa	5.26211e-42	0.372727	0.599	0.219	1.63404e-37	7	Cebpa
Trpv4	7.7557e-42	0.323523	0.345	0.085	2.40838e-37	7	Trpv4
Taok3	7.80229e-42	0.369861	0.651	0.256	2.42285e-37	7	Taok3
Capzb	7.84435e-42	0.533708	0.927	0.579	2.43591e-37	7	Capzb
Myo1f	1.04565e-41	0.298636	0.569	0.189	3.24705e-37	7	Myo1f
Ifi203	1.24797e-41	0.382778	0.642	0.238	3.87533e-37	7	Ifi203
Sqor	1.36795e-41	0.254342	0.44	0.127	4.2479e-37	7	Sqor
Cd68	1.40206e-41	0.546063	0.892	0.433	4.35381e-37	7	Cd68
Retnla	2.29386e-41	2.54192	0.534	0.202	7.12311e-37	7	Retnla
Twf1	2.82686e-41	0.479272	0.659	0.278	8.77824e-37	7	Twf1
Asah1	3.11588e-41	0.427154	0.728	0.327	9.67575e-37	7	Asah1
Itgam	3.57702e-41	0.349911	0.741	0.281	1.11077e-36	7	Itgam
H2-Ab1	3.99612e-41	0.898521	0.802	0.39	1.24091e-36	7	H2-Ab1
Col4a3bp	4.00964e-41	0.374609	0.569	0.214	1.24511e-36	7	Col4a3bp
H2-DMb1	4.33584e-41	0.761424	0.569	0.205	1.34641e-36	7	H2-DMb1
Srgap2	5.3204e-41	0.343765	0.629	0.252	1.65215e-36	7	Srgap2
Sgpl1	6.42278e-41	0.393142	0.698	0.303	1.99446e-36	7	Sgpl1
Plbd2	8.1677e-41	0.343867	0.612	0.241	2.53632e-36	7	Plbd2
Rasgef1b	1.0355e-40	0.358678	0.595	0.21	3.21555e-36	7	Rasgef1b
Cmklr1	1.11043e-40	0.255681	0.384	0.1	3.44821e-36	7	Cmklr1
Fkbp15	2.01671e-40	0.260772	0.565	0.201	6.26248e-36	7	Fkbp15
Spi1	2.45293e-40	0.412457	0.909	0.412	7.61707e-36	7	Spi1
Rab7b	3.53439e-40	0.390745	0.547	0.196	1.09754e-35	7	Rab7b
Rftn1	4.06034e-40	0.293837	0.522	0.171	1.26086e-35	7	Rftn1
Arhgdib	4.35015e-40	0.497469	0.905	0.445	1.35085e-35	7	Arhgdib
Idh2	4.97431e-40	0.451069	0.664	0.295	1.54467e-35	7	Idh2
Slc6a6	5.7516e-40	0.4819	0.836	0.434	1.78604e-35	7	Slc6a6
Samhd1	7.20434e-40	0.422564	0.841	0.433	2.23716e-35	7	Samhd1
Rassf2	8.67777e-40	0.316635	0.362	0.091	2.69471e-35	7	Rassf2
Fam43a	1.13174e-39	0.279914	0.28	0.059	3.51438e-35	7	Fam43a
Irf5	1.35029e-39	0.358054	0.616	0.222	4.19304e-35	7	Irf5
Adam9	1.87547e-39	0.357004	0.509	0.182	5.82389e-35	7	Adam9
Steap3	2.34002e-39	0.254352	0.397	0.112	7.26645e-35	7	Steap3
Olfm1	2.47087e-39	0.493431	0.44	0.139	7.67279e-35	7	Olfm1
Pnp	2.7633e-39	0.414734	0.78	0.385	8.58089e-35	7	Pnp
Cybb	2.99797e-39	0.325812	0.836	0.326	9.30959e-35	7	Cybb
Gns	3.00505e-39	0.459007	0.759	0.354	9.33157e-35	7	Gns
Pdxk	3.11017e-39	0.289159	0.5	0.17	9.65801e-35	7	Pdxk
Zfyve21	3.80256e-39	0.293806	0.349	0.093	1.18081e-34	7	Zfyve21
Aldh3b1	5.12553e-39	0.271158	0.483	0.156	1.59163e-34	7	Aldh3b1
Asap1	5.4661e-39	0.36531	0.642	0.266	1.69739e-34	7	Asap1
Lpl	5.71948e-39	0.717249	0.366	0.096	1.77607e-34	7	Lpl
Elk3	5.72906e-39	0.301859	0.513	0.177	1.77904e-34	7	Elk3
Ctsl	5.89283e-39	0.496697	0.866	0.458	1.8299e-34	7	Ctsl
H2-Aa	6.94794e-39	0.973484	0.741	0.347	2.15754e-34	7	H2-Aa
Ucp2	7.57467e-39	0.536521	0.944	0.573	2.35216e-34	7	Ucp2
BC005537	7.59756e-39	0.531661	0.897	0.495	2.35927e-34	7	BC005537
Lars2	8.00453e-39	0.515251	0.819	0.429	2.48565e-34	7	Lars2
Gnpda1	8.9335e-39	0.257573	0.371	0.1	2.77412e-34	7	Gnpda1
Slc35f6	9.45606e-39	0.333863	0.47	0.16	2.93639e-34	7	Slc35f6
Inpp5d	1.47591e-38	0.253074	0.733	0.289	4.58315e-34	7	Inpp5d
Fgfr1	1.55277e-38	0.401773	0.586	0.211	4.82181e-34	7	Fgfr1
Agtrap	1.68749e-38	0.410311	0.496	0.18	5.24016e-34	7	Agtrap
Akr1a1	1.87591e-38	0.559382	0.935	0.567	5.82528e-34	7	Akr1a1
Sbf2	1.90323e-38	0.31991	0.478	0.162	5.91011e-34	7	Sbf2
Ctsd	2.71494e-38	0.631118	0.991	0.808	8.4307e-34	7	Ctsd
Zeb2	3.96765e-38	0.347224	0.966	0.525	1.23207e-33	7	Zeb2
Wdfy2	4.2381e-38	0.258225	0.405	0.119	1.31606e-33	7	Wdfy2
Wfdc17	4.66107e-38	0.765628	0.974	0.834	1.4474e-33	7	Wfdc17
Klf2	4.75016e-38	0.6407	0.914	0.533	1.47507e-33	7	Klf2
Hpgds	4.77925e-38	0.394372	0.56	0.2	1.4841e-33	7	Hpgds
Cyb5a	8.04392e-38	0.392311	0.741	0.341	2.49788e-33	7	Cyb5a
Mindy1	1.22651e-37	0.346587	0.47	0.157	3.80867e-33	7	Mindy1
Arf2	2.10741e-37	0.275985	0.53	0.194	6.54414e-33	7	Arf2
Rnpep	2.12779e-37	0.340074	0.634	0.266	6.60743e-33	7	Rnpep
Cox5a	2.17669e-37	0.54311	0.957	0.65	6.75927e-33	7	Cox5a
Zfp36	2.70394e-37	0.56441	0.953	0.676	8.39655e-33	7	Zfp36
Add3	2.92644e-37	0.306193	0.522	0.189	9.08748e-33	7	Add3
Erp29	3.0991e-37	0.550046	0.871	0.521	9.62363e-33	7	Erp29
Fchsd2	3.57184e-37	0.285826	0.414	0.125	1.10916e-32	7	Fchsd2
Atp6v1b2	3.57606e-37	0.340678	0.772	0.371	1.11047e-32	7	Atp6v1b2
Aif1	3.58381e-37	0.431374	0.793	0.331	1.11288e-32	7	Aif1
Fam105a	5.27071e-37	0.273946	0.603	0.213	1.63671e-32	7	Fam105a
Kctd12	6.10508e-37	0.334057	0.853	0.419	1.89581e-32	7	Kctd12
Crat	6.47412e-37	0.273929	0.427	0.138	2.01041e-32	7	Crat
Ddx60	7.51228e-37	0.381133	0.517	0.181	2.33279e-32	7	Ddx60
Hspa8	8.49663e-37	0.50582	0.996	0.8	2.63846e-32	7	Hspa8
Plekhb2	1.01938e-36	0.320619	0.595	0.241	3.16547e-32	7	Plekhb2
Fam46a	1.04558e-36	0.311438	0.694	0.289	3.24683e-32	7	Fam46a
Ophn1	1.04708e-36	0.268955	0.362	0.101	3.2515e-32	7	Ophn1
Msr1	1.13238e-36	0.393092	0.621	0.224	3.51638e-32	7	Msr1
Cd74	2.05037e-36	0.857705	0.909	0.585	6.36703e-32	7	Cd74
Tmem37	2.99462e-36	0.40354	0.582	0.232	9.29919e-32	7	Tmem37
Actb	3.58168e-36	0.485823	1	0.964	1.11222e-31	7	Actb
Aplp2	4.09356e-36	0.503012	0.922	0.476	1.27117e-31	7	Aplp2
Cenpb	4.11098e-36	0.44487	0.724	0.354	1.27658e-31	7	Cenpb
Cd93	5.21949e-36	0.280419	0.302	0.07	1.62081e-31	7	Cd93
Dnajc13	5.5914e-36	0.327786	0.526	0.204	1.7363e-31	7	Dnajc13
Canx	5.63434e-36	0.492458	0.853	0.488	1.74963e-31	7	Canx
Creg1	6.28587e-36	0.428917	0.845	0.442	1.95195e-31	7	Creg1
Ncf1	9.45303e-36	0.258274	0.72	0.29	2.93545e-31	7	Ncf1
Rhob	1.22398e-35	0.530937	0.772	0.385	3.80082e-31	7	Rhob
Cyfip1	1.28408e-35	0.442484	0.733	0.37	3.98745e-31	7	Cyfip1
Ifi27l2a	1.3084e-35	0.70367	0.97	0.795	4.06297e-31	7	Ifi27l2a
Lbh	2.62252e-35	0.309525	0.457	0.152	8.14371e-31	7	Lbh
Slamf9	3.41028e-35	0.346376	0.522	0.176	1.05899e-30	7	Slamf9
Npc2	3.84194e-35	0.463993	0.97	0.687	1.19304e-30	7	Npc2
Cdc42	4.04967e-35	0.430244	0.991	0.764	1.25754e-30	7	Cdc42
Lipa	4.90329e-35	0.402271	0.69	0.299	1.52262e-30	7	Lipa
Eid1	4.93928e-35	0.379464	0.698	0.324	1.53379e-30	7	Eid1
Bscl2	4.94646e-35	0.266592	0.569	0.225	1.53602e-30	7	Bscl2
Sbno2	6.39297e-35	0.283886	0.806	0.39	1.98521e-30	7	Sbno2
Nadk	9.03343e-35	0.279188	0.612	0.265	2.80515e-30	7	Nadk
Mob1a	9.18289e-35	0.371082	0.724	0.358	2.85156e-30	7	Mob1a
Cerk	1.63804e-34	0.331885	0.457	0.158	5.08661e-30	7	Cerk
Calm1	2.00149e-34	0.471255	0.987	0.807	6.21521e-30	7	Calm1
Ifitm3	2.03781e-34	0.574273	0.987	0.775	6.328e-30	7	Ifitm3
Marcks	2.26452e-34	0.399973	0.944	0.558	7.03201e-30	7	Marcks
Slc15a4	3.01426e-34	0.255084	0.513	0.199	9.36018e-30	7	Slc15a4
Dnm2	3.474e-34	0.311516	0.668	0.302	1.07878e-29	7	Dnm2
Arpc1b	3.55763e-34	0.502075	0.987	0.727	1.10475e-29	7	Arpc1b
Slc39a1	3.85703e-34	0.326127	0.642	0.284	1.19772e-29	7	Slc39a1
Anxa5	4.35744e-34	0.475053	0.892	0.477	1.35312e-29	7	Anxa5
Atp1a1	4.79689e-34	0.414735	0.858	0.442	1.48958e-29	7	Atp1a1
Ntpcr	5.11371e-34	0.278564	0.586	0.222	1.58796e-29	7	Ntpcr
Rgs10	8.19928e-34	0.410533	0.841	0.415	2.54612e-29	7	Rgs10
Capns1	8.8613e-34	0.457175	0.875	0.506	2.7517e-29	7	Capns1
Arf3	1.05825e-33	0.36277	0.668	0.314	3.2862e-29	7	Arf3
Dram2	1.10812e-33	0.264795	0.466	0.165	3.44106e-29	7	Dram2
Itm2c	1.15733e-33	0.421959	0.789	0.404	3.59385e-29	7	Itm2c
Rab1b	1.37973e-33	0.296506	0.629	0.283	4.28446e-29	7	Rab1b
Dazap2	1.38076e-33	0.430177	0.909	0.56	4.28768e-29	7	Dazap2
2020-09-09	1.97266e-33	0.349717	0.608	0.264	6.1257e-29	7	2020-09-09
Wls	2.45735e-33	0.299152	0.543	0.216	7.6308e-29	7	Wls
Snx3	2.69059e-33	0.485871	0.914	0.59	8.3551e-29	7	Snx3
Gng2	3.18136e-33	0.28974	0.716	0.298	9.87908e-29	7	Gng2
Atf6	4.28887e-33	0.276481	0.552	0.222	1.33182e-28	7	Atf6
Plod1	5.23504e-33	0.286843	0.496	0.188	1.62564e-28	7	Plod1
Bnip2	5.31673e-33	0.327816	0.741	0.368	1.651e-28	7	Bnip2
Smagp	5.99486e-33	0.354719	0.444	0.155	1.86159e-28	7	Smagp
Fam174a	7.61877e-33	0.291127	0.586	0.252	2.36586e-28	7	Fam174a
Cuedc2	7.903e-33	0.317763	0.638	0.292	2.45412e-28	7	Cuedc2
Tmem50a	8.66791e-33	0.424218	0.866	0.509	2.69165e-28	7	Tmem50a
Mbnl1	1.0367e-32	0.313575	0.866	0.464	3.21925e-28	7	Mbnl1
Zyx	1.24728e-32	0.394866	0.75	0.383	3.87318e-28	7	Zyx
Atp1b3	1.79534e-32	0.379798	0.815	0.445	5.57508e-28	7	Atp1b3
Myof	1.81523e-32	0.325104	0.552	0.231	5.63682e-28	7	Myof
Map3k11	3.68653e-32	0.261384	0.422	0.144	1.14478e-27	7	Map3k11
Smdt1	4.68907e-32	0.50103	0.836	0.503	1.4561e-27	7	Smdt1
Fam234a	6.59297e-32	0.307496	0.384	0.127	2.04731e-27	7	Fam234a
Acvrl1	6.85879e-32	0.262733	0.435	0.147	2.12986e-27	7	Acvrl1
Wdr26	1.17759e-31	0.409463	0.815	0.465	3.65677e-27	7	Wdr26
Pip5k1c	1.54033e-31	0.314985	0.534	0.22	4.7832e-27	7	Pip5k1c
Nsf	1.65557e-31	0.280369	0.539	0.22	5.14103e-27	7	Nsf
Ppp1r15b	1.76751e-31	0.312993	0.634	0.286	5.48864e-27	7	Ppp1r15b
Arl8a	1.946e-31	0.309902	0.621	0.289	6.04291e-27	7	Arl8a
Gdi2	2.6618e-31	0.392383	0.953	0.563	8.26569e-27	7	Gdi2
Kdm7a	2.79547e-31	0.294961	0.685	0.325	8.68077e-27	7	Kdm7a
Tubb2a	3.27381e-31	0.36511	0.672	0.313	1.01661e-26	7	Tubb2a
Sdha	3.35605e-31	0.30804	0.655	0.312	1.04216e-26	7	Sdha
Dlgap4	3.76891e-31	0.270609	0.552	0.232	1.17036e-26	7	Dlgap4
Adgre5	4.94804e-31	0.259774	0.677	0.3	1.53651e-26	7	Adgre5
Gnai2	5.06089e-31	0.442291	0.953	0.703	1.57156e-26	7	Gnai2
Evi5	7.9498e-31	0.296166	0.418	0.151	2.46865e-26	7	Evi5
Cmtm7	8.8663e-31	0.352797	0.759	0.396	2.75325e-26	7	Cmtm7
Dnajc3	1.25894e-30	0.403055	0.716	0.374	3.90938e-26	7	Dnajc3
Ccl8	1.3758e-30	1.87925	0.897	0.66	4.27227e-26	7	Ccl8
Rap2b	1.60216e-30	0.258171	0.547	0.224	4.97517e-26	7	Rap2b
Leprot	1.78741e-30	0.298785	0.634	0.301	5.55044e-26	7	Leprot
Vwa5a	2.26552e-30	0.274497	0.461	0.178	7.03512e-26	7	Vwa5a
Dennd5a	2.81478e-30	0.285448	0.573	0.25	8.74074e-26	7	Dennd5a
Epsti1	2.94352e-30	0.263299	0.677	0.295	9.14051e-26	7	Epsti1
Pi4k2a	4.13113e-30	0.270952	0.509	0.208	1.28284e-25	7	Pi4k2a
Nus1	6.08554e-30	0.287616	0.599	0.273	1.88974e-25	7	Nus1
Rsu1	6.91126e-30	0.316536	0.647	0.319	2.14615e-25	7	Rsu1
Ly6e	8.11286e-30	0.625246	0.94	0.67	2.51929e-25	7	Ly6e
Cmtm6	8.14337e-30	0.312459	0.56	0.249	2.52876e-25	7	Cmtm6
Sptbn1	9.22377e-30	0.388743	0.634	0.296	2.86426e-25	7	Sptbn1
Stxbp3	1.0083e-29	0.293324	0.569	0.255	3.13108e-25	7	Stxbp3
Fam173a	1.07428e-29	0.302916	0.69	0.338	3.33596e-25	7	Fam173a
Qk	1.27005e-29	0.387357	0.849	0.498	3.9439e-25	7	Qk
Tmem160	1.31839e-29	0.305915	0.75	0.372	4.09401e-25	7	Tmem160
Scarb2	1.41506e-29	0.294388	0.733	0.371	4.39417e-25	7	Scarb2
Ptpra	1.50582e-29	0.375044	0.655	0.33	4.67602e-25	7	Ptpra
Atp2a2	1.72367e-29	0.353542	0.72	0.36	5.3525e-25	7	Atp2a2
Dennd1a	1.87116e-29	0.293094	0.444	0.166	5.8105e-25	7	Dennd1a
Slc48a1	1.96147e-29	0.377423	0.53	0.226	6.09094e-25	7	Slc48a1
Ankfy1	2.43448e-29	0.279531	0.504	0.208	7.55978e-25	7	Ankfy1
Plod3	2.4417e-29	0.278257	0.534	0.235	7.58222e-25	7	Plod3
Rbpj	2.94968e-29	0.369506	0.875	0.544	9.15964e-25	7	Rbpj
Tspo	3.17174e-29	0.464155	0.953	0.699	9.84919e-25	7	Tspo
Lamp2	3.86219e-29	0.396732	0.927	0.588	1.19933e-24	7	Lamp2
Fuca1	3.97591e-29	0.313569	0.716	0.379	1.23464e-24	7	Fuca1
Rpn1	4.38467e-29	0.402795	0.716	0.355	1.36157e-24	7	Rpn1
Rab11a	7.21725e-29	0.390842	0.793	0.441	2.24117e-24	7	Rab11a
Shisa5	7.94608e-29	0.267052	0.879	0.494	2.4675e-24	7	Shisa5
Dpysl2	8.23049e-29	0.327672	0.612	0.281	2.55581e-24	7	Dpysl2
Pacsin2	9.42818e-29	0.305028	0.591	0.277	2.92773e-24	7	Pacsin2
Nipa2	1.08187e-28	0.324205	0.616	0.301	3.35953e-24	7	Nipa2
Mfsd5	1.24772e-28	0.287796	0.448	0.179	3.87455e-24	7	Mfsd5
Tmem256	1.25283e-28	0.361484	0.75	0.418	3.89041e-24	7	Tmem256
Glb1	1.27213e-28	0.250502	0.418	0.153	3.95033e-24	7	Glb1
Snx1	1.44075e-28	0.263268	0.543	0.244	4.47395e-24	7	Snx1
Lyn	1.5839e-28	0.250064	0.763	0.348	4.91847e-24	7	Lyn
Ppp3ca	1.60726e-28	0.300189	0.741	0.373	4.99103e-24	7	Ppp3ca
Pld3	1.85331e-28	0.327619	0.595	0.278	5.75508e-24	7	Pld3
Ctsh	1.93561e-28	0.426829	0.841	0.483	6.01066e-24	7	Ctsh
Wasf2	1.96778e-28	0.34758	0.78	0.429	6.11055e-24	7	Wasf2
Nptn	2.28962e-28	0.311268	0.776	0.408	7.10997e-24	7	Nptn
Bcl3	2.41745e-28	0.252285	0.513	0.213	7.50692e-24	7	Bcl3
Abcg1	2.71405e-28	0.336348	0.582	0.254	8.42793e-24	7	Abcg1
Mpeg1	2.73034e-28	0.278704	0.789	0.333	8.47852e-24	7	Mpeg1
Slc45a4	2.87982e-28	0.269044	0.384	0.133	8.94271e-24	7	Slc45a4
Serp1	3.93471e-28	0.386161	0.888	0.549	1.22185e-23	7	Serp1
2610001J05Rik	4.1318e-28	0.257555	0.539	0.239	1.28305e-23	7	2610001J05Rik
Arhgdia	4.35318e-28	0.425087	0.914	0.555	1.35179e-23	7	Arhgdia
H2-DMb2	4.95952e-28	0.395975	0.388	0.133	1.54008e-23	7	H2-DMb2
Ripk1	6.25747e-28	0.252749	0.573	0.26	1.94313e-23	7	Ripk1
Osbpl9	7.18866e-28	0.319871	0.681	0.347	2.2323e-23	7	Osbpl9
Ywhab	8.26939e-28	0.368841	0.841	0.48	2.56789e-23	7	Ywhab
Plec	1.49005e-27	0.378977	0.629	0.303	4.62706e-23	7	Plec
Iqgap2	1.52311e-27	0.250454	0.409	0.144	4.7297e-23	7	Iqgap2
Man2a1	1.71922e-27	0.259614	0.478	0.195	5.3387e-23	7	Man2a1
Trf	1.83619e-27	0.264549	0.806	0.399	5.70191e-23	7	Trf
Tuba1b	1.90126e-27	0.330643	0.853	0.447	5.904e-23	7	Tuba1b
Ptpa	2.67642e-27	0.300195	0.616	0.289	8.31107e-23	7	Ptpa
Atp6v0b	3.24314e-27	0.370572	0.961	0.67	1.00709e-22	7	Atp6v0b
Lmna	4.20541e-27	0.336477	0.884	0.491	1.30591e-22	7	Lmna
Ncoa3	4.3716e-27	0.255757	0.539	0.241	1.35751e-22	7	Ncoa3
Calr	4.43296e-27	0.42257	0.953	0.648	1.37657e-22	7	Calr
Colgalt1	6.06245e-27	0.301242	0.595	0.283	1.88257e-22	7	Colgalt1
Actr2	6.49089e-27	0.303701	0.853	0.497	2.01562e-22	7	Actr2
Lima1	6.52239e-27	0.292712	0.509	0.212	2.0254e-22	7	Lima1
Serinc1	7.53563e-27	0.288504	0.737	0.388	2.34004e-22	7	Serinc1
Mef2a	8.38855e-27	0.345483	0.75	0.413	2.6049e-22	7	Mef2a
Selenof	8.40534e-27	0.402985	0.853	0.49	2.61011e-22	7	Selenof
Galnt1	9.17506e-27	0.330614	0.621	0.308	2.84913e-22	7	Galnt1
Cyba	9.7047e-27	0.471974	0.978	0.768	3.0136e-22	7	Cyba
Tspan3	9.91044e-27	0.281108	0.573	0.261	3.07749e-22	7	Tspan3
Cmpk1	1.1792e-26	0.305864	0.707	0.375	3.66176e-22	7	Cmpk1
Fam96a	1.22988e-26	0.332666	0.659	0.332	3.81914e-22	7	Fam96a
Tnfrsf1a	1.27471e-26	0.269371	0.668	0.338	3.95835e-22	7	Tnfrsf1a
Man2a2	1.46181e-26	0.257743	0.431	0.166	4.53935e-22	7	Man2a2
Acly	1.71374e-26	0.285935	0.534	0.242	5.32167e-22	7	Acly
Gmfg	2.11027e-26	0.332155	0.866	0.5	6.55301e-22	7	Gmfg
Nfic	2.31682e-26	0.295738	0.612	0.292	7.19442e-22	7	Nfic
Prr13	2.37113e-26	0.335289	0.819	0.467	7.36306e-22	7	Prr13
Tgfb1	3.10951e-26	0.296884	0.866	0.502	9.65596e-22	7	Tgfb1
Klf9	3.72876e-26	0.327836	0.56	0.246	1.15789e-21	7	Klf9
Picalm	3.80994e-26	0.290401	0.922	0.602	1.1831e-21	7	Picalm
Rpn2	4.2129e-26	0.382941	0.759	0.408	1.30823e-21	7	Rpn2
Lgals3bp	4.36009e-26	0.295398	0.698	0.337	1.35394e-21	7	Lgals3bp
Tmem176b	4.76081e-26	0.496294	0.711	0.378	1.47837e-21	7	Tmem176b
H2-D1	5.60962e-26	0.360676	0.996	0.935	1.74195e-21	7	H2-D1
Tmbim1	8.0245e-26	0.283994	0.603	0.294	2.49185e-21	7	Tmbim1
Reep5	8.04684e-26	0.39129	0.905	0.546	2.49878e-21	7	Reep5
Pigt	8.05147e-26	0.302599	0.629	0.308	2.50022e-21	7	Pigt
Arpc5	8.18732e-26	0.4112	0.901	0.633	2.54241e-21	7	Arpc5
Rnf13	8.79378e-26	0.313779	0.608	0.306	2.73073e-21	7	Rnf13
Clic4	8.8527e-26	0.357063	0.685	0.359	2.74903e-21	7	Clic4
Laptm4a	1.22657e-25	0.35796	0.853	0.497	3.80887e-21	7	Laptm4a
Grk2	1.40593e-25	0.290833	0.672	0.346	4.36583e-21	7	Grk2
Tuba1a	1.60172e-25	0.262459	0.634	0.294	4.97381e-21	7	Tuba1a
Rex1bd	1.6032e-25	0.353016	0.776	0.44	4.97842e-21	7	Rex1bd
Hebp1	1.79141e-25	0.351742	0.612	0.296	5.56286e-21	7	Hebp1
Coro1a	1.81352e-25	0.361437	0.935	0.513	5.63153e-21	7	Coro1a
Mrpl23	2.17642e-25	0.32894	0.737	0.39	6.75844e-21	7	Mrpl23
Anxa4	2.29301e-25	0.334545	0.728	0.381	7.12047e-21	7	Anxa4
S100a13	2.43716e-25	0.317559	0.793	0.44	7.56811e-21	7	S100a13
Rab10	2.48218e-25	0.328947	0.759	0.43	7.70793e-21	7	Rab10
Gnb1	3.5715e-25	0.336555	0.871	0.517	1.10906e-20	7	Gnb1
Akt1	4.1969e-25	0.294982	0.664	0.341	1.30326e-20	7	Akt1
Epn1	4.99084e-25	0.299062	0.599	0.3	1.54981e-20	7	Epn1
Vps35	5.24235e-25	0.30963	0.69	0.362	1.62791e-20	7	Vps35
Vcp	5.55087e-25	0.356481	0.858	0.479	1.72371e-20	7	Vcp
Zfhx3	7.62778e-25	0.287898	0.608	0.298	2.36865e-20	7	Zfhx3
Snx17	8.85223e-25	0.256349	0.612	0.309	2.74888e-20	7	Snx17
Abi1	9.21984e-25	0.290436	0.69	0.382	2.86304e-20	7	Abi1
Fn1	1.01879e-24	0.876201	0.69	0.385	3.16364e-20	7	Fn1
Cnpy3	1.12857e-24	0.252937	0.543	0.252	3.50454e-20	7	Cnpy3
Capza2	1.27458e-24	0.374881	0.931	0.66	3.95796e-20	7	Capza2
Tmem176a	1.46343e-24	0.461695	0.668	0.355	4.5444e-20	7	Tmem176a
1110008F13Rik	1.52789e-24	0.363547	0.81	0.468	4.74456e-20	7	1110008F13Rik
Cdipt	1.5766e-24	0.291275	0.491	0.217	4.89581e-20	7	Cdipt
Commd9	1.6597e-24	0.264266	0.504	0.236	5.15385e-20	7	Commd9
Gstp1	2.43165e-24	0.370109	0.491	0.226	7.55102e-20	7	Gstp1
Magt1	3.39432e-24	0.308968	0.608	0.301	1.05404e-19	7	Magt1
Ninj1	4.49608e-24	0.296371	0.935	0.673	1.39617e-19	7	Ninj1
Lamtor1	6.45572e-24	0.301883	0.823	0.494	2.0047e-19	7	Lamtor1
Mat2a	6.58281e-24	0.285166	0.763	0.406	2.04416e-19	7	Mat2a
Hsbp1	7.8947e-24	0.341627	0.793	0.45	2.45154e-19	7	Hsbp1
Parl	8.13565e-24	0.25383	0.547	0.26	2.52636e-19	7	Parl
Gapvd1	1.02513e-23	0.260807	0.616	0.311	3.18335e-19	7	Gapvd1
Rreb1	1.17851e-23	0.259782	0.44	0.183	3.65962e-19	7	Rreb1
Ctdsp2	1.71427e-23	0.290626	0.526	0.239	5.32333e-19	7	Ctdsp2
Socs3	2.01734e-23	0.384706	0.905	0.588	6.26444e-19	7	Socs3
Gm2a	2.37825e-23	0.379731	0.81	0.44	7.38517e-19	7	Gm2a
Ptpn1	2.41661e-23	0.257857	0.862	0.538	7.50431e-19	7	Ptpn1
Irf2bp2	2.59388e-23	0.275447	0.862	0.513	8.05479e-19	7	Irf2bp2
Psmc1	2.61052e-23	0.272026	0.569	0.281	8.10644e-19	7	Psmc1
Ptger4	3.28919e-23	0.294893	0.466	0.199	1.02139e-18	7	Ptger4
Rbms1	3.42788e-23	0.341569	0.845	0.524	1.06446e-18	7	Rbms1
Csf2ra	3.86396e-23	0.276765	0.698	0.355	1.19987e-18	7	Csf2ra
Zfp36l1	4.6967e-23	0.439547	0.871	0.527	1.45847e-18	7	Zfp36l1
Cotl1	5.78387e-23	0.42804	0.944	0.658	1.79606e-18	7	Cotl1
Sdf2l1	6.43384e-23	0.355965	0.625	0.331	1.9979e-18	7	Sdf2l1
Selenot	8.25079e-23	0.315165	0.69	0.374	2.56212e-18	7	Selenot
Vamp8	1.16424e-22	0.364627	0.879	0.601	3.61532e-18	7	Vamp8
Mt2	1.18581e-22	0.479365	0.534	0.255	3.68229e-18	7	Mt2
Mgat2	1.38502e-22	0.268659	0.591	0.299	4.30091e-18	7	Mgat2
Rap1a	1.63341e-22	0.311689	0.858	0.546	5.07223e-18	7	Rap1a
Ethe1	2.56129e-22	0.264365	0.491	0.234	7.95356e-18	7	Ethe1
Pon2	2.95927e-22	0.286712	0.534	0.262	9.18941e-18	7	Pon2
Txndc17	3.1016e-22	0.334809	0.832	0.494	9.63141e-18	7	Txndc17
2900097C17Rik	3.30402e-22	0.25013	0.569	0.285	1.026e-17	7	2900097C17Rik
Dstn	5.62297e-22	0.259874	0.888	0.482	1.7461e-17	7	Dstn
Mtch1	8.60572e-22	0.27799	0.716	0.373	2.67233e-17	7	Mtch1
Pycard	8.87886e-22	0.359391	0.733	0.433	2.75715e-17	7	Pycard
Phf20	9.96927e-22	0.253442	0.569	0.279	3.09576e-17	7	Phf20
Klf6	1.27594e-21	0.39694	0.944	0.739	3.96219e-17	7	Klf6
Degs1	1.37212e-21	0.299532	0.647	0.347	4.26086e-17	7	Degs1
Rab14	1.41147e-21	0.325042	0.879	0.548	4.38305e-17	7	Rab14
Hsp90b1	1.42017e-21	0.3455	0.966	0.624	4.41004e-17	7	Hsp90b1
Nucb1	1.61426e-21	0.268711	0.616	0.318	5.01276e-17	7	Nucb1
Smim15	1.77259e-21	0.295948	0.487	0.236	5.50444e-17	7	Smim15
Sdhc	2.31798e-21	0.272433	0.565	0.285	7.19801e-17	7	Sdhc
Zbtb7a	2.40421e-21	0.267454	0.647	0.355	7.46578e-17	7	Zbtb7a
Cers2	2.67772e-21	0.268042	0.698	0.379	8.31513e-17	7	Cers2
Arpc4	3.58447e-21	0.290792	0.797	0.485	1.11308e-16	7	Arpc4
Rhoa	4.17507e-21	0.332731	0.957	0.76	1.29648e-16	7	Rhoa
Acadm	4.37903e-21	0.250614	0.47	0.221	1.35982e-16	7	Acadm
Cpne3	4.66207e-21	0.274346	0.513	0.254	1.44771e-16	7	Cpne3
Pea15a	5.37022e-21	0.259977	0.595	0.312	1.66761e-16	7	Pea15a
Actr3	5.74087e-21	0.323411	0.931	0.664	1.78271e-16	7	Actr3
Fh1	7.34757e-21	0.375528	0.5	0.253	2.28164e-16	7	Fh1
Cfl1	1.1267e-20	0.369878	0.974	0.735	3.49874e-16	7	Cfl1
Aftph	1.4678e-20	0.272458	0.522	0.261	4.55797e-16	7	Aftph
S100a10	1.94752e-20	0.533924	0.909	0.61	6.04762e-16	7	S100a10
2020-09-11	2.13312e-20	0.262406	0.552	0.279	6.62398e-16	7	2020-09-11
Dusp1	2.59558e-20	0.395956	0.953	0.727	8.06006e-16	7	Dusp1
Tln1	2.69481e-20	0.315759	0.75	0.472	8.36818e-16	7	Tln1
Hint1	4.90173e-20	0.372382	0.931	0.621	1.52213e-15	7	Hint1
Hprt	6.50787e-20	0.290916	0.69	0.394	2.02089e-15	7	Hprt
Tmem14c	1.34565e-19	0.318963	0.784	0.494	4.17865e-15	7	Tmem14c
Fosb	2.03154e-19	0.301854	0.935	0.638	6.30853e-15	7	Fosb
Fcer1g	2.06744e-19	0.326591	0.991	0.689	6.42003e-15	7	Fcer1g
Arpc3	2.10918e-19	0.316977	0.966	0.784	6.54962e-15	7	Arpc3
0610012G03Rik	2.33621e-19	0.259755	0.716	0.404	7.25463e-15	7	0610012G03Rik
Arpc2	6.42135e-19	0.316857	0.957	0.745	1.99402e-14	7	Arpc2
Guk1	1.28806e-18	0.263173	0.513	0.262	3.9998e-14	7	Guk1
Sptssa	1.61609e-18	0.258826	0.716	0.411	5.01845e-14	7	Sptssa
Slc25a3	2.84239e-18	0.315633	0.931	0.665	8.82648e-14	7	Slc25a3
Zcchc6	3.27433e-18	0.276554	0.789	0.505	1.01678e-13	7	Zcchc6
Lamtor2	3.2783e-18	0.27686	0.806	0.492	1.01801e-13	7	Lamtor2
Ppp1ca	3.57132e-18	0.293776	0.879	0.544	1.109e-13	7	Ppp1ca
Slc25a5	3.97491e-18	0.314912	0.884	0.562	1.23433e-13	7	Slc25a5
Zfand5	5.00988e-18	0.258178	0.922	0.631	1.55572e-13	7	Zfand5
Abracl	5.97384e-18	0.301279	0.767	0.492	1.85506e-13	7	Abracl
Pdia6	6.14141e-18	0.299874	0.866	0.521	1.90709e-13	7	Pdia6
Ptp4a2	1.14805e-17	0.314752	0.875	0.574	3.56505e-13	7	Ptp4a2
Psma4	1.73271e-17	0.344971	0.793	0.481	5.38058e-13	7	Psma4
Rps29	2.27866e-17	0.281481	0.996	0.927	7.07594e-13	7	Rps29
1500011K16Rik	4.25904e-17	0.25239	0.483	0.246	1.32256e-12	7	1500011K16Rik
Timm13	8.77001e-17	0.272706	0.806	0.494	2.72335e-12	7	Timm13
Tmsb4x	9.16061e-17	0.304947	1	0.993	2.84464e-12	7	Tmsb4x
Uqcr11	2.14846e-16	0.257852	0.823	0.507	6.67161e-12	7	Uqcr11
Tpm3	2.34178e-16	0.250245	0.927	0.651	7.27193e-12	7	Tpm3
Nme1	3.77663e-16	0.321571	0.793	0.493	1.17276e-11	7	Nme1
Sem1	4.19381e-16	0.306647	0.944	0.706	1.3023e-11	7	Sem1
Pdia3	5.01987e-16	0.272726	0.858	0.542	1.55882e-11	7	Pdia3
Anxa2	6.06508e-16	0.378072	0.927	0.613	1.88339e-11	7	Anxa2
Ctnnd1	7.2779e-16	0.257509	0.388	0.187	2.26001e-11	7	Ctnnd1
Jpt1	1.70294e-15	0.250175	0.836	0.533	5.28814e-11	7	Jpt1
Jund	2.46289e-15	0.297647	0.996	0.867	7.64802e-11	7	Jund
Tpr	2.70267e-15	0.265131	0.841	0.516	8.39261e-11	7	Tpr
Tbcb	3.02815e-15	0.252522	0.664	0.402	9.4033e-11	7	Tbcb
Sh3bgrl3	5.36533e-15	0.318959	0.892	0.64	1.66609e-10	7	Sh3bgrl3
Ywhah	1.10237e-14	0.263021	0.797	0.489	3.42318e-10	7	Ywhah
Flna	1.27749e-14	0.291074	0.612	0.364	3.96699e-10	7	Flna
Ndufb8	3.71248e-14	0.270549	0.819	0.527	1.15284e-09	7	Ndufb8
Atp5a1	4.61386e-14	0.268059	0.897	0.581	1.43274e-09	7	Atp5a1
Ybx1	6.60223e-14	0.288879	0.918	0.654	2.05019e-09	7	Ybx1
Eif4g2	1.43816e-13	0.273024	0.897	0.611	4.46592e-09	7	Eif4g2
Cox6b1	2.4266e-13	0.287742	0.914	0.625	7.53534e-09	7	Cox6b1
Tagln2	6.91021e-13	0.296972	0.871	0.57	2.14583e-08	7	Tagln2
Pfn1	6.15129e-12	0.26463	0.978	0.806	1.91016e-07	7	Pfn1
Lsp1	8.91168e-12	0.270479	0.625	0.368	2.76734e-07	7	Lsp1
Ms4a4c	6.64846e-11	0.280241	0.371	0.186	2.06455e-06	7	Ms4a4c
Gm42418	3.83439e-09	0.452808	1	0.998	0.000119069	7	Gm42418

## Sheet: Cluster8
Gene	P_value	Avgerage_logFC	pct.1	pct.2	P_value_adjusted	Cluster	Gene		Lineage	Gene	P_value	Avgerage_logFC	pct.1	pct.2	P_value_adjusted	References
F13a1	6.2074e-110	1.52143	0.752	0.186	1.92758e-105	8	F13a1		cDC/Macrophage	Mrc1	1.93396e-93	1.43102	0.688	0.178	6.00551e-89	Satpathy, A. T., Wu, X., Albring, J. C., & Murphy, K. M. (2012). Re (de) fining the dendritic cell lineage. Nature immunology, 13(12), 1145.
Mrc1	1.93396e-93	1.43102	0.688	0.178	6.00551e-89	8	Mrc1			Xist	5.02598e-25	0.64174	0.862	0.696	1.56072e-20
mt-Co1	8.5101e-85	1.38643	0.995	0.951	2.64264e-80	8	mt-Co1			Malat1	1.13333e-40	0.93092	0.995	0.993	3.51934e-36
mt-Co2	1.7365e-79	1.29824	0.995	0.952	5.39236e-75	8	mt-Co2		cDC	Etv3	1.13131e-25	1.39732	0.528	0.305	3.51306e-21	Miller, J. C., Brown, B. D., Shay, T., Gautier, E. L., Jojic, V., Cohain, A., ... & Hashimoto, D. (2012). Deciphering the transcriptional network of the dendritic cell lineage. Nature immunology, 13(9), 888.
mt-Co3	4.26801e-78	1.21562	1	0.972	1.32535e-73	8	mt-Co3		cDC/Macrophage	Mafb	1.64821e-19	0.845951	0.615	0.417	5.11818e-15	Satpathy, A. T., Wu, X., Albring, J. C., & Murphy, K. M. (2012). Re (de) fining the dendritic cell lineage. Nature immunology, 13(12), 1145.
mt-Nd1	4.15429e-76	1.17145	0.986	0.851	1.29003e-71	8	mt-Nd1
mt-Nd4	1.14674e-75	1.23572	0.972	0.864	3.56098e-71	8	mt-Nd4
mt-Cytb	1.68741e-75	1.16315	1	0.896	5.2399e-71	8	mt-Cytb
mt-Atp6	5.19085e-74	1.13614	1	0.965	1.61191e-69	8	mt-Atp6
mt-Nd2	9.9346e-72	1.12206	0.982	0.85	3.08499e-67	8	mt-Nd2
mt-Nd3	1.60871e-70	1.24189	0.922	0.626	4.99553e-66	8	mt-Nd3
mt-Nd4l	3.01577e-67	1.16339	0.908	0.613	9.36486e-63	8	mt-Nd4l
Ccl8	2.94401e-60	1.55773	0.881	0.662	9.14204e-56	8	Ccl8
mt-Nd5	2.30666e-57	0.983995	0.913	0.71	7.16288e-53	8	mt-Nd5
Cbr2	8.6178e-52	0.889776	0.417	0.097	2.67608e-47	8	Cbr2
Ednrb	1.44751e-48	0.883944	0.353	0.075	4.49495e-44	8	Ednrb
Eps8	6.70481e-47	1.40239	0.523	0.197	2.08204e-42	8	Eps8
Malat1	1.13333e-40	0.93092	0.995	0.993	3.51934e-36	8	Malat1
Dab2	8.4729e-39	1.22756	0.665	0.349	2.63109e-34	8	Dab2
C4b	1.79458e-38	0.987337	0.394	0.115	5.57271e-34	8	C4b
Emp1	3.40081e-38	1.14583	0.739	0.462	1.05605e-33	8	Emp1
Gm42418	2.35094e-36	0.590733	1	0.998	7.30037e-32	8	Gm42418
Gas6	2.03708e-34	0.991459	0.495	0.202	6.32573e-30	8	Gas6
Neat1	7.77448e-34	0.824282	0.908	0.803	2.41421e-29	8	Neat1
Cfh	9.31553e-29	0.801052	0.33	0.104	2.89275e-24	8	Cfh
Tns1	2.07917e-28	0.777718	0.321	0.101	6.45646e-24	8	Tns1
Hal	5.77882e-27	1.12577	0.454	0.197	1.7945e-22	8	Hal
Selenop	5.63641e-26	0.786117	0.674	0.444	1.75027e-21	8	Selenop
Etv3	1.13131e-25	1.39732	0.528	0.305	3.51306e-21	8	Etv3
Xist	5.02598e-25	0.64174	0.862	0.696	1.56072e-20	8	Xist
Retnla	8.63309e-25	1.05213	0.454	0.207	2.68083e-20	8	Retnla
Ahnak	1.76838e-24	0.858582	0.725	0.521	5.49135e-20	8	Ahnak
Clec10a	3.57058e-24	0.865401	0.427	0.185	1.10877e-19	8	Clec10a
Cacna1a	4.13151e-21	0.909543	0.289	0.107	1.28296e-16	8	Cacna1a
mt-Atp8	1.83817e-20	0.810444	0.587	0.413	5.70808e-16	8	mt-Atp8
Fcgrt	7.87246e-20	0.858271	0.44	0.229	2.44464e-15	8	Fcgrt
Ifi204	1.55724e-19	0.993099	0.44	0.245	4.8357e-15	8	Ifi204
Mafb	1.64821e-19	0.845951	0.615	0.417	5.11818e-15	8	Mafb
Psd3	7.32599e-19	0.785995	0.266	0.098	2.27494e-14	8	Psd3
Tmem8	6.84286e-18	0.684674	0.257	0.092	2.12491e-13	8	Tmem8
Pf4	6.96584e-18	0.462681	0.523	0.288	2.1631e-13	8	Pf4
Ltc4s	4.16692e-17	0.69712	0.344	0.154	1.29396e-12	8	Ltc4s
Sbno2	5.25755e-17	0.972334	0.55	0.403	1.63263e-12	8	Sbno2
Abca1	9.07766e-17	0.792039	0.509	0.327	2.81888e-12	8	Abca1
Ccl7	1.06098e-16	0.366068	0.528	0.293	3.29466e-12	8	Ccl7
Tcf4	2.58677e-16	0.846245	0.523	0.372	8.03269e-12	8	Tcf4
Itsn1	5.07176e-16	0.717342	0.317	0.148	1.57493e-11	8	Itsn1
Fosb	1.34443e-14	0.495714	0.757	0.648	4.17485e-10	8	Fosb
Man1a	6.29761e-14	1.12006	0.422	0.271	1.9556e-09	8	Man1a
Ccl9	6.5567e-14	0.376228	0.546	0.334	2.03605e-09	8	Ccl9
Gas7	5.95747e-13	0.638528	0.326	0.17	1.84997e-08	8	Gas7
Folr2	8.55073e-13	0.511295	0.326	0.156	2.65526e-08	8	Folr2
Zeb2	1.4169e-12	0.552416	0.693	0.539	4.39989e-08	8	Zeb2
Hpgds	1.7022e-12	0.69922	0.372	0.21	5.28583e-08	8	Hpgds
Sash1	2.00781e-12	0.948556	0.472	0.357	6.23484e-08	8	Sash1
Gda	3.50373e-12	0.697977	0.431	0.273	1.08801e-07	8	Gda
Jmjd1c	5.41601e-12	0.789272	0.606	0.559	1.68183e-07	8	Jmjd1c
Rgl1	8.3168e-12	0.527326	0.28	0.138	2.58262e-07	8	Rgl1
Nrp2	8.63196e-12	0.833746	0.362	0.223	2.68048e-07	8	Nrp2
mt-Nd6	3.19369e-11	0.757639	0.45	0.321	9.91736e-07	8	mt-Nd6
Qk	4.59138e-11	0.717322	0.569	0.513	1.42576e-06	8	Qk
Dclre1c	8.4168e-11	0.631862	0.307	0.169	2.61367e-06	8	Dclre1c
Casp4	1.67679e-10	0.597358	0.417	0.279	5.20692e-06	8	Casp4
Klf6	3.61901e-10	0.455402	0.794	0.747	1.12381e-05	8	Klf6
Fchsd2	4.29949e-10	0.629417	0.257	0.134	1.33512e-05	8	Fchsd2
Bach1	4.63243e-10	0.783472	0.431	0.324	1.43851e-05	8	Bach1
Cflar	4.76525e-10	0.757	0.546	0.476	1.47975e-05	8	Cflar
Stab1	5.09165e-10	0.645558	0.372	0.239	1.58111e-05	8	Stab1
Nav1	5.89709e-10	0.831837	0.321	0.199	1.83122e-05	8	Nav1
Ifi27l2a	6.36846e-10	0.283528	0.885	0.8	1.9776e-05	8	Ifi27l2a
Frmd4b	8.56723e-10	0.668539	0.284	0.158	2.66038e-05	8	Frmd4b
Mtss1	2.31445e-09	0.801893	0.463	0.378	7.18706e-05	8	Mtss1
Man2a2	7.58948e-09	0.668502	0.289	0.174	0.000235676	8	Man2a2
Iqgap1	2.23835e-08	0.493313	0.716	0.711	0.000695076	8	Iqgap1
Ccnl1	2.32291e-08	0.378449	0.752	0.783	0.000721334	8	Ccnl1
Picalm	2.67672e-08	0.633278	0.642	0.616	0.000831201	8	Picalm
Impact	2.7273e-08	0.597348	0.312	0.193	0.000846908	8	Impact
Pltp	3.24035e-08	0.361973	0.385	0.25	0.00100623	8	Pltp
Pirb	6.25041e-08	0.556716	0.312	0.196	0.00194094	8	Pirb
Wdr91	1.11491e-07	0.711783	0.266	0.164	0.00346214	8	Wdr91
Ap2a2	1.99907e-07	0.744183	0.39	0.308	0.00620772	8	Ap2a2
Maf	2.45801e-07	0.558384	0.376	0.272	0.00763285	8	Maf
Arhgap17	5.09622e-07	0.662953	0.422	0.361	0.0158253	8	Arhgap17
Furin	5.49523e-07	0.914543	0.56	0.556	0.0170643	8	Furin
Pid1	8.36011e-07	0.609343	0.33	0.229	0.0259606	8	Pid1
Zbtb20	1.37802e-06	0.646735	0.385	0.307	0.0427917	8	Zbtb20
Cd83	2.39681e-06	0.378589	0.394	0.277	0.0744281	8	Cd83
Atp2b1	3.41704e-06	0.35409	0.729	0.725	0.106109	8	Atp2b1
Luc7l2	3.8583e-06	0.427312	0.633	0.635	0.119812	8	Luc7l2
Eif4e	7.83562e-06	0.851214	0.482	0.478	0.24332	8	Eif4e
Pfkfb3	8.45372e-06	0.461784	0.294	0.199	0.262513	8	Pfkfb3
Wwp1	1.81191e-05	0.515192	0.261	0.181	0.562651	8	Wwp1
Spag9	1.87795e-05	0.492823	0.601	0.62	0.58316	8	Spag9
Lars2	2.3038e-05	0.548433	0.472	0.447	0.715398	8	Lars2
Ppp2ca	2.40593e-05	0.448225	0.592	0.622	0.747114	8	Ppp2ca
Ifi207	2.56155e-05	0.498332	0.317	0.236	0.795437	8	Ifi207
Lgmn	2.63195e-05	0.411786	0.633	0.536	0.8173	8	Lgmn
Sgms1	2.81533e-05	0.680426	0.275	0.198	0.874246	8	Sgms1
Serpinb6a	3.20475e-05	0.422147	0.436	0.372	0.995171	8	Serpinb6a
Wdfy3	3.59396e-05	0.636415	0.257	0.184	1	8	Wdfy3
Trps1	5.69203e-05	0.422817	0.514	0.474	1	8	Trps1
Slc6a6	7.59336e-05	0.554284	0.463	0.453	1	8	Slc6a6
Mef2a	0.000102175	0.559251	0.45	0.429	1	8	Mef2a
Hbb-bs	0.000131309	1.33228	0.523	0.534	1	8	Hbb-bs
Cltc	0.000164403	0.434171	0.509	0.514	1	8	Cltc
Ncf2	0.000227689	0.419099	0.45	0.393	1	8	Ncf2
Srgap2	0.00035475	0.540493	0.317	0.269	1	8	Srgap2
Ifi203	0.000439204	0.517574	0.312	0.255	1	8	Ifi203
Blnk	0.00047895	0.467512	0.252	0.189	1	8	Blnk
Fnip1	0.000862403	0.456045	0.44	0.425	1	8	Fnip1
Hivep2	0.00101595	0.563087	0.349	0.326	1	8	Hivep2
Arhgap31	0.00106389	0.599127	0.317	0.281	1	8	Arhgap31
Sfpq	0.00119793	0.398194	0.523	0.555	1	8	Sfpq
Tra2b	0.00131127	0.33673	0.569	0.601	1	8	Tra2b
Slc15a2	0.00132133	0.469215	0.294	0.239	1	8	Slc15a2
Kctd12	0.00140172	0.390542	0.463	0.44	1	8	Kctd12
Hk2	0.00194906	0.260176	0.477	0.457	1	8	Hk2
Inpp5d	0.00212092	0.430956	0.349	0.309	1	8	Inpp5d
Mef2c	0.00215242	0.445979	0.312	0.266	1	8	Mef2c
Nisch	0.00229161	0.434764	0.45	0.466	1	8	Nisch
Cndp2	0.00235001	0.465334	0.353	0.323	1	8	Cndp2
Rasgef1b	0.0032183	0.395144	0.275	0.227	1	8	Rasgef1b
AC149090.1	0.00365043	0.506042	0.28	0.241	1	8	AC149090.1
Clic4	0.00430316	0.660753	0.367	0.375	1	8	Clic4
Abl2	0.00436258	0.517811	0.271	0.233	1	8	Abl2
Raph1	0.00442882	0.497903	0.294	0.261	1	8	Raph1
Klf9	0.004591	0.487064	0.294	0.26	1	8	Klf9
Snrnp70	0.00658545	0.477838	0.495	0.538	1	8	Snrnp70
Akap13	0.00720146	0.314835	0.505	0.524	1	8	Akap13
Lncpint	0.00927615	0.437067	0.261	0.224	1	8	Lncpint
Tm6sf1	0.00977958	0.407527	0.307	0.276	1	8	Tm6sf1

## Sheet: Cluster9
Gene	P_value	Avgerage_logFC	pct.1	pct.2	P_value_adjusted	Cluster	Gene		Lineage	Gene	P_value	Avgerage_logFC	pct.1	pct.2	P_value_adjusted	References
Itk	1e-114	1.28624	0.427	0.044	3.2e-110	9	Itk
Trbc2	2.97797e-104	1.4031	0.563	0.086	9.24748e-100	9	Trbc2		T cell	Cd3g	2.36922e-95	1.005	0.497	0.068	7.35714e-91
Skap1	8.7951e-101	1.05515	0.462	0.059	2.73114e-96	9	Skap1		T cell	Cd3d	9.34543e-87	0.958774	0.508	0.079	2.90204e-82
Cd3g	2.36922e-95	1.005	0.497	0.068	7.35714e-91	9	Cd3g		Co-stimulatory	Icos	3.73747e-86	1.13896	0.382	0.046	1.1606e-81	Diskin, B., Adam, S., Cassini, M. F., Sanchez, G., Liria, M., Aykut, B., ... & Chen, R. (2020). PD-L1 engagement on T cells promotes self-tolerance and suppression of neighboring macrophages and effector T cells in cancer. Nature Immunology, 1-13.
Cd3d	9.34543e-87	0.958774	0.508	0.079	2.90204e-82	9	Cd3d		Co-stimulatory	Cd28	4.44198e-83	1.40631	0.412	0.058	1.37937e-78	Diskin, B., Adam, S., Cassini, M. F., Sanchez, G., Liria, M., Aykut, B., ... & Chen, R. (2020). PD-L1 engagement on T cells promotes self-tolerance and suppression of neighboring macrophages and effector T cells in cancer. Nature Immunology, 1-13.
Icos	3.73747e-86	1.13896	0.382	0.046	1.1606e-81	9	Icos		T cell	Cd3e	8.58646e-73	0.795587	0.397	0.058	2.66635e-68
Cd28	4.44198e-83	1.40631	0.412	0.058	1.37937e-78	9	Cd28
Ablim1	4.33611e-73	1.50887	0.523	0.115	1.34649e-68	9	Ablim1
Cd3e	8.58646e-73	0.795587	0.397	0.058	2.66635e-68	9	Cd3e
Gimap3	1.3383e-72	1.00586	0.387	0.057	4.15584e-68	9	Gimap3
Gimap6	1.43208e-69	1.08749	0.392	0.062	4.44704e-65	9	Gimap6
Satb1	1.34244e-67	1.52808	0.347	0.051	4.16869e-63	9	Satb1
Trac	1.55726e-67	0.890002	0.367	0.053	4.83577e-63	9	Trac
Bcl11b	6.43479e-65	0.857849	0.317	0.043	1.99819e-60	9	Bcl11b
Trbc1	7.29281e-62	1.03436	0.352	0.053	2.26464e-57	9	Trbc1
Ets1	4.87644e-61	1.49923	0.653	0.236	1.51428e-56	9	Ets1
Ctla2a	2.20672e-58	1.31577	0.452	0.096	6.85252e-54	9	Ctla2a
Il2rb	1.81032e-51	0.887308	0.347	0.062	5.62159e-47	9	Il2rb
Ptpn22	6.19046e-51	1.09223	0.417	0.094	1.92232e-46	9	Ptpn22
Sh2d2a	5.23816e-49	0.789819	0.312	0.053	1.62661e-44	9	Sh2d2a
Zeb1	1.01276e-48	1.23806	0.392	0.091	3.14491e-44	9	Zeb1
Lat	2.13322e-48	0.792328	0.317	0.057	6.62428e-44	9	Lat
Gimap1	2.51624e-47	0.708749	0.312	0.056	7.81368e-43	9	Gimap1
Txk	3.13803e-46	1.16688	0.327	0.064	9.74453e-42	9	Txk
Grap2	1.36699e-45	1.15684	0.347	0.075	4.24492e-41	9	Grap2
Gimap4	1.32067e-43	0.731164	0.307	0.058	4.10109e-39	9	Gimap4
Cd2	1.8995e-43	0.73983	0.357	0.077	5.89853e-39	9	Cd2
Lck	2.48779e-41	0.907601	0.357	0.082	7.72534e-37	9	Lck
2020-09-01	3.56214e-41	0.753885	0.392	0.098	1.10615e-36	9	2020-09-01
Bcl2	2.37689e-40	1.65753	0.508	0.19	7.38096e-36	9	Bcl2
Akap13	2.78701e-37	1.31332	0.744	0.513	8.65449e-33	9	Akap13
Ppp1r16b	1.16953e-33	0.951822	0.296	0.068	3.63174e-29	9	Ppp1r16b
Il7r	1.05438e-31	1.26476	0.457	0.171	3.27416e-27	9	Il7r
Stk17b	3.05364e-31	1.07533	0.668	0.393	9.48247e-27	9	Stk17b
Ltb	7.45858e-31	0.81952	0.538	0.219	2.31611e-26	9	Ltb
P2ry10	2.23863e-29	0.610155	0.256	0.059	6.95162e-25	9	P2ry10
Gramd3	2.67719e-28	1.05202	0.327	0.099	8.31349e-24	9	Gramd3
Itgb7	7.80654e-26	0.687999	0.312	0.093	2.42417e-21	9	Itgb7
Vps37b	1.37179e-24	1.0149	0.638	0.404	4.25982e-20	9	Vps37b
Mbnl1	7.85028e-24	1.00491	0.658	0.476	2.43775e-19	9	Mbnl1
Zcchc11	2.34389e-23	1.13525	0.523	0.293	7.27848e-19	9	Zcchc11
Rora	3.01237e-23	1.41561	0.427	0.197	9.35431e-19	9	Rora
Pdcd4	5.29448e-22	0.93652	0.452	0.225	1.6441e-17	9	Pdcd4
Rpl37a	8.36635e-21	0.626639	0.854	0.86	2.598e-16	9	Rpl37a
Rps24	3.87684e-20	0.832794	0.879	0.871	1.20388e-15	9	Rps24
Cd69	4.33299e-20	0.976799	0.437	0.205	1.34552e-15	9	Cd69
Ptprcap	1.23003e-19	0.39611	0.251	0.071	3.81961e-15	9	Ptprcap
Rpl38	1.47311e-19	0.623645	0.799	0.776	4.57445e-15	9	Rpl38
Tmsb10	4.83244e-19	0.651664	0.789	0.687	1.50062e-14	9	Tmsb10
Rps21	5.51729e-19	0.768801	0.804	0.802	1.71329e-14	9	Rps21
Rpl19	1.25606e-18	0.649685	0.889	0.86	3.90043e-14	9	Rpl19
Rps14	4.52365e-18	0.62384	0.854	0.857	1.40473e-13	9	Rps14
Rpl34	3.10175e-17	0.582008	0.814	0.828	9.63186e-13	9	Rpl34
mt-Nd2	4.27366e-17	0.279074	0.99	0.85	1.3271e-12	9	mt-Nd2
Nsd3	2.68958e-16	1.00248	0.643	0.538	8.35196e-12	9	Nsd3
Rps13	3.92644e-16	0.671765	0.809	0.846	1.21928e-11	9	Rps13
Smad7	7.8823e-16	1.0125	0.588	0.438	2.44769e-11	9	Smad7
Cblb	9.3143e-16	1.0453	0.337	0.162	2.89237e-11	9	Cblb
Rps27	1.22949e-15	0.778315	0.769	0.86	3.81794e-11	9	Rps27
Malat1	1.70473e-15	0.464462	1	0.993	5.29371e-11	9	Malat1
Rps29	3.5902e-15	0.557061	0.905	0.931	1.11487e-10	9	Rps29
Rps15a	6.15636e-15	0.687794	0.789	0.792	1.91173e-10	9	Rps15a
Emb	7.22422e-15	0.959639	0.578	0.425	2.24334e-10	9	Emb
Rhoh	1.48332e-14	0.93392	0.508	0.329	4.60616e-10	9	Rhoh
Arhgap15	3.14014e-14	0.783902	0.332	0.157	9.75107e-10	9	Arhgap15
Rpl30	3.74191e-14	0.641841	0.809	0.82	1.16197e-09	9	Rpl30
Rps23	4.65827e-14	0.646462	0.794	0.828	1.44653e-09	9	Rps23
Rplp1	5.50112e-14	0.776802	0.839	0.893	1.70826e-09	9	Rplp1
Ddx5	8.76104e-14	0.399362	0.849	0.881	2.72057e-09	9	Ddx5
Rpl5	1.19358e-13	0.661743	0.769	0.744	3.70644e-09	9	Rpl5
D16Ertd472e	1.45535e-13	0.854514	0.387	0.215	4.51929e-09	9	D16Ertd472e
Arhgap45	2.23738e-13	0.837847	0.417	0.244	6.94773e-09	9	Arhgap45
Rpl27a	2.65544e-13	0.570465	0.824	0.88	8.24594e-09	9	Rpl27a
Rpl36	3.40481e-13	0.581824	0.789	0.787	1.05729e-08	9	Rpl36
Ptprc	3.49318e-13	0.635562	0.714	0.535	1.08474e-08	9	Ptprc
Rps10	3.6473e-13	0.580466	0.809	0.878	1.1326e-08	9	Rps10
Rps15	6.42056e-13	0.562364	0.789	0.786	1.99378e-08	9	Rps15
Rpl12	9.61207e-13	0.797247	0.814	0.799	2.98484e-08	9	Rpl12
Rapgef6	1.87282e-12	0.918917	0.472	0.339	5.81566e-08	9	Rapgef6
4930523C07Rik	2.1074e-12	0.943653	0.462	0.305	6.54412e-08	9	4930523C07Rik
Rbm39	2.491e-12	0.572961	0.814	0.784	7.73531e-08	9	Rbm39
Rps12	2.5983e-12	0.467048	0.844	0.887	8.06851e-08	9	Rps12
Rpsa	2.77218e-12	0.638396	0.819	0.817	8.60845e-08	9	Rpsa
Zc3hav1	3.51983e-12	0.838401	0.583	0.484	1.09301e-07	9	Zc3hav1
Rpl18	4.18931e-12	0.543103	0.779	0.809	1.30091e-07	9	Rpl18
Il2rg	4.67584e-12	0.736187	0.382	0.22	1.45199e-07	9	Il2rg
Rpl11	4.82693e-12	0.530376	0.789	0.797	1.49891e-07	9	Rpl11
Rpl18a	1.05426e-11	0.673416	0.794	0.866	3.27379e-07	9	Rpl18a
Rpl9	1.15064e-11	0.561246	0.824	0.864	3.57307e-07	9	Rpl9
Rplp2	1.15427e-11	0.557062	0.779	0.84	3.58435e-07	9	Rplp2
Rpl13	1.22378e-11	0.563584	0.879	0.875	3.80019e-07	9	Rpl13
Rpl23	1.24814e-11	0.503527	0.859	0.914	3.87586e-07	9	Rpl23
Rps28	1.3369e-11	0.609006	0.714	0.712	4.15147e-07	9	Rps28
Rps7	1.3791e-11	0.650292	0.789	0.798	4.28251e-07	9	Rps7
Fyn	1.44294e-11	0.730047	0.362	0.209	4.48078e-07	9	Fyn
Ssh2	1.46332e-11	0.94254	0.457	0.321	4.54404e-07	9	Ssh2
Itpkb	2.87028e-11	0.990299	0.417	0.271	8.91308e-07	9	Itpkb
Rps16	3.94679e-11	0.594573	0.814	0.897	1.2256e-06	9	Rps16
Rps27a	4.11733e-11	0.452409	0.814	0.904	1.27855e-06	9	Rps27a
Elf1	5.44984e-11	0.873722	0.497	0.392	1.69234e-06	9	Elf1
Rpl39	6.5294e-11	0.575036	0.754	0.824	2.02758e-06	9	Rpl39
Rps9	1.06761e-10	0.452555	0.859	0.926	3.31524e-06	9	Rps9
Rps11	1.41548e-10	0.519289	0.809	0.827	4.39548e-06	9	Rps11
Smchd1	1.47896e-10	0.9877	0.563	0.467	4.5926e-06	9	Smchd1
Rps4x	3.26619e-10	0.553449	0.789	0.799	1.01425e-05	9	Rps4x
Rpl17	3.28589e-10	0.618734	0.784	0.872	1.02037e-05	9	Rpl17
Rps3	3.67802e-10	0.528976	0.804	0.822	1.14214e-05	9	Rps3
Shisa5	3.84247e-10	0.698538	0.573	0.511	1.1932e-05	9	Shisa5
Rps5	4.60233e-10	0.563488	0.794	0.798	1.42916e-05	9	Rps5
Birc2	5.24326e-10	0.862593	0.417	0.282	1.62819e-05	9	Birc2
Rps20	5.54816e-10	0.58741	0.784	0.818	1.72287e-05	9	Rps20
H2-K1	5.65449e-10	0.324971	0.91	0.892	1.75589e-05	9	H2-K1
Cytip	5.91487e-10	0.603982	0.492	0.349	1.83675e-05	9	Cytip
Rgs1	6.55191e-10	0.411945	0.663	0.491	2.03457e-05	9	Rgs1
Rps3a1	7.18144e-10	0.489827	0.824	0.867	2.23005e-05	9	Rps3a1
Ifngr1	7.30551e-10	0.792636	0.543	0.468	2.26858e-05	9	Ifngr1
Btg1	1.12477e-09	0.32949	0.844	0.87	3.49276e-05	9	Btg1
Rpl21	1.49203e-09	0.52978	0.769	0.806	4.6332e-05	9	Rpl21
Vgll4	1.74261e-09	1.0051	0.432	0.313	5.41132e-05	9	Vgll4
Prrc2c	2.14681e-09	0.728872	0.613	0.561	6.66649e-05	9	Prrc2c
Rpl6	2.23044e-09	0.377012	0.829	0.788	6.92618e-05	9	Rpl6
Fyb	5.08296e-09	0.694078	0.543	0.427	0.000157841	9	Fyb
Rpl23a	7.81612e-09	0.475021	0.744	0.769	0.000242714	9	Rpl23a
Ankrd44	9.04279e-09	0.915204	0.372	0.248	0.000280806	9	Ankrd44
Eef1a1	9.94531e-09	0.444336	0.854	0.905	0.000308832	9	Eef1a1
Wnk1	9.95028e-09	0.6385	0.643	0.627	0.000308986	9	Wnk1
4932438A13Rik	1.16483e-08	1.0937	0.397	0.293	0.000361716	9	4932438A13Rik
Tecpr1	1.48264e-08	0.639014	0.322	0.194	0.000460404	9	Tecpr1
Hcst	1.82989e-08	0.464	0.367	0.222	0.000568236	9	Hcst
Gpr132	1.8651e-08	0.557904	0.337	0.201	0.000579169	9	Gpr132
Rpl22	1.86905e-08	0.434618	0.688	0.73	0.000580395	9	Rpl22
Tnfrsf18	2.62661e-08	0.563738	0.286	0.163	0.000815643	9	Tnfrsf18
[truncated: 112 more rows]

[truncated: 7 more sheets: Cluster10, Cluster11, Cluster12, Cluster13, Cluster14, Cluster15, Cluster16]
