# Supplementary material for: Targeting CXCL16 and STAT1 augments immune checkpoint blockade therapy in triple-negative breast cancer
Source: Nat Commun. 2023 Apr 13;14:2109. doi: 10.1038/s41467-023-37727-y (PMC10101955; doi:10.1038/s41467-023-37727-y)
Supplement: Supplementary file 6 — Supplementary Data 3 [file 41467_2023_37727_MOESM6_ESM.xlsx]

## Sheet: Supplementary Table 5
Supplementary Data 3: Differential gene expression analysis of the Subsetted clusters 0 and 4 which showed presence of 8 unique clusters.
	p_val	avg_logFC	pct.1	pct.2	p_val_adj	cluster	gene
Prok2	1.27473e-20	1.14336	0.293	0.093	3.95843e-16	0	Prok2
Wfdc17	5.29e-40	1.09506	0.956	0.907	1.6427e-35	0	Wfdc17
Rhov	1.02513e-31	1.06249	0.595	0.303	3.18332e-27	0	Rhov
Vps37b	1.78925e-39	1.04931	0.636	0.297	5.55617e-35	0	Vps37b
Ciart	8.63651e-27	1.0354	0.337	0.103	2.6819e-22	0	Ciart
Suco	4.30954e-40	1.02134	0.711	0.413	1.33824e-35	0	Suco
Kpna4	7.46535e-40	0.926794	0.803	0.598	2.31821e-35	0	Kpna4
Dedd2	5.90442e-37	0.925436	0.643	0.304	1.8335e-32	0	Dedd2
Retnlg	3.22234e-28	0.901822	0.51	0.212	1.00063e-23	0	Retnlg
Atf3	3.90153e-35	0.873471	0.81	0.624	1.21154e-30	0	Atf3
Ptp4a1	1.31379e-22	0.842935	0.67	0.539	4.0797e-18	0	Ptp4a1
Jun	4.887e-20	0.838152	0.755	0.651	1.51756e-15	0	Jun
Sde2	2.42697e-26	0.826077	0.633	0.402	7.53647e-22	0	Sde2
Mafk	1.30511e-19	0.822306	0.442	0.23	4.05277e-15	0	Mafk
Ddit4	4.32037e-05	0.814488	0.259	0.185	1	0	Ddit4
Atg2a	4.52702e-14	0.806065	0.398	0.223	1.40577e-09	0	Atg2a
Tra2a	1.03031e-21	0.805877	0.687	0.529	3.19942e-17	0	Tra2a
Xbp1	1.83987e-11	0.786787	0.554	0.462	5.71335e-07	0	Xbp1
Ankrd33b	7.44864e-32	0.785662	0.755	0.452	2.31303e-27	0	Ankrd33b
Plekhf2	0.000236766	0.785602	0.276	0.21	1	0	Plekhf2
Cpne2	3.43004e-23	0.755894	0.439	0.196	1.06513e-18	0	Cpne2
Map3k8	1.33254e-09	0.746025	0.439	0.327	4.13794e-05	0	Map3k8
Ddit3	1.23863e-21	0.745648	0.571	0.35	3.8463e-17	0	Ddit3
Dnajb9	1.17262e-12	0.737493	0.524	0.364	3.64134e-08	0	Dnajb9
Cd274	9.72107e-18	0.727744	0.714	0.58	3.01868e-13	0	Cd274
Nudt4	7.0607e-16	0.725689	0.639	0.506	2.19256e-11	0	Nudt4
S100a9	8.90791e-41	0.721708	0.959	0.675	2.76617e-36	0	S100a9
Rragd	1.49079e-12	0.714083	0.316	0.155	4.62934e-08	0	Rragd
Rsrc2	8.94457e-12	0.714016	0.554	0.475	2.77756e-07	0	Rsrc2
Gla	6.51244e-22	0.710174	0.731	0.577	2.02231e-17	0	Gla
Tiparp	1.96722e-14	0.70971	0.612	0.495	6.10882e-10	0	Tiparp
Zfp36l2	3.21604e-11	0.700822	0.629	0.559	9.98677e-07	0	Zfp36l2
Gadd45g	0.00645397	0.694262	0.323	0.295	1	0	Gadd45g
Selenok	8.1792e-32	0.686632	0.84	0.72	2.53989e-27	0	Selenok
Litaf	2.4948e-35	0.686092	0.895	0.824	7.74709e-31	0	Litaf
Lyst	3.14926e-24	0.680681	0.711	0.484	9.77939e-20	0	Lyst
Nktr	2.18618e-06	0.67772	0.554	0.54	0.0678873	0	Nktr
Hcar2	8.17426e-37	0.674108	0.973	0.745	2.53835e-32	0	Hcar2
Il15	9.03803e-12	0.664835	0.33	0.174	2.80658e-07	0	Il15
Sdcbp	3.71959e-48	0.66175	0.942	0.852	1.15504e-43	0	Sdcbp
S100a8	2.00809e-34	0.654592	0.925	0.661	6.23572e-30	0	S100a8
Mbnl2	1.30542e-19	0.653558	0.694	0.547	4.05373e-15	0	Mbnl2
Fth1	3.62177e-53	0.645577	1	1	1.12467e-48	0	Fth1
Bcl2l1	7.00162e-07	0.64257	0.398	0.318	0.0217421	0	Bcl2l1
Etf1	7.34704e-23	0.639107	0.711	0.558	2.28148e-18	0	Etf1
Ccdc126	1.24665e-11	0.63016	0.398	0.224	3.87124e-07	0	Ccdc126
Gna13	2.18664e-06	0.617345	0.561	0.554	0.0679016	0	Gna13
Osgin1	2.06851e-11	0.617227	0.306	0.152	6.42334e-07	0	Osgin1
Sap18	0.00556843	0.614146	0.435	0.46	1	0	Sap18
Efhd2	1.50747e-19	0.613728	0.759	0.656	4.68114e-15	0	Efhd2
Ifitm1	1.45526e-23	0.612173	0.701	0.411	4.51902e-19	0	Ifitm1
Neat1	9.39341e-19	0.609972	0.905	0.865	2.91694e-14	0	Neat1
Gadd45b	2.27129e-17	0.606075	0.905	0.86	7.05303e-13	0	Gadd45b
Dnajc5	8.99501e-07	0.599643	0.425	0.353	0.0279322	0	Dnajc5
Sh2d3c	2.05155e-14	0.586826	0.357	0.174	6.37067e-10	0	Sh2d3c
Tbc1d15	6.87652e-11	0.584335	0.49	0.366	2.13537e-06	0	Tbc1d15
Hif1a	5.75717e-08	0.577916	0.517	0.453	0.00178777	0	Hif1a
Hsp90aa1	6.91334e-05	0.576451	0.67	0.695	1	0	Hsp90aa1
Raf1	2.35518e-05	0.576289	0.364	0.293	0.731355	0	Raf1
Rab9	3.59405e-09	0.569144	0.476	0.354	0.000111606	0	Rab9
Slc40a1	2.12845e-12	0.566186	0.272	0.118	6.60949e-08	0	Slc40a1
Gpat3	2.73739e-06	0.561097	0.337	0.247	0.0850042	0	Gpat3
E230032D23Rik	1.04687e-11	0.559239	0.51	0.34	3.25084e-07	0	E230032D23Rik
Isg20	2.43583e-11	0.557069	0.507	0.331	7.56398e-07	0	Isg20
Ifrd1	8.43776e-13	0.551471	0.782	0.763	2.62018e-08	0	Ifrd1
Soat1	1.27472e-05	0.54564	0.469	0.437	0.39584	0	Soat1
Rragc	3.92042e-05	0.538475	0.408	0.368	1	0	Rragc
Ranbp2	4.3809e-05	0.534952	0.374	0.32	1	0	Ranbp2
Samsn1	3.08209e-22	0.529753	0.888	0.758	9.57081e-18	0	Samsn1
H3f3a	1.16219e-35	0.523736	0.976	0.953	3.60895e-31	0	H3f3a
Plpbp	0.000520714	0.517865	0.276	0.214	1	0	Plpbp
Rsrp1	2.23096e-09	0.512527	0.551	0.457	6.92779e-05	0	Rsrp1
Tnfrsf23	3.50587e-11	0.512359	0.561	0.394	1.08868e-06	0	Tnfrsf23
Maff	4.22739e-06	0.512011	0.558	0.503	0.131273	0	Maff
Cd300ld	8.66065e-06	0.510621	0.384	0.295	0.268939	0	Cd300ld
Ccnl1	9.07552e-15	0.505576	0.813	0.781	2.81822e-10	0	Ccnl1
Hk2	2.19169e-07	0.503727	0.619	0.571	0.00680586	0	Hk2
Sp140	0.00128479	0.502845	0.398	0.367	1	0	Sp140
Cd24a	3.02955e-16	0.501121	0.786	0.599	9.40768e-12	0	Cd24a
Ninj1	1.02237e-15	0.500439	0.867	0.851	3.17477e-11	0	Ninj1
Csrnp1	1.99554e-11	0.495052	0.728	0.698	6.19674e-07	0	Csrnp1
Hmox1	2.91508e-18	0.490506	0.752	0.617	9.05221e-14	0	Hmox1
Atp6v1a	2.4688e-08	0.485152	0.571	0.531	0.000766637	0	Atp6v1a
Clk1	0.000138067	0.484145	0.446	0.417	1	0	Clk1
Tgoln1	1.80878e-13	0.483318	0.718	0.632	5.61679e-09	0	Tgoln1
Csnk1e	0.00677896	0.481111	0.31	0.277	1	0	Csnk1e
Lmnb1	2.35767e-18	0.478941	0.806	0.605	7.32128e-14	0	Lmnb1
Zc3h12a	3.06921e-05	0.476988	0.469	0.413	0.953082	0	Zc3h12a
Bhlhe40	2.53127e-11	0.47615	0.68	0.637	7.86036e-07	0	Bhlhe40
Zfp292	1.23136e-07	0.475705	0.514	0.424	0.00382374	0	Zfp292
H3f3b	1.16365e-23	0.473483	0.98	0.982	3.61348e-19	0	H3f3b
Hnrnpc	8.38108e-06	0.471876	0.588	0.591	0.260258	0	Hnrnpc
Egr1	2.18276e-10	0.468782	0.765	0.714	6.77813e-06	0	Egr1
Eea1	2.62465e-06	0.468713	0.524	0.467	0.0815033	0	Eea1
Cpeb2	0.000249823	0.46819	0.401	0.346	1	0	Cpeb2
Dusp5	8.62394e-06	0.464511	0.48	0.429	0.267799	0	Dusp5
Ankrd12	0.00147567	0.461256	0.378	0.331	1	0	Ankrd12
Atp6ap2	1.20517e-05	0.460808	0.541	0.523	0.374242	0	Atp6ap2
Ier5	3.15982e-12	0.45969	0.776	0.769	9.81219e-08	0	Ier5
Myl6	5.67476e-10	0.456899	0.84	0.803	1.76218e-05	0	Myl6
Ubxn4	0.00111423	0.456846	0.425	0.414	1	0	Ubxn4
Ftl1	2.48506e-29	0.455823	1	0.999	7.71685e-25	0	Ftl1
Ppp1r3b	9.26685e-05	0.452927	0.405	0.345	1	0	Ppp1r3b
Gabarap	1.57393e-23	0.451671	0.966	0.929	4.88751e-19	0	Gabarap
Pag1	0.000350602	0.450005	0.272	0.201	1	0	Pag1
Retreg1	1.4972e-08	0.44603	0.605	0.522	0.000464925	0	Retreg1
Srgn	1.46183e-26	0.440131	0.993	0.974	4.53941e-22	0	Srgn
Basp1	3.12993e-20	0.438294	0.942	0.89	9.71936e-16	0	Basp1
Ccl6	4.53817e-16	0.431701	0.884	0.798	1.40924e-11	0	Ccl6
Slc2a1	4.98396e-07	0.431653	0.687	0.677	0.0154767	0	Slc2a1
Upp1	1.77324e-08	0.431621	0.639	0.506	0.000550643	0	Upp1
Il1f9	4.63235e-08	0.431097	0.446	0.288	0.00143848	0	Il1f9
Ero1l	2.07009e-10	0.430569	0.776	0.686	6.42825e-06	0	Ero1l
Npepps	1.48431e-05	0.430004	0.558	0.525	0.460922	0	Npepps
Eif1	1.45307e-28	0.428958	0.993	0.981	4.51223e-24	0	Eif1
Igf1r	3.15499e-05	0.424957	0.272	0.179	0.97972	0	Igf1r
Jdp2	5.5464e-05	0.42293	0.296	0.21	1	0	Jdp2
Pnrc1	3.36697e-21	0.419568	0.959	0.926	1.04554e-16	0	Pnrc1
Id1	0.000427543	0.418505	0.374	0.303	1	0	Id1
Fnip1	0.000741749	0.418497	0.412	0.385	1	0	Fnip1
Per1	1.15371e-05	0.418201	0.316	0.222	0.35826	0	Per1
Id2	9.33452e-05	0.416631	0.673	0.707	1	0	Id2
Top1	0.000380838	0.416223	0.473	0.466	1	0	Top1
Cstb	2.22855e-14	0.413208	0.891	0.835	6.92033e-10	0	Cstb
Txn1	2.04034e-06	0.408814	0.867	0.889	0.0633587	0	Txn1
Fnip2	6.13762e-05	0.406591	0.446	0.396	1	0	Fnip2
Wsb1	4.14157e-05	0.403779	0.534	0.497	1	0	Wsb1
Ppp1r15a	7.14743e-13	0.400237	0.84	0.77	2.21949e-08	0	Ppp1r15a
Irak2	0.000142211	0.396443	0.493	0.461	1	0	Irak2
Rab7	1.09933e-13	0.3946	0.786	0.745	3.41376e-09	0	Rab7
Arl5b	0.000525643	0.393214	0.303	0.237	1	0	Arl5b
Mcl1	7.09062e-20	0.38802	0.969	0.976	2.20185e-15	0	Mcl1
Gdpd3	5.22221e-10	0.386999	0.762	0.717	1.62165e-05	0	Gdpd3
Eif5a	0.000159777	0.382869	0.66	0.657	1	0	Eif5a
Prdx6	0.0058045	0.38279	0.646	0.696	1	0	Prdx6
Zfand5	0.000368266	0.382783	0.588	0.603	1	0	Zfand5
Ldha	9.46236e-09	0.380165	0.867	0.815	0.000293835	0	Ldha
Grina	3.18155e-09	0.375542	0.799	0.781	9.87966e-05	0	Grina
Wfdc21	7.88045e-06	0.371788	0.367	0.246	0.244712	0	Wfdc21
Hectd1	0.00653694	0.371628	0.452	0.457	1	0	Hectd1
Cebpb	5.6339e-18	0.369102	1	0.98	1.7495e-13	0	Cebpb
Cd300lf	0.00191016	0.368983	0.585	0.608	1	0	Cd300lf
Rabgef1	6.41043e-05	0.366715	0.531	0.48	1	0	Rabgef1
Slc20a1	0.00600725	0.363144	0.323	0.282	1	0	Slc20a1
Mapkapk2	7.71822e-06	0.361363	0.602	0.604	0.239674	0	Mapkapk2
Ndel1	0.00550568	0.350478	0.456	0.467	1	0	Ndel1
Rab20	9.35578e-10	0.349018	0.755	0.702	2.90525e-05	0	Rab20
Snap23	4.50676e-08	0.34721	0.707	0.651	0.00139948	0	Snap23
Ubb	1.61097e-07	0.341869	0.912	0.898	0.00500254	0	Ubb
Mreg	2.69257e-06	0.338281	0.259	0.148	0.0836124	0	Mreg
Mxd1	3.91749e-11	0.337181	0.765	0.63	1.2165e-06	0	Mxd1
Cd44	2.69362e-07	0.331043	0.728	0.708	0.0083645	0	Cd44
Pfkl	0.00256231	0.32671	0.493	0.498	1	0	Pfkl
Ptafr	2.96215e-07	0.326382	0.629	0.556	0.00919835	0	Ptafr
Nsd3	0.00759241	0.321878	0.408	0.388	1	0	Nsd3
Tmem189	2.97214e-05	0.320016	0.636	0.63	0.92294	0	Tmem189
Fos	0.000119684	0.313468	0.697	0.709	1	0	Fos
Eif5	1.98056e-06	0.311214	0.745	0.763	0.0615024	0	Eif5
Higd1a	0.00499891	0.303645	0.568	0.574	1	0	Higd1a
Lilr4b	6.66582e-12	0.300924	0.864	0.839	2.06994e-07	0	Lilr4b
Ube2b	0.00621053	0.287829	0.571	0.617	1	0	Ube2b
Ier3	2.0055e-05	0.28303	0.915	0.94	0.622769	0	Ier3
Msrb1	3.12287e-10	0.282343	0.891	0.867	9.69744e-06	0	Msrb1
Ets2	3.9287e-05	0.281213	0.748	0.764	1	0	Ets2
Cyp4f18	0.00801642	0.277146	0.452	0.415	1	0	Cyp4f18
Bri3	2.72839e-05	0.275225	0.759	0.796	0.847246	0	Bri3
Ubc	0.00243788	0.274317	0.908	0.941	1	0	Ubc
Map1lc3b	6.38759e-07	0.268144	0.793	0.802	0.0198354	0	Map1lc3b
Smox	0.000416918	0.267136	0.663	0.684	1	0	Smox
P4hb	0.00398853	0.267063	0.701	0.717	1	0	P4hb
Ccr1	5.15842e-09	0.264868	0.85	0.827	0.000160184	0	Ccr1
Yipf4	0.00188671	0.264044	0.15	0.266	1	0	Yipf4
Atp11b	0.00617724	0.26155	0.548	0.547	1	0	Atp11b
Actg1	1.26478e-05	0.258487	0.959	0.921	0.392752	0	Actg1
Chmp4b	0.000966306	0.258226	0.663	0.723	1	0	Chmp4b
Plin2	0.000238876	0.252227	0.738	0.692	1	0	Plin2
Hspa5	1.88615e-07	0.25147	0.847	0.864	0.00585706	0	Hspa5
Leprotl1	1.13339e-11	-0.250628	0.085	0.294	3.51951e-07	0	Leprotl1
Luc7l2	6.74846e-09	-0.250945	0.221	0.449	0.00020956	0	Luc7l2
Glrx3	1.28736e-15	-0.251101	0.037	0.261	3.99764e-11	0	Glrx3
Pdcd10	8.02854e-13	-0.251443	0.116	0.36	2.4931e-08	0	Pdcd10
Cenpb	2.47991e-15	-0.251685	0.034	0.251	7.70087e-11	0	Cenpb
Rab10	2.40404e-12	-0.252483	0.085	0.303	7.46525e-08	0	Rab10
Smap2	2.68834e-13	-0.2526	0.048	0.251	8.3481e-09	0	Smap2
Eif3f	3.07346e-10	-0.253036	0.136	0.35	9.54402e-06	0	Eif3f
Hspa4l	1.91306e-08	-0.253512	0.15	0.343	0.000594062	0	Hspa4l
Nono	1.12052e-16	-0.25369	0.034	0.268	3.47955e-12	0	Nono
Orai1	1.61479e-11	-0.254202	0.061	0.254	5.01441e-07	0	Orai1
Selenop	3.25669e-07	-0.255023	0.184	0.366	0.010113	0	Selenop
Ehd4	3.5912e-12	-0.255041	0.071	0.279	1.11518e-07	0	Ehd4
Fuca1	1.96005e-16	-0.255366	0.054	0.303	6.08654e-12	0	Fuca1
Pcbp2	4.57677e-13	-0.255772	0.126	0.38	1.42123e-08	0	Pcbp2
Atpif1	2.46598e-09	-0.255789	0.156	0.363	7.65762e-05	0	Atpif1
Snx5	1.34726e-11	-0.256117	0.105	0.33	4.18366e-07	0	Snx5
H2afz	1.70233e-08	-0.256157	0.388	0.607	0.000528626	0	H2afz
Mrpl20	1.80354e-14	-0.25641	0.041	0.254	5.60054e-10	0	Mrpl20
Rwdd1	1.88553e-15	-0.256508	0.034	0.253	5.85512e-11	0	Rwdd1
Prpf38b	5.17254e-12	-0.256616	0.068	0.27	1.60623e-07	0	Prpf38b
Ndufb7	1.34642e-13	-0.257512	0.095	0.335	4.18105e-09	0	Ndufb7
Cers2	1.1332e-15	-0.257679	0.048	0.281	3.51892e-11	0	Cers2
Fam20c	2.36627e-12	-0.258664	0.075	0.286	7.34799e-08	0	Fam20c
Gnas	3.19236e-10	-0.258824	0.19	0.429	9.91322e-06	0	Gnas
Ndufa6	4.75636e-12	-0.258964	0.129	0.372	1.47699e-07	0	Ndufa6
2010107E04Rik	2.97366e-12	-0.260048	0.092	0.314	9.23411e-08	0	2010107E04Rik
Cndp2	2.4542e-13	-0.260097	0.071	0.295	7.62103e-09	0	Cndp2
Ndufa2	5.50293e-12	-0.260553	0.173	0.444	1.70883e-07	0	Ndufa2
Glmp	4.70064e-16	-0.260578	0.058	0.303	1.45969e-11	0	Glmp
Psma5	5.97164e-16	-0.260635	0.044	0.279	1.85437e-11	0	Psma5
Eif3e	1.38382e-13	-0.261058	0.051	0.263	4.29718e-09	0	Eif3e
Pttg1ip	1.74853e-12	-0.261357	0.088	0.308	5.42972e-08	0	Pttg1ip
Man2b1	3.15844e-11	-0.261901	0.116	0.336	9.80792e-07	0	Man2b1
Zfp91	1.9414e-13	-0.262077	0.065	0.285	6.02864e-09	0	Zfp91
Gng2	5.53778e-13	-0.262177	0.071	0.291	1.71965e-08	0	Gng2
Tm6sf1	2.52611e-13	-0.262264	0.048	0.251	7.84434e-09	0	Tm6sf1
Hnrnpa1	2.60286e-11	-0.262905	0.112	0.331	8.08266e-07	0	Hnrnpa1
Cytip	2.40996e-06	-0.263057	0.16	0.315	0.0748364	0	Cytip
Ddost	2.09411e-14	-0.263362	0.041	0.254	6.50284e-10	0	Ddost
Arpc1a	5.31067e-14	-0.263697	0.054	0.271	1.64912e-09	0	Arpc1a
Psmd13	1.97446e-15	-0.264649	0.037	0.259	6.13129e-11	0	Psmd13
Rex1bd	1.12746e-12	-0.265164	0.075	0.292	3.50111e-08	0	Rex1bd
Emp1	4.99781e-09	-0.265534	0.122	0.313	0.000155197	0	Emp1
Bag1	3.29454e-10	-0.265656	0.146	0.369	1.02305e-05	0	Bag1
Vamp8	5.01499e-11	-0.266817	0.235	0.51	1.5573e-06	0	Vamp8
Mpc2	1.2593e-13	-0.26696	0.068	0.292	3.91052e-09	0	Mpc2
Wdr26	5.41349e-12	-0.267283	0.112	0.341	1.68105e-07	0	Wdr26
Phb2	5.56092e-15	-0.267298	0.044	0.268	1.72683e-10	0	Phb2
Gnaq	3.22111e-13	-0.267596	0.078	0.3	1.00025e-08	0	Gnaq
Klf13	1.38492e-12	-0.268627	0.092	0.315	4.3006e-08	0	Klf13
Prdx2	8.03066e-12	-0.268896	0.099	0.319	2.49376e-07	0	Prdx2
Arid5b	1.40416e-05	-0.269253	0.299	0.482	0.436034	0	Arid5b
Ndufs5	7.08676e-15	-0.269588	0.065	0.301	2.20065e-10	0	Ndufs5
Gtf2b	3.57435e-12	-0.270012	0.088	0.304	1.10994e-07	0	Gtf2b
Stx7	4.04661e-15	-0.270193	0.092	0.353	1.25659e-10	0	Stx7
Ywhag	2.3623e-13	-0.270347	0.051	0.258	7.33565e-09	0	Ywhag
Lgmn	0.000272426	-0.270355	0.384	0.492	1	0	Lgmn
Clec2d	1.24631e-05	-0.270413	0.163	0.307	0.387016	0	Clec2d
Lst1	0.000296067	-0.271232	0.364	0.526	1	0	Lst1
Commd3	1.66403e-15	-0.27163	0.037	0.261	5.16732e-11	0	Commd3
Pla2g7	1.71851e-07	-0.272244	0.293	0.506	0.0053365	0	Pla2g7
Arl6ip1	2.64417e-10	-0.272609	0.194	0.44	8.21095e-06	0	Arl6ip1
Trappc4	2.00533e-14	-0.272908	0.058	0.283	6.22715e-10	0	Trappc4
Cnbp	8.36925e-12	-0.273035	0.122	0.353	2.5989e-07	0	Cnbp
Canx	1.68459e-11	-0.273153	0.15	0.387	5.23115e-07	0	Canx
Ankrd37	1.01191e-06	-0.274226	0.156	0.316	0.0314228	0	Ankrd37
Tprgl	1.44332e-12	-0.274521	0.058	0.258	4.48194e-08	0	Tprgl
Lyn	2.39886e-11	-0.274703	0.177	0.43	7.44917e-07	0	Lyn
Rpl29	1.73158e-15	-0.275035	0.058	0.296	5.37708e-11	0	Rpl29
Mtdh	5.96927e-14	-0.275821	0.088	0.332	1.85364e-09	0	Mtdh
Mrpl14	2.98443e-13	-0.276546	0.085	0.315	9.26756e-09	0	Mrpl14
Celf2	1.90032e-10	-0.277183	0.082	0.269	5.90105e-06	0	Celf2
Rrp1	1.53546e-15	-0.277462	0.048	0.278	4.76808e-11	0	Rrp1
Casp8	4.02975e-13	-0.277486	0.054	0.26	1.25136e-08	0	Casp8
Lamtor4	4.35063e-13	-0.277517	0.075	0.296	1.351e-08	0	Lamtor4
Snrpd2	5.25251e-15	-0.277653	0.065	0.303	1.63106e-10	0	Snrpd2
BC031181	1.93049e-14	-0.27803	0.092	0.342	5.99475e-10	0	BC031181
G3bp1	3.01621e-14	-0.278102	0.065	0.293	9.36624e-10	0	G3bp1
Ccdc12	1.75021e-16	-0.278615	0.051	0.297	5.43491e-12	0	Ccdc12
Atp5g3	1.85069e-14	-0.278725	0.071	0.31	5.74693e-10	0	Atp5g3
Nisch	5.87984e-10	-0.279015	0.156	0.378	1.82587e-05	0	Nisch
Btf3	4.28178e-08	-0.279018	0.35	0.549	0.00132962	0	Btf3
App	5.0593e-10	-0.279069	0.19	0.429	1.57107e-05	0	App
Snx2	7.97513e-14	-0.279723	0.065	0.29	2.47652e-09	0	Snx2
Emc7	3.25129e-16	-0.280006	0.041	0.275	1.00962e-11	0	Emc7
Mbd2	1.91625e-10	-0.280141	0.167	0.397	5.95054e-06	0	Mbd2
Nsa2	1.18922e-13	-0.280398	0.071	0.298	3.69287e-09	0	Nsa2
Lsm12	2.89403e-15	-0.280992	0.068	0.311	8.98684e-11	0	Lsm12
Sys1	9.03593e-15	-0.2811	0.048	0.27	2.80593e-10	0	Sys1
Vdac1	8.61953e-13	-0.281702	0.095	0.323	2.67662e-08	0	Vdac1
Ndufa12	9.63807e-14	-0.281818	0.085	0.32	2.99291e-09	0	Ndufa12
Ap2m1	4.91429e-17	-0.281836	0.027	0.258	1.52604e-12	0	Ap2m1
Atp5o.1	9.25794e-14	-0.28282	0.082	0.317	2.87487e-09	0	Atp5o.1
Nras	2.53378e-17	-0.283116	0.027	0.261	7.86814e-13	0	Nras
Psmd11	2.21819e-16	-0.28362	0.051	0.295	6.88815e-12	0	Psmd11
Spi1	7.76932e-08	-0.283773	0.367	0.604	0.00241261	0	Spi1
Mxi1	8.86242e-13	-0.284513	0.068	0.281	2.75205e-08	0	Mxi1
Dock10	2.03209e-10	-0.284666	0.099	0.297	6.31025e-06	0	Dock10
Eef2	2.31832e-07	-0.284777	0.303	0.504	0.00719909	0	Eef2
F10	2.16206e-05	-0.284802	0.259	0.416	0.671386	0	F10
Ostc	8.0553e-13	-0.284855	0.099	0.333	2.50141e-08	0	Ostc
0610012G03Rik	4.97166e-14	-0.285023	0.054	0.27	1.54385e-09	0	0610012G03Rik
Tuba1b	1.51039e-11	-0.286163	0.092	0.303	4.6902e-07	0	Tuba1b
Mydgf	1.98132e-14	-0.286212	0.058	0.285	6.1526e-10	0	Mydgf
Rtn3	8.62538e-16	-0.286596	0.075	0.331	2.67844e-11	0	Rtn3
Dync1i2	4.99812e-16	-0.286721	0.031	0.254	1.55206e-11	0	Dync1i2
Lrp10	3.67736e-16	-0.287477	0.031	0.254	1.14193e-11	0	Lrp10
Atp2b1	5.98264e-06	-0.287515	0.473	0.677	0.185779	0	Atp2b1
Fkbp1a	2.85014e-18	-0.28845	0.051	0.317	8.85055e-14	0	Fkbp1a
Pts	4.27754e-05	-0.288536	0.146	0.268	1	0	Pts
Sh3bgrl	2.47582e-14	-0.288689	0.061	0.288	7.68816e-10	0	Sh3bgrl
Zcrb1	7.87119e-15	-0.288831	0.061	0.295	2.44424e-10	0	Zcrb1
Glipr1	1.77727e-11	-0.288886	0.082	0.283	5.51895e-07	0	Glipr1
Gnb1	9.06804e-13	-0.290276	0.139	0.389	2.8159e-08	0	Gnb1
Vps28	5.83623e-15	-0.290774	0.075	0.32	1.81232e-10	0	Vps28
Rer1	7.23321e-17	-0.290894	0.051	0.302	2.24613e-12	0	Rer1
Slc11a1	1.03581e-11	-0.291231	0.105	0.325	3.2165e-07	0	Slc11a1
Lamtor5	4.75709e-17	-0.291281	0.037	0.279	1.47722e-12	0	Lamtor5
Atp5c1	1.40071e-11	-0.292172	0.129	0.36	4.34964e-07	0	Atp5c1
Snrpe	1.98246e-13	-0.292629	0.105	0.351	6.15614e-09	0	Snrpe
Trps1	2.62895e-12	-0.293897	0.078	0.291	8.16368e-08	0	Trps1
Cdk2ap2	1.70549e-08	-0.295089	0.16	0.356	0.000529607	0	Cdk2ap2
Rpl27	9.24399e-11	-0.295161	0.15	0.384	2.87054e-06	0	Rpl27
Cdv3	1.71814e-12	-0.29519	0.095	0.32	5.33534e-08	0	Cdv3
Xrn2	1.24821e-15	-0.295341	0.041	0.266	3.87606e-11	0	Xrn2
Ap2s1	8.4424e-14	-0.295489	0.085	0.321	2.62162e-09	0	Ap2s1
Rala	2.37843e-15	-0.295924	0.075	0.325	7.38573e-11	0	Rala
Atp5e	1.70097e-08	-0.296522	0.31	0.522	0.000528203	0	Atp5e
Mtss1	1.48131e-14	-0.296999	0.044	0.262	4.59991e-10	0	Mtss1
Hmgn1	6.48461e-14	-0.297689	0.065	0.287	2.01367e-09	0	Hmgn1
Crlf2	8.3715e-14	-0.299256	0.085	0.321	2.5996e-09	0	Crlf2
Arpc5	5.45037e-10	-0.300895	0.337	0.591	1.6925e-05	0	Arpc5
Ssr2	2.87306e-15	-0.301552	0.044	0.269	8.92171e-11	0	Ssr2
Rap1a	2.60776e-14	-0.302188	0.16	0.439	8.09787e-10	0	Rap1a
Pdcd6ip	8.19253e-17	-0.302205	0.051	0.3	2.54403e-12	0	Pdcd6ip
Slfn1	0.000257416	-0.302308	0.286	0.411	1	0	Slfn1
Gng5	2.76661e-10	-0.30231	0.643	0.811	8.59116e-06	0	Gng5
H2afj	1.37681e-08	-0.303021	0.276	0.507	0.00042754	0	H2afj
Map2k2	2.22919e-15	-0.304136	0.048	0.276	6.92232e-11	0	Map2k2
H2afy	1.1542e-14	-0.304928	0.058	0.287	3.58415e-10	0	H2afy
Scarb2	1.66087e-15	-0.305264	0.095	0.356	5.1575e-11	0	Scarb2
Brd2	2.42173e-12	-0.305893	0.139	0.385	7.52019e-08	0	Brd2
Ndufs8	2.28105e-10	-0.306532	0.088	0.282	7.08333e-06	0	Ndufs8
Abracl	4.79305e-13	-0.306733	0.102	0.342	1.48839e-08	0	Abracl
Ranbp1	1.83117e-15	-0.307133	0.044	0.271	5.68632e-11	0	Ranbp1
Cct4	7.70966e-17	-0.30715	0.041	0.282	2.39408e-12	0	Cct4
Selenof	1.99648e-14	-0.307792	0.088	0.332	6.19966e-10	0	Selenof
Pomp	4.44269e-11	-0.307909	0.129	0.352	1.37959e-06	0	Pomp
Ndufc2	5.61137e-13	-0.30793	0.065	0.276	1.7425e-08	0	Ndufc2
Fyb	1.92255e-12	-0.309254	0.126	0.364	5.97008e-08	0	Fyb
Rtraf	6.06183e-14	-0.310476	0.068	0.295	1.88238e-09	0	Rtraf
Eif5b	1.63526e-13	-0.311856	0.068	0.29	5.07798e-09	0	Eif5b
Mpc1	4.63348e-15	-0.313749	0.051	0.278	1.43884e-10	0	Mpc1
Snrpb	1.11977e-16	-0.313965	0.082	0.353	3.47721e-12	0	Snrpb
Mrps14	7.30711e-16	-0.314138	0.044	0.277	2.26908e-11	0	Mrps14
Minos1	1.14666e-15	-0.314223	0.092	0.356	3.56073e-11	0	Minos1
2810474O19Rik	0.000252393	-0.314377	0.524	0.69	1	0	2810474O19Rik
Mien1	3.768e-17	-0.315066	0.085	0.365	1.17008e-12	0	Mien1
Pgls	4.85291e-14	-0.315228	0.071	0.301	1.50697e-09	0	Pgls
Arpp19	3.05183e-14	-0.315818	0.102	0.353	9.47684e-10	0	Arpp19
Oaz1	2.88712e-13	-0.315884	0.616	0.831	8.96538e-09	0	Oaz1
Mdh2	2.0256e-12	-0.316412	0.126	0.37	6.29009e-08	0	Mdh2
Ywhaq	2.30232e-16	-0.316747	0.048	0.287	7.14939e-12	0	Ywhaq
Psma3	5.5514e-12	-0.317272	0.156	0.399	1.72388e-07	0	Psma3
Stub1	9.69699e-18	-0.317741	0.02	0.252	3.01121e-13	0	Stub1
Epb41l2	9.28448e-15	-0.317764	0.065	0.299	2.88311e-10	0	Epb41l2
Trf	1.36503e-10	-0.317967	0.095	0.292	4.23882e-06	0	Trf
Psmd7	1.62852e-17	-0.318417	0.024	0.256	5.05705e-13	0	Psmd7
Nfkb1	4.48822e-12	-0.318537	0.139	0.381	1.39373e-07	0	Nfkb1
Rpl13a	7.27058e-16	-0.31934	0.075	0.327	2.25773e-11	0	Rpl13a
Esd	4.53136e-07	-0.319443	0.357	0.551	0.0140712	0	Esd
Sdf4	1.66056e-17	-0.319893	0.071	0.343	5.15652e-13	0	Sdf4
1110008F13Rik	4.53461e-13	-0.320193	0.112	0.352	1.40813e-08	0	1110008F13Rik
Anxa3	3.82806e-12	-0.321421	0.122	0.354	1.18873e-07	0	Anxa3
Ncf1	2.8437e-10	-0.322478	0.187	0.419	8.83055e-06	0	Ncf1
Traf1	0.000404646	-0.322548	0.167	0.276	1	0	Traf1
Eef1b2	1.58883e-07	-0.323269	0.364	0.543	0.00493379	0	Eef1b2
Arl6ip5	2.01128e-15	-0.323412	0.034	0.251	6.24564e-11	0	Arl6ip5
Fam32a	3.93718e-14	-0.324677	0.143	0.413	1.22261e-09	0	Fam32a
Rhoa	2.53367e-11	-0.325002	0.51	0.748	7.86779e-07	0	Rhoa
Hspd1	2.48287e-14	-0.327182	0.044	0.256	7.71005e-10	0	Hspd1
Atp5a1	2.94298e-11	-0.328958	0.146	0.377	9.13884e-07	0	Atp5a1
Hist1h2bc	8.76358e-07	-0.329076	0.126	0.274	0.0272135	0	Hist1h2bc
Rab5c	1.29329e-15	-0.329928	0.126	0.409	4.01607e-11	0	Rab5c
Ndufb5	2.2954e-13	-0.330593	0.078	0.306	7.12792e-09	0	Ndufb5
Tpm4	5.71719e-12	-0.330997	0.133	0.368	1.77536e-07	0	Tpm4
Arpc2	2.06566e-09	-0.331139	0.558	0.693	6.41449e-05	0	Arpc2
Pde4b	2.36715e-10	-0.331518	0.241	0.492	7.35073e-06	0	Pde4b
Cox6a1	1.14893e-12	-0.332179	0.119	0.356	3.56778e-08	0	Cox6a1
D8Ertd738e	2.45886e-15	-0.33288	0.163	0.462	7.63549e-11	0	D8Ertd738e
Cks2	4.13979e-08	-0.333206	0.139	0.319	0.00128553	0	Cks2
Pitpna	1.13907e-12	-0.333514	0.173	0.435	3.53716e-08	0	Pitpna
Cct7	6.26955e-17	-0.334484	0.044	0.288	1.94688e-12	0	Cct7
Uqcr11	1.86949e-14	-0.334525	0.088	0.334	5.80534e-10	0	Uqcr11
Prelid1	1.06114e-13	-0.33455	0.197	0.475	3.29515e-09	0	Prelid1
Rpl10	3.0019e-09	-0.334895	0.796	0.852	9.32179e-05	0	Rpl10
Unc93b1	2.93491e-14	-0.33508	0.112	0.368	9.11379e-10	0	Unc93b1
Chchd2	3.18984e-10	-0.335351	0.534	0.72	9.9054e-06	0	Chchd2
Myl12a	9.78269e-11	-0.336306	0.241	0.483	3.03782e-06	0	Myl12a
Tmem167	1.37406e-16	-0.337435	0.065	0.319	4.26687e-12	0	Tmem167
Pfdn2	5.30338e-16	-0.33828	0.082	0.343	1.64686e-11	0	Pfdn2
Cmtm7	9.34316e-19	-0.338792	0.048	0.315	2.90133e-14	0	Cmtm7
Ndufb6	1.10585e-15	-0.338832	0.041	0.266	3.43399e-11	0	Ndufb6
C5ar1	1.48916e-09	-0.338881	0.303	0.553	4.62428e-05	0	C5ar1
Uba52	6.32264e-12	-0.339172	0.119	0.345	1.96337e-07	0	Uba52
Coro1a	1.81985e-09	-0.339605	0.347	0.579	5.65118e-05	0	Coro1a
Tmem256	1.67461e-15	-0.340282	0.048	0.276	5.20018e-11	0	Tmem256
Eef1d	5.40307e-17	-0.340497	0.099	0.379	1.67782e-12	0	Eef1d
Cct3	2.80253e-18	-0.341115	0.024	0.264	8.7027e-14	0	Cct3
Atp5j2	1.13063e-12	-0.34129	0.16	0.416	3.51094e-08	0	Atp5j2
Aldh2	1.20931e-14	-0.34134	0.051	0.273	3.75527e-10	0	Aldh2
Ube2i	1.00579e-14	-0.341794	0.17	0.465	3.12329e-10	0	Ube2i
Irf8	1.75929e-16	-0.342685	0.031	0.257	5.46313e-12	0	Irf8
Sri	4.70676e-17	-0.34328	0.078	0.349	1.46159e-12	0	Sri
Cd14	1.95162e-05	-0.34334	0.895	0.965	0.606036	0	Cd14
Psmb4	5.27816e-15	-0.343633	0.109	0.372	1.63903e-10	0	Psmb4
Spcs1	7.08032e-17	-0.344176	0.048	0.295	2.19865e-12	0	Spcs1
Capns1	2.4334e-15	-0.344285	0.078	0.33	7.55644e-11	0	Capns1
Psma6	3.48751e-16	-0.344425	0.058	0.304	1.08298e-11	0	Psma6
Pycard	1.90214e-13	-0.344544	0.082	0.311	5.90671e-09	0	Pycard
Rbm8a	2.73277e-16	-0.344815	0.068	0.32	8.48606e-12	0	Rbm8a
Set	5.38094e-16	-0.344833	0.075	0.327	1.67094e-11	0	Set
Chd4	1.18333e-15	-0.344891	0.092	0.352	3.67461e-11	0	Chd4
Tpr	3.38986e-15	-0.345042	0.075	0.317	1.05265e-10	0	Tpr
Taldo1	9.33809e-09	-0.345734	0.33	0.582	0.000289976	0	Taldo1
Myl12b	9.42575e-12	-0.345775	0.282	0.575	2.92698e-07	0	Myl12b
Tubb5	1.00511e-11	-0.346011	0.129	0.354	3.12115e-07	0	Tubb5
Scp2	3.56345e-15	-0.34624	0.061	0.296	1.10656e-10	0	Scp2
Ucp2	6.80061e-09	-0.34649	0.235	0.441	0.000211179	0	Ucp2
Ndufc1	6.61494e-16	-0.348586	0.048	0.283	2.05414e-11	0	Ndufc1
Eif2s2	8.7642e-13	-0.348688	0.139	0.391	2.72155e-08	0	Eif2s2
Birc3	1.98917e-10	-0.349053	0.126	0.328	6.17696e-06	0	Birc3
Uqcrh	4.44532e-12	-0.349397	0.214	0.46	1.3804e-07	0	Uqcrh
Scamp2	4.31259e-17	-0.3505	0.027	0.256	1.33919e-12	0	Scamp2
Gsk3b	2.72649e-15	-0.353146	0.065	0.303	8.46656e-11	0	Gsk3b
Gdi2	1.89595e-13	-0.354154	0.129	0.384	5.88748e-09	0	Gdi2
Tmem14c	7.29755e-14	-0.355148	0.119	0.369	2.26611e-09	0	Tmem14c
Smdt1	4.19636e-14	-0.35543	0.088	0.328	1.30309e-09	0	Smdt1
Cox7b	6.7027e-11	-0.355543	0.139	0.36	2.08139e-06	0	Cox7b
Psma2	9.11201e-17	-0.35621	0.102	0.384	2.82955e-12	0	Psma2
Lamtor2	5.86407e-16	-0.357055	0.071	0.323	1.82097e-11	0	Lamtor2
Gsr	4.59689e-09	-0.357625	0.255	0.479	0.000142747	0	Gsr
Clec4e	0.00228355	-0.35795	0.687	0.796	1	0	Clec4e
Eif3i	1.66641e-17	-0.358055	0.037	0.282	5.17469e-13	0	Eif3i
Wasf2	8.96715e-19	-0.358255	0.031	0.283	2.78457e-14	0	Wasf2
Bcl2l11	7.55603e-11	-0.358269	0.156	0.379	2.34637e-06	0	Bcl2l11
Tnfaip3	3.51181e-08	-0.358529	0.452	0.683	0.00109052	0	Tnfaip3
Brk1	7.52811e-15	-0.359376	0.214	0.518	2.3377e-10	0	Brk1
Fcer1g	1.22188e-12	-0.359765	0.891	0.924	3.79431e-08	0	Fcer1g
Blvrb	1.09616e-12	-0.359776	0.102	0.33	3.4039e-08	0	Blvrb
Degs1	1.93611e-18	-0.360649	0.037	0.292	6.0122e-14	0	Degs1
Ran	1.4433e-11	-0.361627	0.146	0.38	4.48188e-07	0	Ran
Swi5	6.58979e-17	-0.361641	0.054	0.307	2.04633e-12	0	Swi5
Ncf4	8.24373e-12	-0.361696	0.401	0.686	2.55993e-07	0	Ncf4
Bcap31	2.16598e-18	-0.362942	0.034	0.286	6.72602e-14	0	Bcap31
Trappc6a	1.35113e-18	-0.364239	0.017	0.254	4.19567e-14	0	Trappc6a
Ndufab1	1.83389e-16	-0.365467	0.054	0.302	5.69478e-12	0	Ndufab1
Ywhab	1.02304e-17	-0.367531	0.054	0.315	3.17683e-13	0	Ywhab
Atp5f1	1.9791e-14	-0.367965	0.173	0.446	6.1457e-10	0	Atp5f1
Akap13	1.64215e-14	-0.368113	0.119	0.376	5.09937e-10	0	Akap13
Atp5j	3.12448e-12	-0.368227	0.139	0.383	9.70244e-08	0	Atp5j
Eif6	1.24241e-16	-0.368912	0.065	0.319	3.85807e-12	0	Eif6
Csf1r	9.58058e-15	-0.370585	0.088	0.331	2.97506e-10	0	Csf1r
Rpl9	1.81925e-07	-0.370773	0.728	0.811	0.0056493	0	Rpl9
Hmgb1	3.40804e-15	-0.372133	0.153	0.438	1.0583e-10	0	Hmgb1
Vps29	4.26636e-16	-0.372993	0.075	0.328	1.32483e-11	0	Vps29
Sptssa	3.19447e-17	-0.373383	0.034	0.272	9.91978e-13	0	Sptssa
Llph	2.6272e-16	-0.37459	0.058	0.304	8.15826e-12	0	Llph
Cct2	1.65717e-16	-0.375882	0.058	0.307	5.14601e-12	0	Cct2
Ubl5	6.79968e-13	-0.375887	0.211	0.493	2.11151e-08	0	Ubl5
Pdia3	1.11349e-12	-0.376487	0.133	0.376	3.45773e-08	0	Pdia3
Skap2	9.09964e-18	-0.378514	0.133	0.442	2.82571e-13	0	Skap2
Rheb	9.7884e-18	-0.379083	0.085	0.368	3.03959e-13	0	Rheb
Ankrd11	3.18603e-14	-0.379133	0.163	0.441	9.89357e-10	0	Ankrd11
Dbi	7.8586e-13	-0.379409	0.139	0.384	2.44033e-08	0	Dbi
Bnip2	8.42609e-18	-0.379686	0.034	0.278	2.61655e-13	0	Bnip2
Cd63	8.48826e-08	-0.379921	0.537	0.678	0.00263586	0	Cd63
Tcp1	1.49627e-19	-0.380274	0.027	0.286	4.64637e-15	0	Tcp1
Epsti1	8.23351e-13	-0.380567	0.065	0.27	2.55675e-08	0	Epsti1
Dennd4a	1.71855e-11	-0.381536	0.099	0.307	5.3366e-07	0	Dennd4a
Tmem160	5.31031e-19	-0.381901	0.014	0.253	1.64901e-14	0	Tmem160
Aif1	1.84004e-11	-0.382393	0.105	0.312	5.71386e-07	0	Aif1
Psme1	1.23589e-16	-0.382502	0.105	0.379	3.8378e-12	0	Psme1
Ndufa13	2.36952e-13	-0.382606	0.136	0.392	7.35806e-09	0	Ndufa13
Cdc37	2.89122e-18	-0.383025	0.044	0.303	8.9781e-14	0	Cdc37
Lat2	1.5675e-18	-0.383671	0.02	0.26	4.86757e-14	0	Lat2
Mrps33	1.68599e-18	-0.384207	0.031	0.279	5.2355e-14	0	Mrps33
H2-K1	2.02869e-11	-0.384571	0.789	0.882	6.29968e-07	0	H2-K1
Ndufs7	2.53336e-20	-0.384773	0.024	0.287	7.86685e-16	0	Ndufs7
C3	5.48758e-11	-0.38583	0.095	0.291	1.70406e-06	0	C3
Klf7	2.22857e-13	-0.385833	0.054	0.261	6.92036e-09	0	Klf7
Sem1	1.74138e-13	-0.388233	0.381	0.66	5.4075e-09	0	Sem1
Psma4	2.63468e-18	-0.388939	0.044	0.304	8.18146e-14	0	Psma4
Hnrnpf	1.23449e-17	-0.389101	0.173	0.502	3.83345e-13	0	Hnrnpf
Mrpl52	1.41718e-16	-0.39019	0.068	0.326	4.40078e-12	0	Mrpl52
Nme1	3.13184e-15	-0.391174	0.075	0.319	9.72531e-11	0	Nme1
Cox5b	4.43567e-13	-0.39295	0.184	0.443	1.37741e-08	0	Cox5b
Pdia6	4.32954e-09	-0.393398	0.19	0.396	0.000134445	0	Pdia6
Cox6c	2.02563e-12	-0.394534	0.204	0.454	6.29019e-08	0	Cox6c
Arhgdib	1.79595e-12	-0.395407	0.177	0.429	5.57697e-08	0	Arhgdib
Atp5h	7.11464e-13	-0.395787	0.17	0.417	2.20931e-08	0	Atp5h
Slc16a3	3.23322e-11	-0.395795	0.371	0.656	1.00401e-06	0	Slc16a3
Smim3	3.58743e-14	-0.396405	0.082	0.312	1.11401e-09	0	Smim3
Laptm5	1.24628e-09	-0.396623	0.415	0.605	3.87007e-05	0	Laptm5
Calm3	7.95012e-14	-0.396957	0.146	0.405	2.46875e-09	0	Calm3
Gnb2	1.87719e-13	-0.397038	0.265	0.56	5.82925e-09	0	Gnb2
Rpl17	9.79526e-10	-0.397363	0.738	0.815	3.04172e-05	0	Rpl17
Tsc22d4	2.00466e-18	-0.398188	0.065	0.338	6.22507e-14	0	Tsc22d4
Larp4b	3.14747e-15	-0.400237	0.075	0.318	9.77384e-11	0	Larp4b
Cfp	1.60186e-13	-0.400637	0.082	0.303	4.97425e-09	0	Cfp
Rabac1	1.63726e-12	-0.402031	0.248	0.527	5.08419e-08	0	Rabac1
Tomm7	1.02686e-16	-0.402607	0.092	0.367	3.1887e-12	0	Tomm7
Bcl10	1.78759e-16	-0.403004	0.112	0.391	5.551e-12	0	Bcl10
Ube2m	3.68122e-18	-0.40311	0.068	0.343	1.14313e-13	0	Ube2m
Txndc17	1.10872e-15	-0.404402	0.082	0.337	3.44292e-11	0	Txndc17
Psmb2	4.60098e-17	-0.40675	0.065	0.324	1.42874e-12	0	Psmb2
Tln1	5.31501e-17	-0.40783	0.095	0.376	1.65047e-12	0	Tln1
Tmbim4	6.92957e-18	-0.407918	0.119	0.423	2.15184e-13	0	Tmbim4
Hck	6.2338e-14	-0.408347	0.075	0.3	1.93578e-09	0	Hck
Pdcd6	1.1765e-18	-0.408782	0.058	0.33	3.65339e-14	0	Pdcd6
Srp14	4.54397e-17	-0.409175	0.112	0.4	1.41104e-12	0	Srp14
Aprt	1.58868e-11	-0.411806	0.214	0.451	4.93332e-07	0	Aprt
Ier2	7.98356e-15	-0.412138	0.279	0.595	2.47914e-10	0	Ier2
Iqgap1	5.51766e-10	-0.413152	0.398	0.616	1.7134e-05	0	Iqgap1
Timm13	3.12398e-19	-0.414239	0.044	0.311	9.70089e-15	0	Timm13
Sf3b5	1.69799e-18	-0.4143	0.054	0.321	5.27277e-14	0	Sf3b5
Nedd8	1.79123e-16	-0.415675	0.126	0.412	5.56231e-12	0	Nedd8
Dusp16	5.78021e-11	-0.415747	0.143	0.357	1.79493e-06	0	Dusp16
Ndufb8	3.58725e-18	-0.416115	0.078	0.36	1.11395e-13	0	Ndufb8
Polr1d	7.69856e-17	-0.41622	0.068	0.325	2.39063e-12	0	Polr1d
Sdc3	1.52828e-19	-0.416496	0.017	0.264	4.74576e-15	0	Sdc3
Itgb2	7.51814e-15	-0.416569	0.102	0.354	2.33461e-10	0	Itgb2
Cox7c	4.82062e-12	-0.419071	0.18	0.413	1.49695e-07	0	Cox7c
Rps27a	2.47736e-08	-0.419163	0.776	0.848	0.000769295	0	Rps27a
Rps13	6.28091e-11	-0.419914	0.622	0.774	1.95041e-06	0	Rps13
Eif3h	2.27507e-15	-0.421489	0.095	0.348	7.06478e-11	0	Eif3h
Rpl22l1	3.32423e-13	-0.42163	0.139	0.38	1.03227e-08	0	Rpl22l1
Ssb	3.67453e-19	-0.423098	0.037	0.298	1.14105e-14	0	Ssb
Psmb5	9.56938e-17	-0.425427	0.082	0.343	2.97158e-12	0	Psmb5
Serf2	3.18575e-17	-0.425478	0.52	0.768	9.89272e-13	0	Serf2
Ppp1ca	6.53329e-16	-0.428565	0.095	0.36	2.02878e-11	0	Ppp1ca
Pld4	4.29096e-16	-0.43008	0.037	0.262	1.33247e-11	0	Pld4
Rpl37	1.96849e-11	-0.430181	0.622	0.749	6.11276e-07	0	Rpl37
Pkm	5.61857e-19	-0.430821	0.759	0.901	1.74474e-14	0	Pkm
Cflar	2.06631e-12	-0.433908	0.214	0.478	6.41651e-08	0	Cflar
Gm10076	8.66636e-11	-0.436157	0.279	0.489	2.69116e-06	0	Gm10076
Creb5	8.68238e-18	-0.436923	0.054	0.314	2.69614e-13	0	Creb5
Anxa4	7.6605e-17	-0.437453	0.044	0.283	2.37881e-12	0	Anxa4
Fcgr2b	9.00606e-11	-0.438596	0.238	0.461	2.79665e-06	0	Fcgr2b
Pmepa1	3.59771e-10	-0.439164	0.112	0.299	1.1172e-05	0	Pmepa1
Cox6b1	1.83189e-14	-0.440379	0.228	0.49	5.68856e-10	0	Cox6b1
Rpl23a	3.24601e-11	-0.440555	0.435	0.636	1.00798e-06	0	Rpl23a
Rps16	1.42715e-09	-0.44119	0.83	0.848	4.43173e-05	0	Rps16
Rps28	5.46162e-11	-0.441966	0.35	0.562	1.696e-06	0	Rps28
Actb	1.42488e-10	-0.442107	0.952	0.961	4.42468e-06	0	Actb
Tbca	1.2765e-19	-0.442192	0.041	0.31	3.96392e-15	0	Tbca
Mtpn	4.25254e-18	-0.443354	0.082	0.359	1.32054e-13	0	Mtpn
Rpl18a	3.23346e-10	-0.444162	0.728	0.817	1.00409e-05	0	Rpl18a
Hspe1	6.83564e-14	-0.444657	0.112	0.355	2.12267e-09	0	Hspe1
Abca1	1.60307e-14	-0.445	0.068	0.295	4.97802e-10	0	Abca1
Tpm3	2.67441e-19	-0.44516	0.194	0.525	8.30483e-15	0	Tpm3
Pgk1	1.54985e-11	-0.446251	0.575	0.738	4.81274e-07	0	Pgk1
Creg1	1.55336e-13	-0.446951	0.163	0.424	4.82364e-09	0	Creg1
Tmem59	2.9031e-19	-0.44789	0.088	0.387	9.01499e-15	0	Tmem59
N4bp1	3.29137e-15	-0.452083	0.122	0.385	1.02207e-10	0	N4bp1
Cyfip1	1.57739e-19	-0.454427	0.027	0.281	4.89826e-15	0	Cyfip1
Pygl	8.22931e-19	-0.456027	0.054	0.324	2.55545e-14	0	Pygl
Tma7	1.69957e-17	-0.456376	0.088	0.368	5.27766e-13	0	Tma7
Cd52	1.5392e-07	-0.457076	0.524	0.664	0.00477967	0	Cd52
Tapbp	1.47717e-17	-0.457106	0.085	0.36	4.58705e-13	0	Tapbp
Ahnak	9.17882e-12	-0.45801	0.099	0.304	2.8503e-07	0	Ahnak
C3ar1	2.73649e-15	-0.460624	0.051	0.275	8.49763e-11	0	C3ar1
Fam49b	3.58455e-17	-0.463527	0.156	0.459	1.11311e-12	0	Fam49b
Ywhae	1.52201e-15	-0.464794	0.143	0.413	4.72629e-11	0	Ywhae
Eif3c	1.71988e-18	-0.465195	0.051	0.315	5.34075e-14	0	Eif3c
Nfkbie	1.56233e-17	-0.465211	0.048	0.298	4.8515e-13	0	Nfkbie
Selenow	2.96272e-16	-0.466317	0.075	0.327	9.20012e-12	0	Selenow
Atp5b	8.20164e-17	-0.46843	0.143	0.43	2.54686e-12	0	Atp5b
Rbx1	1.59869e-15	-0.469679	0.136	0.407	4.96442e-11	0	Rbx1
Crip1	7.80559e-05	-0.469916	0.364	0.498	1	0	Crip1
Rpl37a	5.6184e-10	-0.470959	0.673	0.754	1.74468e-05	0	Rpl37a
Ssr4	2.89242e-13	-0.472631	0.122	0.352	8.98183e-09	0	Ssr4
Atp5d	6.08354e-17	-0.473098	0.119	0.4	1.88912e-12	0	Atp5d
Pgd	5.81952e-19	-0.474991	0.075	0.357	1.80713e-14	0	Pgd
Lrp1	2.6858e-18	-0.476263	0.024	0.263	8.34021e-14	0	Lrp1
Ehd1	2.84481e-14	-0.478783	0.316	0.626	8.83398e-10	0	Ehd1
Rps29	5.38165e-15	-0.479962	0.84	0.909	1.67116e-10	0	Rps29
Atox1	4.04939e-17	-0.480602	0.18	0.489	1.25746e-12	0	Atox1
Edf1	1.37109e-17	-0.482886	0.099	0.384	4.25764e-13	0	Edf1
Serbp1	5.55226e-16	-0.482992	0.122	0.389	1.72414e-11	0	Serbp1
Psma1	9.69738e-23	-0.483906	0.034	0.328	3.01133e-18	0	Psma1
Atp5g2	1.475e-14	-0.484787	0.136	0.392	4.58033e-10	0	Atp5g2
Shisa5	2.65925e-19	-0.486135	0.095	0.399	8.25777e-15	0	Shisa5
Cpd	3.0152e-17	-0.486579	0.048	0.291	9.36309e-13	0	Cpd
Lrpap1	9.9188e-18	-0.486601	0.037	0.28	3.08009e-13	0	Lrpap1
Taf10	2.14767e-18	-0.489439	0.088	0.371	6.66917e-14	0	Taf10
Lgals3	1.11662e-11	-0.490932	0.735	0.855	3.46744e-07	0	Lgals3
Hal	6.38762e-14	-0.491472	0.099	0.338	1.98355e-09	0	Hal
Gngt2	2.00127e-17	-0.491567	0.088	0.362	6.21455e-13	0	Gngt2
Psmb3	2.40894e-19	-0.49199	0.065	0.345	7.48048e-15	0	Psmb3
Rpl30	1.99666e-12	-0.492223	0.548	0.712	6.20022e-08	0	Rpl30
Clic1	3.65416e-17	-0.49274	0.425	0.685	1.13473e-12	0	Clic1
Psma7	9.54751e-17	-0.492808	0.133	0.411	2.96479e-12	0	Psma7
Aes	3.45241e-20	-0.494392	0.048	0.326	1.07208e-15	0	Aes
Igsf6	2.36433e-16	-0.495142	0.119	0.397	7.34196e-12	0	Igsf6
Ptgs2	9.61857e-10	-0.496626	0.408	0.634	2.98686e-05	0	Ptgs2
Psme2	6.5292e-18	-0.497615	0.078	0.351	2.02751e-13	0	Psme2
Rpl23	4.34741e-13	-0.50225	0.82	0.896	1.35e-08	0	Rpl23
Uqcrb	3.95628e-17	-0.502589	0.085	0.349	1.22854e-12	0	Uqcrb
Tspo	7.66173e-12	-0.507442	0.408	0.608	2.3792e-07	0	Tspo
Il1b	2.74306e-07	-0.508926	0.854	0.894	0.00851802	0	Il1b
Eif4ebp1	4.58358e-17	-0.510155	0.17	0.475	1.42334e-12	0	Eif4ebp1
Cotl1	1.00124e-14	-0.510502	0.364	0.634	3.10915e-10	0	Cotl1
Ppp1r14b	2.55534e-18	-0.511526	0.034	0.278	7.9351e-14	0	Ppp1r14b
Ptma	6.05363e-13	-0.51716	0.548	0.713	1.87983e-08	0	Ptma
Gpi1	4.01865e-15	-0.51808	0.32	0.575	1.24791e-10	0	Gpi1
Psmb6	4.05728e-17	-0.518952	0.105	0.38	1.25991e-12	0	Psmb6
Samhd1	2.64662e-18	-0.519152	0.102	0.392	8.21854e-14	0	Samhd1
Rpl35a	5.1517e-17	-0.521082	0.466	0.705	1.59976e-12	0	Rpl35a
Rps27l	1.02215e-15	-0.521688	0.119	0.377	3.17408e-11	0	Rps27l
Cfl1	2.47535e-14	-0.524499	0.459	0.659	7.6867e-10	0	Cfl1
Park7	1.23431e-19	-0.524989	0.037	0.299	3.8329e-15	0	Park7
Rps6	8.34359e-12	-0.525798	0.391	0.583	2.59093e-07	0	Rps6
Ywhah	2.00847e-19	-0.528535	0.068	0.35	6.23692e-15	0	Ywhah
Cxcl16	4.10061e-16	-0.53285	0.068	0.309	1.27336e-11	0	Cxcl16
Phlda1	1.73571e-11	-0.533093	0.146	0.371	5.3899e-07	0	Phlda1
Cox4i1	5.39204e-15	-0.533603	0.418	0.638	1.67439e-10	0	Cox4i1
Krtcap2	3.19777e-21	-0.533985	0.031	0.307	9.93003e-17	0	Krtcap2
Sumo2	2.55362e-18	-0.535	0.109	0.399	7.92975e-14	0	Sumo2
Reep5	4.40154e-19	-0.535192	0.099	0.392	1.36681e-14	0	Reep5
Erp29	6.56424e-17	-0.537394	0.122	0.398	2.03839e-12	0	Erp29
mt-Nd4l	8.45016e-15	-0.53747	0.071	0.305	2.62403e-10	0	mt-Nd4l
Eef1g	9.7352e-18	-0.537858	0.082	0.35	3.02307e-13	0	Eef1g
Rpl41	2.45985e-16	-0.539787	0.728	0.825	7.63857e-12	0	Rpl41
Psmb1	1.28341e-18	-0.539844	0.085	0.365	3.98537e-14	0	Psmb1
Anp32b	1.09452e-17	-0.540181	0.112	0.398	3.3988e-13	0	Anp32b
Npm1	1.47329e-10	-0.541075	0.282	0.471	4.57502e-06	0	Npm1
Calm1	1.38352e-15	-0.542033	0.585	0.764	4.29625e-11	0	Calm1
Slc25a5	5.90189e-17	-0.543392	0.122	0.398	1.83271e-12	0	Slc25a5
Elob	8.87937e-18	-0.545605	0.286	0.596	2.75731e-13	0	Elob
Clta	6.23706e-18	-0.545882	0.306	0.604	1.93679e-13	0	Clta
H2-D1	2.74624e-24	-0.547948	0.898	0.957	8.52789e-20	0	H2-D1
Rps12	8.28517e-12	-0.54881	0.752	0.808	2.57279e-07	0	Rps12
Emp3	2.4074e-14	-0.553496	0.17	0.417	7.47571e-10	0	Emp3
Clec5a	1.50147e-18	-0.556427	0.051	0.311	4.66251e-14	0	Clec5a
Gm2a	3.07854e-18	-0.557246	0.146	0.452	9.55978e-14	0	Gm2a
Hint1	1.17213e-16	-0.557785	0.16	0.439	3.63983e-12	0	Hint1
Ppib	3.12503e-14	-0.55868	0.15	0.392	9.70415e-10	0	Ppib
Cd81	3.65317e-16	-0.55945	0.065	0.303	1.13442e-11	0	Cd81
Ptpn6	3.94761e-17	-0.563969	0.109	0.384	1.22585e-12	0	Ptpn6
Prdx5	1.71522e-17	-0.565555	0.534	0.783	5.32627e-13	0	Prdx5
Psmb8	4.02219e-21	-0.57266	0.122	0.449	1.24901e-16	0	Psmb8
Rtn4	3.39283e-23	-0.573192	0.116	0.465	1.05358e-18	0	Rtn4
mt-Nd3	5.55026e-16	-0.573945	0.065	0.307	1.72352e-11	0	mt-Nd3
Nr4a1	3.82733e-15	-0.575837	0.139	0.404	1.1885e-10	0	Nr4a1
Tmed9	2.79732e-22	-0.578208	0.075	0.391	8.68652e-18	0	Tmed9
Sod2	3.801e-18	-0.580642	0.241	0.577	1.18032e-13	0	Sod2
Rps23	5.4675e-11	-0.582873	0.592	0.712	1.69782e-06	0	Rps23
Calr	2.01941e-12	-0.583767	0.33	0.558	6.27087e-08	0	Calr
Tnfaip2	1.47985e-13	-0.5851	0.296	0.565	4.59537e-09	0	Tnfaip2
Ly6e	3.81178e-16	-0.585978	0.235	0.522	1.18367e-11	0	Ly6e
Tgfbi	1.27137e-12	-0.591144	0.139	0.361	3.94797e-08	0	Tgfbi
Rpl39	1.29915e-14	-0.591502	0.548	0.725	4.03426e-10	0	Rpl39
Icam1	1.07124e-14	-0.59223	0.095	0.34	3.32652e-10	0	Icam1
Sdc4	6.79434e-19	-0.592926	0.051	0.314	2.10985e-14	0	Sdc4
Itm2b	6.12144e-17	-0.593067	0.548	0.742	1.90089e-12	0	Itm2b
Rpl31	7.23474e-15	-0.594166	0.214	0.457	2.2466e-10	0	Rpl31
Ms4a6c	6.83565e-15	-0.595262	0.068	0.295	2.12267e-10	0	Ms4a6c
Eef1a1	4.49769e-16	-0.596059	0.735	0.86	1.39667e-11	0	Eef1a1
Sgk1	2.74673e-13	-0.597071	0.17	0.41	8.52944e-09	0	Sgk1
Selplg	1.5054e-17	-0.600973	0.092	0.364	4.67471e-13	0	Selplg
Rpl36a	3.16207e-14	-0.601942	0.228	0.461	9.81919e-10	0	Rpl36a
Rrbp1	1.14883e-17	-0.607188	0.17	0.46	3.56747e-13	0	Rrbp1
Rpl4	7.30279e-16	-0.607546	0.143	0.398	2.26774e-11	0	Rpl4
Atp5g1	3.01269e-20	-0.609072	0.065	0.348	9.35531e-16	0	Atp5g1
Npc2	1.91037e-13	-0.610232	0.425	0.612	5.93228e-09	0	Npc2
Rps3	3.82147e-13	-0.611249	0.612	0.73	1.18668e-08	0	Rps3
Irf7	2.21793e-15	-0.61169	0.126	0.384	6.88734e-11	0	Irf7
Tmem50a	9.46081e-23	-0.612118	0.058	0.367	2.93786e-18	0	Tmem50a
Rpl8	5.11349e-18	-0.612303	0.568	0.755	1.58789e-13	0	Rpl8
Cox7a2	3.61785e-22	-0.612554	0.116	0.445	1.12345e-17	0	Cox7a2
S100a10	4.00592e-11	-0.620733	0.224	0.427	1.24396e-06	0	S100a10
Rgs1	1.86231e-10	-0.62088	0.265	0.476	5.78302e-06	0	Rgs1
Marcksl1	1.05751e-12	-0.621057	0.35	0.619	3.2839e-08	0	Marcksl1
Ms4a6d	6.44646e-17	-0.622778	0.054	0.296	2.00182e-12	0	Ms4a6d
Xist	1.44373e-07	-0.623005	0.357	0.521	0.00448322	0	Xist
Gnai2	9.06822e-23	-0.625486	0.374	0.676	2.81595e-18	0	Gnai2
Tagln2	7.73359e-17	-0.625687	0.133	0.4	2.40151e-12	0	Tagln2
Vdac2	1.21274e-19	-0.626396	0.139	0.44	3.76592e-15	0	Vdac2
Sh3bgrl3	5.08977e-19	-0.626996	0.276	0.564	1.58053e-14	0	Sh3bgrl3
Cd47	2.26409e-21	-0.62752	0.214	0.566	7.03066e-17	0	Cd47
Dynll1	5.92097e-18	-0.631219	0.173	0.463	1.83864e-13	0	Dynll1
Anxa2	2.41987e-17	-0.632375	0.354	0.627	7.51443e-13	0	Anxa2
Anxa5	1.86209e-20	-0.637486	0.058	0.346	5.78234e-16	0	Anxa5
Rpl38	7.56702e-19	-0.637684	0.367	0.626	2.34979e-14	0	Rpl38
Anxa1	4.90587e-19	-0.64018	0.167	0.472	1.52342e-14	0	Anxa1
Rplp1	3.46974e-16	-0.640628	0.721	0.834	1.07746e-11	0	Rplp1
Rpl35	1.22112e-14	-0.640869	0.282	0.518	3.79194e-10	0	Rpl35
Rpl27a	1.92221e-15	-0.641235	0.721	0.817	5.96905e-11	0	Rpl27a
Rps17	3.2613e-16	-0.644787	0.255	0.51	1.01273e-11	0	Rps17
Rps14	1.28924e-17	-0.646098	0.595	0.77	4.00347e-13	0	Rps14
Dab2	5.82405e-19	-0.655914	0.058	0.324	1.80854e-14	0	Dab2
Rps18	8.96296e-13	-0.656927	0.276	0.479	2.78327e-08	0	Rps18
Ctsa	3.66975e-16	-0.658619	0.153	0.406	1.13957e-11	0	Ctsa
Rpl36	7.16172e-17	-0.661637	0.422	0.646	2.22393e-12	0	Rpl36
Gpx4	3.61728e-23	-0.664079	0.187	0.525	1.12327e-18	0	Gpx4
Rps10	7.52055e-18	-0.664381	0.694	0.809	2.33536e-13	0	Rps10
Hexb	4.52977e-14	-0.665208	0.105	0.331	1.40663e-09	0	Hexb
Rpl34	1.01729e-18	-0.671432	0.565	0.734	3.159e-14	0	Rpl34
Rpl24	3.7792e-19	-0.674089	0.452	0.682	1.17356e-14	0	Rpl24
Bcl2a1a	2.3087e-21	-0.676024	0.085	0.385	7.1692e-17	0	Bcl2a1a
Rplp2	6.32864e-21	-0.676141	0.554	0.759	1.96523e-16	0	Rplp2
mt-Nd5	1.89251e-15	-0.682327	0.143	0.418	5.87683e-11	0	mt-Nd5
Rplp0	1.22636e-15	-0.686459	0.473	0.674	3.80822e-11	0	Rplp0
Rpl3	4.89774e-12	-0.687537	0.354	0.539	1.52089e-07	0	Rpl3
Rpl14	9.92942e-17	-0.69038	0.347	0.577	3.08338e-12	0	Rpl14
Mpeg1	2.2952e-21	-0.695074	0.129	0.446	7.12728e-17	0	Mpeg1
Rps26	1.16735e-17	-0.696419	0.408	0.629	3.62497e-13	0	Rps26
Rpl21	6.89079e-23	-0.700618	0.476	0.711	2.1398e-18	0	Rpl21
Clec4n	3.49171e-21	-0.701533	0.293	0.621	1.08428e-16	0	Clec4n
Rack1	2.44139e-15	-0.709425	0.354	0.567	7.58125e-11	0	Rack1
Rpl22	1.57635e-17	-0.710557	0.296	0.555	4.89505e-13	0	Rpl22
Gm10260	7.07006e-16	-0.714118	0.184	0.431	2.19547e-11	0	Gm10260
Pf4	5.13417e-09	-0.715183	0.153	0.334	0.000159431	0	Pf4
Rpl28	2.70201e-20	-0.715225	0.507	0.741	8.39057e-16	0	Rpl28
Trem2	3.01719e-16	-0.721184	0.092	0.334	9.36927e-12	0	Trem2
Rpl18	1.4276e-22	-0.72162	0.5	0.738	4.43314e-18	0	Rpl18
Rpl26	3.73859e-19	-0.722868	0.537	0.739	1.16094e-14	0	Rpl26
Rps21	4.59407e-19	-0.724345	0.435	0.667	1.4266e-14	0	Rps21
Rps25	1.64355e-23	-0.724441	0.469	0.722	5.10373e-19	0	Rps25
Arpc1b	3.34377e-24	-0.725433	0.347	0.661	1.03834e-19	0	Arpc1b
Rps15	1.88067e-18	-0.725783	0.384	0.622	5.84006e-14	0	Rps15
Rps3a1	3.53676e-20	-0.72644	0.619	0.782	1.09827e-15	0	Rps3a1
Mafb	2.50334e-16	-0.731625	0.068	0.311	7.77362e-12	0	Mafb
Ccl9	1.06477e-13	-0.732035	0.156	0.385	3.30643e-09	0	Ccl9
Slfn5	1.30054e-16	-0.737083	0.058	0.297	4.03857e-12	0	Slfn5
mt-Nd4	2.91431e-08	-0.737101	0.551	0.686	0.00090498	0	mt-Nd4
mt-Nd2	9.83032e-08	-0.741142	0.51	0.652	0.00305261	0	mt-Nd2
Grn	1.1073e-17	-0.74559	0.163	0.433	3.4385e-13	0	Grn
Rps24	3.85395e-18	-0.750201	0.602	0.783	1.19677e-13	0	Rps24
Rpl7	4.93903e-21	-0.752686	0.425	0.679	1.53372e-16	0	Rpl7
Rpl15	1.48954e-14	-0.754854	0.435	0.612	4.62548e-10	0	Rpl15
Pfn1	7.62232e-28	-0.755564	0.544	0.784	2.36696e-23	0	Pfn1
Cox5a	1.86907e-20	-0.757429	0.197	0.489	5.80403e-16	0	Cox5a
Akr1a1	2.59937e-22	-0.759645	0.109	0.421	8.07182e-18	0	Akr1a1
Rpl5	5.64463e-19	-0.761309	0.303	0.559	1.75283e-14	0	Rpl5
Ybx1	6.70976e-22	-0.769489	0.184	0.494	2.08358e-17	0	Ybx1
Capg	5.16305e-24	-0.769741	0.194	0.533	1.60328e-19	0	Capg
Gsn	2.67266e-27	-0.772383	0.221	0.601	8.29942e-23	0	Gsn
Rpl11	5.76108e-17	-0.779552	0.476	0.657	1.78899e-12	0	Rpl11
Cyba	3.16465e-28	-0.782023	0.565	0.781	9.8272e-24	0	Cyba
mt-Atp6	1.2537e-07	-0.787767	0.881	0.914	0.0038931	0	mt-Atp6
Rpl7a	5.11836e-20	-0.788997	0.259	0.539	1.5894e-15	0	Rpl7a
H2-Aa	4.48672e-05	-0.79251	0.184	0.305	1	0	H2-Aa
mt-Co3	2.77729e-09	-0.801215	0.908	0.937	8.6243e-05	0	mt-Co3
C1qb	2.8137e-06	-0.802635	0.446	0.566	0.0873737	0	C1qb
Rpl12	2.54312e-16	-0.807609	0.435	0.643	7.89715e-12	0	Rpl12
Rps7	2.19049e-19	-0.816393	0.425	0.672	6.80213e-15	0	Rps7
Rps11	4.11306e-20	-0.818158	0.514	0.706	1.27723e-15	0	Rps11
mt-Nd1	3.24525e-11	-0.822684	0.473	0.665	1.00775e-06	0	mt-Nd1
1600014C10Rik	2.3303e-09	-0.825468	0.119	0.291	7.23628e-05	0	1600014C10Rik
Acp5	4.62945e-18	-0.830931	0.061	0.319	1.43758e-13	0	Acp5
Rps4x	1.86814e-18	-0.832718	0.405	0.637	5.80113e-14	0	Rps4x
mt-Cytb	2.78359e-11	-0.835703	0.605	0.766	8.64387e-07	0	mt-Cytb
Rpl13	8.19913e-20	-0.840799	0.602	0.781	2.54608e-15	0	Rpl13
Gatm	5.28764e-15	-0.845734	0.085	0.311	1.64197e-10	0	Gatm
Cst3	1.91101e-21	-0.856857	0.548	0.745	5.93427e-17	0	Cst3
Ms4a7	1.22238e-11	-0.863068	0.133	0.331	3.79586e-07	0	Ms4a7
Rps15a	8.47344e-18	-0.873479	0.449	0.65	2.63126e-13	0	Rps15a
Rpsa	1.48974e-17	-0.874828	0.456	0.666	4.62609e-13	0	Rpsa
Rps8	7.79689e-23	-0.883177	0.548	0.759	2.42117e-18	0	Rps8
Fn1	2.0328e-12	-0.883487	0.116	0.321	6.31245e-08	0	Fn1
Bst2	2.26202e-22	-0.892379	0.136	0.453	7.02424e-18	0	Bst2
Ctsl	1.98483e-10	-0.89516	0.228	0.429	6.16349e-06	0	Ctsl
Ppia	2.48547e-26	-0.898476	0.459	0.713	7.71812e-22	0	Ppia
Rpl19	7.37109e-26	-0.902389	0.551	0.77	2.28895e-21	0	Rpl19
Rpl32	2.92046e-18	-0.906029	0.551	0.732	9.06889e-14	0	Rpl32
Rps2	1.80752e-22	-0.911904	0.412	0.651	5.6129e-18	0	Rps2
Hsp90ab1	3.33278e-22	-0.91795	0.306	0.577	1.03493e-17	0	Hsp90ab1
Msr1	9.4044e-25	-0.919342	0.01	0.299	2.92035e-20	0	Msr1
C1qa	0.000121318	-0.920774	0.612	0.682	1	0	C1qa
Ctsc	2.07932e-18	-0.926911	0.122	0.395	6.45691e-14	0	Ctsc
Rpl10a	2.89087e-21	-0.933078	0.259	0.547	8.97701e-17	0	Rpl10a
Cybb	2.04619e-20	-0.934453	0.071	0.348	6.35404e-16	0	Cybb
Rpl6	3.42687e-24	-0.935314	0.371	0.635	1.06415e-19	0	Rpl6
Gpx1	2.42543e-28	-0.95059	0.224	0.578	7.53168e-24	0	Gpx1
Bcl2a1b	7.54467e-34	-0.952102	0.401	0.78	2.34285e-29	0	Bcl2a1b
Psap	9.84701e-21	-0.952539	0.497	0.72	3.05779e-16	0	Psap
Rps20	5.61451e-22	-0.956224	0.418	0.657	1.74347e-17	0	Rps20
Rps19	5.89104e-23	-0.956579	0.405	0.661	1.82935e-18	0	Rps19
H2-Ab1	5.89955e-09	-0.962584	0.16	0.337	0.000183199	0	H2-Ab1
Tnf	8.6234e-17	-0.962808	0.109	0.371	2.67782e-12	0	Tnf
C1qc	1.17779e-11	-0.967561	0.211	0.417	3.65738e-07	0	C1qc
mt-Co2	8.26618e-13	-0.9779	0.827	0.888	2.5669e-08	0	mt-Co2
Rps5	2.24163e-26	-0.991221	0.381	0.661	6.96092e-22	0	Rps5
mt-Co1	2.19064e-13	-1.02608	0.806	0.89	6.80258e-09	0	mt-Co1
Ccl7	1.02119e-08	-1.02883	0.126	0.287	0.00031711	0	Ccl7
Il1a	7.91688e-21	-1.02942	0.282	0.577	2.45843e-16	0	Il1a
Prdx1	1.72018e-17	-1.05815	0.262	0.509	5.34168e-13	0	Prdx1
Lgals1	3.49251e-17	-1.07509	0.241	0.479	1.08453e-12	0	Lgals1
Tmsb10	2.29115e-15	-1.10916	0.248	0.471	7.11471e-11	0	Tmsb10
Mt1	1.80815e-15	-1.16389	0.293	0.52	5.61486e-11	0	Mt1
Apoe	1.63384e-10	-1.19007	0.895	0.944	5.07356e-06	0	Apoe
Lyz2	2.65373e-10	-1.19345	0.779	0.846	8.24061e-06	0	Lyz2
Hp	1.06963e-09	-1.2263	0.112	0.274	3.32151e-05	0	Hp
Vim	6.63633e-17	-1.31073	0.35	0.558	2.06078e-12	0	Vim
Ctss	9.00213e-24	-1.31625	0.276	0.556	2.79543e-19	0	Ctss
Arg1	7.58576e-18	-1.51555	0.051	0.287	2.35561e-13	0	Arg1
Cd74	6.65651e-15	-1.54568	0.32	0.559	2.06705e-10	0	Cd74
Cxcl1	2.00003e-18	-1.54891	0.184	0.445	6.21069e-14	0	Cxcl1
Mmp12	4.76237e-10	-1.56696	0.109	0.278	1.47886e-05	0	Mmp12
Spp1	1.83712e-10	-1.59833	0.571	0.704	5.70482e-06	0	Spp1
Ccl2	2.77697e-11	-1.61415	0.204	0.399	8.62334e-07	0	Ccl2
Hilpda	4.91899e-56	1.37956	0.913	0.648	1.52749e-51	1	Hilpda
Itpr2	1.0694e-27	1.35898	0.516	0.253	3.3208e-23	1	Itpr2
Ccdc126.1	6.3882e-40	1.12034	0.559	0.198	1.98373e-35	1	Ccdc126
1810058I24Rik	1.0274e-19	1.04731	0.634	0.509	3.19039e-15	1	1810058I24Rik
Hbb-bs	0.00936197	1.03057	0.472	0.476	1	1	Hbb-bs
Bnip3l	1.0749e-27	1.01121	0.736	0.593	3.33789e-23	1	Bnip3l
Cstb.1	1.70051e-46	0.976806	0.933	0.829	5.28058e-42	1	Cstb
Nisch.1	1.23225e-11	0.973636	0.437	0.316	3.82652e-07	1	Nisch
Echdc3	7.13656e-30	0.941209	0.484	0.18	2.21611e-25	1	Echdc3
Card19	6.87197e-28	0.926449	0.839	0.778	2.13395e-23	1	Card19
Rab9.1	1.02014e-20	0.907026	0.555	0.342	3.16785e-16	1	Rab9
Inhba	5.18117e-06	0.877248	0.291	0.184	0.160891	1	Inhba
Cited2	1.97347e-09	0.84175	0.61	0.543	6.12822e-05	1	Cited2
Ero1l.1	8.32629e-30	0.840648	0.854	0.673	2.58556e-25	1	Ero1l
Atp6v1c1	3.9041e-21	0.826765	0.579	0.387	1.21234e-16	1	Atp6v1c1
F10.1	1.09644e-25	0.817385	0.626	0.338	3.40478e-21	1	F10
Nceh1	1.36707e-13	0.812483	0.449	0.29	4.24515e-09	1	Nceh1
Gadd45b.1	3.44636e-37	0.807383	0.957	0.851	1.0702e-32	1	Gadd45b
Slc31a2	4.05373e-16	0.806094	0.461	0.264	1.2588e-11	1	Slc31a2
Tgif1	8.8842e-24	0.805727	0.744	0.603	2.75881e-19	1	Tgif1
Naa50	9.82172e-09	0.796277	0.453	0.368	0.000304994	1	Naa50
Id2.1	1.89033e-24	0.795031	0.827	0.676	5.87004e-20	1	Id2
1700017B05Rik	4.18653e-18	0.785846	0.382	0.176	1.30004e-13	1	1700017B05Rik
Bri3.1	1.80189e-35	0.771863	0.886	0.77	5.5954e-31	1	Bri3
Ccl3	9.11704e-34	0.77184	0.972	0.854	2.83111e-29	1	Ccl3
Lrrfip2	4.34703e-11	0.768018	0.539	0.443	1.34988e-06	1	Lrrfip2
Ifrd1.1	4.15154e-32	0.763172	0.906	0.74	1.28918e-27	1	Ifrd1
Tst	4.54086e-14	0.762921	0.28	0.115	1.41007e-09	1	Tst
Tra2a.1	3.27024e-13	0.761591	0.65	0.541	1.01551e-08	1	Tra2a
Eif5.1	7.25432e-31	0.743826	0.839	0.744	2.25269e-26	1	Eif5
Dgkz	2.19812e-08	0.7321	0.374	0.263	0.000682582	1	Dgkz
Lpin2	0.00286507	0.731071	0.299	0.258	1	1	Lpin2
Rragd.1	2.26916e-17	0.728844	0.362	0.151	7.04642e-13	1	Rragd
Ankrd37.1	2.43107e-09	0.72695	0.394	0.264	7.54919e-05	1	Ankrd37
Tmem38b	2.37219e-08	0.725087	0.421	0.315	0.000736638	1	Tmem38b
Zfp36l2.1	2.66616e-22	0.718986	0.724	0.542	8.27923e-18	1	Zfp36l2
Gpr137b	3.3937e-08	0.704984	0.453	0.359	0.00105384	1	Gpr137b
Cd24a.1	6.22572e-18	0.702457	0.768	0.608	1.93327e-13	1	Cd24a
Mif	2.1892e-29	0.689178	0.925	0.798	6.79812e-25	1	Mif
Slc38a1	8.52504e-06	0.68888	0.343	0.25	0.264728	1	Slc38a1
Egr1.1	2.70255e-14	0.688862	0.791	0.711	8.39222e-10	1	Egr1
Zfp292.1	1.84241e-11	0.68731	0.555	0.418	5.72124e-07	1	Zfp292
Zeb2	6.17869e-21	0.681337	0.776	0.647	1.91867e-16	1	Zeb2
P4ha1	1.20908e-07	0.670773	0.488	0.418	0.00375456	1	P4ha1
Xist.1	0.00470066	0.668173	0.492	0.489	1	1	Xist
Ankrd12.1	1.09113e-06	0.665103	0.417	0.325	0.0338829	1	Ankrd12
Vegfa	3.97728e-06	0.661215	0.48	0.42	0.123506	1	Vegfa
A930007I19Rik	2.7822e-11	0.653232	0.354	0.191	8.63956e-07	1	A930007I19Rik
E230032D23Rik.1	5.52656e-12	0.650534	0.528	0.342	1.71616e-07	1	E230032D23Rik
Fnip2.1	1.43123e-12	0.642992	0.528	0.382	4.4444e-08	1	Fnip2
Klf6	6.5577e-15	0.642492	0.772	0.726	2.03636e-10	1	Klf6
Pnrc1.1	1.51952e-34	0.642243	0.965	0.926	4.71856e-30	1	Pnrc1
Tpi1	2.95845e-23	0.641867	0.886	0.728	9.18687e-19	1	Tpi1
Arid5b.1	1.75006e-07	0.638529	0.508	0.435	0.00543445	1	Arid5b
Rnh1	8.45456e-11	0.63352	0.602	0.491	2.6254e-06	1	Rnh1
Atf7ip	3.23189e-07	0.629674	0.295	0.184	0.010036	1	Atf7ip
Amdhd2	7.84218e-08	0.629145	0.402	0.297	0.00243523	1	Amdhd2
Efhd2.1	5.298e-15	0.626452	0.72	0.666	1.64519e-10	1	Efhd2
Derl1	5.05226e-08	0.62468	0.476	0.402	0.00156888	1	Derl1
Sqstm1	7.56343e-05	0.620498	0.484	0.465	1	1	Sqstm1
Cd274.1	5.17253e-17	0.616857	0.728	0.582	1.60623e-12	1	Cd274
Dock10.1	0.000955079	0.61308	0.303	0.25	1	1	Dock10
Rps27	1.97209e-19	0.604013	0.894	0.876	6.12393e-15	1	Rps27
Syne1	1.2376e-09	0.602387	0.343	0.198	3.84312e-05	1	Syne1
Tmem189.1	2.94992e-15	0.601762	0.705	0.617	9.16037e-11	1	Tmem189
Ier3.1	1.43685e-14	0.601245	0.913	0.939	4.46185e-10	1	Ier3
Mreg.1	1.6988e-14	0.597481	0.323	0.138	5.27529e-10	1	Mreg
Atp6v1a.1	2.64566e-09	0.594915	0.602	0.526	8.21556e-05	1	Atp6v1a
Igf2r	3.01052e-06	0.588286	0.268	0.166	0.0934857	1	Igf2r
Fam50a	0.000159875	0.58685	0.37	0.325	1	1	Fam50a
Ciart.1	1.22372e-11	0.586061	0.283	0.121	3.80003e-07	1	Ciart
Tiparp.1	2.19347e-07	0.585416	0.563	0.509	0.00681137	1	Tiparp
Fos.1	9.83334e-07	0.582686	0.705	0.708	0.0305355	1	Fos
Irak2.1	3.56043e-08	0.578539	0.531	0.455	0.00110562	1	Irak2
Bnip3	4.39636e-06	0.569515	0.567	0.527	0.13652	1	Bnip3
Rsrp1.1	2.20862e-05	0.569398	0.512	0.467	0.685842	1	Rsrp1
Plin2.1	3.40294e-13	0.567554	0.768	0.687	1.05671e-08	1	Plin2
Rest	0.00709862	0.565698	0.283	0.25	1	1	Rest
Gm17056	3.09706e-06	0.564258	0.335	0.222	0.096173	1	Gm17056
Hnrnpc.1	3.44711e-11	0.559878	0.634	0.582	1.07043e-06	1	Hnrnpc
Gna13.1	1.79805e-06	0.55351	0.567	0.553	0.055835	1	Gna13
Ldha.1	1.57897e-20	0.550452	0.909	0.808	4.90319e-16	1	Ldha
Ctnnb1	0.00920208	0.548257	0.472	0.491	1	1	Ctnnb1
Fau	4.19059e-24	0.547681	0.988	0.988	1.3013e-19	1	Fau
Alkbh5	0.00147542	0.546243	0.402	0.377	1	1	Alkbh5
Hk2.1	1.8545e-05	0.545106	0.587	0.579	0.575879	1	Hk2
Rybp	4.65405e-06	0.536076	0.343	0.24	0.144522	1	Rybp
Msra	0.00151649	0.535493	0.287	0.229	1	1	Msra
Slc38a2	0.000162636	0.530826	0.476	0.449	1	1	Slc38a2
Soat1.1	0.000129141	0.519698	0.465	0.439	1	1	Soat1
Ralgds	0.00288152	0.513976	0.323	0.282	1	1	Ralgds
Atf4	0.00151438	0.511748	0.457	0.452	1	1	Atf4
Bax	0.000114201	0.51141	0.469	0.453	1	1	Bax
Rbm25	0.000807763	0.509372	0.417	0.411	1	1	Rbm25
Ostf1	1.92555e-08	0.506299	0.78	0.813	0.000597942	1	Ostf1
Dnajb9.1	4.32529e-06	0.506002	0.469	0.38	0.134313	1	Dnajb9
Tnfrsf23.1	1.59733e-07	0.504696	0.539	0.404	0.0049602	1	Tnfrsf23
Usf2	0.00103052	0.496186	0.425	0.415	1	1	Usf2
Clk4	0.000552253	0.493544	0.327	0.267	1	1	Clk4
Dedd2.1	2.07553e-11	0.492033	0.528	0.337	6.44516e-07	1	Dedd2
Gla.1	5.73343e-14	0.491659	0.705	0.587	1.7804e-09	1	Gla
Gde1	0.00391222	0.483676	0.433	0.433	1	1	Gde1
Ftl1.1	6.83234e-30	0.480961	1	0.999	2.12165e-25	1	Ftl1
Ppp1r15a.1	1.11352e-16	0.479714	0.843	0.771	3.45781e-12	1	Ppp1r15a
Eif1.1	2.15672e-22	0.477072	0.976	0.984	6.69727e-18	1	Eif1
Nfkbia	2.38277e-14	0.476227	0.976	0.952	7.39922e-10	1	Nfkbia
Il1rn	5.96915e-15	0.472743	0.882	0.844	1.8536e-10	1	Il1rn
Plpbp.1	0.00382494	0.468718	0.272	0.217	1	1	Plpbp
Osbpl8	0.00086532	0.466587	0.421	0.394	1	1	Osbpl8
Rhov.1	4.72852e-08	0.465525	0.48	0.334	0.00146835	1	Rhov
Nudt4.1	1.76183e-06	0.458188	0.587	0.52	0.0547101	1	Nudt4
Ap3s1	0.000968725	0.457927	0.457	0.447	1	1	Ap3s1
Bsg	4.58103e-09	0.457321	0.736	0.666	0.000142255	1	Bsg
Eea1.1	0.00093926	0.457193	0.48	0.477	1	1	Eea1
Kdm3a	3.27507e-05	0.45664	0.335	0.245	1	1	Kdm3a
Rpl10.1	4.05344e-14	0.455827	0.913	0.827	1.25872e-09	1	Rpl10
Akap13.1	0.000360848	0.453719	0.193	0.354	1	1	Akap13
Npepps.1	1.0142e-05	0.452854	0.555	0.526	0.314941	1	Npepps
Sin3b	0.000170597	0.451197	0.524	0.526	1	1	Sin3b
Cxcl2	9.09461e-21	0.447101	1	0.988	2.82415e-16	1	Cxcl2
Wsb1.1	0.000535232	0.438676	0.512	0.502	1	1	Wsb1
Ccnl1.1	7.86889e-10	0.437341	0.799	0.785	2.44352e-05	1	Ccnl1
Tgoln1.1	1.20812e-06	0.436621	0.646	0.649	0.0375158	1	Tgoln1
Hnrnpu	0.00660344	0.43157	0.441	0.45	1	1	Hnrnpu
Sgms2	0.000594136	0.42732	0.409	0.327	1	1	Sgms2
Polr2f	0.005444	0.424217	0.154	0.271	1	1	Polr2f
Gadd45a	0.00386719	0.422754	0.52	0.502	1	1	Gadd45a
Pfkl.1	0.00129486	0.412475	0.496	0.498	1	1	Pfkl
Tomm20	0.00683191	0.404048	0.433	0.438	1	1	Tomm20
Ubc.1	1.67862e-10	0.399821	0.937	0.934	5.21261e-06	1	Ubc
Plgrkt	0.000166535	0.39613	0.492	0.463	1	1	Plgrkt
Tbc1d15.1	0.00356454	0.393391	0.417	0.384	1	1	Tbc1d15
Hsp90aa1.1	0.00162958	0.393104	0.665	0.695	1	1	Hsp90aa1
Klhl24	0.0098364	0.388813	0.291	0.248	1	1	Klhl24
Hcar2.1	8.49408e-14	0.388187	0.917	0.763	2.63767e-09	1	Hcar2
AA467197	0.00653871	0.37656	0.492	0.456	1	1	AA467197
Jun.1	2.05372e-07	0.373734	0.724	0.66	0.00637742	1	Jun
Ubb.1	7.54568e-09	0.373575	0.909	0.899	0.000234316	1	Ubb
Gabarap.1	4.18391e-12	0.371556	0.882	0.947	1.29923e-07	1	Gabarap
Ninj1.1	1.35099e-10	0.370808	0.839	0.857	4.19523e-06	1	Ninj1
Tnfaip3.1	0.00027448	0.363286	0.63	0.641	1	1	Tnfaip3
Hspa5.1	8.48956e-07	0.362127	0.858	0.862	0.0263626	1	Hspa5
Oser1	2.41843e-05	0.35647	0.63	0.613	0.750995	1	Oser1
Ccl8	0.00371129	0.347431	0.638	0.671	1	1	Ccl8
Map1lc3b.1	2.4662e-07	0.340022	0.787	0.802	0.00765828	1	Map1lc3b
Ccl4	0.000899133	0.335096	0.673	0.664	1	1	Ccl4
Prdx6.1	0.00523093	0.33082	0.646	0.694	1	1	Prdx6
Atp6v0b	0.0035616	0.31825	0.591	0.623	1	1	Atp6v0b
Pgam1	1.49842e-09	0.313868	0.87	0.812	4.65304e-05	1	Pgam1
Dusp1	0.000146937	0.312303	0.815	0.858	1	1	Dusp1
Basp1.1	9.75619e-10	0.312069	0.906	0.899	3.02959e-05	1	Basp1
Suco.1	0.00177891	0.310895	0.508	0.463	1	1	Suco
Lamp1	0.000121616	0.308885	0.701	0.615	1	1	Lamp1
Cd63.1	0.00407218	0.304759	0.657	0.65	1	1	Cd63
Neat1.1	1.08166e-06	0.301681	0.866	0.874	0.0335886	1	Neat1
Aldoa	1.51078e-05	0.291917	0.886	0.88	0.469144	1	Aldoa
Ier5.1	0.000378897	0.28778	0.736	0.777	1	1	Ier5
Atp6v0e	0.00339358	0.285759	0.606	0.649	1	1	Atp6v0e
Mirt1	0.000253097	0.285173	0.409	0.3	1	1	Mirt1
Calm2	0.00057081	0.278663	0.701	0.725	1	1	Calm2
Pgp	0.0094863	0.269291	0.157	0.267	1	1	Pgp
Llph.1	0.0069199	0.257693	0.157	0.277	1	1	Llph
Eno1	1.60733e-05	0.251281	0.819	0.802	0.499124	1	Eno1
Pkm.1	0.000385794	0.251097	0.886	0.872	1	1	Pkm
Creg1.1	0.00124613	0.250646	0.244	0.4	1	1	Creg1
Sfr1	3.88065e-13	-0.250175	0.063	0.298	1.20506e-08	1	Sfr1
Csrnp1.1	1.89501e-05	-0.250206	0.52	0.74	0.588456	1	Csrnp1
Lrrfip1	3.87979e-13	-0.251079	0.138	0.422	1.20479e-08	1	Lrrfip1
Cox5a.1	1.30749e-05	-0.251141	0.283	0.463	0.406016	1	Cox5a
Rab5c.1	2.70931e-10	-0.251595	0.15	0.396	8.41322e-06	1	Rab5c
Ndufc1.1	6.98502e-12	-0.251897	0.059	0.274	2.16906e-07	1	Ndufc1
Nap1l1	2.50625e-11	-0.252283	0.071	0.284	7.78266e-07	1	Nap1l1
Rab8a	1.09588e-13	-0.253215	0.051	0.283	3.40302e-09	1	Rab8a
Birc3.1	3.90193e-07	-0.254624	0.142	0.319	0.0121167	1	Birc3
Rps6.1	0.00215309	-0.254704	0.472	0.561	1	1	Rps6
Atg3	2.3734e-12	-0.255109	0.098	0.342	7.37011e-08	1	Atg3
Mrpl52.1	2.58953e-12	-0.255405	0.079	0.316	8.04126e-08	1	Mrpl52
Cyfip1.1	1.06661e-13	-0.256019	0.043	0.27	3.31214e-09	1	Cyfip1
Rps16.1	2.3055e-05	-0.256149	0.768	0.86	0.715928	1	Rps16
Taldo1.1	2.37787e-09	-0.256235	0.307	0.579	7.38399e-05	1	Taldo1
Sumo2.1	3.19611e-09	-0.256255	0.154	0.381	9.92487e-05	1	Sumo2
Psma5.1	7.73192e-14	-0.256682	0.043	0.272	2.40099e-09	1	Psma5
Cd37	3.39368e-10	-0.258232	0.063	0.251	1.05384e-05	1	Cd37
Scp2.1	1.6701e-13	-0.25954	0.055	0.29	5.18616e-09	1	Scp2
Tmem14c.1	1.93689e-09	-0.260573	0.134	0.358	6.01463e-05	1	Tmem14c
Atp5j2.1	3.8954e-10	-0.260845	0.169	0.406	1.20964e-05	1	Atp5j2
Atp5a1.1	2.4907e-09	-0.261304	0.146	0.37	7.73437e-05	1	Atp5a1
Nono.1	4.07022e-14	-0.261471	0.035	0.26	1.26393e-09	1	Nono
Arpc5.1	7.25116e-10	-0.261685	0.307	0.589	2.2517e-05	1	Arpc5
Cmip	2.28112e-10	-0.262133	0.094	0.303	7.08356e-06	1	Cmip
Pgd.1	9.09522e-13	-0.262273	0.094	0.344	2.82434e-08	1	Pgd
Lcp2	1.1867e-09	-0.262643	0.079	0.271	3.68506e-05	1	Lcp2
Cndp2.1	1.17226e-11	-0.262691	0.071	0.288	3.64022e-07	1	Cndp2
Clint1	1.88614e-11	-0.263342	0.075	0.29	5.85704e-07	1	Clint1
Dusp16.1	1.57544e-08	-0.263569	0.15	0.349	0.000489222	1	Dusp16
Cdc42	4.95192e-09	-0.26474	0.516	0.763	0.000153772	1	Cdc42
Pdcd5	1.85305e-14	-0.2666	0.051	0.295	5.75429e-10	1	Pdcd5
Atp5k	1.03027e-12	-0.266964	0.075	0.313	3.1993e-08	1	Atp5k
Atox1.1	9.18443e-10	-0.267078	0.22	0.471	2.85204e-05	1	Atox1
Tnfrsf1a	6.92006e-11	-0.267487	0.083	0.295	2.14888e-06	1	Tnfrsf1a
Cox7a2.1	4.75363e-08	-0.267665	0.209	0.416	0.00147615	1	Cox7a2
Rpl27a.1	0.00179945	-0.267868	0.756	0.807	1	1	Rpl27a
Ptpn18	2.24699e-10	-0.26821	0.114	0.337	6.97759e-06	1	Ptpn18
Pold4	2.94014e-13	-0.268425	0.051	0.278	9.13e-09	1	Pold4
Ndufa4	1.32229e-10	-0.269996	0.122	0.353	4.1061e-06	1	Ndufa4
Ndufa2.1	5.43128e-09	-0.27154	0.193	0.432	0.000168658	1	Ndufa2
Park7.1	5.85202e-11	-0.27194	0.075	0.283	1.81723e-06	1	Park7
Hsbp1	5.063e-12	-0.272121	0.083	0.316	1.57221e-07	1	Hsbp1
Rab8b	4.43864e-08	-0.272199	0.244	0.477	0.00137833	1	Rab8b
Med21	3.27163e-11	-0.273073	0.098	0.326	1.01594e-06	1	Med21
Rpl29.1	5.94598e-12	-0.273558	0.067	0.287	1.84641e-07	1	Rpl29
Top1.1	2.98327e-12	-0.274895	0.217	0.517	9.26395e-08	1	Top1
Myl12a.1	1.31877e-09	-0.275181	0.224	0.479	4.09518e-05	1	Myl12a
Pten	2.70012e-12	-0.275379	0.079	0.311	8.38468e-08	1	Pten
Rpl41.1	0.000797739	-0.275684	0.736	0.82	1	1	Rpl41
Tcn2	1.63723e-12	-0.276108	0.047	0.26	5.0841e-08	1	Tcn2
Lamtor4.1	2.97586e-12	-0.277403	0.067	0.291	9.24094e-08	1	Lamtor4
Pgls.1	1.96911e-13	-0.277632	0.059	0.296	6.11468e-09	1	Pgls
Trir	1.93439e-11	-0.277638	0.094	0.323	6.00685e-07	1	Trir
Coq10b	4.6212e-11	-0.278095	0.13	0.373	1.43502e-06	1	Coq10b
Lrrc25	3.24985e-12	-0.27867	0.067	0.289	1.00918e-07	1	Lrrc25
Ndufb8.1	2.92071e-10	-0.278928	0.118	0.344	9.06969e-06	1	Ndufb8
Rpl23a.1	0.000142989	-0.279647	0.496	0.617	1	1	Rpl23a
Eef1b2.1	3.67885e-06	-0.279693	0.374	0.536	0.114239	1	Eef1b2
Eef1g.1	5.62512e-09	-0.280081	0.13	0.332	0.000174677	1	Eef1g
Rab7.1	0.000222896	-0.280442	0.579	0.787	1	1	Rab7
Rpl12.1	0.000935018	-0.282334	0.543	0.615	1	1	Rpl12
Rpl27.1	2.94719e-10	-0.282405	0.142	0.378	9.15191e-06	1	Rpl27
Csf2ra	5.55813e-12	-0.28285	0.157	0.423	1.72597e-07	1	Csf2ra
Ctsa.1	4.84974e-06	-0.283145	0.224	0.384	0.150599	1	Ctsa
Ndufb11	9.86537e-13	-0.283167	0.083	0.324	3.06349e-08	1	Ndufb11
Ndufa8	3.7264e-15	-0.283224	0.047	0.296	1.15716e-10	1	Ndufa8
N4bp1.1	1.62705e-10	-0.283442	0.138	0.374	5.05247e-06	1	N4bp1
Atp5h.1	4.00549e-09	-0.283515	0.177	0.407	0.000124382	1	Atp5h
Ubl5.1	5.14389e-09	-0.283525	0.232	0.48	0.000159733	1	Ubl5
2020-09-07	1.33227e-10	-0.285266	0.154	0.402	4.13711e-06	1	2020-09-07
Cpd.1	3.13646e-14	-0.285616	0.047	0.283	9.73963e-10	1	Cpd
Hspa8	4.80097e-08	-0.285802	0.539	0.696	0.00149084	1	Hspa8
Tbca.1	4.15029e-13	-0.285986	0.063	0.297	1.28879e-08	1	Tbca
Sh3bgrl3.1	2.18143e-09	-0.286587	0.299	0.551	6.77399e-05	1	Sh3bgrl3
Cox5b.1	5.81948e-10	-0.286882	0.189	0.434	1.80712e-05	1	Cox5b
Emp1.1	4.01077e-09	-0.287963	0.11	0.309	0.000124546	1	Emp1
Cast	1.75744e-11	-0.290572	0.063	0.271	5.45739e-07	1	Cast
Ube2m.1	1.85021e-13	-0.291949	0.083	0.331	5.74545e-09	1	Ube2m
Pgs1	7.21677e-14	-0.293215	0.047	0.278	2.24102e-09	1	Pgs1
Mbd2.1	6.65669e-14	-0.295667	0.122	0.399	2.0671e-09	1	Mbd2
Smdt1.1	2.60272e-12	-0.295774	0.087	0.321	8.08224e-08	1	Smdt1
Fkbp8	7.8241e-12	-0.29611	0.114	0.36	2.42962e-07	1	Fkbp8
Abca1.1	5.80648e-15	-0.296441	0.047	0.292	1.80309e-10	1	Abca1
Psmb2.1	1.91511e-11	-0.296446	0.087	0.312	5.947e-07	1	Psmb2
Ppt1	1.03001e-13	-0.297007	0.079	0.328	3.1985e-09	1	Ppt1
Wnk1	8.12524e-06	-0.297088	0.268	0.472	0.252313	1	Wnk1
2010107E04Rik.1	6.26239e-12	-0.298617	0.079	0.309	1.94466e-07	1	2010107E04Rik
Capns1.1	8.47709e-12	-0.299322	0.087	0.32	2.63239e-07	1	Capns1
Tsc22d4.1	7.91405e-13	-0.300418	0.083	0.326	2.45755e-08	1	Tsc22d4
Swi5.1	5.98921e-16	-0.300702	0.043	0.301	1.85983e-11	1	Swi5
Rps27a.1	2.24436e-05	-0.300914	0.78	0.845	0.696943	1	Rps27a
Tapbp.1	3.48885e-13	-0.301324	0.094	0.35	1.08339e-08	1	Tapbp
Gm2a.1	2.1951e-10	-0.302016	0.185	0.435	6.81644e-06	1	Gm2a
Rpl35.1	0.000154665	-0.302096	0.37	0.494	1	1	Rpl35
Dnm2	6.4416e-10	-0.302239	0.071	0.26	2.00031e-05	1	Dnm2
Cox6a1.1	1.50279e-12	-0.302422	0.102	0.352	4.66661e-08	1	Cox6a1
Rps11.1	0.0085312	-0.303113	0.642	0.675	1	1	Rps11
Nfil3	7.06465e-06	-0.303676	0.343	0.547	0.219379	1	Nfil3
Sp100	2.78569e-10	-0.30423	0.079	0.278	8.65039e-06	1	Sp100
Gnas.1	1.98998e-09	-0.305112	0.185	0.423	6.1795e-05	1	Gnas
Grk2	1.35841e-11	-0.305771	0.055	0.259	4.21826e-07	1	Grk2
Prkar1a	1.03176e-12	-0.306324	0.138	0.415	3.20391e-08	1	Prkar1a
Ppp1r14b.1	1.77947e-11	-0.306401	0.059	0.265	5.52578e-07	1	Ppp1r14b
Pitpna.1	1.47837e-11	-0.306584	0.161	0.429	4.59077e-07	1	Pitpna
Crlf2.1	1.24281e-13	-0.307392	0.071	0.316	3.8593e-09	1	Crlf2
Pla2g7.1	7.83632e-08	-0.307499	0.28	0.502	0.00243341	1	Pla2g7
Rpl36.1	0.00078232	-0.308071	0.543	0.615	1	1	Rpl36
Cox7c.1	3.23563e-09	-0.30849	0.185	0.404	0.000100476	1	Cox7c
Gsk3b.1	8.47804e-14	-0.309959	0.059	0.297	2.63269e-09	1	Gsk3b
Txndc17.1	5.46145e-14	-0.310575	0.075	0.33	1.69594e-09	1	Txndc17
Arpc4	1.09829e-12	-0.31067	0.118	0.38	3.41052e-08	1	Arpc4
Fcgr2b.1	7.98997e-08	-0.311379	0.252	0.451	0.00248113	1	Fcgr2b
Ptma.1	7.05883e-05	-0.31177	0.61	0.696	1	1	Ptma
Sbno2	1.11742e-09	-0.313615	0.091	0.288	3.46991e-05	1	Sbno2
Eif3h.1	1.82022e-12	-0.31449	0.094	0.341	5.65234e-08	1	Eif3h
Hint1.1	1.12835e-06	-0.316331	0.232	0.416	0.0350388	1	Hint1
Ehd4.1	3.43199e-13	-0.316885	0.051	0.277	1.06574e-08	1	Ehd4
Tmem59.1	2.9955e-11	-0.317068	0.126	0.37	9.30191e-07	1	Tmem59
Dmxl2	1.23696e-08	-0.317352	0.15	0.355	0.000384113	1	Dmxl2
Il13ra1	1.95084e-10	-0.317531	0.11	0.33	6.05794e-06	1	Il13ra1
Fis1	1.85732e-12	-0.31791	0.106	0.357	5.76754e-08	1	Fis1
Plp2	2.21051e-12	-0.318549	0.047	0.258	6.86431e-08	1	Plp2
Rbx1.1	2.83761e-11	-0.318679	0.15	0.396	8.81163e-07	1	Rbx1
Lamtor2.1	3.97815e-13	-0.319981	0.075	0.315	1.23534e-08	1	Lamtor2
Calr.1	4.4563e-05	-0.320193	0.394	0.538	1	1	Calr
Cd33	2.43965e-08	-0.320732	0.142	0.337	0.000757584	1	Cd33
Dynll1.1	9.73839e-08	-0.321453	0.24	0.441	0.00302406	1	Dynll1
Vcp	9.25325e-14	-0.322184	0.043	0.269	2.87341e-09	1	Vcp
Mtpn.1	4.66714e-14	-0.322703	0.087	0.349	1.44929e-09	1	Mtpn
Lrp1.1	1.50324e-12	-0.325766	0.043	0.252	4.66802e-08	1	Lrp1
Ndel1.1	6.72637e-13	-0.327025	0.213	0.515	2.08874e-08	1	Ndel1
Rpl26.1	0.000948524	-0.327106	0.661	0.708	1	1	Rpl26
Tbcb	2.26067e-13	-0.327345	0.043	0.265	7.02006e-09	1	Tbcb
Bcl2a1b.1	1.70528e-06	-0.328727	0.559	0.737	0.0529541	1	Bcl2a1b
Gsr.1	2.0688e-09	-0.329203	0.228	0.477	6.42425e-05	1	Gsr
Arhgdib.1	9.74492e-12	-0.329313	0.165	0.424	3.02609e-07	1	Arhgdib
Klf7.1	2.68919e-12	-0.329346	0.047	0.256	8.35075e-08	1	Klf7
Plk3	2.59096e-10	-0.330651	0.22	0.48	8.04571e-06	1	Plk3
Nckap1l	3.34586e-14	-0.331891	0.055	0.294	1.03899e-09	1	Nckap1l
Psap.1	0.00589075	-0.332347	0.634	0.686	1	1	Psap
Eif3i.1	1.23252e-14	-0.333268	0.039	0.274	3.82734e-10	1	Eif3i
Slc15a3	1.72907e-09	-0.334308	0.331	0.614	5.36928e-05	1	Slc15a3
Atp5g2.1	2.3402e-10	-0.334385	0.15	0.381	7.26703e-06	1	Atp5g2
Eif3e.1	7.69934e-15	-0.33519	0.031	0.26	2.39088e-10	1	Eif3e
Ndufc2.1	1.74876e-15	-0.335212	0.035	0.275	5.43044e-11	1	Ndufc2
Cmtm7.1	5.08247e-15	-0.335811	0.055	0.306	1.57826e-10	1	Cmtm7
Atp5l	5.03411e-10	-0.338071	0.291	0.551	1.56324e-05	1	Atp5l
Rplp0.1	0.000712138	-0.338486	0.555	0.652	1	1	Rplp0
Unc93b1.1	2.37871e-12	-0.338662	0.11	0.36	7.38661e-08	1	Unc93b1
Rhog	1.01037e-11	-0.339698	0.181	0.449	3.13751e-07	1	Rhog
Adgre5	9.31306e-07	-0.342186	0.154	0.319	0.0289198	1	Adgre5
Slc9a3r1	4.44371e-09	-0.34243	0.197	0.424	0.000137991	1	Slc9a3r1
Sgk1.1	2.67659e-11	-0.34255	0.165	0.404	8.3116e-07	1	Sgk1
Syk	1.67243e-11	-0.34307	0.232	0.523	5.1934e-07	1	Syk
Irf8.1	4.3084e-15	-0.343273	0.024	0.251	1.33789e-10	1	Irf8
Hebp1	8.59773e-14	-0.34393	0.035	0.255	2.66985e-09	1	Hebp1
Laptm5.1	3.11688e-11	-0.344515	0.323	0.617	9.67884e-07	1	Laptm5
Grina.1	1.98334e-07	-0.345124	0.591	0.823	0.00615885	1	Grina
Cd44.1	2.39324e-07	-0.34574	0.512	0.751	0.00743174	1	Cd44
Ndufs5.1	7.51316e-16	-0.346851	0.043	0.298	2.33306e-11	1	Ndufs5
Skap2.1	1.05067e-13	-0.347643	0.142	0.431	3.26263e-09	1	Skap2
Hspe1.1	7.15235e-11	-0.347785	0.118	0.346	2.22102e-06	1	Hspe1
Itgb2.1	9.12459e-14	-0.348153	0.091	0.348	2.83346e-09	1	Itgb2
Lmna	1.14944e-11	-0.348562	0.091	0.322	3.56936e-07	1	Lmna
Ndufab1.1	5.51702e-16	-0.34886	0.043	0.296	1.7132e-11	1	Ndufab1
Rps10.1	1.184e-05	-0.353127	0.697	0.805	0.367669	1	Rps10
Arid5a	2.39754e-10	-0.354744	0.063	0.253	7.44509e-06	1	Arid5a
Wdr1	1.7725e-16	-0.355737	0.035	0.291	5.50415e-12	1	Wdr1
Dad1	3.33172e-12	-0.356148	0.106	0.355	1.0346e-07	1	Dad1
Tor1aip1	4.90876e-15	-0.358281	0.083	0.351	1.52432e-10	1	Tor1aip1
Cox7a2l	2.54918e-14	-0.359899	0.102	0.37	7.91597e-10	1	Cox7a2l
Lgmn.1	7.11856e-05	-0.360738	0.35	0.495	1	1	Lgmn
Clec4n.1	2.96449e-05	-0.360918	0.417	0.586	0.920563	1	Clec4n
mt-Cytb.1	3.26498e-05	-0.361645	0.63	0.756	1	1	mt-Cytb
Tnfaip8	7.8669e-14	-0.362679	0.035	0.256	2.44291e-09	1	Tnfaip8
Npm1.1	1.80017e-08	-0.362783	0.268	0.468	0.000559008	1	Npm1
Ybx1.1	1.90969e-06	-0.364189	0.299	0.461	0.0593015	1	Ybx1
Mpeg1.1	2.87527e-08	-0.36527	0.213	0.42	0.000892857	1	Mpeg1
H2afy.1	1.42748e-16	-0.365962	0.031	0.285	4.43276e-12	1	H2afy
Rpl28.1	0.000515244	-0.36627	0.654	0.705	1	1	Rpl28
Cox6b1.1	7.5202e-11	-0.368227	0.224	0.483	2.33525e-06	1	Cox6b1
Rrbp1.1	4.41434e-09	-0.368471	0.22	0.441	0.000137079	1	Rrbp1
Psma4.1	9.71324e-15	-0.368504	0.051	0.295	3.01625e-10	1	Psma4
Rps2.1	0.000197209	-0.368597	0.539	0.618	1	1	Rps2
Aes.1	4.49573e-15	-0.369787	0.059	0.315	1.39606e-10	1	Aes
Sdc3.1	1.57245e-15	-0.370451	0.024	0.255	4.88293e-11	1	Sdc3
Tes	9.9941e-11	-0.371117	0.228	0.491	3.10347e-06	1	Tes
Tmed5	1.49927e-13	-0.372804	0.177	0.475	4.65569e-09	1	Tmed5
Il10ra	7.15126e-11	-0.372866	0.071	0.271	2.22068e-06	1	Il10ra
Rps5.1	0.00720807	-0.373216	0.571	0.615	1	1	Rps5
mt-Nd5.1	6.80718e-06	-0.374628	0.22	0.394	0.211383	1	mt-Nd5
Rtp4	1.57538e-08	-0.375412	0.189	0.401	0.000489201	1	Rtp4
Rpl39.1	8.21704e-06	-0.375745	0.594	0.71	0.255164	1	Rpl39
Mpc1.1	8.01602e-16	-0.376195	0.031	0.274	2.48922e-11	1	Mpc1
App.1	6.85313e-12	-0.377005	0.161	0.428	2.1281e-07	1	App
mt-Atp6.1	4.25712e-06	-0.377323	0.854	0.918	0.132196	1	mt-Atp6
Akr1a1.1	7.15697e-08	-0.378145	0.201	0.393	0.00222245	1	Akr1a1
Rplp1.1	2.05002e-05	-0.378472	0.76	0.823	0.636593	1	Rplp1
Hsp90ab1.1	1.67219e-07	-0.378834	0.378	0.554	0.00519264	1	Hsp90ab1
Cd81.1	8.39089e-11	-0.378902	0.083	0.292	2.60562e-06	1	Cd81
Rbms1	5.18654e-16	-0.379278	0.157	0.477	1.61058e-11	1	Rbms1
Srgn.1	7.45197e-10	-0.379609	0.933	0.987	2.31406e-05	1	Srgn
Ywhaz	2.4858e-12	-0.380337	0.161	0.438	7.71915e-08	1	Ywhaz
Glrx	3.52083e-12	-0.380715	0.236	0.534	1.09332e-07	1	Glrx
Dynlrb1	6.1739e-17	-0.383066	0.035	0.294	1.91718e-12	1	Dynlrb1
Calm1.1	6.66056e-12	-0.383408	0.563	0.763	2.0683e-07	1	Calm1
Sh3bgrl.1	1.8554e-16	-0.385267	0.035	0.286	5.76158e-12	1	Sh3bgrl
Carhsp1	1.00796e-11	-0.38696	0.075	0.288	3.13001e-07	1	Carhsp1
Rps15.1	2.37861e-06	-0.387843	0.465	0.599	0.073863	1	Rps15
Zcchc6	1.19658e-11	-0.388265	0.22	0.493	3.71574e-07	1	Zcchc6
Npl	3.14792e-14	-0.391312	0.031	0.251	9.77523e-10	1	Npl
Rhoh	1.26487e-12	-0.391522	0.157	0.423	3.9278e-08	1	Rhoh
Ndufs4	1.28062e-17	-0.392726	0.016	0.267	3.9767e-13	1	Ndufs4
Pde4b.1	6.88805e-11	-0.393125	0.224	0.488	2.13895e-06	1	Pde4b
Atp5c1.1	2.77621e-11	-0.394578	0.118	0.355	8.62098e-07	1	Atp5c1
Fuca1.1	3.97921e-14	-0.394963	0.055	0.295	1.23566e-09	1	Fuca1
Mrps24	8.04006e-17	-0.39516	0.024	0.27	2.49668e-12	1	Mrps24
Trf.1	6.56095e-10	-0.395311	0.091	0.287	2.03737e-05	1	Trf
Marcks	3.53126e-09	-0.396179	0.39	0.661	0.000109656	1	Marcks
Ahnak.1	3.42702e-10	-0.39686	0.094	0.299	1.06419e-05	1	Ahnak
Rps7.1	8.12726e-05	-0.399201	0.563	0.637	1	1	Rps7
Cd300lf.1	3.93334e-11	-0.401406	0.362	0.651	1.22142e-06	1	Cd300lf
Cyth4	1.11502e-15	-0.402886	0.075	0.346	3.46247e-11	1	Cyth4
Vps29.1	3.3216e-15	-0.406424	0.063	0.323	1.03146e-10	1	Vps29
Ucp2.1	3.19275e-10	-0.406637	0.205	0.44	9.91445e-06	1	Ucp2
Sirpb1c	5.27532e-12	-0.409478	0.051	0.253	1.63815e-07	1	Sirpb1c
Adam8	4.46193e-14	-0.409796	0.181	0.472	1.38556e-09	1	Adam8
Gcnt2	1.16716e-09	-0.412013	0.161	0.378	3.62439e-05	1	Gcnt2
Mcemp1	3.22011e-10	-0.41222	0.083	0.28	9.99939e-06	1	Mcemp1
Atp5g1.1	2.04973e-12	-0.414329	0.098	0.332	6.36504e-08	1	Atp5g1
Emb	1.23245e-14	-0.417732	0.063	0.316	3.82712e-10	1	Emb
Tma7.1	1.4502e-13	-0.418298	0.102	0.356	4.50329e-09	1	Tma7
Sppl2a	5.42396e-17	-0.419598	0.043	0.309	1.6843e-12	1	Sppl2a
Cxcl1.1	7.4661e-06	-0.424237	0.264	0.421	0.231845	1	Cxcl1
H2-K1.1	2.63925e-14	-0.424353	0.744	0.888	8.19565e-10	1	H2-K1
Sub1	5.68228e-13	-0.424461	0.228	0.523	1.76452e-08	1	Sub1
Rpl5.1	6.72863e-07	-0.424753	0.39	0.534	0.0208944	1	Rpl5
Msn	1.02204e-13	-0.424888	0.37	0.692	3.17374e-09	1	Msn
Slc16a3.1	5.27901e-10	-0.425158	0.378	0.645	1.63929e-05	1	Slc16a3
Ppp1r18	2.55766e-16	-0.426343	0.043	0.297	7.94231e-12	1	Ppp1r18
Vps28.1	6.68009e-19	-0.431525	0.035	0.32	2.07437e-14	1	Vps28
Rpl4.1	7.55709e-09	-0.431708	0.185	0.382	0.00023467	1	Rpl4
mt-Nd4.1	4.25256e-06	-0.432029	0.535	0.685	0.132055	1	mt-Nd4
Atpif1.1	1.45391e-12	-0.433447	0.118	0.364	4.51483e-08	1	Atpif1
Itgam	1.30309e-14	-0.433527	0.165	0.456	4.04648e-10	1	Itgam
Il4ra	4.29301e-14	-0.437045	0.11	0.376	1.33311e-09	1	Il4ra
Ppib.1	6.25002e-11	-0.437829	0.157	0.383	1.94082e-06	1	Ppib
Pycard.1	3.04236e-17	-0.43903	0.043	0.312	9.44743e-13	1	Pycard
Nr4a1.1	8.38499e-10	-0.440237	0.161	0.392	2.60379e-05	1	Nr4a1
Rps15a.1	0.000427472	-0.441887	0.551	0.624	1	1	Rps15a
Anxa4.1	2.01842e-14	-0.442458	0.043	0.276	6.26781e-10	1	Anxa4
Epsti1.1	1.60613e-15	-0.442643	0.031	0.27	4.98752e-11	1	Epsti1
C5ar1.1	6.6132e-16	-0.443518	0.232	0.559	2.0536e-11	1	C5ar1
mt-Co3.1	3.0052e-06	-0.443652	0.886	0.941	0.0933205	1	mt-Co3
Picalm	5.1114e-20	-0.444286	0.236	0.602	1.58724e-15	1	Picalm
Tgm2	1.35323e-10	-0.445776	0.236	0.492	4.20218e-06	1	Tgm2
Dab2.1	1.15794e-10	-0.445964	0.098	0.308	3.59575e-06	1	Dab2
Tpd52	4.38031e-11	-0.446906	0.547	0.815	1.36022e-06	1	Tpd52
Slfn5.1	8.00181e-10	-0.447267	0.091	0.283	2.4848e-05	1	Slfn5
Ndufa13.1	1.82336e-14	-0.447756	0.11	0.39	5.66209e-10	1	Ndufa13
Inpp5d	2.00269e-15	-0.45073	0.047	0.293	6.21896e-11	1	Inpp5d
Psmb8.1	1.36482e-13	-0.455323	0.154	0.432	4.23819e-09	1	Psmb8
Fyb.1	9.32809e-17	-0.455675	0.079	0.365	2.89665e-12	1	Fyb
Mrpl33	1.70248e-16	-0.456057	0.098	0.395	5.2867e-12	1	Mrpl33
Rpl6.1	2.5028e-07	-0.45609	0.457	0.61	0.00777195	1	Rpl6
Ssr4.1	2.25881e-11	-0.45731	0.118	0.346	7.01428e-07	1	Ssr4
Crip1.1	2.79894e-07	-0.458393	0.307	0.505	0.00869154	1	Crip1
Tpm3.1	2.58952e-15	-0.458713	0.201	0.513	8.04123e-11	1	Tpm3
Calm3.1	8.12442e-14	-0.461189	0.13	0.4	2.52288e-09	1	Calm3
Nsd3.1	3.72056e-15	-0.461579	0.146	0.44	1.15535e-10	1	Nsd3
Rps23.1	4.38044e-08	-0.461882	0.579	0.711	0.00136026	1	Rps23
Tmem50a.1	1.40268e-15	-0.461915	0.079	0.353	4.35573e-11	1	Tmem50a
Cdk2ap2.1	6.66065e-13	-0.463319	0.11	0.36	2.06833e-08	1	Cdk2ap2
Sri.1	4.60851e-16	-0.463676	0.071	0.342	1.43108e-11	1	Sri
Cd47.1	2.57748e-15	-0.464238	0.232	0.551	8.00383e-11	1	Cd47
Cxcl16.1	8.12062e-12	-0.468814	0.083	0.299	2.5217e-07	1	Cxcl16
Tubb5.1	1.27315e-12	-0.470041	0.11	0.351	3.95352e-08	1	Tubb5
Ptprc	6.53744e-14	-0.470335	0.331	0.657	2.03007e-09	1	Ptprc
Rps9	8.68518e-20	-0.470777	0.85	0.951	2.69701e-15	1	Rps9
Stk17b	4.9388e-12	-0.473114	0.122	0.365	1.53365e-07	1	Stk17b
Il1b.1	1.24363e-07	-0.473164	0.803	0.903	0.00386183	1	Il1b
mt-Nd1.1	1.49046e-05	-0.474174	0.508	0.652	0.462832	1	mt-Nd1
Sdc4.1	9.1014e-16	-0.474232	0.051	0.306	2.82626e-11	1	Sdc4
Gda	4.70967e-14	-0.474317	0.075	0.322	1.46249e-09	1	Gda
Kdm7a	2.00285e-17	-0.476967	0.035	0.297	6.21945e-13	1	Kdm7a
Gpx1.1	1.61628e-14	-0.477349	0.264	0.559	5.01902e-10	1	Gpx1
Pilra	1.48402e-17	-0.479215	0.055	0.333	4.60832e-13	1	Pilra
Hif1a.1	2.66977e-13	-0.482375	0.22	0.514	8.29044e-09	1	Hif1a
Ms4a6c.1	9.33191e-11	-0.483493	0.083	0.285	2.89784e-06	1	Ms4a6c
Iqgap1.1	6.29304e-14	-0.485962	0.335	0.621	1.95418e-09	1	Iqgap1
Ncf1.1	4.69541e-15	-0.487145	0.134	0.422	1.45807e-10	1	Ncf1
Rpl22.1	2.30571e-10	-0.48766	0.335	0.539	7.15991e-06	1	Rpl22
Rpl11.1	4.65849e-06	-0.490858	0.547	0.638	0.14466	1	Rpl11
Cox6c.1	7.04458e-14	-0.493115	0.177	0.452	2.18755e-09	1	Cox6c
Ncf2	5.07341e-17	-0.493591	0.181	0.521	1.57545e-12	1	Ncf2
Csf1r.1	1.74166e-16	-0.495853	0.063	0.329	5.40837e-12	1	Csf1r
S100a6	1.88636e-07	-0.498985	0.551	0.719	0.00585771	1	S100a6
Psme1.1	3.484e-16	-0.499104	0.091	0.373	1.08189e-11	1	Psme1
1110008F13Rik.1	3.64575e-17	-0.502821	0.071	0.353	1.13211e-12	1	1110008F13Rik
Ccl6.1	2.22578e-06	-0.504123	0.705	0.836	0.0691172	1	Ccl6
mt-Co2.1	1.23805e-06	-0.504755	0.815	0.889	0.0384453	1	mt-Co2
Gngt2.1	1.35704e-16	-0.505076	0.075	0.356	4.21403e-12	1	Gngt2
Hexb.1	1.0777e-11	-0.506633	0.098	0.325	3.3466e-07	1	Hexb
Rpl36a.1	9.79618e-10	-0.50688	0.244	0.45	3.04201e-05	1	Rpl36a
Clec5a.1	9.4128e-16	-0.508138	0.051	0.303	2.92296e-11	1	Clec5a
Pld4.1	1.49477e-15	-0.509776	0.028	0.257	4.64171e-11	1	Pld4
Isg20.1	6.41792e-07	-0.51149	0.22	0.393	0.0199296	1	Isg20
Tgfb1	1.63387e-18	-0.512307	0.106	0.433	5.07365e-14	1	Tgfb1
Rps20.1	0.000161511	-0.518103	0.551	0.624	1	1	Rps20
Cfp.1	1.02737e-15	-0.51876	0.051	0.302	3.19028e-11	1	Cfp
AB124611	3.56587e-14	-0.519924	0.047	0.273	1.10731e-09	1	AB124611
Fam32a.1	2.2262e-18	-0.524067	0.098	0.414	6.91302e-14	1	Fam32a
Tln1.1	5.66803e-19	-0.531358	0.067	0.372	1.76009e-14	1	Tln1
Cd300ld.1	9.03717e-13	-0.535406	0.114	0.351	2.80631e-08	1	Cd300ld
Lrpap1.1	2.81267e-17	-0.536185	0.024	0.275	8.73419e-13	1	Lrpap1
Anxa5.1	2.21482e-14	-0.536542	0.079	0.333	6.87768e-10	1	Anxa5
Pf4.1	2.9096e-07	-0.537022	0.15	0.329	0.00903518	1	Pf4
Gm10260.1	1.92342e-10	-0.537907	0.201	0.42	5.97279e-06	1	Gm10260
Prdx5.1	7.17684e-19	-0.53796	0.508	0.78	2.22862e-14	1	Prdx5
Hcls1	2.20877e-18	-0.538373	0.079	0.381	6.85889e-14	1	Hcls1
Psme2.1	1.98701e-17	-0.543389	0.063	0.345	6.17028e-13	1	Psme2
Arpc3	2.19454e-18	-0.544133	0.539	0.817	6.81472e-14	1	Arpc3
Rpl7a.1	1.25354e-08	-0.544471	0.35	0.512	0.000389261	1	Rpl7a
Capzb	8.52209e-18	-0.546123	0.201	0.545	2.64636e-13	1	Capzb
B2m	9.53932e-22	-0.546458	0.795	0.936	2.96224e-17	1	B2m
Rpl7.1	1.01901e-10	-0.55421	0.484	0.659	3.16433e-06	1	Rpl7
Actr3	3.17872e-17	-0.554607	0.303	0.638	9.87087e-13	1	Actr3
Eif3f.1	8.06408e-17	-0.555198	0.075	0.355	2.50414e-12	1	Eif3f
Gpsm3	1.38096e-20	-0.557761	0.071	0.395	4.28829e-16	1	Gpsm3
Erp29.1	5.16944e-16	-0.557772	0.11	0.392	1.60526e-11	1	Erp29
Rpl3.1	1.47356e-07	-0.564046	0.386	0.526	0.00457584	1	Rpl3
Ifi27l2a	4.99006e-09	-0.564613	0.575	0.778	0.000154956	1	Ifi27l2a
Ppp1ca.1	2.96211e-20	-0.56786	0.051	0.36	9.19824e-16	1	Ppp1ca
Nfkb1.1	1.17171e-18	-0.568292	0.079	0.386	3.6385e-14	1	Nfkb1
Gnb2.1	2.09833e-20	-0.568744	0.189	0.566	6.51593e-16	1	Gnb2
Ly6e.1	4.67185e-17	-0.57374	0.205	0.519	1.45075e-12	1	Ly6e
Eif5a.1	7.1986e-19	-0.574318	0.358	0.717	2.23538e-14	1	Eif5a
Zyx	1.92586e-17	-0.575487	0.075	0.361	5.98038e-13	1	Zyx
mt-Nd2.1	1.56809e-07	-0.58029	0.476	0.655	0.0048694	1	mt-Nd2
Spi1.1	1.39152e-17	-0.58332	0.264	0.617	4.3211e-13	1	Spi1
Rpl13.1	3.0563e-07	-0.584611	0.665	0.763	0.00949073	1	Rpl13
Xbp1.1	2.89319e-14	-0.58467	0.228	0.53	8.98421e-10	1	Xbp1
Rpl32.1	4.12846e-06	-0.586002	0.642	0.708	0.128201	1	Rpl32
Pmepa1.1	6.04832e-13	-0.591246	0.075	0.3	1.87819e-08	1	Pmepa1
Tagln2.1	3.37731e-17	-0.593806	0.102	0.397	1.04876e-12	1	Tagln2
Cyba.1	6.86037e-18	-0.593811	0.535	0.78	2.13035e-13	1	Cyba
Myl6.1	9.19132e-23	-0.59481	0.579	0.855	2.85418e-18	1	Myl6
Lyn.1	1.19876e-21	-0.597198	0.094	0.439	3.72251e-17	1	Lyn
Hck.1	2.7822e-20	-0.600311	0.02	0.304	8.63956e-16	1	Hck
Tpm4.1	6.75581e-24	-0.600419	0.039	0.379	2.09788e-19	1	Tpm4
Rps18.1	8.70509e-09	-0.601934	0.295	0.469	0.000270319	1	Rps18
Selenow.1	1.65527e-16	-0.602934	0.059	0.323	5.1401e-12	1	Selenow
Shisa5.1	1.00019e-21	-0.605361	0.063	0.396	3.10588e-17	1	Shisa5
Rps19.1	1.63131e-08	-0.608707	0.504	0.633	0.000506572	1	Rps19
Pygl.1	1.41505e-20	-0.61548	0.028	0.321	4.39414e-16	1	Pygl
S100a10.1	5.33755e-11	-0.615714	0.201	0.425	1.65747e-06	1	S100a10
Myh9	5.55107e-23	-0.615938	0.047	0.379	1.72377e-18	1	Myh9
Ptpn1	6.03307e-20	-0.619746	0.142	0.496	1.87345e-15	1	Ptpn1
Irf7.1	5.22363e-15	-0.620628	0.106	0.379	1.6221e-10	1	Irf7
Il1f9.1	9.18284e-07	-0.62357	0.197	0.342	0.0285155	1	Il1f9
Rps24.1	4.74772e-09	-0.623729	0.661	0.766	0.000147431	1	Rps24
Mxd1.1	6.69106e-13	-0.626219	0.453	0.696	2.07778e-08	1	Mxd1
Snx20	1.8668e-18	-0.626335	0.13	0.449	5.79697e-14	1	Snx20
C3ar1.1	3.64255e-18	-0.627399	0.02	0.274	1.13112e-13	1	C3ar1
Cap1	5.76694e-20	-0.631623	0.161	0.51	1.79081e-15	1	Cap1
Trem1	5.69698e-14	-0.63341	0.315	0.604	1.76908e-09	1	Trem1
Rac2	1.88543e-20	-0.634351	0.185	0.55	5.85482e-16	1	Rac2
Lcp1	8.69598e-23	-0.636441	0.35	0.716	2.70036e-18	1	Lcp1
Rpl15.1	1.36211e-10	-0.636975	0.425	0.608	4.22977e-06	1	Rpl15
Bcl2a1a.1	1.14494e-16	-0.641828	0.094	0.374	3.55539e-12	1	Bcl2a1a
Msr1.1	8.84699e-13	-0.64966	0.067	0.279	2.74725e-08	1	Msr1
Prr13	7.13338e-22	-0.654169	0.063	0.395	2.21513e-17	1	Prr13
Ms4a7.1	2.02492e-07	-0.655041	0.157	0.32	0.006288	1	Ms4a7
Ms4a6d.1	1.98652e-15	-0.655664	0.047	0.29	6.16873e-11	1	Ms4a6d
Rpl10a.1	3.55006e-10	-0.656673	0.331	0.523	1.1024e-05	1	Rpl10a
Fam49b.1	1.0545e-23	-0.658965	0.094	0.462	3.27453e-19	1	Fam49b
Bst2.1	1.28362e-12	-0.661251	0.189	0.432	3.98601e-08	1	Bst2
Trem2.1	2.19667e-14	-0.663778	0.083	0.328	6.82131e-10	1	Trem2
Lsp1	1.31194e-17	-0.665747	0.138	0.451	4.07395e-13	1	Lsp1
Marcksl1.1	1.02007e-13	-0.666298	0.319	0.617	3.16763e-09	1	Marcksl1
Arpc1b.1	4.96158e-21	-0.668885	0.331	0.655	1.54072e-16	1	Arpc1b
Emp3.1	2.49328e-15	-0.674877	0.146	0.414	7.74239e-11	1	Emp3
Smchd1	1.93061e-16	-0.67645	0.094	0.372	5.99514e-12	1	Smchd1
Clic1.1	2.51712e-23	-0.683512	0.362	0.689	7.81642e-19	1	Clic1
H2-D1.1	6.14064e-32	-0.684794	0.839	0.967	1.90685e-27	1	H2-D1
Ccl9.1	8.2345e-10	-0.685877	0.169	0.376	2.55706e-05	1	Ccl9
Prdx1.1	3.41259e-07	-0.689796	0.339	0.486	0.0105971	1	Prdx1
Grn.1	6.45683e-15	-0.691196	0.161	0.425	2.00504e-10	1	Grn
Fcer1g.1	1.22889e-35	-0.691222	0.78	0.945	3.81607e-31	1	Fcer1g
Gnai2.1	5.71175e-22	-0.692772	0.346	0.672	1.77367e-17	1	Gnai2
Rpsa.1	5.8402e-09	-0.693646	0.512	0.649	0.000181356	1	Rpsa
Samhd1.1	1.77546e-20	-0.694083	0.071	0.389	5.51333e-16	1	Samhd1
Rps4x.1	3.80416e-11	-0.696099	0.441	0.623	1.18131e-06	1	Rps4x
Cytip.1	1.86593e-15	-0.697662	0.071	0.327	5.79426e-11	1	Cytip
Socs3	5.84446e-22	-0.700853	0.28	0.664	1.81488e-17	1	Socs3
Cybb.1	1.07855e-17	-0.702747	0.063	0.341	3.34923e-13	1	Cybb
Mafb.1	5.02251e-15	-0.711085	0.059	0.305	1.55964e-10	1	Mafb
Lcn2	9.05805e-09	-0.720889	0.154	0.348	0.00028128	1	Lcn2
Vasp	6.18873e-23	-0.722535	0.185	0.567	1.92179e-18	1	Vasp
Man2b1.1	1.81815e-20	-0.724792	0.043	0.344	5.64591e-16	1	Man2b1
Ptpn6.1	3.47219e-23	-0.736552	0.051	0.387	1.07822e-18	1	Ptpn6
Cfl1.1	3.68598e-25	-0.742625	0.335	0.677	1.14461e-20	1	Cfl1
Oasl2	7.9874e-16	-0.743388	0.134	0.411	2.48033e-11	1	Oasl2
Rack1.1	5.75154e-13	-0.74494	0.354	0.56	1.78603e-08	1	Rack1
Itm2b.1	1.96315e-21	-0.7477	0.48	0.75	6.09618e-17	1	Itm2b
Fgl2	1.09734e-19	-0.752484	0.043	0.334	3.40758e-15	1	Fgl2
Pfn1.1	1.17212e-26	-0.755964	0.48	0.789	3.63978e-22	1	Pfn1
mt-Co1.1	5.27911e-11	-0.763984	0.799	0.889	1.63932e-06	1	mt-Co1
Arpc2.1	1.82956e-28	-0.766289	0.362	0.727	5.68133e-24	1	Arpc2
Trim30a	1.12575e-20	-0.767227	0.055	0.362	3.4958e-16	1	Trim30a
Gm5150	6.35687e-17	-0.771951	0.039	0.293	1.974e-12	1	Gm5150
Cotl1.1	6.47658e-26	-0.776171	0.264	0.645	2.01117e-21	1	Cotl1
Tnfaip2.1	4.15413e-17	-0.793338	0.248	0.566	1.28998e-12	1	Tnfaip2
Gatm.1	3.74152e-13	-0.80641	0.079	0.305	1.16185e-08	1	Gatm
Csf3r	9.37939e-18	-0.809703	0.201	0.491	2.91258e-13	1	Csf3r
Gmfg	4.73599e-25	-0.817168	0.22	0.62	1.47067e-20	1	Gmfg
Acp5.1	2.10234e-17	-0.824317	0.047	0.313	6.5284e-13	1	Acp5
Lmnb1.1	6.33095e-21	-0.825602	0.362	0.699	1.96595e-16	1	Lmnb1
Ctsl.1	1.16832e-06	-0.831364	0.248	0.418	0.0362797	1	Ctsl
Tspo.1	3.67919e-22	-0.835717	0.291	0.625	1.1425e-17	1	Tspo
Il1r2	4.10567e-11	-0.845985	0.378	0.568	1.27493e-06	1	Il1r2
H2-Aa.1	1.60567e-06	-0.858122	0.157	0.306	0.049861	1	H2-Aa
Selplg.1	6.24812e-26	-0.870457	0.024	0.369	1.94023e-21	1	Selplg
Slfn1.1	5.83207e-16	-0.889223	0.157	0.432	1.81103e-11	1	Slfn1
Tgfbi.1	7.26689e-20	-0.891137	0.071	0.368	2.25659e-15	1	Tgfbi
Fn1.1	8.76062e-13	-0.899528	0.094	0.319	2.72044e-08	1	Fn1
Plaur	6.50857e-25	-0.912277	0.358	0.73	2.02111e-20	1	Plaur
Wfdc17.1	1.23035e-08	-0.919645	0.846	0.93	0.00038206	1	Wfdc17
C1qb.1	5.8716e-09	-0.922125	0.382	0.575	0.000182331	1	C1qb
Ctsc.1	5.96212e-16	-0.922269	0.122	0.386	1.85142e-11	1	Ctsc
Alox5ap	6.85536e-31	-0.925339	0.252	0.687	2.1288e-26	1	Alox5ap
Lgals1.1	1.16401e-10	-0.926293	0.28	0.464	3.61461e-06	1	Lgals1
Anxa2.1	4.43123e-28	-0.934158	0.256	0.638	1.37603e-23	1	Anxa2
Cst3.1	5.99909e-23	-0.935725	0.488	0.75	1.8629e-18	1	Cst3
Ifitm3	2.84263e-24	-0.940263	0.614	0.85	8.82722e-20	1	Ifitm3
Tmsb10.1	2.91028e-10	-0.943702	0.268	0.46	9.03729e-06	1	Tmsb10
H2-Ab1.1	1.08533e-10	-0.95595	0.126	0.338	3.37029e-06	1	H2-Ab1
C1qc.1	2.41926e-09	-0.974872	0.224	0.408	7.51254e-05	1	C1qc
C1qa.1	7.85065e-07	-0.978521	0.563	0.69	0.0243786	1	C1qa
Cxcr2	6.19228e-17	-0.988273	0.028	0.273	1.92289e-12	1	Cxcr2
Ccl7.1	1.93815e-06	-0.989827	0.138	0.28	0.0601854	1	Ccl7
Anxa1.1	1.89041e-26	-0.995209	0.098	0.476	5.87029e-22	1	Anxa1
Rsad2	4.55047e-06	-0.997475	0.232	0.379	0.141306	1	Rsad2
Hdc	4.22662e-18	-1.00563	0.232	0.516	1.31249e-13	1	Hdc
Vim.1	1.35616e-10	-1.04547	0.37	0.547	4.21129e-06	1	Vim
Slfn4	1.74966e-17	-1.05371	0.193	0.483	5.43322e-13	1	Slfn4
Actg1.1	3.25116e-51	-1.05437	0.776	0.959	1.00958e-46	1	Actg1
Lst1.1	9.84349e-33	-1.06646	0.122	0.568	3.0567e-28	1	Lst1
Wfdc21.1	6.68415e-14	-1.10919	0.083	0.306	2.07563e-09	1	Wfdc21
Coro1a.1	1.24983e-38	-1.11596	0.134	0.614	3.88111e-34	1	Coro1a
Mt1.1	2.31116e-12	-1.11832	0.299	0.512	7.17684e-08	1	Mt1
Lyz2.1	8.61669e-10	-1.16277	0.76	0.848	2.67574e-05	1	Lyz2
1600014C10Rik.1	1.71029e-18	-1.17533	0.035	0.302	5.31098e-14	1	1600014C10Rik
Apoe.1	9.79347e-06	-1.18683	0.898	0.942	0.304117	1	Apoe
Isg15	3.87164e-27	-1.24167	0.315	0.705	1.20226e-22	1	Isg15
Cd74.1	2.92718e-06	-1.25256	0.398	0.537	0.0908976	1	Cd74
Tmsb4x	1.81622e-71	-1.27241	0.996	0.998	5.63991e-67	1	Tmsb4x
Lrg1	2.93235e-15	-1.27287	0.035	0.26	9.10583e-11	1	Lrg1
Ctss.1	6.1333e-24	-1.39899	0.24	0.554	1.90457e-19	1	Ctss
S100a11	4.93163e-42	-1.40081	0.291	0.78	1.53142e-37	1	S100a11
Ifitm2	2.2949e-35	-1.40432	0.374	0.791	7.12636e-31	1	Ifitm2
Actb.1	8.85898e-68	-1.44825	0.862	0.979	2.75098e-63	1	Actb
Ccl2.1	1.46695e-08	-1.46442	0.213	0.391	0.000455531	1	Ccl2
Retnlg.1	5.83425e-07	-1.49475	0.154	0.292	0.0181171	1	Retnlg
Cd52.1	4.30483e-47	-1.50427	0.24	0.715	1.33678e-42	1	Cd52
Hp.1	3.89463e-18	-1.50865	0.028	0.285	1.2094e-13	1	Hp
Arg1.1	1.00236e-16	-1.54213	0.039	0.281	3.11262e-12	1	Arg1
G0s2	4.0753e-20	-1.55848	0.283	0.566	1.2655e-15	1	G0s2
Mmp12.1	3.04452e-11	-1.57822	0.083	0.278	9.45416e-07	1	Mmp12
Spp1.1	1.07852e-08	-1.60603	0.579	0.698	0.000334914	1	Spp1
S100a8.1	2.9718e-12	-1.61522	0.657	0.722	9.22834e-08	1	S100a8
S100a9.1	1.17076e-15	-1.72805	0.65	0.745	3.63557e-11	1	S100a9
Ifitm1.1	6.87144e-23	-1.79659	0.205	0.518	2.13379e-18	1	Ifitm1
Mmp12.2	8.97464e-95	2.48909	0.744	0.159	2.78689e-90	2	Mmp12
Ccl2.2	2.27042e-65	2.10683	0.811	0.284	7.05033e-61	2	Ccl2
Ctsl.2	9.90257e-97	2.01492	0.925	0.298	3.07505e-92	2	Ctsl
Arg1.2	7.35224e-117	2.00412	0.811	0.143	2.28309e-112	2	Arg1
Tmsb10.2	8.94624e-103	1.88203	0.943	0.34	2.77807e-98	2	Tmsb10
Vim.2	1.85992e-98	1.7295	0.965	0.441	5.77561e-94	2	Vim
Spp1.2	2.56186e-55	1.72388	0.965	0.629	7.95535e-51	2	Spp1
Ccl7.2	5.62012e-40	1.54468	0.599	0.197	1.74521e-35	2	Ccl7
Cxcl1.2	2.12793e-57	1.4991	0.819	0.321	6.60787e-53	2	Cxcl1
Cd74.2	2.25344e-42	1.41972	0.89	0.449	6.99761e-38	2	Cd74
Ccl9.2	1.27767e-79	1.34775	0.841	0.255	3.96755e-75	2	Ccl9
Psap.2	1.73864e-74	1.3289	0.982	0.625	5.39899e-70	2	Psap
Mt1.2	3.51156e-75	1.32319	0.947	0.395	1.09044e-70	2	Mt1
mt-Co1.2	1.81449e-31	1.3046	0.974	0.857	5.63453e-27	2	mt-Co1
Tnfrsf9	5.59255e-74	1.28597	0.471	0.057	1.73665e-69	2	Tnfrsf9
H2-Aa.2	3.02651e-38	1.26303	0.634	0.221	9.39822e-34	2	H2-Aa
Prdx1.2	2.97204e-64	1.2593	0.921	0.382	9.22908e-60	2	Prdx1
Fabp5	3.14834e-30	1.20928	0.868	0.529	9.77655e-26	2	Fabp5
Lyz2.2	9.19557e-34	1.19763	0.978	0.808	2.8555e-29	2	Lyz2
Ctss.2	7.09235e-71	1.19206	0.96	0.423	2.20239e-66	2	Ctss
S100a10.2	8.60455e-72	1.17574	0.881	0.303	2.67197e-67	2	S100a10
Lgals1.2	6.32474e-75	1.17259	0.943	0.346	1.96402e-70	2	Lgals1
Rpsa.2	8.7799e-70	1.16392	0.978	0.565	2.72642e-65	2	Rpsa
Il7r	5.43139e-135	1.16305	0.753	0.084	1.68661e-130	2	Il7r
Msr1.2	1.70216e-92	1.16147	0.784	0.151	5.28572e-88	2	Msr1
Mfge8	6.73933e-32	1.15495	0.423	0.112	2.09276e-27	2	Mfge8
Rpl13.2	2.21158e-74	1.15175	0.987	0.705	6.86763e-70	2	Rpl13
Mmp13	2.25598e-54	1.15	0.37	0.046	7.00551e-50	2	Mmp13
Rpl32.2	1.69827e-69	1.14428	0.978	0.649	5.27364e-65	2	Rpl32
H2-Ab1.2	2.57246e-40	1.14407	0.692	0.236	7.98826e-36	2	H2-Ab1
Mafb.2	1.70963e-83	1.13867	0.797	0.172	5.30891e-79	2	Mafb
Rps15a.2	3.18926e-69	1.1382	0.96	0.551	9.9036e-65	2	Rps15a
Rps4x.2	1.83075e-69	1.13687	0.969	0.528	5.68502e-65	2	Rps4x
Pf4.2	6.84543e-37	1.1313	0.67	0.235	2.12571e-32	2	Pf4
Npc2.1	5.30202e-69	1.12103	0.952	0.512	1.64643e-64	2	Npc2
Fn1.2	4.35446e-59	1.11615	0.753	0.2	1.35219e-54	2	Fn1
Ahnak.2	2.36402e-99	1.11492	0.837	0.166	7.341e-95	2	Ahnak
Slc7a2	1.11141e-122	1.11206	0.749	0.094	3.45125e-118	2	Slc7a2
Cybb.2	1.55661e-82	1.10642	0.841	0.2	4.83375e-78	2	Cybb
Rps20.2	2.10941e-67	1.10298	0.969	0.55	6.55037e-63	2	Rps20
Rpl15.2	1.71189e-69	1.09921	0.965	0.511	5.31592e-65	2	Rpl15
Rps5.2	1.07716e-69	1.09508	0.978	0.544	3.3449e-65	2	Rps5
Rps19.2	1.02162e-65	1.09418	0.96	0.551	3.17243e-61	2	Rps19
Rack1.2	9.19203e-72	1.0772	0.96	0.451	2.8544e-67	2	Rack1
Rpl7a.2	2.53066e-75	1.07486	0.956	0.404	7.85845e-71	2	Rpl7a
mt-Nd5.2	3.82325e-48	1.06338	0.863	0.28	1.18723e-43	2	mt-Nd5
mt-Nd2.2	1.04552e-20	1.06109	0.916	0.575	3.24665e-16	2	mt-Nd2
Rps24.2	9.99677e-65	1.05712	0.987	0.708	3.1043e-60	2	Rps24
Rps18.2	2.85181e-67	1.05345	0.907	0.359	8.85573e-63	2	Rps18
Rpl10a.2	6.84108e-68	1.05223	0.956	0.411	2.12436e-63	2	Rpl10a
Rpl12.2	2.39088e-64	1.04342	0.978	0.538	7.4244e-60	2	Rpl12
Rpl19.1	5.76201e-67	1.02353	0.982	0.685	1.78928e-62	2	Rpl19
Lrpap1.2	4.66778e-106	1.01886	0.802	0.136	1.44948e-101	2	Lrpap1
Rplp0.2	3.29211e-58	1.01818	0.952	0.581	1.0223e-53	2	Rplp0
Rpl6.2	4.90834e-63	1.01419	0.96	0.519	1.52419e-58	2	Rpl6
Rps2.2	1.92457e-64	1.01185	0.974	0.542	5.97636e-60	2	Rps2
Rpl11.2	2.84137e-68	1.00951	0.982	0.561	8.82332e-64	2	Rpl11
Gm10260.2	3.76912e-71	1.00791	0.903	0.294	1.17043e-66	2	Gm10260
Rps8.1	6.39572e-63	1.00483	0.987	0.673	1.98606e-58	2	Rps8
Rpl22.2	2.50406e-65	1.0015	0.934	0.431	7.77586e-61	2	Rpl22
Mt2	1.68687e-65	1.00063	0.621	0.13	5.23825e-61	2	Mt2
Rpl3.2	6.3823e-66	0.999137	0.96	0.424	1.9819e-61	2	Rpl3
Rps7.2	4.69655e-57	0.99205	0.96	0.567	1.45842e-52	2	Rps7
Rpl28.2	5.71934e-60	0.991186	0.978	0.647	1.77603e-55	2	Rpl28
Rps10.2	9.27782e-61	0.989606	0.974	0.755	2.88104e-56	2	Rps10
Sgk1.2	6.2892e-68	0.980809	0.881	0.275	1.95298e-63	2	Sgk1
Rps15.2	1.0759e-62	0.976657	0.96	0.51	3.341e-58	2	Rps15
Rpl5.2	6.58726e-60	0.965161	0.934	0.437	2.04554e-55	2	Rpl5
Rpl36.2	9.98358e-60	0.964657	0.956	0.542	3.1002e-55	2	Rpl36
mt-Co3.2	3.76988e-14	0.962897	0.978	0.924	1.17066e-09	2	mt-Co3
Rpl26.2	3.46658e-59	0.962222	0.969	0.654	1.07648e-54	2	Rpl26
Sdc4.2	2.69838e-91	0.961541	0.828	0.166	8.37927e-87	2	Sdc4
Rps11.2	1.70282e-59	0.956571	0.965	0.618	5.28776e-55	2	Rps11
mt-Co2.2	2.75693e-16	0.956163	0.96	0.862	8.56111e-12	2	mt-Co2
Pdpn	1.04224e-84	0.955461	0.67	0.112	3.23646e-80	2	Pdpn
Npm1.2	2.19214e-62	0.951667	0.916	0.352	6.80726e-58	2	Npm1
Dab2.2	1.09133e-81	0.951095	0.828	0.177	3.38892e-77	2	Dab2
C3ar1.2	1.07936e-90	0.950248	0.758	0.142	3.35172e-86	2	C3ar1
Rpl35.2	5.47669e-61	0.947853	0.925	0.395	1.70068e-56	2	Rpl35
Rpl24.1	1.21479e-58	0.946168	0.952	0.584	3.77229e-54	2	Rpl24
Hsp90ab1.2	3.36606e-60	0.943931	0.96	0.45	1.04526e-55	2	Hsp90ab1
Anxa4.2	3.35924e-92	0.933495	0.771	0.145	1.04315e-87	2	Anxa4
Rpl7.2	1.13122e-58	0.927088	0.96	0.573	3.51278e-54	2	Rpl7
Rgs1.1	3.39339e-58	0.926601	0.934	0.35	1.05375e-53	2	Rgs1
Rpl36a.2	4.0198e-57	0.919924	0.881	0.336	1.24827e-52	2	Rpl36a
Rps23.2	5.82121e-54	0.919532	0.96	0.642	1.80766e-49	2	Rps23
Lgals3.1	3.75622e-51	0.915585	0.974	0.807	1.16642e-46	2	Lgals3
Trem2.2	1.33401e-71	0.914436	0.819	0.196	4.14249e-67	2	Trem2
Apoe.2	2.10702e-26	0.90929	0.996	0.924	6.54294e-22	2	Apoe
Rpl27a.2	5.70261e-57	0.908851	0.978	0.768	1.77083e-52	2	Rpl27a
Plk2	1.82469e-73	0.908298	0.652	0.125	5.6662e-69	2	Plk2
mt-Nd4.2	8.23172e-17	0.90822	0.938	0.612	2.5562e-12	2	mt-Nd4
Ms4a6d.2	9.11997e-67	0.900968	0.731	0.167	2.83202e-62	2	Ms4a6d
Rps3a1.1	1.06258e-55	0.898582	0.982	0.711	3.29963e-51	2	Rps3a1
Rps3.1	6.23364e-49	0.884532	0.943	0.667	1.93573e-44	2	Rps3
Selenbp1	4.04755e-98	0.879347	0.568	0.06	1.25689e-93	2	Selenbp1
Rrbp1.2	3.58811e-63	0.877297	0.916	0.316	1.11421e-58	2	Rrbp1
Ppib.2	5.12633e-63	0.87577	0.855	0.257	1.59188e-58	2	Ppib
Ctsa.2	1.56957e-62	0.873138	0.855	0.272	4.87398e-58	2	Ctsa
Crip1.2	4.24193e-34	0.868698	0.859	0.405	1.31725e-29	2	Crip1
Anxa5.2	3.28491e-83	0.868013	0.868	0.191	1.02006e-78	2	Anxa5
Bst2.2	3.7987e-50	0.867325	0.85	0.313	1.17961e-45	2	Bst2
Capg.1	2.06037e-51	0.866053	0.903	0.393	6.39808e-47	2	Capg
mt-Nd1.2	3.74539e-16	0.857794	0.89	0.583	1.16306e-11	2	mt-Nd1
Rplp1.2	8.69535e-50	0.857275	0.982	0.783	2.70017e-45	2	Rplp1
Rps21.1	1.91709e-54	0.854934	0.969	0.563	5.95315e-50	2	Rps21
Fcgr2b.2	1.26461e-60	0.850542	0.903	0.334	3.92699e-56	2	Fcgr2b
Lrp1.2	1.66505e-89	0.846991	0.736	0.128	5.17049e-85	2	Lrp1
Rpl31.1	1.27846e-57	0.844872	0.89	0.328	3.96999e-53	2	Rpl31
Rpl39.2	1.17326e-48	0.844348	0.969	0.643	3.64331e-44	2	Rpl39
Selenow.2	8.67542e-80	0.843634	0.837	0.183	2.69398e-75	2	Selenow
Serpine1	1.29195e-46	0.838456	0.366	0.057	4.01189e-42	2	Serpine1
Grn.2	3.54415e-52	0.837421	0.859	0.299	1.10056e-47	2	Grn
Rps14.1	7.62661e-52	0.835684	0.982	0.694	2.36829e-47	2	Rps14
Polr2l	6.74001e-34	0.834312	0.379	0.085	2.09297e-29	2	Polr2l
Rpl34.1	1.31027e-53	0.833846	0.974	0.655	4.06877e-49	2	Rpl34
Rpl41.2	7.73844e-58	0.832259	0.987	0.775	2.40302e-53	2	Rpl41
Rpl38.1	1.44848e-53	0.830593	0.947	0.513	4.49798e-49	2	Rpl38
Rps26.1	1.72461e-48	0.830355	0.947	0.525	5.35543e-44	2	Rps26
Rps6.2	4.31789e-50	0.830322	0.934	0.479	1.34083e-45	2	Rps6
Emp1.2	8.9383e-71	0.827366	0.78	0.19	2.77561e-66	2	Emp1
Rpl4.2	3.27432e-62	0.823415	0.868	0.26	1.01678e-57	2	Rpl4
Abca1.2	6.96336e-80	0.819303	0.775	0.161	2.16233e-75	2	Abca1
Rpl37a.1	2.72691e-51	0.815251	0.982	0.697	8.46787e-47	2	Rpl37a
Ybx1.2	3.70285e-57	0.814339	0.93	0.349	1.14985e-52	2	Ybx1
mt-Cytb.2	1.6106e-14	0.811777	0.934	0.701	5.00138e-10	2	mt-Cytb
Psmb6.1	6.64094e-69	0.811136	0.868	0.234	2.06221e-64	2	Psmb6
Xist.2	1.76588e-42	0.810915	0.934	0.413	5.48358e-38	2	Xist
Lepr	2.56114e-21	0.81014	0.317	0.087	7.9531e-17	2	Lepr
Rpl14.1	9.18869e-48	0.809903	0.934	0.464	2.85336e-43	2	Rpl14
Akr1a1.2	1.09405e-53	0.807924	0.846	0.277	3.39735e-49	2	Akr1a1
Pmp22	1.00536e-69	0.805255	0.586	0.102	3.12193e-65	2	Pmp22
Calr.2	1.04241e-35	0.800198	0.885	0.45	3.23699e-31	2	Calr
Rpl30.1	2.39529e-45	0.795898	0.952	0.634	7.4381e-41	2	Rpl30
Ppia.1	2.31897e-53	0.794672	0.982	0.61	7.20109e-49	2	Ppia
mt-Atp6.2	4.85213e-10	0.793032	0.965	0.898	1.50673e-05	2	mt-Atp6
Rps17.1	3.37255e-53	0.79237	0.921	0.382	1.04728e-48	2	Rps17
Rpl18.1	1.07495e-49	0.792355	0.978	0.643	3.33804e-45	2	Rpl18
Eef1a1.1	2.29662e-47	0.791563	0.996	0.808	7.13171e-43	2	Eef1a1
Rps12.1	6.79602e-47	0.790057	0.974	0.767	2.11037e-42	2	Rps12
Ndrg1	4.0064e-64	0.789662	0.639	0.138	1.24411e-59	2	Ndrg1
Ptma.2	1.65731e-53	0.783958	0.987	0.629	5.14644e-49	2	Ptma
Atp5g2.2	1.69413e-60	0.783744	0.859	0.254	5.26078e-56	2	Atp5g2
Rpl23.1	9.07666e-46	0.77979	0.991	0.863	2.81857e-41	2	Rpl23
Mtss1.1	5.69991e-91	0.776531	0.736	0.131	1.76999e-86	2	Mtss1
Ctsc.2	6.25852e-58	0.775099	0.863	0.253	1.94346e-53	2	Ctsc
Rps16.2	1.23737e-45	0.769887	0.978	0.822	3.8424e-41	2	Rps16
Rplp2.1	2.29937e-46	0.764926	0.96	0.679	7.14024e-42	2	Rplp2
Hspa8.1	3.25304e-47	0.764608	0.978	0.617	1.01017e-42	2	Hspa8
Fcgr1	1.59783e-52	0.764192	0.586	0.135	4.96174e-48	2	Fcgr1
Rpl9.1	7.03981e-45	0.755671	0.969	0.765	2.18607e-40	2	Rpl9
AC160336.1	1.72202e-07	0.753914	0.696	0.396	0.00534739	2	AC160336.1
Ssr4.2	9.31804e-63	0.752575	0.828	0.219	2.89353e-58	2	Ssr4
Rpl23a.2	4.09377e-45	0.74994	0.952	0.536	1.27124e-40	2	Rpl23a
Ass1	7.42378e-74	0.746901	0.652	0.116	2.30531e-69	2	Ass1
Ms4a4c	1.51447e-32	0.746087	0.339	0.071	4.70288e-28	2	Ms4a4c
Prelid2	4.11912e-100	0.743416	0.643	0.085	1.27911e-95	2	Prelid2
Gpi1.1	6.95548e-44	0.741032	0.903	0.462	2.15989e-39	2	Gpi1
Emp3.2	3.69539e-51	0.738771	0.855	0.286	1.14753e-46	2	Emp3
Rpl37.1	1.67392e-42	0.729864	0.96	0.684	5.19802e-38	2	Rpl37
Eef1g.2	8.77317e-66	0.728139	0.833	0.206	2.72433e-61	2	Eef1g
Rps25.1	6.52566e-40	0.726003	0.947	0.627	2.02641e-35	2	Rps25
Rps27a.2	1.66909e-45	0.725861	0.982	0.809	5.18302e-41	2	Rps27a
Eif3h.2	1.24724e-73	0.724904	0.841	0.206	3.87306e-69	2	Eif3h
Fam20c.1	9.72703e-77	0.723754	0.749	0.158	3.02053e-72	2	Fam20c
Anxa2.2	5.51533e-38	0.721134	0.912	0.516	1.71267e-33	2	Anxa2
Pid1	2.47453e-83	0.718859	0.692	0.118	7.68415e-79	2	Pid1
Vdac1.1	3.47022e-63	0.715722	0.758	0.197	1.07761e-58	2	Vdac1
Lmna.1	1.15727e-59	0.715094	0.771	0.2	3.59366e-55	2	Lmna
Sdc3.2	1.72074e-86	0.711484	0.727	0.129	5.34343e-82	2	Sdc3
Klf4	4.50922e-62	0.708749	0.714	0.171	1.40025e-57	2	Klf4
Gpnmb	2.99607e-41	0.70542	0.282	0.034	9.3037e-37	2	Gpnmb
Fkbp1a.1	2.2556e-79	0.703512	0.802	0.174	7.00432e-75	2	Fkbp1a
Anxa1.2	3.46615e-50	0.702463	0.903	0.329	1.07634e-45	2	Anxa1
Slc7a8	1.27227e-83	0.702378	0.661	0.108	3.95077e-79	2	Slc7a8
Tubb5.2	5.76413e-55	0.70195	0.793	0.228	1.78993e-50	2	Tubb5
Arhgap31	1.2815e-89	0.701678	0.59	0.076	3.97943e-85	2	Arhgap31
Nrip1	2.36015e-61	0.701636	0.515	0.088	7.32898e-57	2	Nrip1
Adm	1.34629e-61	0.699193	0.41	0.046	4.18062e-57	2	Adm
Cd83	1.65136e-60	0.696176	0.621	0.133	5.12796e-56	2	Cd83
Hsp90b1	2.34628e-33	0.69481	0.855	0.385	7.28589e-29	2	Hsp90b1
Cox7c.2	9.80218e-53	0.692101	0.855	0.284	3.04387e-48	2	Cox7c
Sdf2l1	2.54682e-68	0.691594	0.639	0.121	7.90864e-64	2	Sdf2l1
Rpl17.1	6.34325e-36	0.691589	0.947	0.775	1.96977e-31	2	Rpl17
F13a1	5.4598e-44	0.689334	0.458	0.095	1.69543e-39	2	F13a1
Gm10076.1	5.21657e-41	0.688884	0.859	0.378	1.6199e-36	2	Gm10076
Sash1	2.96405e-78	0.684087	0.665	0.117	9.20428e-74	2	Sash1
Rpl8.1	1.67096e-41	0.682233	0.969	0.676	5.18883e-37	2	Rpl8
Rpl35a.1	6.75306e-42	0.679472	0.956	0.609	2.09703e-37	2	Rpl35a
Cndp2.2	2.15549e-78	0.676662	0.775	0.162	6.69343e-74	2	Cndp2
Pgk1.1	4.994e-33	0.673654	0.916	0.67	1.55079e-28	2	Pgk1
Cyba.2	3.72573e-33	0.672664	0.938	0.705	1.15695e-28	2	Cyba
S100a4	3.94995e-47	0.671073	0.498	0.104	1.22658e-42	2	S100a4
Tagln2.2	2.91586e-50	0.669241	0.828	0.266	9.05461e-46	2	Tagln2
Atp5g1.2	2.77884e-62	0.669065	0.819	0.203	8.62914e-58	2	Atp5g1
Vat1	3.59776e-92	0.668144	0.661	0.097	1.11721e-87	2	Vat1
mt-Nd4l.1	3.26331e-36	0.666874	0.634	0.196	1.01336e-31	2	mt-Nd4l
Rps13.1	7.81635e-40	0.666299	0.974	0.706	2.42721e-35	2	Rps13
Inhba.1	5.87882e-25	0.663729	0.471	0.155	1.82555e-20	2	Inhba
Txndc17.2	2.74929e-68	0.655787	0.819	0.196	8.53736e-64	2	Txndc17
Rps27l.1	5.85842e-51	0.654059	0.811	0.244	1.81921e-46	2	Rps27l
Acp5.2	5.18874e-60	0.652896	0.749	0.187	1.61126e-55	2	Acp5
Rpl18a.1	1.14758e-34	0.652371	0.974	0.77	3.56357e-30	2	Rpl18a
Uqcrb.1	1.6577e-59	0.650111	0.811	0.21	5.14767e-55	2	Uqcrb
Tgfbi.2	5.29981e-30	0.64703	0.678	0.257	1.64575e-25	2	Tgfbi
Rpl29.2	9.05424e-75	0.643325	0.767	0.161	2.81161e-70	2	Rpl29
Snx5.1	2.28266e-67	0.641773	0.815	0.196	7.08834e-63	2	Snx5
Vdac2.1	1.22601e-45	0.638272	0.859	0.3	3.80712e-41	2	Vdac2
Eif3f.2	1.98465e-53	0.637621	0.793	0.225	6.16295e-49	2	Eif3f
Pycard.2	1.61149e-57	0.633851	0.727	0.188	5.00415e-53	2	Pycard
Mtpn.2	1.0584e-64	0.633674	0.819	0.217	3.28666e-60	2	Mtpn
Naca	1.27662e-38	0.632583	0.912	0.488	3.96427e-34	2	Naca
Tnip3	1.30633e-45	0.632544	0.445	0.085	4.05656e-41	2	Tnip3
Lgmn.2	2.01939e-26	0.631681	0.824	0.411	6.27081e-22	2	Lgmn
Rps28.1	2.6182e-40	0.627013	0.921	0.452	8.13031e-36	2	Rps28
Hspe1.2	1.12968e-57	0.626074	0.824	0.219	3.50798e-53	2	Hspe1
Esd.1	2.66694e-36	0.62384	0.877	0.452	8.28164e-32	2	Esd
Rps29.1	1.84015e-40	0.623265	0.982	0.88	5.71423e-36	2	Rps29
Tbca.2	6.72174e-72	0.622305	0.775	0.169	2.0873e-67	2	Tbca
Irf8.2	4.08046e-77	0.618232	0.7	0.129	1.26711e-72	2	Irf8
Pdia6.1	5.32367e-34	0.617702	0.771	0.286	1.65316e-29	2	Pdia6
Pdia3.1	4.81252e-45	0.616692	0.797	0.249	1.49443e-40	2	Pdia3
Ctsh	1.03584e-42	0.615971	0.815	0.284	3.21658e-38	2	Ctsh
Hint1.2	5.38515e-39	0.611888	0.833	0.308	1.67225e-34	2	Hint1
Psmd1	3.82809e-74	0.609811	0.634	0.116	1.18874e-69	2	Psmd1
Fam129b	1.17483e-97	0.607291	0.626	0.078	3.64819e-93	2	Fam129b
Rpl21.1	1.941e-32	0.606955	0.938	0.619	6.02739e-28	2	Rpl21
St8sia4	4.46988e-52	0.605673	0.542	0.113	1.38803e-47	2	St8sia4
Rtraf.1	9.63199e-77	0.605316	0.78	0.161	2.99102e-72	2	Rtraf
Eif3e.2	9.49751e-69	0.603719	0.692	0.142	2.94926e-64	2	Eif3e
Gnas.2	4.4049e-48	0.603036	0.872	0.299	1.36785e-43	2	Gnas
Erp29.2	3.21557e-47	0.602698	0.863	0.256	9.98532e-43	2	Erp29
Gpx4.1	6.89993e-41	0.602478	0.903	0.384	2.14264e-36	2	Gpx4
Ifi202b	1.58423e-70	0.601145	0.621	0.113	4.9195e-66	2	Ifi202b
Rpl22l1.1	3.78937e-47	0.600512	0.819	0.25	1.17671e-42	2	Rpl22l1
Tmx4	6.0696e-45	0.600155	0.515	0.117	1.88479e-40	2	Tmx4
Gpx1.2	3.34187e-35	0.595619	0.916	0.44	1.03775e-30	2	Gpx1
Cox4i1.1	2.59054e-38	0.595185	0.93	0.538	8.0444e-34	2	Cox4i1
Krtcap2.1	3.4251e-64	0.594511	0.736	0.171	1.0636e-59	2	Krtcap2
Lgals3bp	2.73083e-78	0.59177	0.687	0.12	8.48005e-74	2	Lgals3bp
Cd68	2.45906e-30	0.591657	0.877	0.449	7.63612e-26	2	Cd68
Sh3bgrl.2	4.78891e-66	0.590807	0.718	0.163	1.4871e-61	2	Sh3bgrl
Ppp1r14b.2	2.88353e-61	0.588733	0.696	0.151	8.95423e-57	2	Ppp1r14b
Phlda1.1	3.80238e-25	0.588634	0.661	0.27	1.18075e-20	2	Phlda1
Atp5h.2	9.40543e-43	0.588545	0.855	0.286	2.92067e-38	2	Atp5h
Iqgap1.2	1.82838e-27	0.585905	0.912	0.516	5.67767e-23	2	Iqgap1
Cox5a.2	1.95881e-36	0.583938	0.881	0.356	6.08269e-32	2	Cox5a
Ctsd	1.19369e-15	0.583553	0.965	0.849	3.70677e-11	2	Ctsd
Ccr5	8.70463e-59	0.58117	0.577	0.119	2.70305e-54	2	Ccr5
Trf.2	2.54019e-39	0.579168	0.639	0.188	7.88806e-35	2	Trf
Mmp14	2.11383e-63	0.577656	0.599	0.114	6.56407e-59	2	Mmp14
Ms4a6c.2	3.51144e-31	0.576876	0.59	0.193	1.09041e-26	2	Ms4a6c
Rpl27.2	4.71175e-46	0.57649	0.811	0.257	1.46314e-41	2	Rpl27
Hmox1.1	1.56782e-14	0.575861	0.93	0.593	4.86856e-10	2	Hmox1
Ecm1	5.44966e-60	0.574501	0.546	0.101	1.69228e-55	2	Ecm1
Ifi207	4.94602e-66	0.573218	0.546	0.094	1.53589e-61	2	Ifi207
Cox6c.2	3.16012e-40	0.571767	0.877	0.325	9.81313e-36	2	Cox6c
Dynll1.2	1.23153e-36	0.571728	0.855	0.331	3.82426e-32	2	Dynll1
Serbp1.1	3.34079e-50	0.571296	0.841	0.251	1.03741e-45	2	Serbp1
Eif3c.1	3.7345e-61	0.570398	0.744	0.181	1.15967e-56	2	Eif3c
Atp5d.1	5.09316e-44	0.570252	0.824	0.264	1.58158e-39	2	Atp5d
Ywhae.1	2.84302e-43	0.5655	0.837	0.279	8.82843e-39	2	Ywhae
Uba52.1	3.02418e-51	0.564878	0.78	0.219	9.39099e-47	2	Uba52
AI504432	7.88744e-72	0.564815	0.454	0.054	2.44929e-67	2	AI504432
Cxcl16.2	3.31178e-51	0.564093	0.727	0.183	1.02841e-46	2	Cxcl16
Tnfsf9	5.91944e-38	0.563215	0.335	0.058	1.83816e-33	2	Tnfsf9
Ifi204	1.46204e-64	0.560428	0.542	0.093	4.54006e-60	2	Ifi204
Gapdh	2.3985e-32	0.559494	0.982	0.861	7.44807e-28	2	Gapdh
Timm13.1	1.75506e-63	0.559145	0.767	0.173	5.44998e-59	2	Timm13
Eef1b2.2	1.45592e-27	0.559076	0.872	0.446	4.52106e-23	2	Eef1b2
Tmed9.1	4.52371e-44	0.555752	0.802	0.249	1.40475e-39	2	Tmed9
Dad1.1	1.69806e-49	0.552523	0.793	0.231	5.27299e-45	2	Dad1
Cox7a2.2	2.01564e-40	0.552139	0.85	0.301	6.25917e-36	2	Cox7a2
Calm1.2	2.0951e-26	0.552062	0.952	0.692	6.50592e-22	2	Calm1
Psma7.1	3.55154e-40	0.551082	0.815	0.279	1.10286e-35	2	Psma7
Hspd1.1	4.78246e-57	0.55082	0.639	0.142	1.4851e-52	2	Hspd1
Plekho1	6.47163e-69	0.548091	0.661	0.13	2.00963e-64	2	Plekho1
2010111I01Rik	6.41285e-55	0.547761	0.621	0.142	1.99138e-50	2	2010111I01Rik
Fbxo32	1.27806e-71	0.547277	0.37	0.027	3.96877e-67	2	Fbxo32
Ndufb8.2	3.23427e-52	0.542143	0.806	0.22	1.00434e-47	2	Ndufb8
Gm26917	2.62404e-50	0.542038	0.546	0.118	8.14845e-46	2	Gm26917
Ifi209	1.02875e-62	0.541213	0.551	0.097	3.19458e-58	2	Ifi209
Cox7b.1	1.87641e-46	0.539942	0.793	0.235	5.8268e-42	2	Cox7b
Tma7.2	1.00916e-51	0.537799	0.819	0.227	3.13373e-47	2	Tma7
Rbx1.2	6.00078e-40	0.537708	0.806	0.277	1.86342e-35	2	Rbx1
Psma4.2	1.92656e-61	0.537602	0.736	0.171	5.98254e-57	2	Psma4
Dbi.1	2.06057e-38	0.537098	0.767	0.263	6.3987e-34	2	Dbi
Eif2s2.1	3.93329e-51	0.536248	0.846	0.256	1.2214e-46	2	Eif2s2
Capns1.2	2.33297e-52	0.536196	0.753	0.2	7.24459e-48	2	Capns1
Cct2.1	2.95176e-63	0.53569	0.758	0.173	9.16611e-59	2	Cct2
Psmb1.1	9.96827e-46	0.531545	0.78	0.231	3.09545e-41	2	Psmb1
Macf1	4.09549e-55	0.530041	0.564	0.117	1.27177e-50	2	Macf1
Fkbp2	6.81652e-61	0.52879	0.665	0.149	2.11673e-56	2	Fkbp2
Rpl13a.1	1.44743e-56	0.528723	0.767	0.195	4.4947e-52	2	Rpl13a
F7	1.21038e-83	0.527714	0.458	0.036	3.7586e-79	2	F7
Metap2	3.00222e-74	0.526899	0.656	0.117	9.32278e-70	2	Metap2
Ly6a	1.0448e-18	0.526674	0.348	0.114	3.24443e-14	2	Ly6a
Pdcd5.1	8.17087e-63	0.525796	0.744	0.171	2.5373e-58	2	Pdcd5
Atp5c1.2	4.10518e-47	0.525469	0.802	0.232	1.27478e-42	2	Atp5c1
Serpinb6a	6.89213e-34	0.52433	0.52	0.152	2.14021e-29	2	Serpinb6a
Eif4a1	1.88287e-31	0.523552	0.952	0.536	5.84689e-27	2	Eif4a1
Adam8.1	6.25456e-30	0.522581	0.811	0.357	1.94223e-25	2	Adam8
Atp5j.1	3.02371e-43	0.521321	0.815	0.254	9.38952e-39	2	Atp5j
Psma3.1	1.68435e-46	0.521106	0.841	0.268	5.2304e-42	2	Psma3
Creb5.1	4.18144e-49	0.521007	0.696	0.19	1.29846e-44	2	Creb5
Btf3.1	2.01975e-31	0.51965	0.89	0.446	6.27192e-27	2	Btf3
Uqcrh.1	4.051e-34	0.519621	0.863	0.335	1.25796e-29	2	Uqcrh
Pld3	2.49137e-58	0.517231	0.551	0.106	7.73646e-54	2	Pld3
Sptssa.1	9.11067e-56	0.516848	0.656	0.152	2.82914e-51	2	Sptssa
Ppp1ca.2	4.80066e-46	0.516729	0.793	0.225	1.49075e-41	2	Ppp1ca
Psma6.1	6.06026e-58	0.51624	0.731	0.175	1.88189e-53	2	Psma6
Lpl	8.89592e-26	0.515447	0.282	0.062	2.76245e-21	2	Lpl
mt-Nd6	2.15976e-25	0.515034	0.348	0.093	6.70669e-21	2	mt-Nd6
Cst3.2	6.24163e-26	0.514334	0.943	0.666	1.93821e-21	2	Cst3
Atpif1.2	1.82535e-45	0.513392	0.811	0.239	5.66827e-41	2	Atpif1
Tmem50a.2	2.41617e-38	0.51241	0.744	0.232	7.50293e-34	2	Tmem50a
Gdi2.1	6.83677e-42	0.509088	0.811	0.254	2.12302e-37	2	Gdi2
Lamp1.1	6.90187e-28	0.508205	0.921	0.579	2.14324e-23	2	Lamp1
Ndufc2.2	1.2667e-65	0.508048	0.722	0.152	3.93348e-61	2	Ndufc2
Nol7	8.18136e-75	0.505934	0.7	0.132	2.54056e-70	2	Nol7
Eif3i.2	1.15252e-62	0.504228	0.705	0.154	3.57891e-58	2	Eif3i
Rpl10.2	2.05759e-26	0.503231	0.987	0.816	6.38944e-22	2	Rpl10
Nsa2.1	4.06211e-59	0.502764	0.722	0.174	1.26141e-54	2	Nsa2
Cxcl14	2.39534e-39	0.502544	0.533	0.133	7.43826e-35	2	Cxcl14
Tmem256.1	6.02365e-60	0.502382	0.683	0.155	1.87052e-55	2	Tmem256
Aig1	6.16876e-78	0.501034	0.604	0.097	1.91558e-73	2	Aig1
Pgls.2	5.06343e-58	0.50043	0.736	0.174	1.57235e-53	2	Pgls
Park7.2	5.42724e-53	0.500407	0.709	0.169	1.68532e-48	2	Park7
Pdia4	2.89831e-61	0.500219	0.515	0.089	9.00012e-57	2	Pdia4
Lat2.1	7.60662e-67	0.499693	0.678	0.134	2.36208e-62	2	Lat2
Eef2.1	4.25416e-27	0.498612	0.868	0.396	1.32104e-22	2	Eef2
Spcs1.1	1.06853e-60	0.497728	0.727	0.165	3.3181e-56	2	Spcs1
Ndufa11	5.32325e-72	0.496829	0.731	0.143	1.65303e-67	2	Ndufa11
Psma2.1	6.58202e-46	0.496528	0.815	0.247	2.04391e-41	2	Psma2
Tcp1.1	1.25959e-69	0.496346	0.736	0.15	3.91139e-65	2	Tcp1
Emc7.1	2.31567e-70	0.496326	0.709	0.148	7.19084e-66	2	Emc7
Dusp3	5.22715e-74	0.49476	0.59	0.097	1.62319e-69	2	Dusp3
Srpk1	2.39513e-66	0.492702	0.537	0.091	7.43758e-62	2	Srpk1
Myo1e	1.29235e-57	0.490235	0.502	0.09	4.01315e-53	2	Myo1e
Eif4ebp1.1	1.92725e-39	0.490059	0.868	0.339	5.9847e-35	2	Eif4ebp1
Ran.1	1.69393e-41	0.486754	0.806	0.254	5.26018e-37	2	Ran
Psme2.2	2.75814e-42	0.485728	0.74	0.222	8.56486e-38	2	Psme2
Cox7a2l.1	3.91726e-39	0.485419	0.762	0.251	1.21643e-34	2	Cox7a2l
mt-Nd3.1	2.72472e-28	0.48533	0.604	0.202	8.46108e-24	2	mt-Nd3
Ifi203	1.58953e-46	0.484983	0.388	0.063	4.93598e-42	2	Ifi203
Glrx3.1	3.44123e-70	0.48415	0.683	0.138	1.06861e-65	2	Glrx3
Fam96b	6.30594e-70	0.483493	0.621	0.113	1.95818e-65	2	Fam96b
App.2	7.04924e-32	0.482633	0.802	0.312	2.189e-27	2	App
Atp5j2.2	1.39741e-40	0.481446	0.855	0.283	4.33938e-36	2	Atp5j2
Syngr1	1.41447e-40	0.480872	0.529	0.135	4.39236e-36	2	Syngr1
Edf1.1	1.27789e-41	0.480718	0.789	0.25	3.96824e-37	2	Edf1
Adss	1.59893e-65	0.479338	0.542	0.092	4.96516e-61	2	Adss
Atp5b.1	1.78566e-35	0.478229	0.841	0.295	5.54502e-31	2	Atp5b
Ndufab1.2	3.28353e-56	0.478121	0.722	0.174	1.01963e-51	2	Ndufab1
Pld4.2	5.1936e-52	0.477194	0.648	0.145	1.61277e-47	2	Pld4
Anp32b.1	1.61005e-40	0.475094	0.806	0.264	4.99969e-36	2	Anp32b
Itm2b.2	6.59948e-19	0.474294	0.938	0.665	2.04934e-14	2	Itm2b
Ndufb5.1	4.45992e-53	0.473775	0.727	0.182	1.38494e-48	2	Ndufb5
Cox6b1.2	1.15632e-31	0.473018	0.89	0.363	3.59074e-27	2	Cox6b1
Tbcb.1	1.14538e-56	0.472971	0.665	0.153	3.55674e-52	2	Tbcb
Rsbn1	1.02401e-72	0.469913	0.441	0.046	3.17985e-68	2	Rsbn1
H2afy.2	9.75155e-55	0.468544	0.692	0.165	3.02815e-50	2	H2afy
Pomp.1	3.8861e-42	0.464619	0.775	0.229	1.20675e-37	2	Pomp
Lamtor2.2	1.81149e-53	0.464528	0.762	0.191	5.62523e-49	2	Lamtor2
Mydgf.1	2.52974e-61	0.464384	0.709	0.161	7.85561e-57	2	Mydgf
Mpeg1.2	1.51156e-29	0.464305	0.793	0.315	4.69386e-25	2	Mpeg1
Lamtor4.2	4.50703e-51	0.463312	0.7	0.177	1.39957e-46	2	Lamtor4
Polr1d.1	1.01093e-50	0.462657	0.736	0.196	3.13923e-46	2	Polr1d
Brd2.1	5.33464e-27	0.462597	0.727	0.271	1.65657e-22	2	Brd2
Atp5k.1	7.56958e-52	0.462124	0.744	0.192	2.35058e-47	2	Atp5k
Galk1	3.17722e-71	0.462096	0.559	0.089	9.86623e-67	2	Galk1
Aprt.1	4.66026e-31	0.462045	0.824	0.334	1.44715e-26	2	Aprt
Ndufa8.1	9.70245e-66	0.460892	0.758	0.168	3.0129e-61	2	Ndufa8
Slc48a1	2.27426e-60	0.46064	0.577	0.115	7.06225e-56	2	Slc48a1
Hspa9	5.84486e-43	0.460175	0.744	0.232	1.815e-38	2	Hspa9
Sgms1	5.30179e-75	0.458956	0.515	0.065	1.64637e-70	2	Sgms1
Atp5a1.2	1.25116e-40	0.45862	0.815	0.25	3.88523e-36	2	Atp5a1
Psma1.1	2.06759e-53	0.45825	0.744	0.19	6.4205e-49	2	Psma1
Ctsb	2.80419e-16	0.457518	0.96	0.848	8.70786e-12	2	Ctsb
Ugp2	8.06114e-47	0.457401	0.678	0.192	2.50322e-42	2	Ugp2
Cyfip1.2	5.11565e-50	0.456287	0.652	0.16	1.58856e-45	2	Cyfip1
Slc25a5.1	2.86497e-37	0.45626	0.811	0.265	8.8966e-33	2	Slc25a5
Mrpl24	9.17938e-72	0.455592	0.604	0.105	2.85047e-67	2	Mrpl24
Myof	9.36573e-70	0.454841	0.537	0.085	2.90834e-65	2	Myof
Adssl1	3.25311e-51	0.454184	0.537	0.114	1.01019e-46	2	Adssl1
Filip1l	1.79079e-44	0.454013	0.361	0.057	5.56093e-40	2	Filip1l
Atp5e.1	8.8152e-26	0.453427	0.859	0.417	2.73739e-21	2	Atp5e
Nus1	5.55827e-75	0.451101	0.612	0.104	1.72601e-70	2	Nus1
Slc25a4	6.9006e-48	0.448664	0.608	0.143	2.14284e-43	2	Slc25a4
Ndufa13.2	1.61367e-37	0.448148	0.815	0.262	5.01092e-33	2	Ndufa13
Ndufa2.2	5.10083e-37	0.44663	0.859	0.312	1.58396e-32	2	Ndufa2
Reep5.1	3.32801e-40	0.446065	0.806	0.254	1.03345e-35	2	Reep5
Ap2s1.1	4.15518e-48	0.445927	0.727	0.198	1.29031e-43	2	Ap2s1
Nrp2	1.34837e-60	0.445527	0.533	0.093	4.18709e-56	2	Nrp2
Tmem160.1	2.95158e-58	0.445407	0.634	0.133	9.16554e-54	2	Tmem160
Prdx2.1	7.32037e-43	0.443069	0.709	0.202	2.27319e-38	2	Prdx2
Ndufs4.1	5.48391e-63	0.442062	0.678	0.147	1.70292e-58	2	Ndufs4
Cct3.1	1.23941e-60	0.441752	0.665	0.141	3.84874e-56	2	Cct3
Cd38	1.17676e-65	0.441469	0.379	0.036	3.65421e-61	2	Cd38
Hnrnpa1.1	4.15181e-46	0.438874	0.749	0.21	1.28926e-41	2	Hnrnpa1
Scd2	2.57081e-74	0.438396	0.511	0.065	7.98313e-70	2	Scd2
Eif3m	2.36896e-54	0.438165	0.652	0.154	7.35635e-50	2	Eif3m
Rbm3	2.42877e-25	0.438134	0.85	0.433	7.54206e-21	2	Rbm3
Appl2	2.51115e-62	0.437275	0.445	0.062	7.79787e-58	2	Appl2
Eif6.1	2.82914e-50	0.436563	0.727	0.192	8.78534e-46	2	Eif6
Fam46c	8.98483e-50	0.43289	0.502	0.103	2.79006e-45	2	Fam46c
Scp2.2	2.24884e-56	0.432384	0.727	0.169	6.98332e-52	2	Scp2
Uqcr11.1	8.01598e-51	0.432304	0.771	0.203	2.4892e-46	2	Uqcr11
Snrpd2.1	1.49572e-57	0.431802	0.731	0.175	4.64465e-53	2	Snrpd2
Psmb4.1	9.49139e-42	0.431655	0.789	0.241	2.94736e-37	2	Psmb4
Dnajc15	2.26983e-51	0.431643	0.568	0.127	7.04849e-47	2	Dnajc15
Eif5b.1	2.40454e-46	0.431302	0.665	0.175	7.46682e-42	2	Eif5b
Psmd8	8.78354e-33	0.431096	0.868	0.345	2.72755e-28	2	Psmd8
Cct4.1	7.04365e-60	0.430537	0.7	0.155	2.18727e-55	2	Cct4
Rapgef2	2.88322e-50	0.429002	0.432	0.074	8.95326e-46	2	Rapgef2
Cfl1.2	1.77087e-22	0.42892	0.921	0.569	5.49907e-18	2	Cfl1
Psmb5.1	6.12311e-37	0.428558	0.705	0.222	1.90141e-32	2	Psmb5
Adh5	3.48201e-60	0.428328	0.639	0.137	1.08127e-55	2	Adh5
Tomm7.1	1.07133e-43	0.428251	0.784	0.233	3.32681e-39	2	Tomm7
Cfp.2	3.81789e-30	0.425774	0.608	0.201	1.18557e-25	2	Cfp
Jag1	1.86441e-59	0.425545	0.401	0.05	5.78954e-55	2	Jag1
Slc6a8	1.77026e-71	0.424215	0.441	0.047	5.49718e-67	2	Slc6a8
Stx4a	4.97533e-65	0.424092	0.59	0.109	1.54499e-60	2	Stx4a
Gm47283	4.0202e-32	0.423706	0.507	0.145	1.24839e-27	2	Gm47283
Vdac3	4.50583e-67	0.42365	0.718	0.147	1.3992e-62	2	Vdac3
Timm17a	3.89009e-68	0.421045	0.639	0.121	1.20799e-63	2	Timm17a
Fosb	1.2224e-16	0.420703	0.793	0.414	3.79592e-12	2	Fosb
Ccdc50	4.11419e-60	0.418604	0.498	0.083	1.27758e-55	2	Ccdc50
Swi5.2	1.83193e-53	0.418401	0.727	0.177	5.6887e-49	2	Swi5
Psmb2.2	6.45601e-50	0.417373	0.749	0.193	2.00478e-45	2	Psmb2
Mxi1.1	1.15784e-44	0.416156	0.634	0.172	3.59544e-40	2	Mxi1
Dctn3	2.31646e-58	0.415792	0.696	0.163	7.19332e-54	2	Dctn3
Hexa	1.51938e-31	0.415775	0.775	0.276	4.71813e-27	2	Hexa
Rftn1	2.37451e-67	0.415714	0.515	0.081	7.37356e-63	2	Rftn1
Sumo2.2	7.3082e-34	0.415121	0.78	0.268	2.26942e-29	2	Sumo2
Cd36	7.49443e-48	0.414758	0.282	0.026	2.32725e-43	2	Cd36
Set.1	7.18451e-42	0.414164	0.705	0.206	2.23101e-37	2	Set
Afg3l2	2.09271e-64	0.414032	0.524	0.087	6.4985e-60	2	Afg3l2
Sec11a	9.74032e-66	0.413565	0.67	0.136	3.02466e-61	2	Sec11a
Sh3pxd2b	3.56559e-62	0.413115	0.52	0.088	1.10722e-57	2	Sh3pxd2b
Vps29.2	1.34346e-45	0.413109	0.727	0.203	4.17183e-41	2	Vps29
Pdgfa	7.58263e-39	0.412759	0.463	0.106	2.35463e-34	2	Pdgfa
Cops9	9.19082e-55	0.412252	0.674	0.155	2.85403e-50	2	Cops9
Vcp.1	2.05256e-48	0.411007	0.652	0.159	6.3738e-44	2	Vcp
Selenof.1	7.03139e-47	0.410319	0.749	0.206	2.18346e-42	2	Selenof
Smpdl3a	1.41001e-46	0.409813	0.546	0.127	4.37849e-42	2	Smpdl3a
B2m.1	1.83012e-22	0.40921	0.978	0.902	5.68307e-18	2	B2m
Ndufv3	3.84298e-44	0.409028	0.775	0.228	1.19336e-39	2	Ndufv3
Tmed3	3.0234e-55	0.408784	0.577	0.12	9.38857e-51	2	Tmed3
Mrpl23	9.3978e-63	0.408773	0.63	0.126	2.9183e-58	2	Mrpl23
Fam96a	5.86101e-62	0.407268	0.63	0.126	1.82002e-57	2	Fam96a
Psmb8.2	1.3518e-29	0.407054	0.828	0.31	4.19775e-25	2	Psmb8
Pebp1	9.42149e-42	0.406857	0.762	0.231	2.92566e-37	2	Pebp1
Nme1.1	2.34418e-40	0.405985	0.7	0.198	7.27937e-36	2	Nme1
Hsd17b12	3.08195e-64	0.405486	0.621	0.12	9.57039e-60	2	Hsd17b12
Tspo.2	8.37535e-20	0.404303	0.881	0.516	2.6008e-15	2	Tspo
Golga4	1.5817e-61	0.404178	0.515	0.088	4.91167e-57	2	Golga4
Ube2m.2	5.07952e-48	0.402921	0.758	0.209	1.57734e-43	2	Ube2m
Ndufs5.2	1.03706e-54	0.402562	0.731	0.174	3.22039e-50	2	Ndufs5
Rex1bd.1	4.80573e-55	0.40251	0.705	0.172	1.49232e-50	2	Rex1bd
Eef1d.1	3.96188e-39	0.401041	0.771	0.248	1.23028e-34	2	Eef1d
Mrps14.1	2.29433e-48	0.400717	0.648	0.161	7.12458e-44	2	Mrps14
Hipk2	1.12241e-71	0.400215	0.533	0.08	3.48543e-67	2	Hipk2
Sfr1.1	5.32712e-54	0.400112	0.718	0.18	1.65423e-49	2	Sfr1
Tubb2a	1.93033e-34	0.398976	0.414	0.1	5.99426e-30	2	Tubb2a
Ola1	4.50454e-67	0.398175	0.586	0.104	1.39879e-62	2	Ola1
0610012G03Rik.1	6.47441e-48	0.398122	0.634	0.159	2.0105e-43	2	0610012G03Rik
Trappc2l	1.35102e-52	0.39765	0.683	0.167	4.19533e-48	2	Trappc2l
Hivep3	3.19995e-44	0.397643	0.388	0.069	9.93682e-40	2	Hivep3
Sf3b5.1	1.09514e-51	0.397562	0.731	0.19	3.40074e-47	2	Sf3b5
Tmem14c.2	1.3638e-41	0.397455	0.797	0.239	4.23502e-37	2	Tmem14c
Gstm1	9.80588e-80	0.396202	0.498	0.053	3.04502e-75	2	Gstm1
Csf1r.2	8.40788e-41	0.395953	0.727	0.209	2.6109e-36	2	Csf1r
Atp5o.1.1	6.05286e-43	0.395033	0.709	0.196	1.87959e-38	2	Atp5o.1
Ndufa6.1	6.45768e-38	0.395019	0.762	0.25	2.0053e-33	2	Ndufa6
Cmpk1	2.1548e-53	0.394929	0.626	0.145	6.69129e-49	2	Cmpk1
Trappc6a.1	1.50613e-50	0.393537	0.599	0.141	4.67697e-46	2	Trappc6a
Psma5.2	2.66915e-57	0.391883	0.687	0.156	8.2885e-53	2	Psma5
Dhrs3	8.03897e-42	0.391669	0.626	0.176	2.49634e-37	2	Dhrs3
Ly6e.2	4.16868e-15	0.391135	0.767	0.415	1.2945e-10	2	Ly6e
Prelid1.1	8.4705e-26	0.391055	0.819	0.353	2.63034e-21	2	Prelid1
Naa20	3.03201e-59	0.390705	0.542	0.102	9.41531e-55	2	Naa20
Snrpe.1	6.70011e-45	0.389774	0.78	0.222	2.08059e-40	2	Snrpe
Phb2.1	9.34841e-56	0.389767	0.665	0.149	2.90296e-51	2	Phb2
Ndufc1.2	7.32949e-48	0.388769	0.661	0.165	2.27603e-43	2	Ndufc1
Tuba1b.1	8.54877e-43	0.388226	0.687	0.19	2.65465e-38	2	Tuba1b
Ms4a7.2	9.07528e-24	0.386449	0.617	0.237	2.81815e-19	2	Ms4a7
Kcnn4	1.30107e-43	0.38631	0.48	0.105	4.04021e-39	2	Kcnn4
Phf11b	3.65278e-47	0.386289	0.449	0.085	1.1343e-42	2	Phf11b
Psmd7.1	5.23939e-54	0.386086	0.63	0.139	1.62699e-49	2	Psmd7
Cct5	9.31566e-54	0.385536	0.705	0.166	2.89279e-49	2	Cct5
Flna	1.62252e-55	0.385365	0.621	0.134	5.0384e-51	2	Flna
C1qc.2	1.75334e-19	0.385357	0.705	0.321	5.44465e-15	2	C1qc
Bcap31.1	1.02341e-50	0.385179	0.665	0.164	3.17798e-46	2	Bcap31
Rap2a	6.27742e-46	0.384956	0.59	0.141	1.94933e-41	2	Rap2a
Cyc1	4.48675e-52	0.383866	0.599	0.134	1.39327e-47	2	Cyc1
Ndufb3	5.91401e-57	0.383835	0.656	0.149	1.83648e-52	2	Ndufb3
Atp6v0d2	1.04001e-55	0.383597	0.427	0.059	3.22954e-51	2	Atp6v0d2
C1qb.2	9.11109e-14	0.383109	0.819	0.495	2.82927e-09	2	C1qb
Renbp	1.36173e-55	0.382156	0.511	0.094	4.22858e-51	2	Renbp
Atp5f1.1	1.0344e-28	0.381391	0.837	0.318	3.21213e-24	2	Atp5f1
Rpn2	8.36793e-53	0.38078	0.643	0.145	2.59849e-48	2	Rpn2
Cct8	2.98646e-53	0.380678	0.731	0.18	9.27385e-49	2	Cct8
Ptbp1	3.09576e-45	0.380396	0.533	0.123	9.61325e-41	2	Ptbp1
Gyg	8.34731e-52	0.380208	0.573	0.124	2.59209e-47	2	Gyg
Luc7l2.1	7.28465e-24	0.379154	0.806	0.337	2.2621e-19	2	Luc7l2
Tcf25	2.3e-39	0.37854	0.797	0.27	7.14219e-35	2	Tcf25
Clta.1	3.72133e-19	0.378253	0.877	0.49	1.15559e-14	2	Clta
R3hdm1	2.56584e-52	0.378038	0.52	0.102	7.96769e-48	2	R3hdm1
Degs1.1	6.83224e-50	0.377732	0.67	0.17	2.12161e-45	2	Degs1
Hebp1.1	3.88606e-45	0.377296	0.612	0.151	1.20674e-40	2	Hebp1
Snx2.1	1.06945e-44	0.377163	0.656	0.176	3.32095e-40	2	Snx2
Creg1.2	8.09976e-31	0.376924	0.789	0.302	2.51522e-26	2	Creg1
Psmb3.1	3.3522e-35	0.375823	0.7	0.221	1.04096e-30	2	Psmb3
AC149090.1	1.27427e-33	0.375502	0.361	0.078	3.957e-29	2	AC149090.1
Tmem126a	1.81547e-53	0.374943	0.524	0.104	5.63759e-49	2	Tmem126a
Snrpd1	3.14798e-56	0.374716	0.665	0.149	9.77542e-52	2	Snrpd1
Hsph1	1.66262e-30	0.374426	0.308	0.061	5.16294e-26	2	Hsph1
Ergic3	1.84337e-61	0.374153	0.612	0.12	5.72423e-57	2	Ergic3
Pmepa1.2	5.79236e-39	0.374129	0.678	0.191	1.7987e-34	2	Pmepa1
Uqcrq	1.22065e-25	0.373826	0.833	0.347	3.7905e-21	2	Uqcrq
Ndufb11.1	2.41204e-45	0.37378	0.74	0.206	7.49012e-41	2	Ndufb11
Laptm5.2	2.86628e-17	0.372989	0.899	0.512	8.90065e-13	2	Laptm5
Pnn	2.14183e-47	0.372774	0.485	0.1	6.65103e-43	2	Pnn
Lamtor5.1	1.63751e-57	0.372359	0.678	0.156	5.08497e-53	2	Lamtor5
H2-DMa	4.60138e-39	0.37191	0.493	0.117	1.42887e-34	2	H2-DMa
Mrpl30	2.44834e-52	0.371634	0.687	0.171	7.60283e-48	2	Mrpl30
Egln1	3.96615e-40	0.371551	0.749	0.246	1.23161e-35	2	Egln1
Zcrb1.1	1.23331e-48	0.371492	0.678	0.177	3.82979e-44	2	Zcrb1
Tmbim1	5.02795e-54	0.370671	0.498	0.093	1.56133e-49	2	Tmbim1
Ssb.1	4.35167e-41	0.370337	0.643	0.18	1.35132e-36	2	Ssb
Srp9	1.31409e-43	0.369923	0.767	0.228	4.08064e-39	2	Srp9
Tmed10	6.237e-25	0.369409	0.859	0.369	1.93677e-20	2	Tmed10
Eif1ax	1.51844e-52	0.369316	0.634	0.146	4.7152e-48	2	Eif1ax
Ctsz	1.08874e-15	0.369112	0.943	0.803	3.38086e-11	2	Ctsz
mt-Atp8	1.51713e-35	0.368818	0.463	0.115	4.71115e-31	2	mt-Atp8
Sec11c	3.95495e-39	0.368665	0.674	0.199	1.22813e-34	2	Sec11c
Glmp.1	3.79505e-49	0.368523	0.7	0.18	1.17848e-44	2	Glmp
Uqcrfs1	1.11182e-53	0.368131	0.648	0.154	3.45254e-49	2	Uqcrfs1
Cebpa	1.08862e-51	0.367912	0.493	0.093	3.38049e-47	2	Cebpa
Aes.2	5.76812e-44	0.367379	0.714	0.196	1.79118e-39	2	Aes
Itgb2.2	5.38414e-31	0.367181	0.692	0.239	1.67194e-26	2	Itgb2
Mdh1	6.56978e-45	0.366296	0.515	0.113	2.04011e-40	2	Mdh1
Slc27a1	2.86402e-68	0.366071	0.493	0.07	8.89365e-64	2	Slc27a1
Actb.2	9.47855e-17	0.365394	1	0.953	2.94337e-12	2	Actb
Cct7.1	1.08983e-54	0.364521	0.696	0.163	3.38425e-50	2	Cct7
Taf1d	9.5951e-31	0.364425	0.502	0.149	2.97957e-26	2	Taf1d
Cox5b.2	2.65992e-26	0.364418	0.802	0.323	8.25984e-22	2	Cox5b
Man1a	4.00528e-43	0.364306	0.463	0.099	1.24376e-38	2	Man1a
Itm2c	1.29446e-36	0.364236	0.529	0.142	4.01969e-32	2	Itm2c
Luzp1	4.22998e-42	0.364175	0.441	0.094	1.31354e-37	2	Luzp1
Rpl36al	2.93213e-48	0.363749	0.709	0.187	9.10514e-44	2	Rpl36al
Cyb5a	3.2965e-46	0.362665	0.537	0.126	1.02366e-41	2	Cyb5a
Bola2	1.04019e-52	0.361133	0.63	0.142	3.2301e-48	2	Bola2
Psmc5	6.30343e-46	0.360974	0.573	0.137	1.9574e-41	2	Psmc5
Ash1l	1.30437e-40	0.360476	0.485	0.112	4.05047e-36	2	Ash1l
Eif4e	1.77306e-46	0.359712	0.793	0.238	5.50589e-42	2	Eif4e
Ddrgk1	4.91453e-58	0.35962	0.604	0.126	1.52611e-53	2	Ddrgk1
Pcbp2.1	8.31939e-36	0.359473	0.762	0.257	2.58342e-31	2	Pcbp2
Fblim1	6.28306e-53	0.359315	0.445	0.075	1.95108e-48	2	Fblim1
Psme1.2	4.45334e-33	0.358793	0.753	0.253	1.3829e-28	2	Psme1
Dync1i2.1	8.15838e-55	0.358282	0.63	0.139	2.53342e-50	2	Dync1i2
Hcfc1r1	1.02282e-49	0.358101	0.617	0.147	3.17617e-45	2	Hcfc1r1
Hsbp1.1	1.71054e-41	0.357918	0.705	0.203	5.31175e-37	2	Hsbp1
Ccl12	7.89473e-10	0.357159	0.388	0.187	2.45155e-05	2	Ccl12
Ndufa1	5.92945e-46	0.357121	0.67	0.177	1.84127e-41	2	Ndufa1
Ssr2.1	5.82052e-47	0.356503	0.63	0.156	1.80745e-42	2	Ssr2
Uhrf2	6.38472e-51	0.356298	0.449	0.077	1.98265e-46	2	Uhrf2
[truncated: 4,843 more rows]
