# Supplementary material for: Targeting CXCL16 and STAT1 augments immune checkpoint blockade therapy in triple-negative breast cancer
Source: Nat Commun. 2023 Apr 13;14:2109. doi: 10.1038/s41467-023-37727-y (PMC10101955; doi:10.1038/s41467-023-37727-y)
Supplement: Supplementary file 8 — Supplementary Data 5 [file 41467_2023_37727_MOESM8_ESM.xlsx]

## Sheet: Cluster 0 Specific Regulons
Supplementary Data 5: Gene regulatory network analysis (SCENIC analysis) on Clusters 0, 8, 1. Here gene sets with normalized enrichment scores (NES) greater than 4 are shown.
	Cluster 0 Specific Regulons with NES > 4
	motifDb	geneSet	motif	NES	AUC	highlightedTFs	TFinDB	TF_highConf	TF_lowConf	nEnrGenes	rankAtMax	enrichedGenes
1	10kb	Stat1_top50	cisbp__M5572	23.6	0.363	Stat1	*	Irf3 (inferredBy_Orthology).	Irf1; Irf2; Irf4; Irf5; Irf7 (inferredBy_MotifSimilarity). Irf8; Irf9; Stat1; Stat2 (inferredBy_MotifSimilarity_n_Orthology).	35	4973	1600014C10Rik;Cxcl10;Ddx58;Ddx60;Dtx3l;Epsti1;Gbp5;Gbp7;Ifi47;Ifih1;Ifit1;Ifit2;Ifit3;Irf7;Irgm1;Isg15;Isg20;Khnyn;Nmi;Parp10;Parp14;Parp9;Psmb8;Psmb9;Rsad2;Shisa5;Slfn5;Sp100;Stat1;Stat2;Tapbp;Tor1aip1;Trafd1;Usp18;Znfx1
2	10kb	Irf7_top50	factorbook__STAT2	23.4	0.298	Irf7	*	Stat1; Stat2 (inferredBy_Orthology).	Irf1; Irf2; Irf3; Irf4; Irf5; Irf6; Irf7; Irf8; Irf9 (inferredBy_MotifSimilarity).	28	2664	Bst2;Cmpk2;Cxcl10;Cybb;Ddx60;Dtx3l;Epsti1;Herc6;Ifih1;Ifit1;Ifit2;Ifit3;Ifitm3;Irf7;Isg15;Isg20;Oasl1;Psmb8;Rsad2;Rtp4;Shisa5;Slfn5;Sp100;Stat1;Ube2l6;Usp18;Xaf1;Zbp1
3	10kb	Stat1_top10perTarget	cisbp__M5572	22.8	0.301	Stat1	*	Irf3 (inferredBy_Orthology).	Irf1; Irf2; Irf4; Irf5; Irf7 (inferredBy_MotifSimilarity). Irf8; Irf9; Stat1; Stat2 (inferredBy_MotifSimilarity_n_Orthology).	45	4979	1600014C10Rik;Acer3;Cep350;Cxcl10;Ddx58;Ddx60;Dtx3l;Epsti1;Gbp5;Gbp7;Ifi47;Ifih1;Ifit1;Ifit2;Ifit3;Irf7;Irgm1;Isg15;Isg20;Khnyn;Nmi;Oas2;Ogfr;Parp10;Parp14;Parp9;Peli1;Psmb8;Psmb9;Psme1;Rnase4;Rsad2;Rtp4;Shisa5;Slfn5;Sp100;Sp110;Stat1;Stat2;Tapbp;Tor1aip1;Trafd1;Ubn2;Usp18;Znfx1
4	10kb	Irf7_top50	jaspar__MA0517.1	22.6	0.287	Irf7	*	Stat2 (inferredBy_Orthology).	Irf1; Irf2; Irf3; Irf4; Irf5; Irf6; Irf7; Irf8; Irf9 (inferredBy_MotifSimilarity). Stat1 (inferredBy_MotifSimilarity_n_Orthology).	31	4415	Bst2;Cmpk2;Cxcl10;Cybb;Daxx;Ddx60;Dtx3l;Epsti1;Gbp5;Herc6;Ifih1;Ifit1;Ifit2;Ifit3;Ifitm3;Irf7;Isg15;Isg20;Oasl1;Psmb8;Rsad2;Rtp4;Shisa5;Slfn5;Sp100;Stat1;Tor1aip1;Ube2l6;Usp18;Xaf1;Zbp1
5	10kb	Stat1_top50	factorbook__STAT2	22.5	0.347	Stat1	**	Stat1; Stat2 (inferredBy_Orthology).	Irf1; Irf2; Irf3; Irf4; Irf5; Irf6; Irf7; Irf8; Irf9 (inferredBy_MotifSimilarity).	29	2713	Cmpk2;Cxcl10;Ddx58;Ddx60;Dtx3l;Epsti1;Ifih1;Ifit1;Ifit2;Ifit3;Ifitm3;Irf7;Isg15;Isg20;Nmi;Oasl1;Parp14;Parp9;Psmb8;Psmb9;Rsad2;Shisa5;Slfn5;Sp100;Stat1;Stat2;Tapbp;Usp18;Znfx1
6	10kb	Stat1_top50	taipale__IRF3_full_NNRRAAAGGAAACCGAAACTN_repr	22.1	0.34	Stat1	*	Irf3 (inferredBy_Orthology).	Irf1; Irf2; Irf4; Irf5; Irf7 (inferredBy_MotifSimilarity). Irf8; Irf9; Stat1; Stat2 (inferredBy_MotifSimilarity_n_Orthology).	39	4875	1600014C10Rik;Cmpk2;Cxcl10;Ddx58;Ddx60;Dtx3l;Epsti1;Gbp5;Gbp7;Ifi47;Ifih1;Ifit1;Ifit2;Ifit3;Igtp;Irf7;Irgm1;Isg15;Isg20;Khnyn;Nmi;Oasl2;Parp10;Parp14;Parp9;Plac8;Psmb8;Psmb9;Rsad2;Shisa5;Slfn5;Sp100;Stat1;Stat2;Tapbp;Tor1aip1;Trafd1;Usp18;Znfx1
7	10kb	Stat1_top50	jaspar__MA0517.1	22.1	0.34	Stat1	*	Stat2 (inferredBy_Orthology).	Irf1; Irf2; Irf3; Irf4; Irf5; Irf6; Irf7; Irf8; Irf9 (inferredBy_MotifSimilarity). Stat1 (inferredBy_MotifSimilarity_n_Orthology).	29	3108	Cmpk2;Cxcl10;Ddx58;Ddx60;Dtx3l;Epsti1;Ifih1;Ifit1;Ifit2;Ifit3;Ifitm3;Irf7;Isg15;Isg20;Nmi;Oasl1;Parp14;Parp9;Psmb8;Psmb9;Rsad2;Shisa5;Slfn5;Sp100;Stat1;Stat2;Tapbp;Usp18;Znfx1
8	10kb	Irf7_top50	cisbp__M4635	21.5	0.274	Irf7	*	Stat2 (inferredBy_Orthology).	Irf1; Irf2; Irf3; Irf4; Irf5; Irf6; Irf7; Irf8 (inferredBy_MotifSimilarity). Mta3; Stat1 (inferredBy_MotifSimilarity_n_Orthology).	30	3590	Bst2;Cmpk2;Cxcl10;Cybb;Ddx60;Dtx3l;Epsti1;Gbp5;Herc6;Ifih1;Ifit1;Ifit2;Ifit3;Ifitm3;Irf7;Isg15;Isg20;Oasl1;Psmb8;Rsad2;Rtp4;Shisa5;Slfn5;Sp100;Stat1;Trafd1;Ube2l6;Usp18;Xaf1;Zbp1
9	10kb	Stat1_top10perTarget	taipale__IRF3_full_NNRRAAAGGAAACCGAAACTN_repr	21.5	0.285	Stat1	*	Irf3 (inferredBy_Orthology).	Irf1; Irf2; Irf4; Irf5; Irf7 (inferredBy_MotifSimilarity). Irf8; Irf9; Stat1; Stat2 (inferredBy_MotifSimilarity_n_Orthology).	49	4882	1600014C10Rik;Acer3;Cep350;Cmpk2;Cxcl10;Ddx58;Ddx60;Dtx3l;Epsti1;Gbp5;Gbp7;Ifi47;Ifih1;Ifit1;Ifit2;Ifit3;Igtp;Irf7;Irgm1;Isg15;Isg20;Khnyn;Nmi;Oas2;Oasl2;Ogfr;Parp10;Parp14;Parp9;Peli1;Plac8;Psmb8;Psmb9;Psme1;Rnase4;Rsad2;Rtp4;Shisa5;Slfn5;Sp100;Sp110;Stat1;Stat2;Tapbp;Tor1aip1;Trafd1;Ubn2;Usp18;Znfx1
10	10kb	Irf7_top50	cisbp__M5572	21.1	0.269	Irf7	*	Irf3 (inferredBy_Orthology).	Irf1; Irf2; Irf4; Irf5; Irf7 (inferredBy_MotifSimilarity). Irf8; Irf9; Stat1; Stat2 (inferredBy_MotifSimilarity_n_Orthology).	33	4997	1600014C10Rik;Bst2;Ctss;Cxcl10;Cybb;Ddx60;Dtx3l;Epsti1;Gbp5;Herc6;Ifi47;Ifih1;Ifit1;Ifit2;Ifit3;Irf7;Irgm1;Isg15;Isg20;Parp10;Psmb8;Rsad2;Rtp4;Shisa5;Slfn5;Sp100;Stat1;Tor1aip1;Trafd1;Ube2l6;Usp18;Xaf1;Zbp1
11	10kb	Stat1_top50	cisbp__M4635	20.6	0.316	Stat1	*	Stat2 (inferredBy_Orthology).	Irf1; Irf2; Irf3; Irf4; Irf5; Irf6; Irf7; Irf8 (inferredBy_MotifSimilarity). Mta3; Stat1 (inferredBy_MotifSimilarity_n_Orthology).	33	3589	Cmpk2;Cxcl10;Ddx58;Ddx60;Dtx3l;Epsti1;Gbp5;Ifih1;Ifit1;Ifit2;Ifit3;Ifitm3;Irf7;Isg15;Isg20;Khnyn;Nmi;Oasl1;Parp14;Parp9;Psmb8;Psmb9;Rsad2;Shisa5;Slfn5;Sp100;Stat1;Stat2;Tapbp;Tor3a;Trafd1;Usp18;Znfx1
12	10kb	Stat1_top5perTarget	cisbp__M5572	20.5	0.388	Stat1	*	Irf3 (inferredBy_Orthology).	Irf1; Irf2; Irf4; Irf5; Irf7 (inferredBy_MotifSimilarity). Irf8; Irf9; Stat1; Stat2 (inferredBy_MotifSimilarity_n_Orthology).	27	4976	1600014C10Rik;Cep350;Cxcl10;Ddx60;Dtx3l;Gbp5;Gbp7;Ifih1;Ifit2;Irf7;Irgm1;Khnyn;Nmi;Parp10;Parp14;Parp9;Peli1;Psmb9;Shisa5;Slfn5;Stat1;Stat2;Tapbp;Tor1aip1;Trafd1;Usp18;Znfx1
13	10kb	Irf7_top50	taipale_cyt_meth__IRF3_NSGAAANSGAAASSGAAASN_FL_repr	20.4	0.26	Irf7	*	Irf3 (inferredBy_Orthology).	Irf1; Irf2; Irf7 (inferredBy_MotifSimilarity). Irf4; Irf5; Irf8; Irf9; Stat1; Stat2 (inferredBy_MotifSimilarity_n_Orthology).	25	1877	1600014C10Rik;Bst2;Cxcl10;Cybb;Ddx60;Dtx3l;Epsti1;Gbp5;Herc6;Ifih1;Ifit1;Ifit2;Ifit3;Irf7;Isg15;Isg20;Parp10;Psmb8;Shisa5;Sp100;Stat1;Tor1aip1;Ube2l6;Usp18;Zbp1
14	10kb	Irf7_top50	taipale__IRF9_full_AWCGAAACCGAAACY	20.3	0.259	Irf7	*	Irf9 (inferredBy_Orthology).	Irf4; Irf5 (inferredBy_MotifSimilarity). Irf2; Irf3; Irf7; Irf8 (inferredBy_MotifSimilarity_n_Orthology).	36	4736	1600014C10Rik;Bst2;Cmpk2;Cxcl10;Ddx60;Dtx3l;Epsti1;Gbp2;Gbp5;Herc6;Ifi47;Ifih1;Ifit1;Ifit2;Ifit3;Ifitm3;Igtp;Irf7;Irgm1;Isg15;Isg20;Oasl2;Parp10;Plac8;Psmb8;Rsad2;Rtp4;Slfn1;Slfn4;Sp100;Stat1;Trafd1;Ube2l6;Usp18;Xaf1;Zbp1
15	10kb	Irf7_top50	dbcorrdb__STAT2__ENCSR000FBC_1__m1	20.2	0.257	Irf7	*	Stat2 (inferredBy_Orthology).	Irf1; Irf2; Irf3; Irf4; Irf5; Irf6; Irf7; Irf8; Irf9 (inferredBy_MotifSimilarity). Mta3; Spi1; Stat1; Tbl1xr1 (inferredBy_MotifSimilarity_n_Orthology).	29	4736	Bst2;Cmpk2;Cxcl10;Cybb;Daxx;Ddx60;Dtx3l;Epsti1;Gbp5;Herc6;Ifih1;Ifit2;Ifit3;Irf7;Isg15;Isg20;Oasl1;Psmb8;Rsad2;Rtp4;Shisa5;Slfn5;Sp100;Stat1;Trafd1;Ube2l6;Usp18;Xaf1;Zbp1
16	10kb	Stat1_top10perTarget	factorbook__STAT2	20.2	0.269	Stat1	**	Stat1; Stat2 (inferredBy_Orthology).	Irf1; Irf2; Irf3; Irf4; Irf5; Irf6; Irf7; Irf8; Irf9 (inferredBy_MotifSimilarity).	45	4979	Cep350;Clic4;Cmpk2;Cmtm7;Cxcl10;Ddx58;Ddx60;Dtx3l;Epsti1;Gbp5;Ifih1;Ifit1;Ifit2;Ifit3;Ifitm3;Irf7;Isg15;Isg20;Lgals9;Nmi;Nod1;Oas2;Oasl1;Parp14;Parp9;Peli1;Psmb8;Psmb9;Psme1;Rassf3;Rnase4;Rsad2;Rtp4;Shisa5;Slfn5;Sp100;Sp110;Srgap2;Stat1;Stat2;Tapbp;Tor1aip1;Ubn2;Usp18;Znfx1
17	10kb	Irf7_top50	hocomoco__STAT2_HUMAN.H11MO.0.A	20.1	0.256	Irf7	*	Stat2 (inferredBy_Orthology).	Irf1; Irf2; Irf3; Irf4; Irf5; Irf6; Irf7; Irf8; Irf9 (inferredBy_MotifSimilarity). Stat1 (inferredBy_MotifSimilarity_n_Orthology).	30	3590	Bst2;Ctss;Cxcl10;Cybb;Daxx;Ddx60;Dtx3l;Epsti1;Herc6;Ifih1;Ifit1;Ifit2;Ifit3;Irf7;Isg15;Isg20;Oasl1;Parp10;Psmb8;Rtp4;Shisa5;Slfn5;Sp100;Stat1;Tor1aip1;Trafd1;Ube2l6;Usp18;Xaf1;Zbp1
18	10kb	Stat1_top50	swissregulon__hs__IRF1_2_7.p3	20	0.309	Stat1	*	Irf1; Irf2; Irf7 (inferredBy_Orthology).	Irf3; Irf4; Irf5; Irf6; Irf8; Irf9; Prdm1 (inferredBy_MotifSimilarity). Stat1; Stat2 (inferredBy_MotifSimilarity_n_Orthology).	27	2713	Cxcl10;Ddx58;Ddx60;Dtx3l;Epsti1;Ifih1;Ifit1;Ifit3;Irf7;Isg15;Isg20;Khnyn;Lipg;Nmi;Parp10;Parp14;Parp9;Psmb8;Psmb9;Rsad2;Shisa5;Sp100;Stat1;Stat2;Tapbp;Usp18;Znfx1
19	10kb	Stat1_top10perTarget	jaspar__MA0517.1	19.6	0.261	Stat1	*	Stat2 (inferredBy_Orthology).	Irf1; Irf2; Irf3; Irf4; Irf5; Irf6; Irf7; Irf8; Irf9 (inferredBy_MotifSimilarity). Stat1 (inferredBy_MotifSimilarity_n_Orthology).	42	4418	Cep350;Clic4;Cmpk2;Cmtm7;Cxcl10;Ddx58;Ddx60;Dtx3l;Epsti1;Gbp5;Ifih1;Ifit1;Ifit2;Ifit3;Ifitm3;Irf7;Isg15;Isg20;Lgals9;Nmi;Nod1;Oas2;Oasl1;Parp14;Parp9;Peli1;Psmb8;Psmb9;Rnase4;Rsad2;Rtp4;Shisa5;Slfn5;Sp100;Sp110;Srgap2;Stat1;Stat2;Tapbp;Tor1aip1;Usp18;Znfx1
20	10kb	Irf7_top50	taipale__IRF8_DBD_NCGAAACCGAAACY	19.2	0.245	Irf7	*	Irf8 (inferredBy_Orthology).	Irf4; Irf5 (inferredBy_MotifSimilarity). Irf2; Irf3; Irf7; Irf9 (inferredBy_MotifSimilarity_n_Orthology).	26	4415	Cmpk2;Cxcl10;Ddx60;Dtx3l;Epsti1;Gbp5;Herc6;Ifi47;Ifih1;Ifit1;Ifit3;Irf7;Isg15;Isg20;Oasl2;Parp10;Psmb8;Rsad2;Rtp4;Sp100;Stat1;Trafd1;Ube2l6;Usp18;Xaf1;Zbp1
21	10kb	Irf7_top50	taipale_cyt_meth__IRF8_NYGAAASYGAAASYN_FL	19.1	0.243	Irf7	*	Irf8 (inferredBy_Orthology).	Irf4; Irf7 (inferredBy_MotifSimilarity). Irf1; Irf2; Irf3; Irf5; Irf9 (inferredBy_MotifSimilarity_n_Orthology).	25	4415	Cxcl10;Ddx60;Dtx3l;Epsti1;Gbp5;Herc6;Ifi47;Ifih1;Ifit1;Ifit3;Irf7;Isg15;Isg20;Oasl2;Parp10;Psmb8;Rsad2;Rtp4;Sp100;Stat1;Trafd1;Ube2l6;Usp18;Xaf1;Zbp1
22	10kb	Stat1_top50	dbcorrdb__STAT2__ENCSR000FBC_1__m1	19.1	0.294	Stat1	*	Stat2 (inferredBy_Orthology).	Irf1; Irf2; Irf3; Irf4; Irf5; Irf6; Irf7; Irf8; Irf9 (inferredBy_MotifSimilarity). Mta3; Spi1; Stat1; Tbl1xr1 (inferredBy_MotifSimilarity_n_Orthology).	29	4216	Cmpk2;Cxcl10;Ddx58;Ddx60;Dtx3l;Epsti1;Gbp5;Ifih1;Ifit2;Ifit3;Irf7;Isg15;Isg20;Khnyn;Nmi;Oasl1;Parp14;Parp9;Psmb8;Psmb9;Rsad2;Shisa5;Slfn5;Sp100;Stat1;Stat2;Tapbp;Usp18;Znfx1
23	10kb	Irf7_top50	taipale__IRF3_full_NNRRAAAGGAAACCGAAACTN_repr	19	0.243	Irf7	*	Irf3 (inferredBy_Orthology).	Irf1; Irf2; Irf4; Irf5; Irf7 (inferredBy_MotifSimilarity). Irf8; Irf9; Stat1; Stat2 (inferredBy_MotifSimilarity_n_Orthology).	37	4874	1600014C10Rik;Bst2;Cmpk2;Ctss;Cxcl10;Cybb;Ddx60;Dtx3l;Epsti1;Gbp5;Herc6;Ifi47;Ifih1;Ifit1;Ifit2;Ifit3;Igtp;Irf7;Irgm1;Isg15;Isg20;Oasl2;Parp10;Plac8;Psmb8;Rsad2;Rtp4;Shisa5;Slfn5;Sp100;Stat1;Tor1aip1;Trafd1;Ube2l6;Usp18;Xaf1;Zbp1
24	10kb	Stat1_top10perTarget	swissregulon__hs__IRF1_2_7.p3	19	0.253	Stat1	*	Irf1; Irf2; Irf7 (inferredBy_Orthology).	Irf3; Irf4; Irf5; Irf6; Irf8; Irf9; Prdm1 (inferredBy_MotifSimilarity). Stat1; Stat2 (inferredBy_MotifSimilarity_n_Orthology).	36	2602	Clic4;Cxcl10;Ddx58;Ddx60;Dtx3l;Epsti1;Ifih1;Ifit1;Ifit3;Irf7;Isg15;Isg20;Khnyn;Lipg;Nmi;Nod1;Oas2;Ogfr;Parp10;Parp14;Parp9;Peli1;Psmb8;Psmb9;Psme1;Rsad2;Rtp4;Shisa5;Sp100;Sp110;Stat1;Stat2;Tapbp;Ubn2;Usp18;Znfx1
25	10kb	Irf7_top50	taipale_cyt_meth__IRF9_NYGAAASYGAAACYN_FL	18.9	0.241	Irf7	*	Irf9 (inferredBy_Orthology).	Irf1; Irf2; Irf4; Irf7 (inferredBy_MotifSimilarity). Irf3; Irf5; Irf8 (inferredBy_MotifSimilarity_n_Orthology).	29	4415	Bst2;Cmpk2;Cxcl10;Ddx60;Dtx3l;Epsti1;Gbp5;Herc6;Ifi47;Ifih1;Ifit1;Ifit3;Irf7;Isg15;Isg20;Oasl2;Parp10;Psmb8;Rsad2;Rtp4;Shisa5;Slfn5;Sp100;Stat1;Trafd1;Ube2l6;Usp18;Xaf1;Zbp1
26	10kb	Stat1_top5perTarget	factorbook__STAT2	18.9	0.358	Stat1	**	Stat1; Stat2 (inferredBy_Orthology).	Irf1; Irf2; Irf3; Irf4; Irf5; Irf6; Irf7; Irf8; Irf9 (inferredBy_MotifSimilarity).	20	2643	Cep350;Cmpk2;Cxcl10;Ddx60;Dtx3l;Ifih1;Ifit2;Irf7;Nmi;Parp14;Parp9;Peli1;Psmb9;Shisa5;Slfn5;Stat1;Stat2;Tapbp;Usp18;Znfx1
27	10kb	Stat1_top5perTarget	jaspar__MA0517.1	18.8	0.357	Stat1	*	Stat2 (inferredBy_Orthology).	Irf1; Irf2; Irf3; Irf4; Irf5; Irf6; Irf7; Irf8; Irf9 (inferredBy_MotifSimilarity). Stat1 (inferredBy_MotifSimilarity_n_Orthology).	20	2997	Cep350;Cmpk2;Cxcl10;Ddx60;Dtx3l;Ifih1;Ifit2;Irf7;Nmi;Parp14;Parp9;Peli1;Psmb9;Shisa5;Slfn5;Stat1;Stat2;Tapbp;Usp18;Znfx1
28	10kb	Stat1_top5perTarget	taipale__IRF3_full_NNRRAAAGGAAACCGAAACTN_repr	18.8	0.357	Stat1	*	Irf3 (inferredBy_Orthology).	Irf1; Irf2; Irf4; Irf5; Irf7 (inferredBy_MotifSimilarity). Irf8; Irf9; Stat1; Stat2 (inferredBy_MotifSimilarity_n_Orthology).	29	4976	1600014C10Rik;Cep350;Cmpk2;Cxcl10;Ddx60;Dtx3l;Gbp5;Gbp7;Ifih1;Ifit2;Igtp;Irf7;Irgm1;Khnyn;Nmi;Parp10;Parp14;Parp9;Peli1;Psmb9;Shisa5;Slfn5;Stat1;Stat2;Tapbp;Tor1aip1;Trafd1;Usp18;Znfx1
29	10kb	Irf7_top50	cisbp__M5578	18.6	0.237	Irf7	*	Irf8 (inferredBy_Orthology).	Irf4; Irf5 (inferredBy_MotifSimilarity). Irf2; Irf3; Irf7; Irf9 (inferredBy_MotifSimilarity_n_Orthology).	26	4817	Cmpk2;Cxcl10;Ddx60;Dtx3l;Epsti1;Gbp5;Herc6;Ifi47;Ifih1;Ifit1;Ifit3;Irf7;Isg15;Isg20;Oasl2;Parp10;Psmb8;Rsad2;Rtp4;Sp100;Stat1;Trafd1;Ube2l6;Usp18;Xaf1;Zbp1
30	10kb	Stat1_top50	homer__AGTTTCAGTTTC_ISRE	18.6	0.286	Stat1	*		Irf1; Irf2; Irf3; Irf4; Irf5; Irf6; Irf7; Irf8; Irf9 (inferredBy_MotifSimilarity). Prdm1; Stat1; Stat2; Stat3; Tbl1xr1 (inferredBy_MotifSimilarity_n_Orthology).	30	2785	Cmpk2;Cxcl10;Ddx58;Ddx60;Dtx3l;Epsti1;Gbp5;Ifih1;Ifit1;Ifit2;Ifit3;Ifitm3;Irf7;Isg15;Isg20;Nmi;Parp14;Parp9;Psmb8;Psmb9;Rsad2;Shisa5;Slfn5;Sp100;Stat1;Stat2;Tapbp;Trafd1;Usp18;Znfx1
31	10kb	Stat1_top50	hocomoco__STAT2_HUMAN.H11MO.0.A	18.6	0.286	Stat1	*	Stat2 (inferredBy_Orthology).	Irf1; Irf2; Irf3; Irf4; Irf5; Irf6; Irf7; Irf8; Irf9 (inferredBy_MotifSimilarity). Stat1 (inferredBy_MotifSimilarity_n_Orthology).	32	4962	Cxcl10;Ddx58;Ddx60;Dtx3l;Epsti1;Gbp5;Ifih1;Ifit1;Ifit2;Ifit3;Irf7;Isg15;Isg20;Khnyn;Nmi;Oasl1;Parp10;Parp14;Parp9;Psmb8;Rsad2;Shisa5;Slfn5;Sp100;Stat1;Stat2;Tapbp;Tor1aip1;Tor3a;Trafd1;Usp18;Znfx1
32	10kb	Stat1_top50	taipale_cyt_meth__IRF3_NSGAAANSGAAASSGAAASN_FL_repr	18.4	0.284	Stat1	*	Irf3 (inferredBy_Orthology).	Irf1; Irf2; Irf7 (inferredBy_MotifSimilarity). Irf4; Irf5; Irf8; Irf9; Stat1; Stat2 (inferredBy_MotifSimilarity_n_Orthology).	30	2713	1600014C10Rik;Cxcl10;Ddx58;Ddx60;Dtx3l;Epsti1;Gbp5;Gbp7;Ifih1;Ifit1;Ifit2;Ifit3;Irf7;Isg15;Isg20;Khnyn;Nmi;Parp10;Parp14;Parp9;Psmb8;Psmb9;Shisa5;Sp100;Stat1;Tapbp;Tor1aip1;Trafd1;Usp18;Znfx1
33	10kb	Irf7_top50	cisbp__M5580	18.2	0.232	Irf7	*	Irf9 (inferredBy_Orthology).	Irf4; Irf5 (inferredBy_MotifSimilarity). Irf2; Irf3; Irf7; Irf8 (inferredBy_MotifSimilarity_n_Orthology).	29	3590	Cmpk2;Cxcl10;Ddx60;Dtx3l;Epsti1;Gbp5;Herc6;Ifi47;Ifih1;Ifit1;Ifit2;Ifit3;Igtp;Irf7;Irgm1;Isg15;Isg20;Parp10;Psmb8;Rsad2;Rtp4;Slfn1;Sp100;Stat1;Trafd1;Ube2l6;Usp18;Xaf1;Zbp1
34	10kb	Irf7_top50	swissregulon__hs__IRF1_2_7.p3	18.1	0.231	Irf7	**	Irf1; Irf2; Irf7 (inferredBy_Orthology).	Irf3; Irf4; Irf5; Irf6; Irf8; Irf9; Prdm1 (inferredBy_MotifSimilarity). Stat1; Stat2 (inferredBy_MotifSimilarity_n_Orthology).	27	4067	Bst2;Cmpk2;Ctss;Cxcl10;Cybb;Daxx;Ddx60;Dtx3l;Epsti1;Herc6;Ifih1;Ifit1;Ifit2;Ifit3;Irf7;Isg15;Isg20;Parp10;Psmb8;Rsad2;Rtp4;Shisa5;Sp100;Stat1;Ube2l6;Usp18;Zbp1
35	10kb	Stat1_top10perTarget	cisbp__M4635	18	0.239	Stat1	*	Stat2 (inferredBy_Orthology).	Irf1; Irf2; Irf3; Irf4; Irf5; Irf6; Irf7; Irf8 (inferredBy_MotifSimilarity). Mta3; Stat1 (inferredBy_MotifSimilarity_n_Orthology).	45	3966	Cep350;Clic4;Cmpk2;Cmtm7;Cxcl10;Ddx58;Ddx60;Dtx3l;Epsti1;Gbp5;Ifih1;Ifit1;Ifit2;Ifit3;Ifitm3;Irf7;Isg15;Isg20;Khnyn;Lgals9;Nmi;Nod1;Oas2;Oasl1;Ogfr;Parp14;Parp9;Peli1;Psmb8;Psmb9;Rnase4;Rsad2;Rtp4;Shisa5;Slfn5;Sp100;Sp110;Srgap2;Stat1;Stat2;Tapbp;Tor3a;Trafd1;Usp18;Znfx1
36	10kb	Stat1_top5perTarget	swissregulon__hs__IRF1_2_7.p3	17.8	0.338	Stat1	*	Irf1; Irf2; Irf7 (inferredBy_Orthology).	Irf3; Irf4; Irf5; Irf6; Irf8; Irf9; Prdm1 (inferredBy_MotifSimilarity). Stat1; Stat2 (inferredBy_MotifSimilarity_n_Orthology).	20	2997	Cmpk2;Cxcl10;Ddx60;Dtx3l;Ifih1;Irf7;Khnyn;Lipg;Nmi;Parp10;Parp14;Parp9;Peli1;Psmb9;Shisa5;Stat1;Stat2;Tapbp;Usp18;Znfx1
37	10kb	Stat1_top5perTarget	cisbp__M4635	17.8	0.337	Stat1	*	Stat2 (inferredBy_Orthology).	Irf1; Irf2; Irf3; Irf4; Irf5; Irf6; Irf7; Irf8 (inferredBy_MotifSimilarity). Mta3; Stat1 (inferredBy_MotifSimilarity_n_Orthology).	25	4362	Cep350;Cmpk2;Cxcl10;Ddx60;Dtx3l;Gbp5;Ifih1;Ifit2;Igtp;Irf7;Khnyn;Nmi;Parp14;Parp9;Peli1;Psmb9;Shisa5;Slfn5;Stat1;Stat2;Tapbp;Tor3a;Trafd1;Usp18;Znfx1
38	10kb	Stat1_top50	hocomoco__IRF1_MOUSE.H11MO.0.A	17.7	0.273	Stat1	*	Irf1 (directAnnotation).	Irf2; Irf3; Irf4; Irf5; Irf6; Irf7; Irf8; Irf9; Prdm1; Spib (inferredBy_MotifSimilarity). Bcl11a; Ep300; Ikzf1; Mta3; Spi1; Stat1; Stat2; Stat3; Tbl1xr1 (inferredBy_MotifSimilarity_n_Orthology).	29	3108	Cxcl10;Ddx58;Ddx60;Dtx3l;Epsti1;Gbp5;Ifi47;Ifih1;Ifit1;Ifit2;Ifit3;Igtp;Isg15;Isg20;Khnyn;Nmi;Oasl2;Parp10;Parp14;Parp9;Psmb8;Psmb9;Sp100;Stat1;Tapbp;Tor1aip1;Trafd1;Usp18;Znfx1
39	10kb	Stat1_top50	dbcorrdb__IRF1__ENCSR000EGU_1__m1	17.5	0.27	Stat1	*	Irf1 (inferredBy_Orthology).	Irf2; Irf3; Irf4; Irf5; Irf6; Irf7; Irf8; Irf9; Prdm1; Spi1; Spib (inferredBy_MotifSimilarity). Bcl11a; Ep300; Ikzf1; Mta3; Stat1; Stat2; Stat3; Tbl1xr1 (inferredBy_MotifSimilarity_n_Orthology).	29	4216	Cxcl10;Ddx58;Ddx60;Dtx3l;Epsti1;Gbp5;Ifi47;Ifih1;Ifit1;Ifit2;Ifit3;Isg15;Isg20;Khnyn;Nmi;Oasl2;Parp10;Parp14;Parp9;Psmb8;Psmb9;Shisa5;Sp100;Stat1;Tapbp;Tor1aip1;Trafd1;Usp18;Znfx1
40	10kb	Irf7_top5perTarget	cisbp__M5572	17.3	0.176	Irf7	*	Irf3 (inferredBy_Orthology).	Irf1; Irf2; Irf4; Irf5; Irf7 (inferredBy_MotifSimilarity). Irf8; Irf9; Stat1; Stat2 (inferredBy_MotifSimilarity_n_Orthology).	71	3509	Adprh;Bst2;Cd69;Clec5a;Ctss;Cxcl10;Cybb;Ddx58;Ddx60;Dtx3l;Epsti1;Gbp3;Gbp5;Gbp7;H2-D1;H2-K1;H2-T23;Herc6;Ifih1;Ifit3;Irf1;Irf2;Irf5;Irf7;Isg15;Isg20;Lap3;Lgals8;Mitd1;Mrps28;Nmi;Oas1a;Oas2;Ogfr;Parp10;Parp14;Parp9;Peli1;Phc2;Psma6;Psmb8;Psmb9;Psme1;Psme2;Pstpip1;Rab21;Rsad2;Rtp4;Samd9l;Samhd1;Sh3bp1;Shisa5;Slfn5;Sp100;Sp110;Stard3;Stat1;Stk24;Tap1;Tap2;Tapbp;Tmbim6;Tmem30a;Tor1aip2;Trafd1;Tspo;Ub…
41	10kb	Irf7_top50	dbcorrdb__IRF1__ENCSR000EGU_1__m1	17.1	0.219	Irf7	*	Irf1 (inferredBy_Orthology).	Irf2; Irf3; Irf4; Irf5; Irf6; Irf7; Irf8; Irf9; Prdm1; Spi1; Spib (inferredBy_MotifSimilarity). Bcl11a; Ep300; Ikzf1; Mta3; Stat1; Stat2; Stat3; Tbl1xr1 (inferredBy_MotifSimilarity_n_Orthology).	29	4736	Ctss;Cxcl10;Cybb;Ddx60;Dtx3l;Epsti1;Gbp5;Herc6;Ifi47;Ifih1;Ifit1;Ifit2;Ifit3;Isg15;Isg20;Oasl2;Parp10;Psmb8;Rsad2;Rtp4;Shisa5;Sp100;Stat1;Tor1aip1;Trafd1;Ube2l6;Usp18;Xaf1;Zbp1
42	10kb	Stat1_top10perTarget	hocomoco__IRF1_MOUSE.H11MO.0.A	17.1	0.228	Stat1	*	Irf1 (directAnnotation).	Irf2; Irf3; Irf4; Irf5; Irf6; Irf7; Irf8; Irf9; Prdm1; Spib (inferredBy_MotifSimilarity). Bcl11a; Ep300; Ikzf1; Mta3; Spi1; Stat1; Stat2; Stat3; Tbl1xr1 (inferredBy_MotifSimilarity_n_Orthology).	37	3213	Cep350;Cxcl10;Ddx58;Ddx60;Dtx3l;Epsti1;Gbp5;Ifi47;Ifih1;Ifit1;Ifit2;Ifit3;Igtp;Isg15;Isg20;Khnyn;Nmi;Nod1;Oas2;Oasl2;Ogfr;Parp10;Parp14;Parp9;Peli1;Psmb8;Psmb9;Psme1;Rnase4;Sp100;Sp110;Stat1;Tapbp;Tor1aip1;Trafd1;Usp18;Znfx1
43	10kb	Irf7_top50	hocomoco__IRF1_MOUSE.H11MO.0.A	17	0.217	Irf7	*	Irf1 (directAnnotation).	Irf2; Irf3; Irf4; Irf5; Irf6; Irf7; Irf8; Irf9; Prdm1; Spib (inferredBy_MotifSimilarity). Bcl11a; Ep300; Ikzf1; Mta3; Spi1; Stat1; Stat2; Stat3; Tbl1xr1 (inferredBy_MotifSimilarity_n_Orthology).	27	3268	Ctss;Cxcl10;Cybb;Ddx60;Dtx3l;Epsti1;Gbp5;Herc6;Ifi47;Ifih1;Ifit1;Ifit2;Ifit3;Igtp;Isg15;Isg20;Oasl2;Parp10;Psmb8;Sp100;Stat1;Tor1aip1;Trafd1;Ube2l6;Usp18;Xaf1;Zbp1
44	10kb	Irf7_top50	taipale_cyt_meth__IRF9_NYGAAASYGAAACYN_FL_meth	16.9	0.217	Irf7	*	Irf9 (inferredBy_Orthology).	Irf1; Irf2; Irf3; Irf4; Irf5; Irf6; Irf7; Irf8 (inferredBy_MotifSimilarity).	30	4243	Bst2;Cmpk2;Cxcl10;Cybb;Ddx60;Dtx3l;Epsti1;Gbp5;Herc6;Ifi47;Ifih1;Ifit1;Ifit3;Irf7;Isg15;Isg20;Oasl2;Parp10;Psmb8;Rsad2;Rtp4;Shisa5;Slfn5;Sp100;Stat1;Trafd1;Ube2l6;Usp18;Xaf1;Zbp1
45	10kb	Irf7_top50	jaspar__MA0050.2	16.9	0.216	Irf7	*	Irf1 (inferredBy_Orthology).	Irf2; Irf3; Irf4; Irf5; Irf6; Irf7; Irf8; Irf9; Prdm1 (inferredBy_MotifSimilarity). Ep300; Ikzf1; Mta3; Spi1; Stat1; Stat2; Stat3; Tbl1xr1 (inferredBy_MotifSimilarity_n_Orthology).	27	4997	Ctss;Cxcl10;Cybb;Ddx60;Dtx3l;Epsti1;Gbp5;Herc6;Ifih1;Ifit1;Ifit2;Ifit3;Igtp;Isg15;Isg20;Oasl2;Parp10;Psmb8;Shisa5;Sp100;Stat1;Tor1aip1;Trafd1;Ube2l6;Usp18;Xaf1;Zbp1
46	10kb	Irf7_top50	taipale__IRF8_full_NCGAAACCGAAACT	16.9	0.216	Irf7	*	Irf8 (inferredBy_Orthology).	Irf4; Irf5 (inferredBy_MotifSimilarity). Irf2; Irf3; Irf7; Irf9 (inferredBy_MotifSimilarity_n_Orthology).	31	4874	1600014C10Rik;Bst2;Ctss;Cxcl10;Ddx60;Dtx3l;Epsti1;Gbp2;Gbp5;Herc6;Ifi47;Ifih1;Ifit1;Ifit3;Ifitm3;Igtp;Irf7;Irgm1;Isg15;Isg20;Oasl2;Parp10;Psmb8;Rsad2;Rtp4;Sp100;Stat1;Ube2l6;Usp18;Xaf1;Zbp1
47	10kb	Stat1_top10perTarget	hocomoco__IRF2_HUMAN.H11MO.0.A	16.9	0.225	Stat1	*	Irf2 (inferredBy_Orthology).	Irf1; Irf3; Irf4; Irf5; Irf6; Irf7; Irf8; Irf9; Prdm1; Spib (inferredBy_MotifSimilarity). Bcl11a; Ep300; Ikzf1; Mta3; Spi1; Stat1; Stat2; Stat3; Tbl1xr1 (inferredBy_MotifSimilarity_n_Orthology).	30	1551	Cxcl10;Ddx58;Ddx60;Dtx3l;Epsti1;Gbp5;Ifih1;Ifit1;Ifit3;Isg15;Isg20;Nmi;Nod1;Ogfr;Parp10;Parp14;Parp9;Peli1;Psmb8;Psmb9;Psme1;Rnase4;Sp100;Sp110;Stat1;Tapbp;Tor1aip1;Trafd1;Usp18;Znfx1
48	10kb	Stat1_top10perTarget	dbcorrdb__IRF1__ENCSR000EGU_1__m1	16.9	0.225	Stat1	*	Irf1 (inferredBy_Orthology).	Irf2; Irf3; Irf4; Irf5; Irf6; Irf7; Irf8; Irf9; Prdm1; Spi1; Spib (inferredBy_MotifSimilarity). Bcl11a; Ep300; Ikzf1; Mta3; Stat1; Stat2; Stat3; Tbl1xr1 (inferredBy_MotifSimilarity_n_Orthology).	39	4753	Cep350;Cxcl10;Ddx58;Ddx60;Dtx3l;Epsti1;Gbp5;Ifi47;Ifih1;Ifit1;Ifit2;Ifit3;Isg15;Isg20;Khnyn;Nmi;Nod1;Oasl2;Ogfr;Parp10;Parp14;Parp9;Peli1;Psmb8;Psmb9;Psme1;Rnase4;Rsad2;Rtp4;Shisa5;Sp100;Sp110;Stat1;Tapbp;Tor1aip1;Trafd1;Ubn2;Usp18;Znfx1
49	10kb	Stat1_top5perTarget	dbcorrdb__STAT2__ENCSR000FBC_1__m1	16.9	0.32	Stat1	*	Stat2 (inferredBy_Orthology).	Irf1; Irf2; Irf3; Irf4; Irf5; Irf6; Irf7; Irf8; Irf9 (inferredBy_MotifSimilarity). Mta3; Spi1; Stat1; Tbl1xr1 (inferredBy_MotifSimilarity_n_Orthology).	19	1814	Cxcl10;Ddx60;Dtx3l;Ifih1;Ifit2;Irf7;Khnyn;Nmi;Parp14;Parp9;Peli1;Psmb9;Shisa5;Slfn5;Stat1;Stat2;Tapbp;Usp18;Znfx1
50	10kb	Stat1_top10perTarget	homer__AGTTTCAGTTTC_ISRE	16.7	0.223	Stat1	*		Irf1; Irf2; Irf3; Irf4; Irf5; Irf6; Irf7; Irf8; Irf9 (inferredBy_MotifSimilarity). Prdm1; Stat1; Stat2; Stat3; Tbl1xr1 (inferredBy_MotifSimilarity_n_Orthology).	40	2971	Clic4;Cmpk2;Cxcl10;Ddx58;Ddx60;Dtx3l;Epsti1;Gbp5;Ifih1;Ifit1;Ifit2;Ifit3;Ifitm3;Irf7;Isg15;Isg20;Nmi;Nod1;Ogfr;Parp14;Parp9;Peli1;Psmb8;Psmb9;Psme1;Rassf3;Rnase4;Rsad2;Rtp4;Shisa5;Slfn5;Sp100;Sp110;Srgap2;Stat1;Stat2;Tapbp;Trafd1;Usp18;Znfx1
51	10kb	Irf7_top50	taipale_cyt_meth__IRF8_NYGAAASYGAAASYN_FL_meth	16.6	0.213	Irf7	*	Irf8 (inferredBy_Orthology).	Irf1; Irf2; Irf3; Irf4; Irf5; Irf6; Irf7; Irf9 (inferredBy_MotifSimilarity).	30	4415	Bst2;Cmpk2;Ctss;Cxcl10;Cybb;Ddx60;Dtx3l;Epsti1;Gbp5;Herc6;Ifi47;Ifih1;Ifit1;Ifit3;Irf7;Isg15;Isg20;Oasl2;Psmb8;Rsad2;Rtp4;Shisa5;Slfn5;Sp100;Stat1;Trafd1;Ube2l6;Usp18;Xaf1;Zbp1
52	10kb	Irf7_top50	taipale__IRF4_full_NCGAAACCGAAACYN_repr	16.6	0.212	Irf7	*	Irf4 (inferredBy_Orthology).	Irf5 (inferredBy_MotifSimilarity). Irf2; Irf3; Irf7; Irf8; Irf9 (inferredBy_MotifSimilarity_n_Orthology).	30	4817	Ctss;Cxcl10;Ddx60;Dtx3l;Epsti1;Gbp5;Herc6;Ifi47;Ifih1;Ifit1;Ifit3;Ifitm3;Igtp;Irf7;Irgm1;Isg15;Isg20;Ly6e;Parp10;Psmb8;Rsad2;Rtp4;Slfn1;Sp100;Stat1;Tor1aip1;Ube2l6;Usp18;Xaf1;Zbp1
53	10kb	Stat1_top10perTarget	taipale_cyt_meth__IRF3_NSGAAANSGAAASSGAAASN_FL_repr	16.6	0.222	Stat1	*	Irf3 (inferredBy_Orthology).	Irf1; Irf2; Irf7 (inferredBy_MotifSimilarity). Irf4; Irf5; Irf8; Irf9; Stat1; Stat2 (inferredBy_MotifSimilarity_n_Orthology).	39	3213	1600014C10Rik;Cxcl10;Ddx58;Ddx60;Dtx3l;Epsti1;Gbp5;Gbp7;Ifih1;Ifit1;Ifit2;Ifit3;Irf7;Isg15;Isg20;Khnyn;Nmi;Nod1;Ogfr;Parp10;Parp14;Parp9;Peli1;Psmb8;Psmb9;Psme1;Rtp4;Shisa5;Sp100;Sp110;Srgap2;Stat1;Stat2;Tapbp;Tor1aip1;Trafd1;Ubn2;Usp18;Znfx1
54	10kb	Irf7_top5perTarget	factorbook__STAT2	16.5	0.169	Irf7	*	Stat1; Stat2 (inferredBy_Orthology).	Irf1; Irf2; Irf3; Irf4; Irf5; Irf6; Irf7; Irf8; Irf9 (inferredBy_MotifSimilarity).	85	4748	5430427O19Rik;Adam15;Adprh;Azi2;Bst2;Ccnd2;Cd69;Clec5a;Clic4;Cmpk2;Cxcl10;Cybb;Daxx;Ddx58;Ddx60;Dtx3l;Ehd4;Emp3;Epsti1;Fcgr1;Fcgr4;Gbp3;Gbp5;H2-D1;H2-K1;Herc6;Ifih1;Ifit1;Ifit2;Ifit3;Ifitm3;Igsf6;Il18;Iqgap2;Irf1;Irf2;Irf5;Irf7;Isg15;Isg20;Klf7;Lap3;Lgals8;Lgals9;Ly6i;Mitd1;Mrpl42;Nmi;Oas1a;Oas2;Oasl1;Otud5;Parp14;Parp9;Pdlim2;Peli1;Phc2;Psma6;Psmb8;Psmb9;Pstpip1;Rsad2;Rtp4;Samd9l;Samhd1;Sh3bp1;S…
55	10kb	Irf7_top5perTarget	taipale__IRF3_full_NNRRAAAGGAAACCGAAACTN_repr	16.5	0.168	Irf7	*	Irf3 (inferredBy_Orthology).	Irf1; Irf2; Irf4; Irf5; Irf7 (inferredBy_MotifSimilarity). Irf8; Irf9; Stat1; Stat2 (inferredBy_MotifSimilarity_n_Orthology).	86	4864	1600014C10Rik;5430427O19Rik;Acer3;Adprh;Azi2;Bst2;Cd69;Clec5a;Cmpk2;Ctss;Cxcl10;Cybb;Ddx58;Ddx60;Dtx3l;Epsti1;Gbp3;Gbp5;Gbp7;H2-D1;H2-K1;H2-T23;Herc6;Ifi47;Ifih1;Ifit1;Ifit2;Ifit3;Igtp;Irf1;Irf2;Irf5;Irf7;Irgm1;Isg15;Isg20;Klf7;Lap3;Lgals8;Mitd1;Mrps28;Nmi;Oas1a;Oas2;Oasl2;Ogfr;Parp10;Parp14;Parp9;Peli1;Phc2;Plac8;Psma6;Psmb8;Psmb9;Psme1;Psme2;Pstpip1;Rab21;Rnf34;Rsad2;Rtp4;Samd9l;Samhd1;Sh3bp1;S…
56	10kb	Irf7_top50	hocomoco__IRF2_HUMAN.H11MO.0.A	16.4	0.209	Irf7	*	Irf2 (inferredBy_Orthology).	Irf1; Irf3; Irf4; Irf5; Irf6; Irf7; Irf8; Irf9; Prdm1; Spib (inferredBy_MotifSimilarity). Bcl11a; Ep300; Ikzf1; Mta3; Spi1; Stat1; Stat2; Stat3; Tbl1xr1 (inferredBy_MotifSimilarity_n_Orthology).	25	3772	Ctss;Cxcl10;Ddx60;Dtx3l;Epsti1;Gbp5;Herc6;Ifi47;Ifih1;Ifit1;Ifit2;Ifit3;Irf7;Isg15;Isg20;Parp10;Psmb8;Sp100;Stat1;Tor1aip1;Trafd1;Ube2l6;Usp18;Xaf1;Zbp1
57	10kb	Irf7_top5perTarget	jaspar__MA0517.1	16.4	0.167	Irf7	*	Stat2 (inferredBy_Orthology).	Irf1; Irf2; Irf3; Irf4; Irf5; Irf6; Irf7; Irf8; Irf9 (inferredBy_MotifSimilarity). Stat1 (inferredBy_MotifSimilarity_n_Orthology).	83	4397	5430427O19Rik;Adam15;Adprh;Azi2;Bst2;Ccnd2;Cd69;Clec5a;Clic4;Cmpk2;Cxcl10;Cybb;Daxx;Ddx58;Ddx60;Dtx3l;Ehd4;Emp3;Epsti1;Fcgr1;Fcgr4;Gbp3;Gbp5;H2-D1;H2-K1;Herc6;Ifih1;Ifit1;Ifit2;Ifit3;Ifitm3;Igsf6;Il18;Iqgap2;Irf1;Irf2;Irf5;Irf7;Isg15;Isg20;Klf7;Lap3;Lgals8;Lgals9;Ly6i;Mitd1;Mrpl42;Nmi;Oas1a;Oas2;Oasl1;Parp14;Parp9;Pdlim2;Peli1;Phc2;Psma6;Psmb8;Psmb9;Pstpip1;Rsad2;Rtp4;Samd9l;Samhd1;Sh3bp1;Shisa5;…
58	10kb	Stat1_top50	hocomoco__IRF2_HUMAN.H11MO.0.A	16.4	0.254	Stat1	*	Irf2 (inferredBy_Orthology).	Irf1; Irf3; Irf4; Irf5; Irf6; Irf7; Irf8; Irf9; Prdm1; Spib (inferredBy_MotifSimilarity). Bcl11a; Ep300; Ikzf1; Mta3; Spi1; Stat1; Stat2; Stat3; Tbl1xr1 (inferredBy_MotifSimilarity_n_Orthology).	28	3772	Cxcl10;Ddx58;Ddx60;Dtx3l;Epsti1;Gbp5;Ifi47;Ifih1;Ifit1;Ifit2;Ifit3;Irf7;Isg15;Isg20;Khnyn;Nmi;Parp10;Parp14;Parp9;Psmb8;Psmb9;Sp100;Stat1;Tapbp;Tor1aip1;Trafd1;Usp18;Znfx1
59	10kb	Stat1_top50perTarget	cisbp__M5572	16.4	0.14	Stat1	*	Irf3 (inferredBy_Orthology).	Irf1; Irf2; Irf4; Irf5; Irf7 (inferredBy_MotifSimilarity). Irf8; Irf9; Stat1; Stat2 (inferredBy_MotifSimilarity_n_Orthology).	95	4999	1600014C10Rik;9530068E07Rik;Acer3;Adar;Agpat4;Ascc3;Atxn7l3;AW011738;Azi2;Bin1;Casp8;Cd302;Cd47;Cep350;Clec5a;Ctss;Cxcl10;Cybb;Ddx58;Ddx60;Dnajc15;Dtx3l;Eif2ak2;Epsti1;Etv3;Fam122a;Gbp5;Gbp7;H2-D1;H2-K1;H2-Q6;Herc6;Ifi47;Ifih1;Ifit1;Ifit2;Ifit3;Il18bp;Irf7;Irgm1;Isg15;Isg20;Itch;Khnyn;Klf3;Lap3;Lars2;Mbnl1;Nmi;Nono;Oas1a;Oas2;Ogfr;Parp10;Parp14;Parp9;Peli1;Pik3r5;Plcg2;Psmb10;Psmb8;Psmb9;Psme1;Py…
60	10kb	Irf7_top50	cisbp__M1882	16.3	0.209	Irf7	*	Irf1 (inferredBy_Orthology).	Irf2; Irf3; Irf4; Irf5; Irf6; Irf7; Irf8; Irf9; Prdm1 (inferredBy_MotifSimilarity). Ep300; Ikzf1; Mta3; Spi1; Stat1; Stat2; Stat3; Tbl1xr1 (inferredBy_MotifSimilarity_n_Orthology).	25	4067	Ctss;Cxcl10;Cybb;Ddx60;Dtx3l;Epsti1;Gbp5;Herc6;Ifih1;Ifit1;Ifit2;Ifit3;Isg15;Isg20;Parp10;Psmb8;Shisa5;Sp100;Stat1;Tor1aip1;Trafd1;Ube2l6;Usp18;Xaf1;Zbp1
61	10kb	Stat1_top10perTarget	dbcorrdb__STAT2__ENCSR000FBC_1__m1	16.3	0.218	Stat1	*	Stat2 (inferredBy_Orthology).	Irf1; Irf2; Irf3; Irf4; Irf5; Irf6; Irf7; Irf8; Irf9 (inferredBy_MotifSimilarity). Mta3; Spi1; Stat1; Tbl1xr1 (inferredBy_MotifSimilarity_n_Orthology).	42	4270	Cep350;Clic4;Cmpk2;Cmtm7;Cxcl10;Ddx58;Ddx60;Dtx3l;Epsti1;Gbp5;Ifih1;Ifit2;Ifit3;Irf7;Isg15;Isg20;Khnyn;Lgals9;Nmi;Nod1;Oas2;Oasl1;Ogfr;Parp14;Parp9;Peli1;Psmb8;Psmb9;Rnase4;Rsad2;Rtp4;Shisa5;Slfn5;Sp100;Sp110;Srgap2;Stat1;Stat2;Tapbp;Ubn2;Usp18;Znfx1
62	10kb	Stat1_top50perTarget	factorbook__STAT2	16.3	0.139	Stat1	**	Stat1; Stat2 (inferredBy_Orthology).	Irf1; Irf2; Irf3; Irf4; Irf5; Irf6; Irf7; Irf8; Irf9 (inferredBy_MotifSimilarity).	70	2563	Arhgef2;Ascc3;Atxn7l3;AW011738;Azi2;Cd302;Cd47;Cep350;Clec5a;Clic4;Cmpk2;Cxcl10;Cybb;Ddx58;Ddx60;Dtx3l;Eif2ak2;Epsti1;H2-K1;Herc6;Ifih1;Ifit1;Ifit2;Ifit3;Ifitm3;Il18bp;Irf7;Isg15;Isg20;Lars2;Mbnl1;Ncf1;Nmi;Nod1;Nono;Oas1a;Oas2;Oasl1;Parp14;Parp9;Pdlim2;Peli1;Pik3r5;Plcg2;Psmb8;Psmb9;Rnasel;Rsad2;Rtp4;Samhd1;Sh3bp1;Shisa5;Slfn5;Sp100;Sp110;Spata13;Spop;Srgap2;St3gal4;Stat1;Stat2;Tapbp;Tmem30a;Tor1…
63	10kb	Stat1_top5perTarget	hocomoco__STAT2_HUMAN.H11MO.0.A	16.3	0.31	Stat1	*	Stat2 (inferredBy_Orthology).	Irf1; Irf2; Irf3; Irf4; Irf5; Irf6; Irf7; Irf8; Irf9 (inferredBy_MotifSimilarity). Stat1 (inferredBy_MotifSimilarity_n_Orthology).	20	2305	Cxcl10;Ddx60;Dtx3l;Ifih1;Ifit2;Irf7;Khnyn;Nmi;Parp10;Parp14;Parp9;Peli1;Shisa5;Stat1;Stat2;Tapbp;Tor1aip1;Trafd1;Usp18;Znfx1
64	10kb	Stat1_top5perTarget	hocomoco__IRF1_MOUSE.H11MO.0.A	16.3	0.31	Stat1	*	Irf1 (directAnnotation).	Irf2; Irf3; Irf4; Irf5; Irf6; Irf7; Irf8; Irf9; Prdm1; Spib (inferredBy_MotifSimilarity). Bcl11a; Ep300; Ikzf1; Mta3; Spi1; Stat1; Stat2; Stat3; Tbl1xr1 (inferredBy_MotifSimilarity_n_Orthology).	21	2997	Cep350;Cxcl10;Ddx60;Dtx3l;Gbp5;Ifih1;Ifit2;Igtp;Khnyn;Nmi;Parp10;Parp14;Parp9;Peli1;Psmb9;Stat1;Tapbp;Tor1aip1;Trafd1;Usp18;Znfx1
65	10kb	Irf7_top50	cisbp__M6309	16.2	0.207	Irf7	*	Irf3 (inferredBy_Orthology).	Irf1; Irf2; Irf4; Irf5; Irf6; Irf7; Irf8; Irf9 (inferredBy_MotifSimilarity). Stat1; Stat2 (inferredBy_MotifSimilarity_n_Orthology).	28	4874	Cmpk2;Cxcl10;Cybb;Ddx60;Dtx3l;Epsti1;Herc6;Ifih1;Ifit1;Ifit2;Ifit3;Irf7;Isg15;Isg20;Oasl1;Oasl2;Parp10;Psmb8;Rsad2;Rtp4;Shisa5;Slfn5;Sp100;Stat1;Tor1aip1;Ube2l6;Usp18;Zbp1
66	10kb	Irf7_top50	taipale_cyt_meth__IRF8_NYGAAASYGAAASYN_eDBD	16.2	0.207	Irf7	*	Irf8 (inferredBy_Orthology).	Irf1; Irf2; Irf4; Irf7 (inferredBy_MotifSimilarity). Irf3; Irf5; Irf9 (inferredBy_MotifSimilarity_n_Orthology).	22	2664	Cxcl10;Cybb;Ddx60;Dtx3l;Epsti1;Gbp5;Herc6;Ifih1;Ifit1;Ifit3;Irf7;Isg15;Isg20;Psmb8;Rtp4;Shisa5;Sp100;Stat1;Ube2l6;Usp18;Xaf1;Zbp1
67	10kb	Irf7_top5perTarget	taipale__IRF9_full_AWCGAAACCGAAACY	16.1	0.165	Irf7	*	Irf9 (inferredBy_Orthology).	Irf4; Irf5 (inferredBy_MotifSimilarity). Irf2; Irf3; Irf7; Irf8 (inferredBy_MotifSimilarity_n_Orthology).	92	4480	1600014C10Rik;Bst2;Casp1;Cd69;Cds2;Clec5a;Clic4;Cmpk2;Cxcl10;Ddx58;Ddx60;Dtx3l;Ehd4;Epsti1;Gbp2;Gbp3;Gbp5;Gbp7;Gbp9;H2-D1;H2-K1;H2-T23;Herc6;Ifi47;Ifih1;Ifit1;Ifit3;Ifitm3;Igtp;Il18;Iqgap2;Irf1;Irf2;Irf5;Irf7;Irgm1;Isg15;Isg20;Lap3;Lgals8;Mefv;Mitd1;Mrpl42;Nmi;Nt5c3;Oas1a;Oas2;Oasl2;Ogfr;Ogfrl1;Parp10;Parp14;Parp9;Peli1;Phc2;Plac8;Pnp;Psma6;Psmb8;Psmb9;Psme1;Psme2;Rab21;Rnf19b;Rsad2;Rtp4;Samd9l;S…
68	10kb	Irf7_top5perTarget	swissregulon__hs__IRF1_2_7.p3	16.1	0.164	Irf7	**	Irf1; Irf2; Irf7 (inferredBy_Orthology).	Irf3; Irf4; Irf5; Irf6; Irf8; Irf9; Prdm1 (inferredBy_MotifSimilarity). Stat1; Stat2 (inferredBy_MotifSimilarity_n_Orthology).	86	4978	5430427O19Rik;Acer3;Adam15;Adprh;Azi2;Bst2;Ccdc12;Ccnd2;Cd69;Cds2;Clec5a;Clic4;Cmpk2;Ctss;Cxcl10;Cybb;Daxx;Ddx58;Ddx60;Dtx3l;Epsti1;Fcgr4;Fmnl3;Gngt2;H2-D1;H2-K1;Herc6;Ifih1;Ifit1;Ifit2;Ifit3;Igsf6;Iqgap2;Irf1;Irf2;Irf5;Irf7;Isg15;Isg20;Klf7;Lap3;Lgals8;Mitd1;Mrpl52;Mrps28;Nmi;Oas2;Ogfr;Otud5;Parp10;Parp14;Parp9;Pdlim2;Peli1;Phc2;Psma6;Psmb8;Psmb9;Psme1;Psme2;Rab21;Rsad2;Rtn3;Rtp4;Samd9l;Samhd1;S…
69	10kb	Stat1_top10perTarget	hocomoco__STAT2_HUMAN.H11MO.0.A	16	0.215	Stat1	*	Stat2 (inferredBy_Orthology).	Irf1; Irf2; Irf3; Irf4; Irf5; Irf6; Irf7; Irf8; Irf9 (inferredBy_MotifSimilarity). Stat1 (inferredBy_MotifSimilarity_n_Orthology).	39	3517	Clic4;Cxcl10;Ddx58;Ddx60;Dtx3l;Epsti1;Ifih1;Ifit1;Ifit2;Ifit3;Irf7;Isg15;Isg20;Khnyn;Nmi;Nod1;Oas2;Oasl1;Ogfr;Parp10;Parp14;Parp9;Peli1;Psmb8;Rassf3;Rnase4;Rtp4;Shisa5;Slfn5;Sp100;Sp110;Stat1;Stat2;Tapbp;Tor1aip1;Trafd1;Ubn2;Usp18;Znfx1
70	10kb	Stat1_top50	dbcorrdb__IRF1__ENCSR000EGL_1__m1	15.9	0.245	Stat1	*	Irf1 (inferredBy_Orthology).	Irf2; Irf3; Irf4; Irf5; Irf6; Irf7; Irf8; Irf9; Prdm1; Spib (inferredBy_MotifSimilarity). Bcl11a; Ep300; Ikzf1; Mta3; Spi1; Stat1; Stat2; Stat3; Tbl1xr1 (inferredBy_MotifSimilarity_n_Orthology).	30	4962	Cxcl10;Ddx58;Ddx60;Dtx3l;Epsti1;Ifi47;Ifih1;Ifit1;Ifit2;Ifit3;Irf7;Isg15;Isg20;Khnyn;Nmi;Oasl2;Parp10;Parp14;Parp9;Psmb8;Psmb9;Shisa5;Slfn5;Sp100;Stat1;Tapbp;Tor1aip1;Trafd1;Usp18;Znfx1
71	10kb	Stat1_top5perTarget	dbcorrdb__IRF1__ENCSR000EGU_1__m1	15.9	0.303	Stat1	*	Irf1 (inferredBy_Orthology).	Irf2; Irf3; Irf4; Irf5; Irf6; Irf7; Irf8; Irf9; Prdm1; Spi1; Spib (inferredBy_MotifSimilarity). Bcl11a; Ep300; Ikzf1; Mta3; Stat1; Stat2; Stat3; Tbl1xr1 (inferredBy_MotifSimilarity_n_Orthology).	18	2305	Cxcl10;Ddx60;Dtx3l;Gbp5;Ifih1;Nmi;Parp10;Parp14;Parp9;Peli1;Psmb9;Shisa5;Stat1;Tapbp;Tor1aip1;Trafd1;Usp18;Znfx1
72	10kb	Stat1_top5perTarget	taipale_cyt_meth__IRF3_NSGAAANSGAAASSGAAASN_FL_repr	15.9	0.302	Stat1	*	Irf3 (inferredBy_Orthology).	Irf1; Irf2; Irf7 (inferredBy_MotifSimilarity). Irf4; Irf5; Irf8; Irf9; Stat1; Stat2 (inferredBy_MotifSimilarity_n_Orthology).	25	3694	1600014C10Rik;Cep350;Cxcl10;Ddx60;Dtx3l;Gbp5;Gbp7;Ifih1;Ifit2;Irf7;Khnyn;Nmi;Parp10;Parp14;Parp9;Peli1;Psmb9;Shisa5;Stat1;Stat2;Tapbp;Tor1aip1;Trafd1;Usp18;Znfx1
73	10kb	Stat1_top50	cisbp__M6309	15.8	0.244	Stat1	*	Irf3 (inferredBy_Orthology).	Irf1; Irf2; Irf4; Irf5; Irf6; Irf7; Irf8; Irf9 (inferredBy_MotifSimilarity). Stat1; Stat2 (inferredBy_MotifSimilarity_n_Orthology).	33	4875	Cmpk2;Cxcl10;Ddx58;Ddx60;Dtx3l;Epsti1;Ifih1;Ifit1;Ifit2;Ifit3;Irf7;Isg15;Isg20;Khnyn;Lipg;Nmi;Oasl1;Oasl2;Parp10;Parp14;Parp9;Psmb8;Psmb9;Rsad2;Shisa5;Slfn5;Sp100;Stat1;Stat2;Tapbp;Tor1aip1;Usp18;Znfx1
74	10kb	Stat1_w005	factorbook__STAT2	15.8	0.134	Stat1	**	Stat1; Stat2 (inferredBy_Orthology).	Irf1; Irf2; Irf3; Irf4; Irf5; Irf6; Irf7; Irf8; Irf9 (inferredBy_MotifSimilarity).	73	2563	Arhgef2;Ascc3;Atxn7l3;AW011738;Azi2;Cd302;Cd47;Cep350;Clec5a;Clic4;Cmpk2;Cxcl10;Cybb;Dap3;Ddx58;Ddx60;Dtx3l;Eif2ak2;Epsti1;Fam105a;H2-K1;Herc6;Ifih1;Ifit1;Ifit2;Ifit3;Ifitm3;Il18bp;Iqgap2;Irf7;Isg15;Isg20;Lars2;Mbnl1;Ncf1;Nmi;Nod1;Nono;Oas1a;Oas2;Oasl1;Parp14;Parp9;Pdlim2;Peli1;Pik3r5;Plcg2;Psmb8;Psmb9;Rnasel;Rsad2;Rtp4;Samhd1;Sh3bp1;Shisa5;Slfn5;Sp100;Sp110;Spata13;Spop;Srgap2;St3gal4;Stat1;Stat…
75	10kb	Stat1_top50perTarget	jaspar__MA0517.1	15.7	0.135	Stat1	*	Stat2 (inferredBy_Orthology).	Irf1; Irf2; Irf3; Irf4; Irf5; Irf6; Irf7; Irf8; Irf9 (inferredBy_MotifSimilarity). Stat1 (inferredBy_MotifSimilarity_n_Orthology).	86	4138	Adar;Arhgef2;Ascc3;Atxn7l3;AW011738;Azi2;Cd302;Cd47;Cep350;Clec5a;Clic4;Cmpk2;Cmtm7;Cxcl10;Cybb;Daxx;Ddx58;Ddx60;Dtx3l;Eif2ak2;Epsti1;Etv3;Gbp5;H2-D1;H2-K1;Herc6;Ifih1;Ifit1;Ifit2;Ifit3;Ifitm3;Il18bp;Irf7;Isg15;Isg20;Itch;Klf3;Lap3;Lars2;Lgals9;Ly6i;Mbnl1;Ncf1;Nedd8;Nmi;Nod1;Nono;Oas1a;Oas2;Oasl1;Parp14;Parp9;Pdlim2;Peli1;Pik3r5;Plcg2;Psmb8;Psmb9;Rnase4;Rnasel;Rsad2;Rtp4;Samhd1;Sgk3;Sh3bp1;Shisa5…
76	10kb	Irf7_top10perTarget	cisbp__M5572	15.6	0.141	Irf7	*	Irf3 (inferredBy_Orthology).	Irf1; Irf2; Irf4; Irf5; Irf7 (inferredBy_MotifSimilarity). Irf8; Irf9; Stat1; Stat2 (inferredBy_MotifSimilarity_n_Orthology).	104	4736	1600014C10Rik;5430427O19Rik;Acer3;Adprh;Aff1;Ascc3;Azi2;B2m;Bak1;Bnip2;Bst2;Casp8;Cd47;Cd69;Clec5a;Creb1;Ctss;Cxcl10;Cybb;D1Ertd622e;Ddx58;Ddx60;Dtx3l;Dync1h1;Egr2;Epsti1;Fam168b;Gbp3;Gbp5;Gbp7;H2-D1;H2-K1;H2-T23;Herc6;Ifih1;Ifit1;Ifit2;Ifit3;Il18bp;Irf1;Irf2;Irf5;Irf7;Irgm1;Isg15;Isg20;Khnyn;Lap3;Lgals8;Lrrc25;Mitd1;Mrps28;N4bp1;Nab1;Nedd9;Nmi;Nono;Nr4a1;Oas1a;Oas2;Ogfr;Parp10;Parp14;Parp9;Peli1…
77	10kb	Irf7_top5perTarget	cisbp__M4635	15.6	0.16	Irf7	*	Stat2 (inferredBy_Orthology).	Irf1; Irf2; Irf3; Irf4; Irf5; Irf6; Irf7; Irf8 (inferredBy_MotifSimilarity). Mta3; Stat1 (inferredBy_MotifSimilarity_n_Orthology).	90	4923	5430427O19Rik;Adam15;Adprh;Azi2;Bst2;Cd69;Clec5a;Clic4;Cmpk2;Cxcl10;Cybb;Ddx58;Ddx60;Dtx3l;Ehd4;Emp3;Epsti1;Fcgr1;Fcgr4;Gbp5;H2-D1;H2-K1;Herc6;Ifih1;Ifit1;Ifit2;Ifit3;Ifitm3;Igsf6;Igtp;Il18;Iqgap2;Irf1;Irf2;Irf5;Irf7;Isg15;Isg20;Klf7;Lap3;Lgals8;Lgals9;Ly6i;Mitd1;Mrpl42;Mrpl52;Nmi;Oas1a;Oas2;Oasl1;Oasl2;Ogfr;Parp14;Parp9;Pdlim2;Peli1;Phc2;Psma6;Psmb8;Psmb9;Pstpip1;Rnf19b;Rsad2;Rtp4;Samd9l;Samhd1;…
78	10kb	Irf7_top5perTarget	taipale_cyt_meth__IRF3_NSGAAANSGAAASSGAAASN_FL_repr	15.6	0.16	Irf7	*	Irf3 (inferredBy_Orthology).	Irf1; Irf2; Irf7 (inferredBy_MotifSimilarity). Irf4; Irf5; Irf8; Irf9; Stat1; Stat2 (inferredBy_MotifSimilarity_n_Orthology).	85	4894	1600014C10Rik;1810022K09Rik;5430427O19Rik;Acer3;Adprh;Azi2;Bst2;Cds2;Clec5a;Cxcl10;Cybb;Ddx58;Ddx60;Dtx3l;Epsti1;Fcgr4;Gbp3;Gbp5;Gbp7;H2-D1;H2-K1;H2-T23;Herc6;Ifih1;Ifit1;Ifit2;Ifit3;Igsf6;Il18;Irf2;Irf5;Irf7;Isg15;Isg20;Klf7;Lap3;Lgals8;Ly6e;Ly6i;Mrpl42;Mrpl52;Mrps28;Nmi;Oas1a;Ogfr;Otud5;Parp10;Parp14;Parp9;Peli1;Phc2;Psma6;Psmb8;Psmb9;Psme1;Psme2;Pstpip1;Rnf114;Rnf19b;Rnf34;Rtp4;Samd9l;Samhd1;S…
79	10kb	Stat1_top50	jaspar__MA0050.2	15.6	0.242	Stat1	*	Irf1 (inferredBy_Orthology).	Irf2; Irf3; Irf4; Irf5; Irf6; Irf7; Irf8; Irf9; Prdm1 (inferredBy_MotifSimilarity). Ep300; Ikzf1; Mta3; Spi1; Stat1; Stat2; Stat3; Tbl1xr1 (inferredBy_MotifSimilarity_n_Orthology).	24	2029	Cxcl10;Ddx58;Ddx60;Dtx3l;Gbp5;Ifih1;Ifit1;Ifit3;Isg15;Isg20;Khnyn;Nmi;Parp10;Parp14;Parp9;Psmb8;Psmb9;Sp100;Stat1;Tapbp;Tor1aip1;Trafd1;Usp18;Znfx1
80	10kb	Stat1_top50perTarget	taipale__IRF3_full_NNRRAAAGGAAACCGAAACTN_repr	15.6	0.134	Stat1	*	Irf3 (inferredBy_Orthology).	Irf1; Irf2; Irf4; Irf5; Irf7 (inferredBy_MotifSimilarity). Irf8; Irf9; Stat1; Stat2 (inferredBy_MotifSimilarity_n_Orthology).	97	4581	1600014C10Rik;9530068E07Rik;Acer3;Adar;Agpat4;Ascc3;Atxn7l3;AW011738;Azi2;Casp8;Cd302;Cd47;Cep350;Clec5a;Ctss;Cxcl10;Cybb;Ddx58;Ddx60;Dnajc15;Dtx3l;Eif2ak2;Epsti1;Etv3;Fam122a;Gbp5;Gbp7;H2-D1;H2-K1;H2-Q6;Herc6;Ifi47;Ifih1;Ifit1;Ifit2;Ifit3;Igtp;Il18bp;Irf7;Irgm1;Isg15;Isg20;Itch;Khnyn;Klf3;Lap3;Lars2;Mbnl1;Nmi;Nono;Oas1a;Oas2;Ogfr;Parp10;Parp14;Parp9;Peli1;Pgrmc1;Pik3r5;Plac8;Plcg2;Psmb10;Psmb8;P…
81	10kb	Stat1_top5perTarget	hocomoco__IRF2_HUMAN.H11MO.0.A	15.6	0.297	Stat1	*	Irf2 (inferredBy_Orthology).	Irf1; Irf3; Irf4; Irf5; Irf6; Irf7; Irf8; Irf9; Prdm1; Spib (inferredBy_MotifSimilarity). Bcl11a; Ep300; Ikzf1; Mta3; Spi1; Stat1; Stat2; Stat3; Tbl1xr1 (inferredBy_MotifSimilarity_n_Orthology).	17	1154	Cxcl10;Ddx60;Dtx3l;Gbp5;Ifih1;Nmi;Parp10;Parp14;Parp9;Peli1;Psmb9;Stat1;Tapbp;Tor1aip1;Trafd1;Usp18;Znfx1
82	10kb	Stat1_w005	cisbp__M5572	15.6	0.132	Stat1	*	Irf3 (inferredBy_Orthology).	Irf1; Irf2; Irf4; Irf5; Irf7 (inferredBy_MotifSimilarity). Irf8; Irf9; Stat1; Stat2 (inferredBy_MotifSimilarity_n_Orthology).	96	4868	1600014C10Rik;9530068E07Rik;Acer3;Adar;Agpat4;Ascc3;Atxn7l3;AW011738;Azi2;Casp8;Cd302;Cd47;Cep350;Clec5a;Ctss;Cxcl10;Cybb;D1Ertd622e;Dap3;Ddx58;Ddx60;Dnajc15;Dtx3l;Eif2ak2;Epsti1;Etv3;Fam122a;Gbp3;Gbp5;Gbp7;H2-D1;H2-K1;H2-Q6;Herc6;Ifih1;Ifit1;Ifit2;Ifit3;Il18bp;Irf7;Irgm1;Isg15;Isg20;Itch;Khnyn;Klf3;Lap3;Mbnl1;Nae1;Nmi;Nono;Oas1a;Oas2;Ogfr;Parp10;Parp14;Parp9;Peli1;Pik3r5;Plcg2;Psmb10;Psmb8;Psmb9…
83	10kb	Irf7_top10perTarget	taipale__IRF9_full_AWCGAAACCGAAACY	15.5	0.141	Irf7	*	Irf9 (inferredBy_Orthology).	Irf4; Irf5 (inferredBy_MotifSimilarity). Irf2; Irf3; Irf7; Irf8 (inferredBy_MotifSimilarity_n_Orthology).	95	2875	Aff1;Ascc3;B2m;Bak1;Casp1;Cd47;Cd69;Cds2;Clec5a;Clic4;Cmpk2;Creb1;Cxcl10;Ddx58;Ddx60;Dtx3l;Dync1h1;Egr3;Epsti1;Gbp3;Gbp5;Gbp7;H2-D1;H2-K1;H2-T23;Herc6;Ifi47;Ifih1;Ifit3;Igtp;Il18;Irf1;Irf2;Irf7;Irgm1;Isg15;Isg20;Khnyn;Lap3;Lgals8;Mitd1;Mrpl42;N4bp1;Nab1;Nmi;Nono;Nt5c3;Oas1a;Oas2;Oasl2;Ogfr;Ogfrl1;Parp10;Parp14;Parp9;Peli1;Phc2;Plac8;Pnp;Prr5l;Psma5;Psma6;Psmb8;Psmb9;Psme1;Psme2;Rab21;Rnf19b;Rsad2…
84	10kb	Irf7_top50	homer__AGTTTCAGTTTC_ISRE	15.5	0.198	Irf7	*		Irf1; Irf2; Irf3; Irf4; Irf5; Irf6; Irf7; Irf8; Irf9 (inferredBy_MotifSimilarity). Prdm1; Stat1; Stat2; Stat3; Tbl1xr1 (inferredBy_MotifSimilarity_n_Orthology).	29	2784	Bst2;Cmpk2;Cxcl10;Cybb;Ddx60;Dtx3l;Epsti1;Gbp5;Herc6;Ifih1;Ifit1;Ifit2;Ifit3;Ifitm3;Irf7;Isg15;Isg20;Psmb8;Rsad2;Rtp4;Shisa5;Slfn5;Sp100;Stat1;Trafd1;Ube2l6;Usp18;Xaf1;Zbp1
85	10kb	Stat1_top10perTarget	jaspar__MA0050.2	15.5	0.208	Stat1	*	Irf1 (inferredBy_Orthology).	Irf2; Irf3; Irf4; Irf5; Irf6; Irf7; Irf8; Irf9; Prdm1 (inferredBy_MotifSimilarity). Ep300; Ikzf1; Mta3; Spi1; Stat1; Stat2; Stat3; Tbl1xr1 (inferredBy_MotifSimilarity_n_Orthology).	30	2029	Cxcl10;Ddx58;Ddx60;Dtx3l;Gbp5;Ifih1;Ifit1;Ifit3;Isg15;Isg20;Khnyn;Nmi;Nod1;Ogfr;Parp10;Parp14;Parp9;Peli1;Psmb8;Psmb9;Psme1;Rnase4;Sp100;Sp110;Stat1;Tapbp;Tor1aip1;Trafd1;Usp18;Znfx1
86	10kb	Stat1_top5perTarget	homer__AGTTTCAGTTTC_ISRE	15.5	0.295	Stat1	*		Irf1; Irf2; Irf3; Irf4; Irf5; Irf6; Irf7; Irf8; Irf9 (inferredBy_MotifSimilarity). Prdm1; Stat1; Stat2; Stat3; Tbl1xr1 (inferredBy_MotifSimilarity_n_Orthology).	21	2997	Cmpk2;Cxcl10;Ddx60;Dtx3l;Gbp5;Ifih1;Ifit2;Irf7;Nmi;Parp14;Parp9;Peli1;Psmb9;Shisa5;Slfn5;Stat1;Stat2;Tapbp;Trafd1;Usp18;Znfx1
87	10kb	Stat2_top50	taipale_cyt_meth__IRF3_NSGAAANSGAAASSGAAASN_FL_repr	15.5	0.254	Stat2	*	Irf3 (inferredBy_Orthology).	Irf1; Irf2; Irf7 (inferredBy_MotifSimilarity). Irf4; Irf5; Irf8; Irf9; Stat1; Stat2 (inferredBy_MotifSimilarity_n_Orthology).	23	2677	5430427O19Rik;Azi2;C1galt1c1;Ddx60;Dtx3l;Gbp5;Gbp7;Herc6;Ifih1;Ifit2;Il18bp;Ipcef1;Mrpl17;Parp10;Parp14;Parp9;Sp100;Stat1;Tap1;Tapbp;Usp18;Vcpip1;Wdr26
88	10kb	Stat1_top50perTarget	hocomoco__IRF2_HUMAN.H11MO.0.A	15.4	0.132	Stat1	*	Irf2 (inferredBy_Orthology).	Irf1; Irf3; Irf4; Irf5; Irf6; Irf7; Irf8; Irf9; Prdm1; Spib (inferredBy_MotifSimilarity). Bcl11a; Ep300; Ikzf1; Mta3; Spi1; Stat1; Stat2; Stat3; Tbl1xr1 (inferredBy_MotifSimilarity_n_Orthology).	57	1727	Ascc3;AW011738;Cd302;Cd47;Clec5a;Cxcl10;Ddx58;Ddx60;Dtx3l;Epsti1;Gbp5;H2-D1;H2-K1;H2-Q6;Herc6;Ifih1;Ifit1;Ifit3;Il18bp;Isg15;Isg20;Itch;Klf3;Lap3;Ly6i;Mbnl1;Mxd1;Nmi;Nod1;Ogfr;Parp10;Parp14;Parp9;Peli1;Pik3r5;Psmb10;Psmb8;Psmb9;Psme1;Rnase4;Rnasel;Rnf19b;Samhd1;Sgk3;Sh3bp1;Sp100;Sp110;Spop;Stat1;Tap1;Tapbp;Tmem30a;Tor1aip1;Trafd1;Usp18;Zbp1;Znfx1
89	10kb	Irf7_top50	cisbp__M5579	15.3	0.196	Irf7	*	Irf8 (inferredBy_Orthology).	Irf4; Irf5 (inferredBy_MotifSimilarity). Irf2; Irf3; Irf7; Irf9 (inferredBy_MotifSimilarity_n_Orthology).	21	2784	Cxcl10;Ddx60;Dtx3l;Epsti1;Gbp5;Herc6;Ifi47;Ifih1;Ifit1;Ifit3;Irf7;Isg15;Isg20;Psmb8;Rtp4;Sp100;Stat1;Ube2l6;Usp18;Xaf1;Zbp1
90	10kb	Stat1_top50perTarget	dbcorrdb__IRF1__ENCSR000EGU_1__m1	15.3	0.131	Stat1	*	Irf1 (inferredBy_Orthology).	Irf2; Irf3; Irf4; Irf5; Irf6; Irf7; Irf8; Irf9; Prdm1; Spi1; Spib (inferredBy_MotifSimilarity). Bcl11a; Ep300; Ikzf1; Mta3; Stat1; Stat2; Stat3; Tbl1xr1 (inferredBy_MotifSimilarity_n_Orthology).	58	1801	Ascc3;AW011738;Cd302;Cd47;Clec5a;Cxcl10;Cybb;Ddx58;Ddx60;Dtx3l;Epsti1;H2-D1;H2-K1;H2-Q6;Herc6;Ifih1;Ifit1;Ifit3;Il18bp;Isg15;Isg20;Itch;Klf3;Lap3;Ly6i;Mbnl1;Mxd1;Nmi;Nod1;Ogfr;Parp10;Parp14;Parp9;Peli1;Pik3r5;Psmb10;Psmb8;Psmb9;Psme1;Rnase4;Rnasel;Rnf19b;Samhd1;Sh3bp1;Shisa5;Sp100;Sp110;Spop;Stat1;Tap1;Tapbp;Tmem30a;Tor1aip1;Trafd1;Unc93b1;Usp18;Zbp1;Znfx1
91	10kb	Stat1_top5perTarget	cisbp__M6309	15.3	0.292	Stat1	*	Irf3 (inferredBy_Orthology).	Irf1; Irf2; Irf4; Irf5; Irf6; Irf7; Irf8; Irf9 (inferredBy_MotifSimilarity). Stat1; Stat2 (inferredBy_MotifSimilarity_n_Orthology).	23	4720	Cmpk2;Cxcl10;Ddx60;Dtx3l;Ifih1;Ifit2;Irf7;Khnyn;Lipg;Nmi;Parp10;Parp14;Parp9;Peli1;Psmb9;Shisa5;Slfn5;Stat1;Stat2;Tapbp;Tor1aip1;Usp18;Znfx1
92	10kb	Stat1_w005	jaspar__MA0517.1	15.3	0.13	Stat1	*	Stat2 (inferredBy_Orthology).	Irf1; Irf2; Irf3; Irf4; Irf5; Irf6; Irf7; Irf8; Irf9 (inferredBy_MotifSimilarity). Stat1 (inferredBy_MotifSimilarity_n_Orthology).	90	4138	Adar;Arhgef2;Ascc3;Atxn7l3;AW011738;Azi2;Cd302;Cd47;Cep350;Clec5a;Clic4;Cmpk2;Cmtm7;Cxcl10;Cybb;Dap3;Daxx;Ddx58;Ddx60;Dtx3l;Eif2ak2;Epsti1;Etv3;Fam105a;Gbp3;Gbp5;H2-D1;H2-K1;Herc6;Ifih1;Ifit1;Ifit2;Ifit3;Ifitm3;Il18bp;Iqgap2;Irf7;Isg15;Isg20;Itch;Klf3;Lap3;Lars2;Lgals9;Ly6i;Mbnl1;Ncf1;Nedd8;Nmi;Nod1;Nono;Oas1a;Oas2;Oasl1;Parp14;Parp9;Pdlim2;Peli1;Pik3r5;Plcg2;Psmb8;Psmb9;Rnase4;Rnasel;Rsad2;Rtp4;…
93	10kb	Irf7_top10perTarget	taipale__IRF3_full_NNRRAAAGGAAACCGAAACTN_repr	15.1	0.137	Irf7	*	Irf3 (inferredBy_Orthology).	Irf1; Irf2; Irf4; Irf5; Irf7 (inferredBy_MotifSimilarity). Irf8; Irf9; Stat1; Stat2 (inferredBy_MotifSimilarity_n_Orthology).	110	4881	1600014C10Rik;5430427O19Rik;Acer3;Adprh;Aff1;Ascc3;Azi2;B2m;Bak1;Bnip2;Bst2;Casp8;Cd47;Cd69;Clec5a;Cmpk2;Creb1;Ctss;Cxcl10;Cybb;D1Ertd622e;Ddx58;Ddx60;Dtx3l;Dync1h1;Egr2;Epsti1;Gbp3;Gbp5;Gbp7;H2-D1;H2-K1;H2-T23;Herc6;Ifi47;Ifih1;Ifit1;Ifit2;Ifit3;Igtp;Ikbke;Il18bp;Irf1;Irf2;Irf5;Irf7;Irgm1;Isg15;Isg20;Itm2b;Khnyn;Klf7;Lap3;Lgals8;Mitd1;Mrps28;N4bp1;Nab1;Nedd9;Nmi;Nono;Nr4a1;Oas1a;Oas2;Oasl2;Ogfr;…
94	10kb	Irf7_top5perTarget	dbcorrdb__IRF1__ENCSR000EGU_1__m1	15.1	0.155	Irf7	*	Irf1 (inferredBy_Orthology).	Irf2; Irf3; Irf4; Irf5; Irf6; Irf7; Irf8; Irf9; Prdm1; Spi1; Spib (inferredBy_MotifSimilarity). Bcl11a; Ep300; Ikzf1; Mta3; Stat1; Stat2; Stat3; Tbl1xr1 (inferredBy_MotifSimilarity_n_Orthology).	72	3367	5430427O19Rik;Adam15;Adprh;Azi2;Ccdc12;Cds2;Clec5a;Ctss;Cxcl10;Cybb;Ddx58;Ddx60;Dtx3l;Epsti1;Fcgr1;Fcgr4;Fmnl3;Gbp5;Gbp9;H2-D1;H2-K1;H2-T23;Herc6;Ifi47;Ifih1;Ifit1;Ifit3;Irf1;Irf2;Irf5;Isg15;Isg20;Lap3;Lgals8;Ly6i;Nmi;Ogfr;Parp10;Parp14;Parp9;Peli1;Phc2;Psma6;Psmb8;Psmb9;Psme1;Psme2;Pstpip1;Rab21;Rnf19b;Samd9l;Samhd1;Sh3bp1;Shisa5;Sp100;Sp110;Stard3;Stat1;Tap1;Tap2;Tapbp;Tbca;Tmbim6;Tmem30a;Tor1a…
95	10kb	Irf7_top5perTarget	hocomoco__IRF1_MOUSE.H11MO.0.A	15.1	0.155	Irf7	*	Irf1 (directAnnotation).	Irf2; Irf3; Irf4; Irf5; Irf6; Irf7; Irf8; Irf9; Prdm1; Spib (inferredBy_MotifSimilarity). Bcl11a; Ep300; Ikzf1; Mta3; Spi1; Stat1; Stat2; Stat3; Tbl1xr1 (inferredBy_MotifSimilarity_n_Orthology).	75	3961	5430427O19Rik;Adam15;Adprh;Azi2;Casp1;Cds2;Clec5a;Ctss;Cxcl10;Cybb;Ddx58;Ddx60;Dtx3l;Epsti1;Fmnl3;Gbp5;Gbp9;H2-D1;H2-K1;H2-T23;Herc6;Ifi47;Ifih1;Ifit1;Ifit2;Ifit3;Igtp;Iqgap2;Irf1;Irf2;Irf5;Isg15;Isg20;Lap3;Lgals8;Ly6i;Mrpl52;Nmi;Oas2;Oasl2;Ogfr;Parp10;Parp14;Parp9;Peli1;Phc2;Psma6;Psmb8;Psmb9;Psme1;Psme2;Pstpip1;Rab21;Rnf19b;Samd9l;Samhd1;Sh3bp1;Sp100;Sp110;Stard3;Stat1;Tap1;Tap2;Tapbp;Tbca;Tmbi…
96	10kb	Stat1_top50	cisbp__M1882	15.1	0.233	Stat1	*	Irf1 (inferredBy_Orthology).	Irf2; Irf3; Irf4; Irf5; Irf6; Irf7; Irf8; Irf9; Prdm1 (inferredBy_MotifSimilarity). Ep300; Ikzf1; Mta3; Spi1; Stat1; Stat2; Stat3; Tbl1xr1 (inferredBy_MotifSimilarity_n_Orthology).	26	3218	Cxcl10;Ddx58;Ddx60;Dtx3l;Epsti1;Gbp5;Ifih1;Ifit1;Ifit3;Isg15;Isg20;Khnyn;Nmi;Parp10;Parp14;Parp9;Psmb8;Psmb9;Shisa5;Sp100;Stat1;Tapbp;Tor1aip1;Trafd1;Usp18;Znfx1
97	10kb	Irf7_top50	dbcorrdb__STAT1__ENCSR000FAU_1__m1	15	0.192	Irf7	*	Stat1 (inferredBy_Orthology).	Irf1; Irf2; Irf3; Irf4; Irf5; Irf6; Irf7; Irf8; Irf9 (inferredBy_MotifSimilarity). Ep300; Ikzf1; Prdm1; Spi1; Stat2; Stat3; Tbl1xr1 (inferredBy_MotifSimilarity_n_Orthology).	29	4736	Bst2;Cmpk2;Cxcl10;Cybb;Daxx;Ddx60;Dtx3l;Epsti1;Gbp5;Herc6;Ifih1;Ifit2;Ifit3;Irf7;Isg15;Isg20;Oasl1;Psmb8;Rsad2;Rtp4;Shisa5;Slfn5;Sp100;Stat1;Tor1aip1;Ube2l6;Usp18;Xaf1;Zbp1
98	10kb	Irf7_top5perTarget	taipale_cyt_meth__IRF9_NYGAAASYGAAACYN_FL	15	0.154	Irf7	*	Irf9 (inferredBy_Orthology).	Irf1; Irf2; Irf4; Irf7 (inferredBy_MotifSimilarity). Irf3; Irf5; Irf8 (inferredBy_MotifSimilarity_n_Orthology).	74	4371	5430427O19Rik;Adam15;Bst2;Casp1;Ccnd2;Cd69;Cds2;Clec5a;Clic4;Cmpk2;Cxcl10;Ddx58;Ddx60;Dtx3l;Epsti1;Gbp5;H2-D1;H2-K1;Herc6;Ifi47;Ifih1;Ifit1;Ifit3;Irf1;Irf2;Irf7;Isg15;Isg20;Klf7;Lap3;Mitd1;Mrpl42;Nmi;Oas2;Oasl2;Ogfr;Parp10;Parp14;Parp9;Peli1;Phc2;Psma6;Psmb8;Psmb9;Psme1;Psme2;Pstpip1;Rab21;Rnf19b;Rsad2;Rtp4;Samd9l;Samhd1;Sh3bp1;Shisa5;Slfn5;Sp100;Sp110;Stat1;Stk24;Tap1;Tap2;Tapbp;Tmbim6;Tmem30a;T…
99	10kb	Stat1_top50perTarget	hocomoco__IRF1_MOUSE.H11MO.0.A	15	0.129	Stat1	*	Irf1 (directAnnotation).	Irf2; Irf3; Irf4; Irf5; Irf6; Irf7; Irf8; Irf9; Prdm1; Spib (inferredBy_MotifSimilarity). Bcl11a; Ep300; Ikzf1; Mta3; Spi1; Stat1; Stat2; Stat3; Tbl1xr1 (inferredBy_MotifSimilarity_n_Orthology).	73	3098	Arhgef2;Ascc3;AW011738;Cd302;Cd47;Cep350;Clec5a;Ctss;Cxcl10;Cybb;Ddx58;Ddx60;Dtx3l;Epsti1;Etv3;Gbp5;H2-D1;H2-K1;H2-Q6;Herc6;Ifi47;Ifih1;Ifit1;Ifit2;Ifit3;Igtp;Il18bp;Isg15;Isg20;Itch;Khnyn;Klf3;Lap3;Lars2;Ly6i;Mbnl1;Mxd1;Nmi;Nod1;Oas2;Oasl2;Ogfr;Parp10;Parp14;Parp9;Peli1;Pik3r5;Plcg2;Psmb10;Psmb8;Psmb9;Psme1;Pygl;Rnase4;Rnasel;Rnf19b;Samhd1;Sgk3;Sh3bp1;Sp100;Sp110;Spop;Stat1;Tap1;Tapbp;Tmem30a;To…
100	10kb	Stat1_top10perTarget	dbcorrdb__IRF1__ENCSR000EGL_1__m1	14.9	0.2	Stat1	*	Irf1 (inferredBy_Orthology).	Irf2; Irf3; Irf4; Irf5; Irf6; Irf7; Irf8; Irf9; Prdm1; Spib (inferredBy_MotifSimilarity). Bcl11a; Ep300; Ikzf1; Mta3; Spi1; Stat1; Stat2; Stat3; Tbl1xr1 (inferredBy_MotifSimilarity_n_Orthology).	40	4992	Cep350;Cxcl10;Ddx58;Ddx60;Dtx3l;Epsti1;Ifi47;Ifih1;Ifit1;Ifit2;Ifit3;Irf7;Isg15;Isg20;Khnyn;Nmi;Nod1;Oasl2;Ogfr;Parp10;Parp14;Parp9;Peli1;Psmb8;Psmb9;Psme1;Rassf3;Rnase4;Rtp4;Shisa5;Slfn5;Sp100;Sp110;Stat1;Tapbp;Tor1aip1;Trafd1;Ubn2;Usp18;Znfx1
101	10kb	Stat1_w005	taipale__IRF3_full_NNRRAAAGGAAACCGAAACTN_repr	14.9	0.127	Stat1	*	Irf3 (inferredBy_Orthology).	Irf1; Irf2; Irf4; Irf5; Irf7 (inferredBy_MotifSimilarity). Irf8; Irf9; Stat1; Stat2 (inferredBy_MotifSimilarity_n_Orthology).	101	4581	1600014C10Rik;9530068E07Rik;Acer3;Adar;Agpat4;Ascc3;Atxn7l3;AW011738;Azi2;Casp8;Cd302;Cd47;Cep350;Clec5a;Ctss;Cxcl10;Cybb;D1Ertd622e;Dap3;Ddx58;Ddx60;Dnajc15;Dtx3l;Eif2ak2;Epsti1;Etv3;Fam122a;Gbp3;Gbp5;Gbp7;H2-D1;H2-K1;H2-Q6;Herc6;Ifi47;Ifih1;Ifit1;Ifit2;Ifit3;Igtp;Il18bp;Irf7;Irgm1;Isg15;Isg20;Itch;Khnyn;Klf3;Lap3;Lars2;Mbnl1;Nae1;Nmi;Nono;Oas1a;Oas2;Ogfr;Parp10;Parp14;Parp9;Peli1;Pgrmc1;Pik3r5;…
102	10kb	Irf7_top50	taipale_cyt_meth__IRF8_NYGAAASYGAAASYN_eDBD_meth	14.8	0.19	Irf7	*	Irf8 (inferredBy_Orthology).	Irf1; Irf2; Irf4; Irf7 (inferredBy_MotifSimilarity). Irf3; Irf5; Irf9 (inferredBy_MotifSimilarity_n_Orthology).	27	4736	Cxcl10;Cybb;Ddx60;Dtx3l;Epsti1;Gbp5;Herc6;Ifi47;Ifih1;Ifit1;Ifit3;Irf7;Isg15;Isg20;Oasl2;Parp10;Psmb8;Rsad2;Rtp4;Shisa5;Sp100;Stat1;Trafd1;Ube2l6;Usp18;Xaf1;Zbp1
103	10kb	Irf7_top50	cisbp__M5573	14.8	0.189	Irf7	*	Irf4 (inferredBy_Orthology).	Irf5 (inferredBy_MotifSimilarity). Irf2; Irf3; Irf7; Irf8; Irf9 (inferredBy_MotifSimilarity_n_Orthology).	23	4067	Ctss;Cxcl10;Ddx60;Dtx3l;Epsti1;Gbp5;Herc6;Ifi47;Ifih1;Ifit1;Ifit3;Igtp;Irf7;Isg15;Isg20;Psmb8;Rtp4;Sp100;Stat1;Ube2l6;Usp18;Xaf1;Zbp1
104	10kb	Irf7_top5perTarget	hocomoco__IRF2_HUMAN.H11MO.0.A	14.8	0.152	Irf7	*	Irf2 (inferredBy_Orthology).	Irf1; Irf3; Irf4; Irf5; Irf6; Irf7; Irf8; Irf9; Prdm1; Spib (inferredBy_MotifSimilarity). Bcl11a; Ep300; Ikzf1; Mta3; Spi1; Stat1; Stat2; Stat3; Tbl1xr1 (inferredBy_MotifSimilarity_n_Orthology).	75	4020	5430427O19Rik;Adam15;Adprh;Azi2;Ccnd2;Cds2;Clec5a;Ctss;Cxcl10;Ddx58;Ddx60;Dtx3l;Epsti1;Fcgr4;Fmnl3;Gbp5;Gbp9;H2-D1;H2-K1;H2-T23;Herc6;Ifi47;Ifih1;Ifit1;Ifit2;Ifit3;Iqgap2;Irf1;Irf2;Irf5;Irf7;Isg15;Isg20;Klf7;Lap3;Lgals8;Ly6i;Mrpl52;Nmi;Ogfr;Parp10;Parp14;Parp9;Peli1;Phc2;Psma6;Psmb8;Psmb9;Psme1;Psme2;Pstpip1;Rab21;Rnf19b;Samd9l;Samhd1;Sh3bp1;Sp100;Sp110;Stard3;Stat1;Tap1;Tap2;Tapbp;Tbca;Tmbim6;Tm…
105	10kb	Irf7_top5perTarget	dbcorrdb__STAT2__ENCSR000FBC_1__m1	14.8	0.152	Irf7	*	Stat2 (inferredBy_Orthology).	Irf1; Irf2; Irf3; Irf4; Irf5; Irf6; Irf7; Irf8; Irf9 (inferredBy_MotifSimilarity). Mta3; Spi1; Stat1; Tbl1xr1 (inferredBy_MotifSimilarity_n_Orthology).	77	4188	5430427O19Rik;Adam15;Adprh;Azi2;Bst2;Ccnd2;Cd69;Cds2;Clec5a;Clic4;Cmpk2;Cxcl10;Cybb;Ddx58;Ddx60;Dtx3l;Ehd4;Emp3;Epsti1;Fcgr1;Fcgr4;Gbp5;H2-D1;H2-K1;Herc6;Ifih1;Ifit2;Ifit3;Iqgap2;Irf1;Irf2;Irf5;Irf7;Isg15;Isg20;Klf7;Lgals8;Lgals9;Ly6i;Mrpl42;Nmi;Oas1a;Oas2;Oasl1;Ogfr;Otud5;Parp14;Parp9;Pdlim2;Peli1;Phc2;Psma6;Psmb8;Psmb9;Pstpip1;Rsad2;Rtp4;Samd9l;Samhd1;Sh3bp1;Shisa5;Slfn5;Sp100;Sp110;Stard3;Stat…
106	10kb	Irf7_top5perTarget	taipale_cyt_meth__IRF8_NYGAAASYGAAASYN_FL	14.8	0.152	Irf7	*	Irf8 (inferredBy_Orthology).	Irf4; Irf7 (inferredBy_MotifSimilarity). Irf1; Irf2; Irf3; Irf5; Irf9 (inferredBy_MotifSimilarity_n_Orthology).	76	4907	5430427O19Rik;Acer3;Adam15;Azi2;Casp1;Ccnd2;Cd69;Cds2;Clec5a;Clic4;Ctss;Cxcl10;Ddx58;Ddx60;Dtx3l;Epsti1;Gbp5;H2-D1;H2-K1;H2-T23;Herc6;Ifi47;Ifih1;Ifit1;Ifit3;Il18;Irf1;Irf2;Irf7;Isg15;Isg20;Klf7;Lap3;Lgals8;Mitd1;Mrpl42;Nmi;Oas2;Oasl2;Ogfr;Otud5;Parp10;Parp14;Parp9;Peli1;Phc2;Psma6;Psmb8;Psmb9;Psme1;Psme2;Pstpip1;Rab21;Rnf19b;Rsad2;Rtp4;Samd9l;Samhd1;Sh3bp1;Sp100;Stat1;Stk24;Tap1;Tap2;Tapbp;Tmbim…
107	10kb	Stat1_w005	hocomoco__IRF2_HUMAN.H11MO.0.A	14.7	0.125	Stat1	*	Irf2 (inferredBy_Orthology).	Irf1; Irf3; Irf4; Irf5; Irf6; Irf7; Irf8; Irf9; Prdm1; Spib (inferredBy_MotifSimilarity). Bcl11a; Ep300; Ikzf1; Mta3; Spi1; Stat1; Stat2; Stat3; Tbl1xr1 (inferredBy_MotifSimilarity_n_Orthology).	55	1549	Ascc3;AW011738;Cd302;Cd47;Clec5a;Cxcl10;Dap3;Ddx58;Ddx60;Dtx3l;Epsti1;Gbp5;H2-D1;H2-K1;H2-Q6;Herc6;Ifih1;Ifit1;Ifit3;Il18bp;Isg15;Isg20;Itch;Lap3;Ly6i;Mbnl1;Nmi;Nod1;Ogfr;Parp10;Parp14;Parp9;Peli1;Pik3r5;Psmb10;Psmb8;Psmb9;Psme1;Rnase4;Rnasel;Rnf19b;Samhd1;Sgk3;Sh3bp1;Sp100;Sp110;Spop;Stat1;Tapbp;Tmem30a;Tor1aip1;Trafd1;Usp18;Zbp1;Znfx1
108	10kb	Stat1_top10perTarget	cisbp__M1882	14.6	0.197	Stat1	*	Irf1 (inferredBy_Orthology).	Irf2; Irf3; Irf4; Irf5; Irf6; Irf7; Irf8; Irf9; Prdm1 (inferredBy_MotifSimilarity). Ep300; Ikzf1; Mta3; Spi1; Stat1; Stat2; Stat3; Tbl1xr1 (inferredBy_MotifSimilarity_n_Orthology).	28	1327	Cxcl10;Ddx60;Dtx3l;Gbp5;Ifih1;Ifit1;Ifit3;Isg15;Isg20;Nmi;Nod1;Ogfr;Parp10;Parp14;Parp9;Peli1;Psmb8;Psmb9;Psme1;Rnase4;Sp100;Sp110;Stat1;Tapbp;Tor1aip1;Trafd1;Usp18;Znfx1
109	10kb	Stat1_top50perTarget	swissregulon__hs__IRF1_2_7.p3	14.6	0.126	Stat1	*	Irf1; Irf2; Irf7 (inferredBy_Orthology).	Irf3; Irf4; Irf5; Irf6; Irf8; Irf9; Prdm1 (inferredBy_MotifSimilarity). Stat1; Stat2 (inferredBy_MotifSimilarity_n_Orthology).	77	3994	9530068E07Rik;Adar;Arhgef2;Ascc3;Atxn7l3;Auh;AW011738;Azi2;Cd47;Clec5a;Clic4;Cmpk2;Ctss;Cxcl10;Cybb;Daxx;Ddx58;Ddx60;Dtx3l;Eif2ak2;Epsti1;Etv3;H2-D1;H2-K1;H2-Q6;Herc6;Ifih1;Ifit1;Ifit2;Ifit3;Il18bp;Irf7;Isg15;Isg20;Khnyn;Klf3;Lap3;Lipg;Mbnl1;Nmi;Nod1;Oas2;Ogfr;Parp10;Parp14;Parp9;Pdlim2;Peli1;Pgrmc1;Psmb10;Psmb8;Psmb9;Psme1;Rasgef1b;Rnasel;Rsad2;Rtp4;Samhd1;Sh3bp1;Shisa5;Sp100;Sp110;Spata13;Spop;…
110	10kb	Stat1_top5perTarget	jaspar__MA0050.2	14.6	0.279	Stat1	*	Irf1 (inferredBy_Orthology).	Irf2; Irf3; Irf4; Irf5; Irf6; Irf7; Irf8; Irf9; Prdm1 (inferredBy_MotifSimilarity). Ep300; Ikzf1; Mta3; Spi1; Stat1; Stat2; Stat3; Tbl1xr1 (inferredBy_MotifSimilarity_n_Orthology).	18	1814	Cxcl10;Ddx60;Dtx3l;Gbp5;Ifih1;Khnyn;Nmi;Parp10;Parp14;Parp9;Peli1;Psmb9;Stat1;Tapbp;Tor1aip1;Trafd1;Usp18;Znfx1
111	10kb	Stat1_w005	dbcorrdb__IRF1__ENCSR000EGU_1__m1	14.6	0.125	Stat1	*	Irf1 (inferredBy_Orthology).	Irf2; Irf3; Irf4; Irf5; Irf6; Irf7; Irf8; Irf9; Prdm1; Spi1; Spib (inferredBy_MotifSimilarity). Bcl11a; Ep300; Ikzf1; Mta3; Stat1; Stat2; Stat3; Tbl1xr1 (inferredBy_MotifSimilarity_n_Orthology).	82	4216	Agpat4;Arhgef2;Ascc3;AW011738;Azi2;Ccdc12;Cd302;Cd47;Clec5a;Ctss;Cxcl10;Cybb;Dap3;Ddx58;Ddx60;Dtx3l;Epsti1;Etv3;Fam105a;Gbp5;H2-D1;H2-K1;H2-Q6;Herc6;Ifi47;Ifih1;Ifit1;Ifit2;Ifit3;Il18bp;Isg15;Isg20;Itch;Khnyn;Klf3;Lap3;Lars2;Ly6i;Mbnl1;Nae1;Nmi;Nod1;Nono;Oasl2;Ogfr;Parp10;Parp14;Parp9;Peli1;Pik3r5;Plcg2;Psmb10;Psmb8;Psmb9;Psme1;Pygl;Rasgef1b;Rnase4;Rnasel;Rnf19b;Rtp4;Samhd1;Sgk3;Sh3bp1;Shisa5;Sp1…
112	10kb	Irf7_top10perTarget	taipale_cyt_meth__IRF3_NSGAAANSGAAASSGAAASN_FL_repr	14.5	0.132	Irf7	*	Irf3 (inferredBy_Orthology).	Irf1; Irf2; Irf7 (inferredBy_MotifSimilarity). Irf4; Irf5; Irf8; Irf9; Stat1; Stat2 (inferredBy_MotifSimilarity_n_Orthology).	108	4931	1600014C10Rik;1810022K09Rik;5430427O19Rik;Acer3;Adprh;Aff1;Azi2;B2m;Bak1;Bnip2;Bst2;Cd47;Cds2;Clec5a;Creb1;Cxcl10;Cybb;D1Ertd622e;Ddx58;Ddx60;Dtx3l;Dync1h1;Epsti1;Fcgr4;Gbp3;Gbp5;Gbp7;H2-D1;H2-K1;H2-T23;Herc6;Ifih1;Ifit1;Ifit2;Ifit3;Igsf6;Il18;Il18bp;Irf2;Irf5;Irf7;Isg15;Isg20;Itm2b;Khnyn;Klf7;Lap3;Lgals8;Ly6e;Ly6i;Mrpl42;Mrpl52;Mrps28;N4bp1;Nab1;Nedd9;Nmi;Nono;Nr4a1;Oas1a;Ogfr;Otud5;Parp10;Parp1…
113	10kb	Irf7_top50	cisbp__M1883	14.5	0.186	Irf7	*	Irf2 (inferredBy_Orthology).	Irf1; Irf3; Irf4; Irf5; Irf6; Irf7; Irf8; Irf9 (inferredBy_MotifSimilarity). Prdm1 (inferredBy_MotifSimilarity_n_Orthology).	21	4817	Bst2;Ctss;Cxcl10;Cybb;Daxx;Dtx3l;Epsti1;Herc6;Ifit1;Ifit3;Irf7;Isg15;Parp10;Psmb8;Slfn5;Sp100;Stat1;Tor1aip1;Ube2l6;Usp18;Zbp1
114	10kb	Irf7_top50	hocomoco__IRF1_HUMAN.H11MO.0.A	14.5	0.186	Irf7	*	Irf1 (inferredBy_Orthology).	Irf2; Irf3; Irf4; Irf5; Irf6; Irf7; Irf8; Irf9; Prdm1; Spib (inferredBy_MotifSimilarity). Bcl11a; Ep300; Ikzf1; Mta3; Spi1; Stat1; Stat2; Stat3; Tbl1xr1 (inferredBy_MotifSimilarity_n_Orthology).	25	3919	Ctss;Cxcl10;Cybb;Ddx60;Dtx3l;Epsti1;Gbp5;Herc6;Ifi47;Ifih1;Ifit1;Ifit2;Ifit3;Isg15;Isg20;Parp10;Psmb8;Sp100;Stat1;Tor1aip1;Trafd1;Ube2l6;Usp18;Xaf1;Zbp1
115	10kb	Stat1_top5perTarget	hocomoco__IRF1_HUMAN.H11MO.0.A	14.5	0.276	Stat1	*	Irf1 (inferredBy_Orthology).	Irf2; Irf3; Irf4; Irf5; Irf6; Irf7; Irf8; Irf9; Prdm1; Spib (inferredBy_MotifSimilarity). Bcl11a; Ep300; Ikzf1; Mta3; Spi1; Stat1; Stat2; Stat3; Tbl1xr1 (inferredBy_MotifSimilarity_n_Orthology).	18	1477	Cxcl10;Ddx60;Dtx3l;Gbp5;Ifih1;Ifit2;Nmi;Parp10;Parp14;Parp9;Peli1;Psmb9;Stat1;Tapbp;Tor1aip1;Trafd1;Usp18;Znfx1
116	10kb	Stat1_w005	hocomoco__IRF1_MOUSE.H11MO.0.A	14.5	0.124	Stat1	*	Irf1 (directAnnotation).	Irf2; Irf3; Irf4; Irf5; Irf6; Irf7; Irf8; Irf9; Prdm1; Spib (inferredBy_MotifSimilarity). Bcl11a; Ep300; Ikzf1; Mta3; Spi1; Stat1; Stat2; Stat3; Tbl1xr1 (inferredBy_MotifSimilarity_n_Orthology).	74	3139	Arhgef2;Ascc3;AW011738;Cd302;Cd47;Cep350;Clec5a;Ctss;Cxcl10;Cybb;Dap3;Ddx58;Ddx60;Dtx3l;Epsti1;Etv3;Gbp5;H2-D1;H2-K1;H2-Q6;Herc6;Ifi47;Ifih1;Ifit1;Ifit2;Ifit3;Igtp;Il18bp;Isg15;Isg20;Itch;Khnyn;Klf3;Lap3;Lars2;Leprot;Ly6i;Mbnl1;Nae1;Nmi;Nod1;Oas2;Oasl2;Ogfr;Parp10;Parp14;Parp9;Peli1;Pik3r5;Plcg2;Psmb10;Psmb8;Psmb9;Psme1;Pygl;Rnase4;Rnasel;Rnf19b;Samhd1;Sgk3;Sh3bp1;Sp100;Sp110;Spop;Stat1;Tapbp;Tme…
117	10kb	Stat2_top50	cisbp__M5572	14.5	0.24	Stat2	*	Irf3 (inferredBy_Orthology).	Irf1; Irf2; Irf4; Irf5; Irf7 (inferredBy_MotifSimilarity). Irf8; Irf9; Stat1; Stat2 (inferredBy_MotifSimilarity_n_Orthology).	26	4232	5430427O19Rik;Azi2;C1galt1c1;Cd69;Ddx60;Dtx3l;Gbp3;Gbp5;Gbp7;Herc6;Ifih1;Ifit2;Il18bp;Ipcef1;Mrpl17;Parp10;Parp14;Parp9;Rsad2;Sp100;Stat1;Stat2;Tap1;Tapbp;Usp18;Vcpip1
118	10kb	Irf7_top5perTarget	cisbp__M5580	14.4	0.148	Irf7	*	Irf9 (inferredBy_Orthology).	Irf4; Irf5 (inferredBy_MotifSimilarity). Irf2; Irf3; Irf7; Irf8 (inferredBy_MotifSimilarity_n_Orthology).	81	3680	Azi2;Casp1;Ccdc12;Ccnd2;Cd69;Cds2;Clec5a;Clic4;Cmpk2;Cxcl10;Ddx58;Ddx60;Dtx3l;Ehd4;Epsti1;Gbp3;Gbp5;Gbp7;H2-D1;H2-K1;H2-T23;Herc6;Ifi47;Ifih1;Ifit1;Ifit2;Ifit3;Igtp;Il18;Irf1;Irf2;Irf5;Irf7;Irgm1;Isg15;Isg20;Lap3;Lgals8;Mitd1;Mrpl42;Nmi;Oas2;Ogfr;Parp10;Parp14;Parp9;Peli1;Phc2;Pnp;Psmb8;Psmb9;Psme1;Psme2;Rab21;Rnf19b;Rsad2;Rtn3;Rtp4;Samd9l;Samhd1;Sh3bp1;Slfn1;Sp100;Stat1;Tap1;Tap2;Tapbp;Tbca;Tdrd…
119	10kb	Stat1_top50perTarget	cisbp__M4635	14.3	0.124	Stat1	*	Stat2 (inferredBy_Orthology).	Irf1; Irf2; Irf3; Irf4; Irf5; Irf6; Irf7; Irf8 (inferredBy_MotifSimilarity). Mta3; Stat1 (inferredBy_MotifSimilarity_n_Orthology).	92	4360	Adar;Arhgef2;Ascc3;Atxn7l3;AW011738;Azi2;Cd302;Cd47;Cep350;Clec5a;Clic4;Cmpk2;Cmtm7;Cxcl10;Cybb;Ddx58;Ddx60;Dpf2;Dtx3l;Eif2ak2;Epsti1;Etv3;Fam122a;Gbp5;H2-D1;H2-K1;H2-Q6;Herc6;Ifih1;Ifit1;Ifit2;Ifit3;Ifitm3;Igtp;Il18bp;Irf7;Isg15;Isg20;Khnyn;Klf3;Lars2;Lgals9;Ly6i;Mbnl1;Mia2;Ncf1;Nedd8;Nmi;Nod1;Nono;Oas1a;Oas2;Oasl1;Ogfr;Parp14;Parp9;Pdlim2;Peli1;Pik3r5;Plcg2;Psmb8;Psmb9;Rnase4;Rnasel;Rnf19b;Rsad…
120	10kb	Stat1_top5perTarget	cisbp__M1882	14.3	0.273	Stat1	*	Irf1 (inferredBy_Orthology).	Irf2; Irf3; Irf4; Irf5; Irf6; Irf7; Irf8; Irf9; Prdm1 (inferredBy_MotifSimilarity). Ep300; Ikzf1; Mta3; Spi1; Stat1; Stat2; Stat3; Tbl1xr1 (inferredBy_MotifSimilarity_n_Orthology).	17	1241	Cxcl10;Ddx60;Dtx3l;Gbp5;Ifih1;Nmi;Parp10;Parp14;Parp9;Peli1;Psmb9;Stat1;Tapbp;Tor1aip1;Trafd1;Usp18;Znfx1
121	10kb	Stat1_top50	cisbp__M6307	14.2	0.221	Stat1	*	Irf1 (inferredBy_Orthology).	Irf2; Irf3; Irf4; Irf5; Irf6; Irf7; Irf8; Irf9; Prdm1 (inferredBy_MotifSimilarity). Stat1; Stat2; Stat3; Tbl1xr1 (inferredBy_MotifSimilarity_n_Orthology).	32	4875	Cmpk2;Cxcl10;Ddx58;Ddx60;Dtx3l;Epsti1;Gbp5;Ifih1;Ifit1;Ifit2;Ifit3;Ifitm3;Irf7;Isg15;Isg20;Nmi;Oasl1;Parp14;Parp9;Psmb8;Psmb9;Rsad2;Shisa5;Slfn1;Slfn5;Sp100;Stat1;Stat2;Tapbp;Trafd1;Usp18;Znfx1
122	10kb	Stat1_top50perTarget	jaspar__MA0050.2	14.2	0.123	Stat1	*	Irf1 (inferredBy_Orthology).	Irf2; Irf3; Irf4; Irf5; Irf6; Irf7; Irf8; Irf9; Prdm1 (inferredBy_MotifSimilarity). Ep300; Ikzf1; Mta3; Spi1; Stat1; Stat2; Stat3; Tbl1xr1 (inferredBy_MotifSimilarity_n_Orthology).	51	1445	Arhgef2;AW011738;Cd302;Cd47;Clec5a;Cxcl10;Cybb;Ddx60;Dtx3l;Gbp5;H2-D1;H2-K1;H2-Q6;Herc6;Ifih1;Ifit1;Ifit3;Il18bp;Isg15;Isg20;Itch;Lap3;Ly6i;Mbnl1;Nmi;Nod1;Ogfr;Parp10;Parp14;Parp9;Peli1;Pik3r5;Psmb10;Psmb8;Psmb9;Psme1;Rnase4;Rnasel;Rnf19b;Samhd1;Sh3bp1;Sp110;Spop;Stat1;Tap1;Tapbp;Tor1aip1;Trafd1;Usp18;Zbp1;Znfx1
123	10kb	Stat1_top5perTarget	dbcorrdb__IRF1__ENCSR000EGL_1__m1	14.2	0.271	Stat1	*	Irf1 (inferredBy_Orthology).	Irf2; Irf3; Irf4; Irf5; Irf6; Irf7; Irf8; Irf9; Prdm1; Spib (inferredBy_MotifSimilarity). Bcl11a; Ep300; Ikzf1; Mta3; Spi1; Stat1; Stat2; Stat3; Tbl1xr1 (inferredBy_MotifSimilarity_n_Orthology).	21	4214	Cep350;Cxcl10;Ddx60;Dtx3l;Ifih1;Ifit2;Irf7;Nmi;Parp10;Parp14;Parp9;Peli1;Psmb9;Shisa5;Slfn5;Stat1;Tapbp;Tor1aip1;Trafd1;Usp18;Znfx1
124	10kb	Irf7_top10perTarget	factorbook__STAT2	14.1	0.129	Irf7	*	Stat1; Stat2 (inferredBy_Orthology).	Irf1; Irf2; Irf3; Irf4; Irf5; Irf6; Irf7; Irf8; Irf9 (inferredBy_MotifSimilarity).	86	2914	5430427O19Rik;Adam15;Adprh;Ascc3;Azi2;B2m;Bnip2;Bst2;Cd47;Cd69;Clec5a;Clic4;Cmpk2;Cxcl10;Cybb;Ddx58;Ddx60;Dtx3l;Egr3;Ehd4;Emp3;Epsti1;Fcgr1;Fcgr4;Gbp3;H2-K1;Herc6;Ifih1;Ifit1;Ifit2;Ifit3;Ifitm3;Il18bp;Iqgap2;Irf1;Irf2;Irf5;Irf7;Isg15;Isg20;Klf7;Lgals8;Mitd1;N4bp1;Nab1;Nmi;Nono;Nr4a1;Oas1a;Oas2;Oasl1;Parp14;Parp9;Pdlim2;Peli1;Phc2;Prr5l;Psma5;Psma6;Psmb8;Psmb9;Pstpip1;Rsad2;Rtp4;Samd9l;Samhd1;Sh3b…
125	10kb	Irf7_top50	dbcorrdb__IRF1__ENCSR000EGL_1__m1	14.1	0.181	Irf7	*	Irf1 (inferredBy_Orthology).	Irf2; Irf3; Irf4; Irf5; Irf6; Irf7; Irf8; Irf9; Prdm1; Spib (inferredBy_MotifSimilarity). Bcl11a; Ep300; Ikzf1; Mta3; Spi1; Stat1; Stat2; Stat3; Tbl1xr1 (inferredBy_MotifSimilarity_n_Orthology).	27	4243	Cxcl10;Cybb;Ddx60;Dtx3l;Epsti1;Herc6;Ifi47;Ifih1;Ifit1;Ifit2;Ifit3;Irf7;Isg15;Isg20;Parp10;Psmb8;Rtp4;Shisa5;Slfn5;Sp100;Stat1;Tor1aip1;Trafd1;Ube2l6;Usp18;Xaf1;Zbp1
126	10kb	Irf7_top50	cisbp__M6314	14.1	0.18	Irf7	*	Irf9 (inferredBy_Orthology).	Irf7 (inferredBy_MotifSimilarity). Irf1; Irf2; Irf3 (inferredBy_MotifSimilarity_n_Orthology).	26	4997	Ctss;Cxcl10;Ddx60;Dtx3l;Epsti1;Gbp5;Herc6;Ifih1;Ifit1;Ifit2;Ifit3;Ifitm3;Irf7;Isg15;Isg20;Oasl1;Parp10;Rtp4;Shisa5;Slfn1;Slfn4;Slfn5;Stat1;Ube2l6;Usp18;Zbp1
127	10kb	Stat1_top50perTarget	taipale_cyt_meth__IRF3_NSGAAANSGAAASSGAAASN_FL_repr	14.1	0.122	Stat1	*	Irf3 (inferredBy_Orthology).	Irf1; Irf2; Irf7 (inferredBy_MotifSimilarity). Irf4; Irf5; Irf8; Irf9; Stat1; Stat2 (inferredBy_MotifSimilarity_n_Orthology).	68	2587	1600014C10Rik;9530068E07Rik;Agpat4;AW011738;Azi2;Cd302;Cd47;Cxcl10;Cybb;Ddx58;Ddx60;Dnajc15;Dtx3l;Epsti1;Etv3;Gbp5;Gbp7;H2-D1;H2-K1;H2-Q6;Herc6;Ifih1;Ifit1;Ifit2;Ifit3;Il18bp;Irf7;Isg15;Isg20;Khnyn;Klf3;Lap3;Ly6i;Mbnl1;Mxd1;Nmi;Nod1;Nono;Ogfr;Parp10;Parp14;Parp9;Peli1;Pgrmc1;Plcg2;Psmb8;Psmb9;Psme1;Rasgef1b;Rnasel;Samhd1;Shisa5;Sp100;Sp110;Spop;Srgap2;Stat1;Tap1;Tapbp;Tmem30a;Tor1aip1;Tor1aip2;Tr…
128	10kb	Stat2_top10perTarget	taipale_cyt_meth__IRF3_NSGAAANSGAAASSGAAASN_FL_repr	14.1	0.224	Stat2	*	Irf3 (inferredBy_Orthology).	Irf1; Irf2; Irf7 (inferredBy_MotifSimilarity). Irf4; Irf5; Irf8; Irf9; Stat1; Stat2 (inferredBy_MotifSimilarity_n_Orthology).	22	2667	5430427O19Rik;Azi2;Bst2;C1galt1c1;Ddx60;Dtx3l;Gbp5;Gbp7;Herc6;Ifih1;Ifit2;Il18bp;Mrpl17;Parp10;Parp14;Parp9;Stat1;Tap1;Tapbp;Usp18;Vcpip1;Wdr26
129	10kb	Stat2_top50	taipale__IRF3_full_NNRRAAAGGAAACCGAAACTN_repr	14.1	0.233	Stat2	*	Irf3 (inferredBy_Orthology).	Irf1; Irf2; Irf4; Irf5; Irf7 (inferredBy_MotifSimilarity). Irf8; Irf9; Stat1; Stat2 (inferredBy_MotifSimilarity_n_Orthology).	22	2950	C1galt1c1;Cd69;Ddx60;Dtx3l;Gbp3;Gbp5;Gbp7;Herc6;Ifih1;Il18bp;Ipcef1;Mrpl17;Parp10;Parp14;Parp9;Rsad2;Sp100;Stat1;Stat2;Tap1;Tapbp;Usp18
130	10kb	Irf7_top10perTarget	jaspar__MA0517.1	14	0.128	Irf7	*	Stat2 (inferredBy_Orthology).	Irf1; Irf2; Irf3; Irf4; Irf5; Irf6; Irf7; Irf8; Irf9 (inferredBy_MotifSimilarity). Stat1 (inferredBy_MotifSimilarity_n_Orthology).	95	3774	5430427O19Rik;Adam15;Adprh;Ascc3;Azi2;B2m;Bbip1;Bnip2;Bst2;Cd47;Cd69;Clec5a;Clic4;Cmpk2;Cxcl10;Cybb;Ddx58;Ddx60;Dtx3l;Egr3;Ehd4;Emp3;Epsti1;Fcgr1;Fcgr4;Gbp3;Gbp5;H2-K1;Herc6;Ifih1;Ifit1;Ifit2;Ifit3;Ifitm3;Igsf6;Il18;Il18bp;Iqgap2;Irf1;Irf2;Irf5;Irf7;Isg15;Isg20;Klf7;Lap3;Lgals8;Ly6i;Mitd1;Mrpl42;N4bp1;Nab1;Nedd9;Nmi;Nono;Nr4a1;Oas1a;Oas2;Oasl1;Parp14;Parp9;Pdlim2;Peli1;Phc2;Prr5l;Psma5;Psma6;Psmb…
131	10kb	Irf7_top50	taipale_cyt_meth__IRF4_NYGAAASYGAAASYN_FL	14	0.18	Irf7	*	Irf4 (inferredBy_Orthology).	Irf5 (inferredBy_MotifSimilarity). Irf1; Irf2; Irf3; Irf7; Irf8; Irf9 (inferredBy_MotifSimilarity_n_Orthology).	23	3772	Ctss;Cxcl10;Daxx;Ddx60;Dtx3l;Epsti1;Gbp5;Herc6;Ifi47;Ifih1;Ifit1;Ifit3;Irf7;Isg15;Isg20;Psmb8;Rtp4;Sp100;Stat1;Ube2l6;Usp18;Xaf1;Zbp1
132	10kb	Irf7_top5perTarget	taipale__IRF8_DBD_NCGAAACCGAAACY	14	0.144	Irf7	*	Irf8 (inferredBy_Orthology).	Irf4; Irf5 (inferredBy_MotifSimilarity). Irf2; Irf3; Irf7; Irf9 (inferredBy_MotifSimilarity_n_Orthology).	77	4864	5430427O19Rik;Adam15;Azi2;Casp1;Ccnd2;Cd69;Cds2;Clec5a;Clic4;Cmpk2;Cxcl10;Ddx58;Ddx60;Dtx3l;Epsti1;Gbp5;H2-D1;H2-K1;H2-T23;Herc6;Ifi47;Ifih1;Ifit1;Ifit3;Il18;Irf1;Irf2;Irf7;Isg15;Isg20;Klf7;Lap3;Lgals8;Mitd1;Mrpl42;Mrps28;Nmi;Oas2;Oasl2;Ogfr;Parp10;Parp14;Parp9;Peli1;Phc2;Psma6;Psmb8;Psmb9;Psme1;Psme2;Pstpip1;Rab21;Rnf19b;Rsad2;Rtn3;Rtp4;Samd9l;Samhd1;Sh3bp1;Sp100;Stat1;Stk24;Tap1;Tap2;Tapbp;Tdrd…
133	10kb	Irf7_top10perTarget	swissregulon__hs__IRF1_2_7.p3	13.9	0.127	Irf7	**	Irf1; Irf2; Irf7 (inferredBy_Orthology).	Irf3; Irf4; Irf5; Irf6; Irf8; Irf9; Prdm1 (inferredBy_MotifSimilarity). Stat1; Stat2 (inferredBy_MotifSimilarity_n_Orthology).	102	4321	5430427O19Rik;Adam15;Adprh;Aff1;Ascc3;Azi2;B2m;Bak1;Bbip1;Bst2;Ccdc12;Ccnd2;Cd47;Cd69;Cds2;Clec5a;Clic4;Cmpk2;Creb1;Ctss;Cxcl10;Cybb;Daxx;Ddx58;Ddx60;Dtx3l;Dync1h1;Egr3;Epsti1;Fcgr4;Fgr;Fmnl3;H2-D1;H2-K1;Herc6;Ifih1;Ifit1;Ifit2;Ifit3;Igsf6;Il18bp;Iqgap2;Irf1;Irf2;Irf5;Irf7;Isg15;Isg20;Khnyn;Klf7;Lap3;Lgals8;Lipg;Mitd1;Mrps28;N4bp1;Nab1;Nedd9;Nmi;Nr4a1;Oas2;Ogfr;Otud5;Parp10;Parp14;Parp9;Pdlim2;Pe…
134	10kb	Irf7_top50	taipale_cyt_meth__IRF5_NYGAAACCGAAACY_FL	13.9	0.178	Irf7	*	Irf5 (inferredBy_Orthology).	Irf4 (inferredBy_MotifSimilarity). Irf1; Irf2; Irf3; Irf7; Irf8; Irf9 (inferredBy_MotifSimilarity_n_Orthology).	19	3268	Ctss;Cxcl10;Ddx60;Dtx3l;Epsti1;Herc6;Ifih1;Ifit1;Irf7;Isg15;Isg20;Psmb8;Rtp4;Sp100;Stat1;Ube2l6;Usp18;Xaf1;Zbp1
135	10kb	Irf7_top50	cisbp__M6308	13.9	0.178	Irf7	*	Irf2 (inferredBy_Orthology).	Irf1; Irf3; Irf4; Irf5; Irf6; Irf7; Irf8; Irf9; Prdm1 (inferredBy_MotifSimilarity). Stat2 (inferredBy_MotifSimilarity_n_Orthology).	22	3268	Cmpk2;Cxcl10;Cybb;Ddx60;Dtx3l;Epsti1;Herc6;Ifit1;Ifit3;Irf7;Isg15;Oasl1;Psmb8;Rsad2;Rtp4;Shisa5;Slfn5;Sp100;Stat1;Ube2l6;Usp18;Zbp1
136	10kb	Stat1_top50	dbcorrdb__STAT1__ENCSR000FAU_1__m1	13.9	0.216	Stat1	**	Stat1 (inferredBy_Orthology).	Irf1; Irf2; Irf3; Irf4; Irf5; Irf6; Irf7; Irf8; Irf9 (inferredBy_MotifSimilarity). Ep300; Ikzf1; Prdm1; Spi1; Stat2; Stat3; Tbl1xr1 (inferredBy_MotifSimilarity_n_Orthology).	30	4753	Cmpk2;Cxcl10;Ddx58;Ddx60;Dtx3l;Epsti1;Gbp5;Ifih1;Ifit2;Ifit3;Irf7;Isg15;Isg20;Khnyn;Nmi;Oasl1;Parp14;Parp9;Psmb8;Psmb9;Rsad2;Shisa5;Slfn5;Sp100;Stat1;Stat2;Tapbp;Tor1aip1;Usp18;Znfx1
137	10kb	Stat1_top50	hocomoco__IRF1_HUMAN.H11MO.0.A	13.9	0.216	Stat1	*	Irf1 (inferredBy_Orthology).	Irf2; Irf3; Irf4; Irf5; Irf6; Irf7; Irf8; Irf9; Prdm1; Spib (inferredBy_MotifSimilarity). Bcl11a; Ep300; Ikzf1; Mta3; Spi1; Stat1; Stat2; Stat3; Tbl1xr1 (inferredBy_MotifSimilarity_n_Orthology).	25	2306	Cxcl10;Ddx58;Ddx60;Dtx3l;Epsti1;Gbp5;Ifih1;Ifit1;Ifit2;Ifit3;Isg15;Isg20;Nmi;Parp10;Parp14;Parp9;Psmb8;Psmb9;Sp100;Stat1;Tapbp;Tor1aip1;Trafd1;Usp18;Znfx1
138	10kb	Stat1_w005	cisbp__M4635	13.9	0.119	Stat1	*	Stat2 (inferredBy_Orthology).	Irf1; Irf2; Irf3; Irf4; Irf5; Irf6; Irf7; Irf8 (inferredBy_MotifSimilarity). Mta3; Stat1 (inferredBy_MotifSimilarity_n_Orthology).	82	3139	Adar;Ascc3;Atxn7l3;AW011738;Azi2;Cd302;Cd47;Cep350;Clec5a;Clic4;Cxcl10;Cybb;Dap3;Ddx58;Ddx60;Dtx3l;Eif2ak2;Epsti1;Etv3;Fam122a;H2-D1;H2-K1;H2-Q6;Herc6;Ifih1;Ifit1;Ifit2;Ifit3;Ifitm3;Il18bp;Iqgap2;Irf7;Isg15;Isg20;Khnyn;Klf3;Lars2;Lgals9;Ly6i;Mbnl1;Mia2;Ncf1;Nmi;Nod1;Nono;Oas1a;Oas2;Oasl1;Ogfr;Parp14;Parp9;Pdlim2;Peli1;Pik3r5;Plcg2;Psmb8;Psmb9;Rnasel;Rnf19b;Rsad2;Rtp4;Samhd1;Sh3bp1;Shisa5;Slfn5;Sp…
139	10kb	Irf7_top10perTarget	taipale_cyt_meth__IRF9_NYGAAASYGAAACYN_FL	13.8	0.127	Irf7	*	Irf9 (inferredBy_Orthology).	Irf1; Irf2; Irf4; Irf7 (inferredBy_MotifSimilarity). Irf3; Irf5; Irf8 (inferredBy_MotifSimilarity_n_Orthology).	103	4881	5430427O19Rik;Acer3;Adam15;Aff1;Ascc3;B2m;Bak1;Bnip2;Bst2;Casp1;Ccnd2;Cd47;Cd69;Cds2;Clec5a;Clic4;Cmpk2;Creb1;Cxcl10;D1Ertd622e;Ddx58;Ddx60;Dtx3l;Dync1h1;Egr3;Epsti1;Gbp5;H2-D1;H2-K1;Herc6;Ifi47;Ifih1;Ifit1;Ifit3;Ikbke;Il18bp;Il1r2;Irf1;Irf2;Irf7;Isg15;Isg20;Itm2b;Khnyn;Klf7;Lap3;Lrrc25;Ly6i;Mgat4a;Mitd1;Mrpl42;N4bp1;Nab1;Nedd9;Nmi;Nono;Nr4a1;Oas2;Oasl2;Ogfr;Parp10;Parp14;Parp9;Peli1;Phc2;Prr5l;P…
140	10kb	Irf7_top10perTarget	hocomoco__IRF1_MOUSE.H11MO.0.A	13.8	0.126	Irf7	*	Irf1 (directAnnotation).	Irf2; Irf3; Irf4; Irf5; Irf6; Irf7; Irf8; Irf9; Prdm1; Spib (inferredBy_MotifSimilarity). Bcl11a; Ep300; Ikzf1; Mta3; Spi1; Stat1; Stat2; Stat3; Tbl1xr1 (inferredBy_MotifSimilarity_n_Orthology).	91	3501	5430427O19Rik;Adam15;Adprh;Aff1;Ascc3;Azi2;B2m;Bak1;Bnip2;Cd47;Cds2;Clec5a;Creb1;Ctss;Cxcl10;Cybb;Ddx58;Ddx60;Dtx3l;Epsti1;Fgr;Fmnl3;Gbp5;Gbp9;H2-D1;H2-K1;H2-T23;Herc6;Ifi47;Ifih1;Ifit1;Ifit2;Ifit3;Igtp;Il18bp;Irf1;Irf2;Irf5;Isg15;Isg20;Itm2b;Khnyn;Lap3;Lgals8;Ly6i;Mrpl52;N4bp1;Nab1;Nedd9;Nmi;Nr4a1;Oas2;Oasl2;Ogfr;Parp10;Parp14;Parp9;Peli1;Phc2;Phlda1;Prr5l;Psma5;Psma6;Psmb8;Psmb9;Psme1;Psme2;Pst…
141	10kb	Irf7_top50	taipale_cyt_meth__IRF5_NYGAAACCGAAACY_FL_meth	13.8	0.177	Irf7	*	Irf5 (inferredBy_Orthology).	Irf4 (inferredBy_MotifSimilarity). Irf1; Irf2; Irf3; Irf7; Irf8; Irf9 (inferredBy_MotifSimilarity_n_Orthology).	22	4637	Cxcl10;Ddx60;Dtx3l;Epsti1;Gbp5;Herc6;Ifi47;Ifih1;Ifit1;Ifit3;Irf7;Isg15;Isg20;Psmb8;Rtp4;Sp100;Stat1;Trafd1;Ube2l6;Usp18;Xaf1;Zbp1
142	10kb	Irf7_top5perTarget	taipale_cyt_meth__IRF9_NYGAAASYGAAACYN_FL_meth	13.8	0.143	Irf7	*	Irf9 (inferredBy_Orthology).	Irf1; Irf2; Irf3; Irf4; Irf5; Irf6; Irf7; Irf8 (inferredBy_MotifSimilarity).	82	4865	5430427O19Rik;Adam15;Bst2;Casp1;Ccnd2;Cd69;Cds2;Clec5a;Clic4;Cmpk2;Cxcl10;Cybb;Ddx58;Ddx60;Dtx3l;Epsti1;Fcgr4;Gbp5;H2-D1;H2-K1;Herc6;Ifi47;Ifih1;Ifit1;Ifit3;Ifitm3;Irf1;Irf2;Irf7;Isg15;Isg20;Klf7;Lap3;Lgals8;Ly6i;Mitd1;Mrpl42;Nmi;Oas2;Oasl2;Ogfr;Otud5;Parp10;Parp14;Parp9;Peli1;Phc2;Psma6;Psmb8;Psmb9;Psme1;Psme2;Pstpip1;Rab21;Rnf19b;Rsad2;Rtn3;Rtp4;Samd9l;Samhd1;Sh3bp1;Shisa5;Slfn5;Sp100;Sp110;Sta…
143	10kb	Irf7_top5perTarget	cisbp__M5578	13.8	0.142	Irf7	*	Irf8 (inferredBy_Orthology).	Irf4; Irf5 (inferredBy_MotifSimilarity). Irf2; Irf3; Irf7; Irf9 (inferredBy_MotifSimilarity_n_Orthology).	74	4817	5430427O19Rik;Adam15;Azi2;Casp1;Ccnd2;Cd69;Cds2;Clec5a;Clic4;Cmpk2;Cxcl10;Ddx58;Ddx60;Dtx3l;Epsti1;Gbp5;H2-D1;H2-K1;H2-T23;Herc6;Ifi47;Ifih1;Ifit1;Ifit3;Il18;Irf1;Irf2;Irf7;Isg15;Isg20;Klf7;Lap3;Lgals8;Mitd1;Mrpl42;Nmi;Oas2;Oasl2;Ogfr;Parp10;Parp14;Parp9;Peli1;Phc2;Psma6;Psmb8;Psmb9;Psme2;Pstpip1;Rab21;Rnf19b;Rsad2;Rtn3;Rtp4;Samd9l;Samhd1;Sh3bp1;Sp100;Stat1;Stk24;Tap1;Tap2;Tapbp;Tmbim6;Tmem30a;Tm…
144	10kb	Stat1_w005	jaspar__MA0050.2	13.8	0.118	Stat1	*	Irf1 (inferredBy_Orthology).	Irf2; Irf3; Irf4; Irf5; Irf6; Irf7; Irf8; Irf9; Prdm1 (inferredBy_MotifSimilarity). Ep300; Ikzf1; Mta3; Spi1; Stat1; Stat2; Stat3; Tbl1xr1 (inferredBy_MotifSimilarity_n_Orthology).	77	3936	Agpat4;Arhgef2;Ascc3;AW011738;Azi2;Ccdc12;Cd302;Cd47;Clec5a;Ctss;Cxcl10;Cybb;Dap3;Ddx58;Ddx60;Dtx3l;Epsti1;Etv3;Fam105a;Gbp5;H2-D1;H2-K1;H2-Q6;Herc6;Ifih1;Ifit1;Ifit3;Il18bp;Iqgap2;Isg15;Isg20;Itch;Khnyn;Klf3;Lap3;Lars2;Leprot;Ly6i;Mbnl1;Nae1;Nmi;Nod1;Ogfr;Parp10;Parp14;Parp9;Peli1;Pik3r5;Plcg2;Psmb10;Psmb8;Psmb9;Psme1;Pygl;Rasgef1b;Rnase4;Rnasel;Rnf19b;Samhd1;Sgk3;Sh3bp1;Shisa5;Sp100;Sp110;Spop;…
145	10kb	Stat1_w005	swissregulon__hs__IRF1_2_7.p3	13.8	0.118	Stat1	*	Irf1; Irf2; Irf7 (inferredBy_Orthology).	Irf3; Irf4; Irf5; Irf6; Irf8; Irf9; Prdm1 (inferredBy_MotifSimilarity). Stat1; Stat2 (inferredBy_MotifSimilarity_n_Orthology).	82	3991	9530068E07Rik;Adar;Arhgef2;Ascc3;Atxn7l3;Auh;AW011738;Azi2;Ccdc12;Cd47;Clec5a;Clic4;Cmpk2;Ctss;Cxcl10;Cybb;Dap3;Daxx;Ddx58;Ddx60;Dtx3l;Eif2ak2;Epsti1;Etv3;Fam105a;H2-D1;H2-K1;H2-Q6;Herc6;Ifih1;Ifit1;Ifit2;Ifit3;Il18bp;Iqgap2;Irf7;Isg15;Isg20;Khnyn;Klf3;Lap3;Leprot;Lipg;Mbnl1;Nmi;Nod1;Oas2;Ogfr;Parp10;Parp14;Parp9;Pdlim2;Peli1;Pgm2;Pgrmc1;Psmb10;Psmb8;Psmb9;Psme1;Rasgef1b;Rnasel;Rsad2;Rtp4;Samhd1;…
146	10kb	Irf7_top10perTarget	taipale_cyt_meth__IRF8_NYGAAASYGAAASYN_FL	13.7	0.126	Irf7	*	Irf8 (inferredBy_Orthology).	Irf4; Irf7 (inferredBy_MotifSimilarity). Irf1; Irf2; Irf3; Irf5; Irf9 (inferredBy_MotifSimilarity_n_Orthology).	72	2208	Adam15;Aff1;B2m;Bak1;Bnip2;Casp1;Cd47;Cd69;Cds2;Clec5a;Clic4;Creb1;Cxcl10;Ddx58;Ddx60;Dtx3l;Dync1h1;Egr3;Epsti1;Gbp5;H2-D1;H2-K1;Herc6;Ifih1;Ifit1;Ifit3;Irf1;Irf2;Irf7;Isg15;Isg20;Khnyn;Klf7;Mitd1;N4bp1;Nab1;Nedd9;Nmi;Oasl2;Ogfr;Parp14;Parp9;Peli1;Phc2;Prr5l;Psma5;Psmb8;Psmb9;Psme1;Psme2;Rab21;Rnf19b;Rtp4;Samd9l;Samhd1;Sh3bp1;Sp100;Stat1;Stat2;Tap1;Tap2;Tapbp;Tbc1d14;Tmbim6;Tmem30a;Tor1aip2;Ube2l…
147	10kb	Irf7_top10perTarget	cisbp__M4635	13.6	0.124	Irf7	*	Stat2 (inferredBy_Orthology).	Irf1; Irf2; Irf3; Irf4; Irf5; Irf6; Irf7; Irf8 (inferredBy_MotifSimilarity). Mta3; Stat1 (inferredBy_MotifSimilarity_n_Orthology).	100	3683	5430427O19Rik;Adam15;Adprh;Ascc3;Azi2;B2m;Bnip2;Bst2;Cd47;Cd69;Clec5a;Clic4;Cmpk2;Cxcl10;Cybb;Ddx58;Ddx60;Dtx3l;Egr3;Ehd4;Emp3;Epsti1;Fcgr1;Fgr;Gbp5;H2-D1;H2-K1;Herc6;Ifih1;Ifit1;Ifit2;Ifit3;Ifitm3;Il18;Il18bp;Iqgap2;Irf1;Irf2;Irf5;Irf7;Isg15;Isg20;Khnyn;Klf7;Lgals8;Lgals9;Ly6i;Mgat4a;Mitd1;Mrpl42;N4bp1;Nab1;Nedd9;Nmi;Nono;Nr4a1;Oas1a;Oas2;Oasl1;Ogfr;Parp14;Parp9;Pdlim2;Peli1;Phc2;Prr5l;Psma5;Psm…
148	10kb	Irf7_top5perTarget	hocomoco__STAT2_HUMAN.H11MO.0.A	13.6	0.141	Irf7	*	Stat2 (inferredBy_Orthology).	Irf1; Irf2; Irf3; Irf4; Irf5; Irf6; Irf7; Irf8; Irf9 (inferredBy_MotifSimilarity). Stat1 (inferredBy_MotifSimilarity_n_Orthology).	84	4978	5430427O19Rik;Adam15;Adprh;Azi2;Bst2;Ccnd2;Cds2;Clec5a;Clic4;Ctss;Cxcl10;Cybb;Daxx;Ddx58;Ddx60;Dtx3l;Ehd4;Emp3;Epsti1;Fcgr1;Fcgr4;Gbp5;Gbp9;H2-D1;Herc6;Ifih1;Ifit1;Ifit2;Ifit3;Iqgap2;Irf1;Irf2;Irf5;Irf7;Isg15;Isg20;Klf7;Lgals8;Ly6i;Mrpl42;Mrpl52;Nmi;Oas1a;Oas2;Oasl1;Ogfr;Parp10;Parp14;Parp9;Pdlim2;Peli1;Phc2;Psma6;Psmb8;Pstpip1;Rsad2;Rtn3;Rtp4;Samd9l;Samhd1;Sh3bp1;Shisa5;Slfn5;Sp100;Sp110;Stard3;…
149	10kb	Stat1_top10perTarget	hocomoco__IRF1_HUMAN.H11MO.0.A	13.6	0.183	Stat1	*	Irf1 (inferredBy_Orthology).	Irf2; Irf3; Irf4; Irf5; Irf6; Irf7; Irf8; Irf9; Prdm1; Spib (inferredBy_MotifSimilarity). Bcl11a; Ep300; Ikzf1; Mta3; Spi1; Stat1; Stat2; Stat3; Tbl1xr1 (inferredBy_MotifSimilarity_n_Orthology).	30	2306	Cxcl10;Ddx58;Ddx60;Dtx3l;Epsti1;Gbp5;Ifih1;Ifit1;Ifit2;Ifit3;Isg15;Isg20;Nmi;Nod1;Ogfr;Parp10;Parp14;Parp9;Peli1;Psmb8;Psmb9;Rnase4;Sp100;Sp110;Stat1;Tapbp;Tor1aip1;Trafd1;Usp18;Znfx1
150	10kb	Stat1_top50perTarget	cisbp__M1882	13.6	0.118	Stat1	*	Irf1 (inferredBy_Orthology).	Irf2; Irf3; Irf4; Irf5; Irf6; Irf7; Irf8; Irf9; Prdm1 (inferredBy_MotifSimilarity). Ep300; Ikzf1; Mta3; Spi1; Stat1; Stat2; Stat3; Tbl1xr1 (inferredBy_MotifSimilarity_n_Orthology).	59	2249	Arhgef2;Ascc3;AW011738;Cd302;Cd47;Clec5a;Ctss;Cxcl10;Cybb;Ddx58;Ddx60;Dtx3l;Gbp5;H2-D1;H2-K1;H2-Q6;Herc6;Ifih1;Ifit1;Ifit3;Il18bp;Isg15;Isg20;Itch;Khnyn;Klf3;Lap3;Ly6i;Mbnl1;Mxd1;Nmi;Nod1;Ogfr;Parp10;Parp14;Parp9;Peli1;Pik3r5;Psmb10;Psmb8;Psmb9;Psme1;Rnase4;Rnasel;Rnf19b;Samhd1;Sh3bp1;Sp100;Sp110;Spop;Stat1;Tap1;Tapbp;Tor1aip1;Trafd1;Usp18;Vgll4;Zbp1;Znfx1
151	10kb	Irf7_top50	taipale_cyt_meth__IRF7_NYGAAANYGAAANYN_eDBD	13.5	0.174	Irf7	**	Irf7 (inferredBy_Orthology).	Irf1; Irf2; Irf3; Irf4; Irf5; Irf8; Irf9 (inferredBy_MotifSimilarity_n_Orthology).	26	4637	1600014C10Rik;Ctss;Cxcl10;Cybb;Ddx60;Dtx3l;Epsti1;Herc6;Ifih1;Ifit1;Ifit2;Ifit3;Ifitm3;Igtp;Irf7;Isg15;Plac8;Psmb8;Rtp4;Shisa5;Sp100;Stat1;Ube2l6;Usp18;Xaf1;Zbp1
152	10kb	Stat1_top50	cisbp__M4707	13.5	0.21	Stat1	**	Stat1 (inferredBy_Orthology).	Stat2 (inferredBy_MotifSimilarity_n_Orthology).	28	4962	Cmpk2;Cxcl10;Ddx58;Ddx60;Dtx3l;Epsti1;Gbp5;Ifih1;Ifit1;Ifit3;Igtp;Irf7;Isg15;Parp14;Parp9;Psmb8;Psmb9;Slfn1;Slfn8;Sp100;Stat1;Stat2;Tapbp;Tor1aip1;Tor3a;Trafd1;Usp18;Znfx1
153	10kb	Irf7_top10perTarget	hocomoco__IRF2_HUMAN.H11MO.0.A	13.4	0.123	Irf7	*	Irf2 (inferredBy_Orthology).	Irf1; Irf3; Irf4; Irf5; Irf6; Irf7; Irf8; Irf9; Prdm1; Spib (inferredBy_MotifSimilarity). Bcl11a; Ep300; Ikzf1; Mta3; Spi1; Stat1; Stat2; Stat3; Tbl1xr1 (inferredBy_MotifSimilarity_n_Orthology).	90	3774	5430427O19Rik;Adam15;Aff1;Ascc3;Azi2;B2m;Bak1;Bnip2;Ccnd2;Cd47;Cds2;Clec5a;Creb1;Ctss;Cxcl10;Ddx58;Ddx60;Dtx3l;Epsti1;Fcgr4;Fgr;Fmnl3;Gbp5;Gbp9;H2-D1;H2-K1;H2-T23;Herc6;Ifi47;Ifih1;Ifit1;Ifit2;Ifit3;Il18bp;Irf1;Irf2;Irf5;Irf7;Isg15;Isg20;Itm2b;Khnyn;Klf7;Lap3;Lgals8;Ly6i;Mrpl52;N4bp1;Nab1;Nedd9;Nmi;Ogfr;Parp10;Parp14;Parp9;Peli1;Phc2;Phlda1;Prr5l;Psma5;Psma6;Psmb8;Psmb9;Psme1;Psme2;Pstpip1;Rab21;…
154	10kb	Irf7_top50	cisbp__M6307	13.4	0.173	Irf7	*	Irf1 (inferredBy_Orthology).	Irf2; Irf3; Irf4; Irf5; Irf6; Irf7; Irf8; Irf9; Prdm1 (inferredBy_MotifSimilarity). Stat1; Stat2; Stat3; Tbl1xr1 (inferredBy_MotifSimilarity_n_Orthology).	31	4874	Cmpk2;Ctss;Cxcl10;Cybb;Ddx60;Dtx3l;Epsti1;Gbp5;Herc6;Ifih1;Ifit1;Ifit2;Ifit3;Ifitm3;Irf7;Isg15;Isg20;Oasl1;Psmb8;Rsad2;Rtp4;Shisa5;Slfn1;Slfn5;Sp100;Stat1;Trafd1;Ube2l6;Usp18;Xaf1;Zbp1
155	10kb	Irf7_top5perTarget	taipale_cyt_meth__IRF8_NYGAAASYGAAASYN_eDBD	13.4	0.139	Irf7	*	Irf8 (inferredBy_Orthology).	Irf1; Irf2; Irf4; Irf7 (inferredBy_MotifSimilarity). Irf3; Irf5; Irf9 (inferredBy_MotifSimilarity_n_Orthology).	59	2685	Adam15;Azi2;Casp1;Ccnd2;Clec5a;Clic4;Cxcl10;Cybb;Ddx58;Ddx60;Dtx3l;Epsti1;Gbp5;H2-D1;H2-K1;H2-T23;Herc6;Ifih1;Ifit1;Ifit3;Irf1;Irf2;Irf7;Isg15;Isg20;Klf7;Mitd1;Mrpl42;Nmi;Oas2;Ogfr;Parp14;Parp9;Peli1;Phc2;Psmb8;Psmb9;Psme2;Pstpip1;Rab21;Rtn3;Rtp4;Samd9l;Samhd1;Sh3bp1;Shisa5;Sp100;Stat1;Tap1;Tap2;Tapbp;Tmbim6;Tmem30a;Ube2l6;Usp18;Usp25;Xaf1;Zbp1;Znfx1
156	10kb	Stat1_top10perTarget	cisbp__M6309	13.4	0.181	Stat1	*	Irf3 (inferredBy_Orthology).	Irf1; Irf2; Irf4; Irf5; Irf6; Irf7; Irf8; Irf9 (inferredBy_MotifSimilarity). Stat1; Stat2 (inferredBy_MotifSimilarity_n_Orthology).	42	4882	Cmpk2;Cxcl10;Ddx58;Ddx60;Dtx3l;Epsti1;Ifih1;Ifit1;Ifit2;Ifit3;Irf7;Isg15;Isg20;Khnyn;Lipg;Nmi;Nod1;Oas2;Oasl1;Oasl2;Ogfr;Parp10;Parp14;Parp9;Peli1;Psmb8;Psmb9;Psme1;Rnase4;Rsad2;Rtp4;Shisa5;Slfn5;Sp100;Sp110;Stat1;Stat2;Tapbp;Tor1aip1;Ubn2;Usp18;Znfx1
157	10kb	Stat1_top10perTarget	cisbp__M6307	13.4	0.18	Stat1	*	Irf1 (inferredBy_Orthology).	Irf2; Irf3; Irf4; Irf5; Irf6; Irf7; Irf8; Irf9; Prdm1 (inferredBy_MotifSimilarity). Stat1; Stat2; Stat3; Tbl1xr1 (inferredBy_MotifSimilarity_n_Orthology).	38	3213	Clic4;Cmpk2;Cxcl10;Ddx58;Ddx60;Dtx3l;Epsti1;Ifih1;Ifit1;Ifit2;Ifit3;Ifitm3;Irf7;Isg15;Isg20;Nmi;Nod1;Oasl1;Ogfr;Parp14;Parp9;Peli1;Psmb8;Psmb9;Psme1;Rnase4;Rsad2;Rtp4;Shisa5;Slfn5;Sp110;Srgap2;Stat1;Stat2;Tapbp;Ubn2;Usp18;Znfx1
158	10kb	Stat2_top10perTarget	cisbp__M5572	13.4	0.215	Stat2	*	Irf3 (inferredBy_Orthology).	Irf1; Irf2; Irf4; Irf5; Irf7 (inferredBy_MotifSimilarity). Irf8; Irf9; Stat1; Stat2 (inferredBy_MotifSimilarity_n_Orthology).	25	4257	5430427O19Rik;Azi2;Bst2;C1galt1c1;Cd69;Creb1;Ddx60;Dtx3l;Gbp3;Gbp5;Gbp7;Herc6;Ifih1;Ifit2;Il18bp;Mrpl17;Parp10;Parp14;Parp9;Stat1;Stat2;Tap1;Tapbp;Usp18;Vcpip1
159	10kb	Stat2_top50perTarget	dbcorrdb__IRF1__ENCSR000EGU_1__m1	13.4	0.144	Stat2	*	Irf1 (inferredBy_Orthology).	Irf2; Irf3; Irf4; Irf5; Irf6; Irf7; Irf8; Irf9; Prdm1; Spi1; Spib (inferredBy_MotifSimilarity). Bcl11a; Ep300; Ikzf1; Mta3; Stat1; Stat2; Stat3; Tbl1xr1 (inferredBy_MotifSimilarity_n_Orthology).	42	2330	5430427O19Rik;Akna;Ascc3;Azi2;C1galt1c1;Creb1;Csk;Cxcl10;Ddx58;Ddx60;Dlgap4;Dtx3l;Fcho2;Gbp5;Gbp9;Herc6;Ifih1;Ifit1;Ifit3;Il18bp;Ipcef1;Isg15;Isg20;Man1a2;Mllt10;Parp10;Parp14;Parp9;Peli1;Pik3cd;Psmb10;Psmb8;Psmb9;Rps6ka3;Sp100;Sp110;Sp3;Stat1;Tap1;Tapbp;Usp18;Znfx1
160	10kb	Irf7_top10perTarget	dbcorrdb__IRF1__ENCSR000EGU_1__m1	13.3	0.123	Irf7	*	Irf1 (inferredBy_Orthology).	Irf2; Irf3; Irf4; Irf5; Irf6; Irf7; Irf8; Irf9; Prdm1; Spi1; Spib (inferredBy_MotifSimilarity). Bcl11a; Ep300; Ikzf1; Mta3; Stat1; Stat2; Stat3; Tbl1xr1 (inferredBy_MotifSimilarity_n_Orthology).	93	3585	5430427O19Rik;Adam15;Adprh;Aff1;Ascc3;Azi2;B2m;Bak1;Bnip2;Ccdc12;Cd47;Cds2;Clec5a;Creb1;Ctss;Cxcl10;Cybb;Ddx58;Ddx60;Dtx3l;Epsti1;Fcgr1;Fcgr4;Fgr;Fmnl3;Gbp5;Gbp9;H2-D1;H2-K1;H2-T23;Herc6;Ifi47;Ifih1;Ifit1;Ifit3;Il18bp;Irf1;Irf2;Irf5;Isg15;Isg20;Itm2b;Khnyn;Lap3;Lgals8;Ly6i;Mgat4a;N4bp1;Nedd9;Nmi;Nono;Ogfr;Parp10;Parp14;Parp9;Peli1;Phc2;Phlda1;Ppp2r5c;Prr5l;Psma5;Psma6;Psmb8;Psmb9;Psme1;Psme2;Pstp…
161	10kb	Irf7_top10perTarget	cisbp__M5580	13.3	0.123	Irf7	*	Irf9 (inferredBy_Orthology).	Irf4; Irf5 (inferredBy_MotifSimilarity). Irf2; Irf3; Irf7; Irf8 (inferredBy_MotifSimilarity_n_Orthology).	99	3683	Aff1;Ascc3;Azi2;B2m;Bak1;Casp1;Ccdc12;Ccnd2;Cd47;Cd69;Cds2;Clec5a;Clic4;Cmpk2;Creb1;Cxcl10;Ddx58;Ddx60;Dtx3l;Dync1h1;Egr2;Egr3;Ehd4;Epsti1;Gbp3;Gbp5;Gbp7;H2-D1;H2-K1;H2-T23;Herc6;Ifi47;Ifih1;Ifit1;Ifit2;Ifit3;Igtp;Il18;Irf1;Irf2;Irf5;Irf7;Irgm1;Isg15;Isg20;Khnyn;Lap3;Lgals8;Mitd1;Mrpl42;N4bp1;Nab1;Nmi;Nono;Oas2;Ogfr;Parp10;Parp14;Parp9;Peli1;Phc2;Pnp;Prr5l;Psma5;Psmb8;Psmb9;Psme1;Psme2;Rab21;Rnf1…
162	10kb	Irf7_top50	jaspar__MA0051.1	13.3	0.171	Irf7	*	Irf2 (inferredBy_Orthology).	Irf1; Irf3; Irf4; Irf5; Irf6; Irf7; Irf8; Irf9 (inferredBy_MotifSimilarity). Prdm1 (inferredBy_MotifSimilarity_n_Orthology).	24	4874	Ctss;Cxcl10;Cybb;Daxx;Ddx60;Dtx3l;Epsti1;Herc6;Ifit1;Ifit3;Irf7;Isg15;Parp10;Psmb8;Rsad2;Rtp4;Shisa5;Slfn5;Sp100;Stat1;Tor1aip1;Ube2l6;Usp18;Zbp1
163	10kb	Irf7_top5perTarget	cisbp__M6308	13.3	0.138	Irf7	*	Irf2 (inferredBy_Orthology).	Irf1; Irf3; Irf4; Irf5; Irf6; Irf7; Irf8; Irf9; Prdm1 (inferredBy_MotifSimilarity). Stat2 (inferredBy_MotifSimilarity_n_Orthology).	75	4371	5430427O19Rik;Adam15;Adprh;Azi2;Ccdc12;Ccnd2;Cd69;Cds2;Clec5a;Clic4;Cmpk2;Cxcl10;Cybb;Ddx58;Ddx60;Dtx3l;Emp3;Epsti1;H2-D1;H2-K1;Herc6;Ifit1;Ifit3;Iqgap2;Irf1;Irf2;Irf5;Irf7;Isg15;Klf7;Lap3;Lgals8;Ly6i;Mrpl52;Nmi;Oasl1;Ogfr;Parp14;Parp9;Pdlim2;Peli1;Phc2;Psma6;Psmb8;Psmb9;Psme1;Psme2;Pstpip1;Rab21;Rnf19b;Rsad2;Rtp4;Samd9l;Samhd1;Sh3bp1;Shisa5;Slfn5;Smn1;Sp100;Sp110;Stard3;Stat1;Stk24;Sycp2;Tap1;Ta…
164	10kb	Stat2_top50	hocomoco__IRF2_HUMAN.H11MO.0.A	13.3	0.219	Stat2	*	Irf2 (inferredBy_Orthology).	Irf1; Irf3; Irf4; Irf5; Irf6; Irf7; Irf8; Irf9; Prdm1; Spib (inferredBy_MotifSimilarity). Bcl11a; Ep300; Ikzf1; Mta3; Spi1; Stat1; Stat2; Stat3; Tbl1xr1 (inferredBy_MotifSimilarity_n_Orthology).	16	888	C1galt1c1;Ddx60;Dtx3l;Gbp5;Herc6;Ifih1;Il18bp;Ipcef1;Parp10;Parp14;Parp9;Sp100;Stat1;Tap1;Tapbp;Usp18
165	10kb	Irf7_top5perTarget	taipale__IRF8_full_NCGAAACCGAAACT	13.2	0.137	Irf7	*	Irf8 (inferredBy_Orthology).	Irf4; Irf5 (inferredBy_MotifSimilarity). Irf2; Irf3; Irf7; Irf9 (inferredBy_MotifSimilarity_n_Orthology).	82	4989	1600014C10Rik;Acer3;Azi2;Bst2;Casp1;Cds2;Clec5a;Clic4;Ctss;Cxcl10;Ddx58;Ddx60;Dtx3l;Epsti1;Gbp2;Gbp3;Gbp5;Gbp7;H2-D1;H2-K1;H2-T23;Herc6;Ifi47;Ifih1;Ifit1;Ifit3;Ifitm3;Igtp;Il18;Irf1;Irf2;Irf7;Irgm1;Isg15;Isg20;Lap3;Lgals8;Mefv;Mitd1;Mrpl36;Nmi;Nt5c3;Oas1a;Oasl2;Ogfr;Parp10;Parp14;Parp9;Peli1;Phc2;Pnp;Psma6;Psmb8;Psmb9;Psme2;Pstpip1;Rab21;Rer1;Rnf19b;Rnf34;Rsad2;Rtn3;Rtp4;Samd9l;Samhd1;Sh3bp1;Sp10…
166	10kb	Stat1_top50perTarget	homer__AGTTTCAGTTTC_ISRE	13.2	0.115	Stat1	*		Irf1; Irf2; Irf3; Irf4; Irf5; Irf6; Irf7; Irf8; Irf9 (inferredBy_MotifSimilarity). Prdm1; Stat1; Stat2; Stat3; Tbl1xr1 (inferredBy_MotifSimilarity_n_Orthology).	94	4924	9530068E07Rik;Agpat4;Arhgef2;Ascc3;AW011738;Azi2;Bin1;C1qa;Cd47;Cep350;Clic4;Cmpk2;Cxcl10;Cybb;Ddx58;Ddx60;Dnajc15;Dtx3l;Eif2ak2;Epsti1;Etv3;Fam122a;Gbp5;H2-D1;H2-K1;H2-Q6;Herc6;Ifih1;Ifit1;Ifit2;Ifit3;Ifitm3;Il18bp;Irf7;Isg15;Isg20;Itch;Khnyn;Klf3;Lap3;Lars2;Ly6i;Mbnl1;Mia2;Mxd1;Myd88;Ncf1;Nedd8;Nmi;Nod1;Oas1a;Oasl2;Ogfr;Parp14;Parp9;Pdlim2;Peli1;Pik3r5;Psmb10;Psmb8;Psmb9;Psme1;Pygl;Rab11a;Rassf…
167	10kb	Stat1_w005	cisbp__M1882	13.2	0.114	Stat1	*	Irf1 (inferredBy_Orthology).	Irf2; Irf3; Irf4; Irf5; Irf6; Irf7; Irf8; Irf9; Prdm1 (inferredBy_MotifSimilarity). Ep300; Ikzf1; Mta3; Spi1; Stat1; Stat2; Stat3; Tbl1xr1 (inferredBy_MotifSimilarity_n_Orthology).	49	1232	Arhgef2;AW011738;Cd302;Cd47;Clec5a;Cxcl10;Dap3;Ddx60;Dtx3l;Gbp5;H2-D1;H2-K1;H2-Q6;Herc6;Ifih1;Ifit1;Ifit3;Il18bp;Isg15;Isg20;Lap3;Ly6i;Mbnl1;Nmi;Nod1;Ogfr;Parp10;Parp14;Parp9;Peli1;Pik3r5;Psmb10;Psmb8;Psmb9;Psme1;Rnase4;Rnasel;Rnf19b;Samhd1;Sh3bp1;Sp110;Spop;Stat1;Tapbp;Tor1aip1;Trafd1;Usp18;Zbp1;Znfx1
168	10kb	Stat2_top50perTarget	cisbp__M5572	13.2	0.142	Stat2	*	Irf3 (inferredBy_Orthology).	Irf1; Irf2; Irf4; Irf5; Irf7 (inferredBy_MotifSimilarity). Irf8; Irf9; Stat1; Stat2 (inferredBy_MotifSimilarity_n_Orthology).	53	4245	1600014C10Rik;5430427O19Rik;Ascc3;Azi2;Bst2;C1galt1c1;Cd69;Creb1;Csk;Cxcl10;Ddx52;Ddx58;Ddx60;Dtx3l;Eif2ak2;Fnbp1l;Gbp3;Gbp5;Gbp7;Herc6;Ifih1;Ifit2;Ifit3;Il18bp;Ipcef1;Isg15;Isg20;Man1a2;Mitd1;Mllt10;Mrpl17;Parp10;Parp14;Parp9;Peli1;Pik3cd;Psmb10;Psmb8;Psmb9;Rnf144a;Rsad2;Sp100;Sp110;Sp3;Stard3;Stat1;Stat2;Tap1;Tapbp;Trim26;Usp18;Vcpip1;Znfx1
169	10kb	Irf7_top10perTarget	taipale__IRF8_DBD_NCGAAACCGAAACY	13.1	0.12	Irf7	*	Irf8 (inferredBy_Orthology).	Irf4; Irf5 (inferredBy_MotifSimilarity). Irf2; Irf3; Irf7; Irf9 (inferredBy_MotifSimilarity_n_Orthology).	97	4388	5430427O19Rik;Adam15;Aff1;Ascc3;Azi2;B2m;Bak1;Bnip2;Casp1;Ccnd2;Cd47;Cd69;Clec5a;Clic4;Cmpk2;Creb1;Cxcl10;Ddx58;Ddx60;Dtx3l;Dync1h1;Egr3;Epsti1;Gbp5;H2-D1;H2-K1;H2-T23;Herc6;Ifi47;Ifih1;Ifit1;Ifit3;Ikbke;Il18;Il18bp;Irf1;Irf2;Irf7;Isg15;Isg20;Khnyn;Klf7;Lap3;Lrrc25;Mgat4a;Mitd1;Mrpl42;N4bp1;Nab1;Nedd9;Nmi;Nono;Nr4a1;Oas2;Oasl2;Ogfr;Parp10;Parp14;Parp9;Peli1;Phc2;Prr5l;Psma5;Psma6;Psmb8;Psmb9;Psme…
170	10kb	Irf7_top50	taipale_cyt_meth__IRF3_NSGAAANSGAAASSGAAASN_FL_meth	13.1	0.168	Irf7	*	Irf3 (inferredBy_Orthology).	Irf1; Irf2; Irf4; Irf7 (inferredBy_MotifSimilarity).	27	4736	1600014C10Rik;Bst2;Ctss;Cxcl10;Cybb;Ddx60;Dtx3l;Epsti1;Herc6;Ifih1;Ifit1;Ifit3;Irf7;Isg15;Parp10;Psmb8;Rsad2;Rtp4;Shisa5;Slfn5;Sp100;Stat1;Tor1aip1;Trafd1;Ube2l6;Usp18;Zbp1
171	10kb	Stat1_top5perTarget	cisbp__M4707	13.1	0.25	Stat1	**	Stat1 (inferredBy_Orthology).	Stat2 (inferredBy_MotifSimilarity_n_Orthology).	21	4976	Cmpk2;Cxcl10;Ddx60;Dtx3l;Gbp5;Ifih1;Igtp;Irf7;Parp14;Parp9;Peli1;Psmb9;Slfn8;Stat1;Stat2;Tapbp;Tor1aip1;Tor3a;Trafd1;Usp18;Znfx1
172	10kb	Stat1_w005	taipale_cyt_meth__IRF3_NSGAAANSGAAASSGAAASN_FL_repr	13.1	0.113	Stat1	*	Irf3 (inferredBy_Orthology).	Irf1; Irf2; Irf7 (inferredBy_MotifSimilarity). Irf4; Irf5; Irf8; Irf9; Stat1; Stat2 (inferredBy_MotifSimilarity_n_Orthology).	71	2915	1600014C10Rik;9530068E07Rik;Agpat4;AW011738;Azi2;Cd302;Cd47;Cxcl10;Cybb;D1Ertd622e;Dap3;Ddx58;Ddx60;Dnajc15;Dtx3l;Epsti1;Etv3;Gbp5;Gbp7;H2-D1;H2-K1;H2-Q6;Herc6;Ifih1;Ifit1;Ifit2;Ifit3;Il18bp;Irf7;Isg15;Isg20;Khnyn;Klf3;Lap3;Ly6i;Mbnl1;Nmi;Nod1;Nono;Oas1a;Ogfr;Parp10;Parp14;Parp9;Peli1;Pgrmc1;Plcg2;Psmb8;Psmb9;Psme1;Rasgef1b;Rnasel;Rnf19b;Samhd1;Shisa5;Sp100;Sp110;Spop;Srgap2;Stat1;Tapbp;Tbl1xr1;T…
173	10kb	Stat2_top10perTarget	taipale__IRF3_full_NNRRAAAGGAAACCGAAACTN_repr	13.1	0.209	Stat2	*	Irf3 (inferredBy_Orthology).	Irf1; Irf2; Irf4; Irf5; Irf7 (inferredBy_MotifSimilarity). Irf8; Irf9; Stat1; Stat2 (inferredBy_MotifSimilarity_n_Orthology).	21	2530	Bst2;C1galt1c1;Cd69;Creb1;Ddx60;Dtx3l;Gbp3;Gbp5;Gbp7;Herc6;Ifih1;Il18bp;Mrpl17;Parp10;Parp14;Parp9;Stat1;Stat2;Tap1;Tapbp;Usp18
174	10kb	Stat2_top50perTarget	hocomoco__IRF2_HUMAN.H11MO.0.A	13.1	0.141	Stat2	*	Irf2 (inferredBy_Orthology).	Irf1; Irf3; Irf4; Irf5; Irf6; Irf7; Irf8; Irf9; Prdm1; Spib (inferredBy_MotifSimilarity). Bcl11a; Ep300; Ikzf1; Mta3; Spi1; Stat1; Stat2; Stat3; Tbl1xr1 (inferredBy_MotifSimilarity_n_Orthology).	54	3746	5430427O19Rik;Akna;Ascc3;Azi2;C1galt1c1;Ciapin1;Creb1;Csk;Cxcl10;Ddx58;Ddx60;Dlgap4;Dtx3l;Ednrb;Eif2ak2;F13a1;Fcho2;Fnbp1l;Gbp5;Gbp9;Herc6;Ifi47;Ifih1;Ifit1;Ifit2;Ifit3;Il18bp;Ipcef1;Isg15;Isg20;Man1a2;Mllt10;Mrpl17;Parp10;Parp14;Parp9;Peli1;Pik3cd;Psmb10;Psmb8;Psmb9;Rbm5;Rps6ka3;Sp100;Sp110;Sp3;Stard3;Stat1;Tap1;Tapbp;Trim26;Usp18;Vcpip1;Znfx1
175	10kb	Stat1_top50perTarget	hocomoco__IRF1_HUMAN.H11MO.0.A	13	0.113	Stat1	*	Irf1 (inferredBy_Orthology).	Irf2; Irf3; Irf4; Irf5; Irf6; Irf7; Irf8; Irf9; Prdm1; Spib (inferredBy_MotifSimilarity). Bcl11a; Ep300; Ikzf1; Mta3; Spi1; Stat1; Stat2; Stat3; Tbl1xr1 (inferredBy_MotifSimilarity_n_Orthology).	60	2201	Arhgef2;AW011738;Cd302;Cd47;Clec5a;Cxcl10;Cybb;Ddx58;Ddx60;Dtx3l;Epsti1;Etv3;Gbp5;H2-D1;H2-K1;H2-Q6;Herc6;Ifih1;Ifit1;Ifit2;Ifit3;Il18bp;Isg15;Isg20;Itch;Klf3;Lap3;Ly6i;Mbnl1;Mxd1;Nmi;Nod1;Ogfr;Parp10;Parp14;Parp9;Peli1;Pik3r5;Plcg2;Psmb10;Psmb8;Psmb9;Rnase4;Rnasel;Rnf19b;Samhd1;Sgk3;Sh3bp1;Sp100;Sp110;Spop;Stat1;Tap1;Tapbp;Tmem30a;Tor1aip1;Trafd1;Usp18;Zbp1;Znfx1
176	10kb	Stat2_top50	hocomoco__IRF1_MOUSE.H11MO.0.A	13	0.216	Stat2	*	Irf1 (directAnnotation).	Irf2; Irf3; Irf4; Irf5; Irf6; Irf7; Irf8; Irf9; Prdm1; Spib (inferredBy_MotifSimilarity). Bcl11a; Ep300; Ikzf1; Mta3; Spi1; Stat1; Stat2; Stat3; Tbl1xr1 (inferredBy_MotifSimilarity_n_Orthology).	19	1756	5430427O19Rik;C1galt1c1;Ddx60;Dtx3l;Gbp5;Gbp9;Herc6;Ifih1;Il18bp;Ipcef1;Mrpl17;Parp10;Parp14;Parp9;Sp100;Stat1;Tap1;Tapbp;Usp18
177	10kb	Stat2_top50perTarget	hocomoco__IRF1_MOUSE.H11MO.0.A	13	0.14	Stat2	*	Irf1 (directAnnotation).	Irf2; Irf3; Irf4; Irf5; Irf6; Irf7; Irf8; Irf9; Prdm1; Spib (inferredBy_MotifSimilarity). Bcl11a; Ep300; Ikzf1; Mta3; Spi1; Stat1; Stat2; Stat3; Tbl1xr1 (inferredBy_MotifSimilarity_n_Orthology).	34	901	5430427O19Rik;C1galt1c1;Csk;Cxcl10;Ddx58;Ddx60;Dlgap4;Dtx3l;Herc6;Ifih1;Ifit1;Ifit3;Il18bp;Ipcef1;Isg15;Isg20;Mllt10;Parp10;Parp14;Parp9;Peli1;Pik3cd;Psmb10;Psmb8;Psmb9;Rps6ka3;Sp100;Sp110;Sp3;Stat1;Tap1;Tapbp;Usp18;Znfx1
178	10kb	Irf7_top10perTarget	cisbp__M5578	12.9	0.119	Irf7	*	Irf8 (inferredBy_Orthology).	Irf4; Irf5 (inferredBy_MotifSimilarity). Irf2; Irf3; Irf7; Irf9 (inferredBy_MotifSimilarity_n_Orthology).	98	4881	5430427O19Rik;Adam15;Aff1;Ascc3;Azi2;B2m;Bak1;Bnip2;Casp1;Ccnd2;Cd47;Cd69;Cds2;Clec5a;Clic4;Cmpk2;Creb1;Cxcl10;Ddx58;Ddx60;Dtx3l;Dync1h1;Egr2;Egr3;Epsti1;Gbp5;H2-D1;H2-K1;H2-T23;Herc6;Ifi47;Ifih1;Ifit1;Ifit3;Ikbke;Il18;Irf1;Irf2;Irf7;Isg15;Isg20;Khnyn;Klf7;Lap3;Lgals8;Lrrc25;Mgat4a;Mitd1;Mrpl42;N4bp1;Nab1;Nedd9;Nmi;Nono;Nr4a1;Oas2;Oasl2;Ogfr;Parp10;Parp14;Parp9;Peli1;Phc2;Prr5l;Psma5;Psma6;Psmb8;…
179	10kb	Irf7_top5perTarget	taipale_cyt_meth__IRF7_NYGAAANYGAAANYN_eDBD	12.9	0.134	Irf7	**	Irf7 (inferredBy_Orthology).	Irf1; Irf2; Irf3; Irf4; Irf5; Irf8; Irf9 (inferredBy_MotifSimilarity_n_Orthology).	75	4595	1600014C10Rik;5430427O19Rik;Adam15;Azi2;Casp1;Ccnd2;Cd69;Cds2;Ctss;Cxcl10;Cybb;Ddx58;Ddx60;Dtx3l;Epsti1;H2-D1;H2-K1;H2-T23;Herc6;Ifih1;Ifit1;Ifit2;Ifit3;Ifitm3;Igtp;Il18;Iqgap2;Irf1;Irf2;Irf5;Irf7;Isg15;Klf7;Lap3;Ly6i;Mitd1;Nmi;Oas1a;Ogfr;Parp14;Parp9;Peli1;Phc2;Plac8;Psma6;Psmb8;Psmb9;Psme1;Psme2;Pstpip1;Rer1;Rnf19b;Rtn3;Rtp4;Samd9l;Samhd1;Sh3bp1;Shisa5;Sp100;Sp110;Stard3;Stat1;Stk24;Tap1;Tap2;T…
180	10kb	Stat1_w005	homer__AGTTTCAGTTTC_ISRE	12.9	0.111	Stat1	*		Irf1; Irf2; Irf3; Irf4; Irf5; Irf6; Irf7; Irf8; Irf9 (inferredBy_MotifSimilarity). Prdm1; Stat1; Stat2; Stat3; Tbl1xr1 (inferredBy_MotifSimilarity_n_Orthology).	91	4924	9530068E07Rik;Agpat4;Arhgef2;Ascc3;AW011738;Azi2;Cd47;Cep350;Clic4;Cmpk2;Cxcl10;Cybb;Dap3;Ddx58;Ddx60;Dnajc15;Dtx3l;Eif2ak2;Epsti1;Etv3;Fam122a;Gbp5;H2-D1;H2-K1;H2-Q6;Herc6;Ifih1;Ifit1;Ifit2;Ifit3;Ifitm3;Il18bp;Irf7;Isg15;Isg20;Itch;Khnyn;Klf3;Lap3;Lars2;Ly6i;Mbnl1;Mia2;Myd88;Ncf1;Nedd8;Nmi;Nod1;Oas1a;Oasl2;Ogfr;Parp14;Parp9;Pdlim2;Peli1;Pik3r5;Psmb10;Psmb8;Psmb9;Psme1;Pygl;Rab11a;Rassf3;Rhoc;Rna…
181	10kb	Irf7_top10perTarget	taipale_cyt_meth__IRF9_NYGAAASYGAAACYN_FL_meth	12.8	0.118	Irf7	*	Irf9 (inferredBy_Orthology).	Irf1; Irf2; Irf3; Irf4; Irf5; Irf6; Irf7; Irf8 (inferredBy_MotifSimilarity).	100	4252	5430427O19Rik;Adam15;Aff1;Ascc3;B2m;Bak1;Bnip2;Bst2;Casp1;Cd47;Cd69;Cds2;Clec5a;Clic4;Cmpk2;Creb1;Cxcl10;Cybb;Ddx58;Ddx60;Dtx3l;Egr3;Epsti1;Gbp5;H2-D1;H2-K1;Herc6;Ifi47;Ifih1;Ifit1;Ifit3;Il18bp;Irf1;Irf2;Irf7;Isg15;Isg20;Itm2b;Khnyn;Klf7;Lap3;Lrrc25;Ly6i;Mgat4a;Mitd1;Mrpl42;N4bp1;Nab1;Nedd9;Nmi;Nono;Nr4a1;Oas2;Oasl2;Ogfr;Otud5;Parp10;Parp14;Parp9;Peli1;Phc2;Prr5l;Psma5;Psma6;Psmb8;Psmb9;Psme1;Psm…
182	10kb	Irf7_top50	homer__GAAAGTGAAAGT_IRF1	12.8	0.165	Irf7	*	Irf1 (inferredBy_Orthology).	Irf2; Irf3; Irf4; Irf5; Irf6; Irf7; Irf8; Irf9; Prdm1 (inferredBy_MotifSimilarity). Rela; Stat3; Tbl1xr1 (inferredBy_MotifSimilarity_n_Orthology).	30	4997	1600014C10Rik;Bst2;Cmpk2;Cxcl10;Cybb;Ddx60;Dtx3l;Epsti1;Herc6;Ifih1;Ifit1;Ifit2;Ifit3;Irf7;Isg15;Isg20;Oasl1;Parp10;Psmb8;Rsad2;Rtp4;Shisa5;Slfn5;Sp100;Stat1;Trafd1;Ube2l6;Usp18;Xaf1;Zbp1
183	10kb	Stat2_top50	dbcorrdb__IRF1__ENCSR000EGU_1__m1	12.8	0.212	Stat2	*	Irf1 (inferredBy_Orthology).	Irf2; Irf3; Irf4; Irf5; Irf6; Irf7; Irf8; Irf9; Prdm1; Spi1; Spib (inferredBy_MotifSimilarity). Bcl11a; Ep300; Ikzf1; Mta3; Stat1; Stat2; Stat3; Tbl1xr1 (inferredBy_MotifSimilarity_n_Orthology).	19	2270	5430427O19Rik;Azi2;C1galt1c1;Ddx60;Dtx3l;Gbp5;Gbp9;Herc6;Ifih1;Il18bp;Ipcef1;Parp10;Parp14;Parp9;Sp100;Stat1;Tap1;Tapbp;Usp18
184	10kb	Stat2_top50perTarget	taipale__IRF3_full_NNRRAAAGGAAACCGAAACTN_repr	12.8	0.138	Stat2	*	Irf3 (inferredBy_Orthology).	Irf1; Irf2; Irf4; Irf5; Irf7 (inferredBy_MotifSimilarity). Irf8; Irf9; Stat1; Stat2 (inferredBy_MotifSimilarity_n_Orthology).	64	4916	1600014C10Rik;5430427O19Rik;Alox5;Ascc3;Azi2;Bst2;C1galt1c1;Cd69;Cmpk2;Creb1;Csk;Cxcl10;Ddx52;Ddx58;Ddx60;Dlgap4;Dtx3l;Ednrb;Eif2ak2;Fcho2;Fnbp1l;Gbp3;Gbp5;Gbp7;Herc6;Ifi47;Ifih1;Ifit1;Ifit2;Ifit3;Il18bp;Ipcef1;Isg15;Isg20;Man1a2;Mitd1;Mllt10;Mrpl17;Oasl2;Parp10;Parp14;Parp9;Peli1;Pgrmc1;Pik3cd;Ppm1a;Psmb10;Psmb8;Psmb9;Rnf144a;Rsad2;Sp100;Sp110;Sp3;Stard3;Stat1;Stat2;Tap1;Tapbp;Tnfaip8l2;Trim26;U…
185	10kb	Irf7_top50	taipale_cyt_meth__IRF2_YGAAASYGAAAS_FL_meth	12.7	0.164	Irf7	*	Irf2 (inferredBy_Orthology).	Irf1; Irf3; Irf4; Irf5; Irf7; Irf8; Irf9 (inferredBy_MotifSimilarity).	24	4415	1600014C10Rik;Cmpk2;Cxcl10;Cybb;Ddx60;Dtx3l;Epsti1;Herc6;Ifih1;Ifit1;Ifit3;Irf7;Isg15;Isg20;Psmb8;Rsad2;Rtp4;Shisa5;Sp100;Stat1;Trafd1;Ube2l6;Usp18;Zbp1
186	10kb	Irf7_top5perTarget	jaspar__MA0050.2	12.7	0.132	Irf7	*	Irf1 (inferredBy_Orthology).	Irf2; Irf3; Irf4; Irf5; Irf6; Irf7; Irf8; Irf9; Prdm1 (inferredBy_MotifSimilarity). Ep300; Ikzf1; Mta3; Spi1; Stat1; Stat2; Stat3; Tbl1xr1 (inferredBy_MotifSimilarity_n_Orthology).	70	3680	5430427O19Rik;Adam15;Adprh;Azi2;Ccdc12;Cds2;Clec5a;Ctss;Cxcl10;Cybb;Ddx58;Ddx60;Dtx3l;Epsti1;Fcgr1;Fcgr4;Gbp5;Gbp9;H2-D1;H2-K1;H2-T23;Herc6;Ifih1;Ifit1;Ifit3;Iqgap2;Irf1;Irf2;Irf5;Isg15;Isg20;Lap3;Lgals8;Ly6i;Mrpl52;Nmi;Ogfr;Parp10;Parp14;Parp9;Peli1;Phc2;Psma6;Psmb8;Psmb9;Psme1;Rab21;Rnf19b;Samd9l;Samhd1;Sh3bp1;Shisa5;Sp100;Sp110;Stat1;Sycp2;Tap1;Tap2;Tapbp;Tbca;Tmbim6;Tmem30a;Tor1aip1;Trafd1;Ub…
187	10kb	Irf7_top5perTarget	dbcorrdb__IRF1__ENCSR000EGL_1__m1	12.7	0.132	Irf7	*	Irf1 (inferredBy_Orthology).	Irf2; Irf3; Irf4; Irf5; Irf6; Irf7; Irf8; Irf9; Prdm1; Spib (inferredBy_MotifSimilarity). Bcl11a; Ep300; Ikzf1; Mta3; Spi1; Stat1; Stat2; Stat3; Tbl1xr1 (inferredBy_MotifSimilarity_n_Orthology).	82	4748	5430427O19Rik;Adam15;Adprh;Azi2;Ccdc12;Ccnd2;Cd69;Cds2;Clec5a;Cxcl10;Cybb;Ddx58;Ddx60;Dtx3l;Epsti1;Fcgr1;Fcgr4;Fmnl3;Gbp9;H2-D1;H2-K1;H2-T23;Herc6;Ifi47;Ifih1;Ifit1;Ifit2;Ifit3;Iqgap2;Irf1;Irf2;Irf5;Irf7;Isg15;Isg20;Klf7;Lap3;Lgals8;Ly6i;Mrpl52;Nmi;Ogfr;Parp10;Parp14;Parp9;Pdlim2;Peli1;Phc2;Psma6;Psmb8;Psmb9;Psme1;Psme2;Pstpip1;Rab21;Rnf19b;Rtp4;Samd9l;Samhd1;Sh3bp1;Shisa5;Slfn5;Sp100;Sp110;Stard…
188	10kb	Irf1_top10perTarget	taipale_cyt_meth__IRF9_NYGAAASYGAAACYN_FL	12.6	0.168	Irf1	*	Irf9 (inferredBy_Orthology).	Irf1; Irf2; Irf4; Irf7 (inferredBy_MotifSimilarity). Irf3; Irf5; Irf8 (inferredBy_MotifSimilarity_n_Orthology).	24	2413	Cxcl10;Egr3;Fam110a;Fnbp1l;Gm14005;H2-Q10;Hist1h2be;Irf1;Irf7;Kpnb1;Lsm6;Mrps33;Nmi;P2ry13;Parp14;Psmb8;Psmb9;Tagap;Tap2;Tbc1d14;Ttc39b;Unc93b1;Usp18;Znfx1
189	10kb	Irf7_top50	taipale_cyt_meth__IRF5_NYGAAACCGAAACY_eDBD	12.6	0.162	Irf7	*	Irf5 (inferredBy_Orthology).	Irf4 (inferredBy_MotifSimilarity). Irf1; Irf2; Irf3; Irf7; Irf8; Irf9 (inferredBy_MotifSimilarity_n_Orthology).	18	3005	Ctss;Cxcl10;Ddx60;Dtx3l;Epsti1;Herc6;Ifih1;Irf7;Isg15;Isg20;Psmb8;Rtp4;Sp100;Stat1;Ube2l6;Usp18;Xaf1;Zbp1
190	10kb	Irf7_top5perTarget	transfac_pro__M04788	12.6	0.131	Irf7	*	Irf1 (inferredBy_Orthology).	Irf2; Irf3; Irf4; Irf5; Irf6; Irf7; Irf8; Irf9 (inferredBy_MotifSimilarity). Prdm1; Rela; Stat1; Stat2 (inferredBy_MotifSimilarity_n_Orthology).	77	4978	5430427O19Rik;Adam15;Adprh;Azi2;Bst2;Casp1;Ccdc12;Cd69;Clec5a;Clic4;Cmpk2;Ctss;Cxcl10;Cybb;Ddx60;Dtx3l;Epsti1;Fcgr4;Fmnl3;Gbp5;H2-D1;H2-K1;H2-T23;Herc6;Ifih1;Ifit1;Ifit3;Igsf6;Iqgap2;Irf1;Irf2;Irf5;Isg15;Isg20;Klf7;Lap3;Lgals8;Ly6i;Nmi;Ogfr;Parp14;Parp9;Peli1;Phc2;Psma6;Psmb8;Psmb9;Psme1;Psme2;Rab21;Rnf19b;Rsad2;Rtp4;Samd9l;Samhd1;Sh3bp1;Shisa5;Slfn5;Sp110;Stard3;Stat1;Stk24;Tap1;Tap2;Tapbp;Tbca;…
191	10kb	Stat1_top5perTarget	cisbp__M6307	12.6	0.241	Stat1	*	Irf1 (inferredBy_Orthology).	Irf2; Irf3; Irf4; Irf5; Irf6; Irf7; Irf8; Irf9; Prdm1 (inferredBy_MotifSimilarity). Stat1; Stat2; Stat3; Tbl1xr1 (inferredBy_MotifSimilarity_n_Orthology).	20	3588	Cmpk2;Cxcl10;Ddx60;Dtx3l;Ifih1;Ifit2;Irf7;Nmi;Parp14;Parp9;Peli1;Psmb9;Shisa5;Slfn5;Stat1;Stat2;Tapbp;Trafd1;Usp18;Znfx1
192	10kb	Stat1_w005	hocomoco__IRF1_HUMAN.H11MO.0.A	12.6	0.109	Stat1	*	Irf1 (inferredBy_Orthology).	Irf2; Irf3; Irf4; Irf5; Irf6; Irf7; Irf8; Irf9; Prdm1; Spib (inferredBy_MotifSimilarity). Bcl11a; Ep300; Ikzf1; Mta3; Spi1; Stat1; Stat2; Stat3; Tbl1xr1 (inferredBy_MotifSimilarity_n_Orthology).	73	3451	Arhgef2;Ascc3;AW011738;Cd302;Cd47;Clec5a;Ctss;Cxcl10;Cybb;D1Ertd622e;Dap3;Ddx58;Ddx60;Dtx3l;Epsti1;Etv3;Gbp5;H2-D1;H2-K1;H2-Q6;Herc6;Ifih1;Ifit1;Ifit2;Ifit3;Il18bp;Iqgap2;Isg15;Isg20;Itch;Khnyn;Klf3;Lap3;Leprot;Ly6i;Mbnl1;Nae1;Nmi;Nod1;Nono;Ogfr;Parp10;Parp14;Parp9;Peli1;Pik3r5;Plcg2;Psmb10;Psmb8;Psmb9;Psme1;Rnase4;Rnasel;Rnf19b;Samhd1;Sgk3;Sh3bp1;Sp100;Sp110;Spop;Stat1;Tapbp;Tmem30a;Tor1aip1;Tra…
193	10kb	Stat2_top50perTarget	jaspar__MA0050.2	12.6	0.136	Stat2	*	Irf1 (inferredBy_Orthology).	Irf2; Irf3; Irf4; Irf5; Irf6; Irf7; Irf8; Irf9; Prdm1 (inferredBy_MotifSimilarity). Ep300; Ikzf1; Mta3; Spi1; Stat1; Stat2; Stat3; Tbl1xr1 (inferredBy_MotifSimilarity_n_Orthology).	57	4676	5430427O19Rik;Akna;Ankrd17;Ankrd44;Ascc3;Azi2;C1galt1c1;Ciapin1;Creb1;Csk;Cxcl10;Dcaf8;Ddx58;Ddx60;Dlgap4;Dtx3l;Ednrb;Eif2ak2;F13a1;Fcgr1;Fcho2;Fmo5;Fnbp1l;Gbp5;Gbp9;Herc6;Ifih1;Ifit1;Ifit2;Ifit3;Il18bp;Ipcef1;Isg15;Isg20;Man1a2;Mllt10;Parp10;Parp14;Parp9;Peli1;Pik3cd;Psmb10;Psmb8;Psmb9;Rbm5;Rps6ka3;Sema4a;Sp100;Sp110;Sp3;Spin1;Stard3;Stat1;Tap1;Tapbp;Usp18;Znfx1
194	10kb	Stat2_w005	dbcorrdb__IRF1__ENCSR000EGU_1__m1	12.6	0.131	Stat2	*	Irf1 (inferredBy_Orthology).	Irf2; Irf3; Irf4; Irf5; Irf6; Irf7; Irf8; Irf9; Prdm1; Spi1; Spib (inferredBy_MotifSimilarity). Bcl11a; Ep300; Ikzf1; Mta3; Stat1; Stat2; Stat3; Tbl1xr1 (inferredBy_MotifSimilarity_n_Orthology).	42	2330	5430427O19Rik;Akna;Ascc3;Azi2;C1galt1c1;Creb1;Csk;Cxcl10;Ddx58;Ddx60;Dlgap4;Dtx3l;Fcho2;Gbp5;Gbp9;Herc6;Ifih1;Ifit1;Ifit3;Il18bp;Ipcef1;Isg15;Isg20;Man1a2;Mllt10;Nup50;Parp10;Parp14;Parp9;Peli1;Pik3cd;Psmb10;Psmb8;Rps6ka3;Sp100;Sp110;Sp3;Stat1;Tap1;Tapbp;Usp18;Znfx1
195	10kb	Irf7_top10perTarget	dbcorrdb__STAT2__ENCSR000FBC_1__m1	12.5	0.115	Irf7	*	Stat2 (inferredBy_Orthology).	Irf1; Irf2; Irf3; Irf4; Irf5; Irf6; Irf7; Irf8; Irf9 (inferredBy_MotifSimilarity). Mta3; Spi1; Stat1; Tbl1xr1 (inferredBy_MotifSimilarity_n_Orthology).	104	4923	5430427O19Rik;Adam15;Adprh;Azi2;B2m;Bnip2;Bst2;Ccnd2;Cd47;Cd69;Cds2;Clec5a;Clic4;Cmpk2;Creb1;Cxcl10;Cybb;D1Ertd622e;Daxx;Ddx58;Ddx60;Dtx3l;Egr3;Ehd4;Emp3;Epsti1;Fcgr1;Fcgr4;Fgr;Fmnl3;Gbp5;H2-D1;H2-K1;Herc6;Ifih1;Ifit2;Ifit3;Il18bp;Iqgap2;Irf1;Irf2;Irf5;Irf7;Isg15;Isg20;Khnyn;Klf7;Lgals8;Lgals9;Ly6i;Mgat4a;Mitd1;Mrpl42;N4bp1;Nab1;Nedd9;Nmi;Nono;Nr4a1;Oas1a;Oas2;Oasl1;Ogfr;Otud5;Parp14;Parp9;Pdlim2…
196	10kb	Irf7_top50	hocomoco__STAT1_HUMAN.H11MO.1.A	12.5	0.162	Irf7	*	Stat1 (inferredBy_Orthology).	Irf1; Irf2; Irf3; Irf4; Irf5; Irf6; Irf7; Irf8; Irf9 (inferredBy_MotifSimilarity). Prdm1; Spi1; Stat2 (inferredBy_MotifSimilarity_n_Orthology).	23	3268	Ctss;Cxcl10;Cybb;Ddx60;Dtx3l;Gbp5;Herc6;Ifi47;Ifih1;Ifit2;Ifit3;Irf7;Isg15;Isg20;Psmb8;Rtp4;Shisa5;Sp100;Tor1aip1;Trafd1;Ube2l6;Usp18;Zbp1
197	10kb	Stat2_top50perTarget	taipale_cyt_meth__IRF3_NSGAAANSGAAASSGAAASN_FL_repr	12.5	0.136	Stat2	*	Irf3 (inferredBy_Orthology).	Irf1; Irf2; Irf7 (inferredBy_MotifSimilarity). Irf4; Irf5; Irf8; Irf9; Stat1; Stat2 (inferredBy_MotifSimilarity_n_Orthology).	51	3218	1600014C10Rik;5430427O19Rik;Akna;Azi2;Bst2;C1galt1c1;Csk;Cxcl10;Ddx58;Ddx60;Dtx3l;Fnbp1l;Gbp5;Gbp7;Herc6;Ifih1;Ifit1;Ifit2;Ifit3;Il18bp;Ipcef1;Isg15;Isg20;Man1a2;Mllt10;Mrpl17;Parp10;Parp14;Parp9;Peli1;Pgrmc1;Pik3cd;Preb;Psmb8;Psmb9;Rnf144a;Rps6ka3;Sp100;Sp110;Sp3;Stard3;Stat1;Stat2;Tap1;Tapbp;Tomm22;Trim26;Usp18;Vcpip1;Wdr26;Znfx1
198	10kb	Irf7_top10perTarget	taipale__IRF8_full_NCGAAACCGAAACT	12.4	0.115	Irf7	*	Irf8 (inferredBy_Orthology).	Irf4; Irf5 (inferredBy_MotifSimilarity). Irf2; Irf3; Irf7; Irf9 (inferredBy_MotifSimilarity_n_Orthology).	108	4998	1600014C10Rik;Acer3;Aff1;Ascc3;Azi2;B2m;Bak1;Bnip2;Bst2;Casp1;Casp8;Cd47;Cd52;Cds2;Clec5a;Clic4;Creb1;Ctss;Cxcl10;Ddx58;Ddx60;Dtx3l;Dync1h1;Egr3;Epsti1;Gbp2;Gbp3;Gbp5;Gbp7;H2-D1;H2-K1;H2-T23;Herc6;Ifi47;Ifih1;Ifit1;Ifit3;Ifitm3;Igtp;Ikbke;Il18;Il18bp;Irf1;Irf2;Irf7;Irgm1;Isg15;Isg20;Khnyn;Lap3;Lgals8;Mefv;Mgat4a;Mitd1;Mrpl36;N4bp1;Nab1;Nedd9;Nmi;Nt5c3;Oas1a;Oasl2;Ogfr;Parp10;Parp14;Parp9;Peli1;Ph…
199	10kb	Irf7_top5perTarget	taipale_cyt_meth__IRF2_YGAAASYGAAAS_FL_meth	12.4	0.13	Irf7	*	Irf2 (inferredBy_Orthology).	Irf1; Irf3; Irf4; Irf5; Irf7; Irf8; Irf9 (inferredBy_MotifSimilarity).	71	4320	1600014C10Rik;5430427O19Rik;Adam15;Adprh;Azi2;Casp1;Ccdc12;Ccnd2;Cd69;Clec5a;Clic4;Cmpk2;Cxcl10;Cybb;Ddx58;Ddx60;Dtx3l;Epsti1;H2-D1;H2-K1;H2-T23;Herc6;Ifih1;Ifit1;Ifit3;Iqgap2;Irf1;Irf2;Irf5;Irf7;Isg15;Isg20;Klf7;Lap3;Lgals8;Ly6i;Nmi;Ogfr;Parp14;Parp9;Pdlim2;Peli1;Phc2;Psma6;Psmb8;Psmb9;Psme1;Psme2;Rab21;Rnf19b;Rsad2;Rtp4;Samd9l;Samhd1;Sh3bp1;Shisa5;Sp100;Stat1;Stk24;Tap1;Tap2;Tapbp;Tbca;Tmbim6;T…
200	10kb	Irf7_top5perTarget	taipale_cyt_meth__IRF8_NYGAAASYGAAASYN_FL_meth	12.4	0.13	Irf7	*	Irf8 (inferredBy_Orthology).	Irf1; Irf2; Irf3; Irf4; Irf5; Irf6; Irf7; Irf9 (inferredBy_MotifSimilarity).	68	3621	5430427O19Rik;Adam15;Casp1;Cd69;Cds2;Clec5a;Clic4;Cmpk2;Cxcl10;Cybb;Ddx58;Ddx60;Dtx3l;Epsti1;Gbp5;H2-D1;H2-K1;Herc6;Ifi47;Ifih1;Ifit1;Ifit3;Irf1;Irf2;Irf7;Isg15;Isg20;Klf7;Mitd1;Nmi;Oasl2;Ogfr;Otud5;Parp14;Parp9;Peli1;Phc2;Psma6;Psmb8;Psmb9;Psme1;Psme2;Pstpip1;Rab21;Rnf19b;Rsad2;Rtp4;Samd9l;Samhd1;Sh3bp1;Shisa5;Slfn5;Sp100;Stat1;Tap1;Tap2;Tapbp;Tmbim6;Tmem30a;Tor1aip2;Trafd1;Tspo;Ube2l6;Usp18;Usp…
201	10kb	Irf7_top5perTarget	homer__AGTTTCAGTTTC_ISRE	12.4	0.129	Irf7	*		Irf1; Irf2; Irf3; Irf4; Irf5; Irf6; Irf7; Irf8; Irf9 (inferredBy_MotifSimilarity). Prdm1; Stat1; Stat2; Stat3; Tbl1xr1 (inferredBy_MotifSimilarity_n_Orthology).	75	3680	5430427O19Rik;Adam15;Bst2;Casp1;Cd69;Clic4;Cmpk2;Cxcl10;Cybb;Ddx58;Ddx60;Dtx3l;Epsti1;Fcgr1;Fcgr4;Gbp5;H2-D1;H2-K1;Herc6;Ifih1;Ifit1;Ifit2;Ifit3;Ifitm3;Il18;Irf1;Irf2;Irf5;Irf7;Isg15;Isg20;Klf7;Lap3;Ly6i;Mitd1;Mrpl42;Nmi;Oas1a;Ogfr;Otud5;Parp14;Parp9;Pdlim2;Peli1;Phc2;Psma6;Psmb8;Psmb9;Psme1;Psme2;Pstpip1;Rnf19b;Rsad2;Rtp4;Samd9l;Samhd1;Sh3bp1;Shisa5;Slfn5;Sp100;Sp110;Stard3;Stat1;Tap1;Tap2;Tapbp…
202	10kb	Stat1_top50perTarget	transfac_pro__M04788	12.4	0.109	Stat1	*	Irf1 (inferredBy_Orthology).	Irf2; Irf3; Irf4; Irf5; Irf6; Irf7; Irf8; Irf9 (inferredBy_MotifSimilarity). Prdm1; Rela; Stat1; Stat2 (inferredBy_MotifSimilarity_n_Orthology).	59	2687	Ascc3;AW011738;C1qa;Cd302;Cd47;Clec5a;Cxcl10;Ddx60;Dtx3l;Epsti1;Etv3;H2-D1;H2-K1;H2-Q6;Herc6;Ifit1;Ifit3;Il18bp;Isg15;Isg20;Klf3;Lap3;Lars2;Ly6i;Mbnl1;Ncf1;Nmi;Nod1;Ogfr;Parp14;Parp9;Peli1;Pik3r5;Psmb10;Psmb8;Psmb9;Psme1;Pygl;Rasgef1b;Rnase4;Rnasel;Rnf19b;Rsad2;Rtp4;Samhd1;Sh3bp1;Sp110;Spop;Stat1;Tapbp;Tmem30a;Trafd1;Ubn2;Unc93b1;Usp18;Vgll4;Zbp1;Zfp281;Znfx1
203	10kb	Stat2_w005	cisbp__M5572	12.4	0.129	Stat2	*	Irf3 (inferredBy_Orthology).	Irf1; Irf2; Irf4; Irf5; Irf7 (inferredBy_MotifSimilarity). Irf8; Irf9; Stat1; Stat2 (inferredBy_MotifSimilarity_n_Orthology).	26	623	C1galt1c1;Csk;Cxcl10;Ddx58;Ddx60;Dtx3l;Gbp3;Gbp7;Herc6;Ifih1;Ifit3;Isg15;Parp14;Parp9;Peli1;Psmb8;Sp100;Sp110;Stard3;Stat1;Stat2;Tap1;Tapbp;Trim26;Usp18;Znfx1
204	10kb	Irf7_top10perTarget	taipale__IRF4_full_NCGAAACCGAAACYN_repr	12.3	0.114	Irf7	*	Irf4 (inferredBy_Orthology).	Irf5 (inferredBy_MotifSimilarity). Irf2; Irf3; Irf7; Irf8; Irf9 (inferredBy_MotifSimilarity_n_Orthology).	75	2393	Aff1;Ascc3;B2m;Bak1;Bnip2;Casp1;Cd47;Clec5a;Clic4;Creb1;Ctss;Cxcl10;Ddx58;Ddx60;Dtx3l;Dync1h1;Egr3;Epsti1;Gbp3;Gbp5;Gbp7;Gbp9;H2-D1;H2-K1;H2-T23;Herc6;Ifi47;Ifih1;Ifit3;Igtp;Il18;Irf1;Irf2;Irf7;Isg15;Isg20;Khnyn;Lap3;Mitd1;Mrpl42;N4bp1;Nab1;Nedd9;Nmi;Nono;Ogfr;Parp14;Parp9;Peli1;Phc2;Prr5l;Psma5;Psma6;Psmb8;Psmb9;Psme2;Rab21;Rnf19b;Rsad2;Rtp4;Samd9l;Samhd1;Sh3bp1;Sp100;Stat1;Stat2;Tap1;Tap2;Tbc1d…
205	10kb	Irf7_top10perTarget	taipale_cyt_meth__IRF8_NYGAAASYGAAASYN_eDBD	12.3	0.114	Irf7	*	Irf8 (inferredBy_Orthology).	Irf1; Irf2; Irf4; Irf7 (inferredBy_MotifSimilarity). Irf3; Irf5; Irf9 (inferredBy_MotifSimilarity_n_Orthology).	99	4515	Adam15;Aff1;Ascc3;Azi2;B2m;Bak1;Bbip1;Bnip2;Casp1;Ccnd2;Cd47;Cd69;Cds2;Clec5a;Clic4;Creb1;Cxcl10;Cybb;Ddx58;Ddx60;Dtx3l;Dync1h1;Egr2;Egr3;Epsti1;Gbp5;H2-D1;H2-K1;H2-T23;Herc6;Ifi47;Ifih1;Ifit1;Ifit3;Il18bp;Il1r2;Irf1;Irf2;Irf5;Irf7;Isg15;Isg20;Itm2b;Khnyn;Klf7;Ly6i;Mgat4a;Mitd1;Mrpl42;Mrpl52;N4bp1;Nab1;Nedd9;Nmi;Nono;Nr4a1;Oas2;Ogfr;Otud5;Parp14;Parp9;Peli1;Phc2;Ppp2r5c;Prr5l;Psma5;Psmb8;Psmb9;Ps…
206	10kb	Stat1_w005	transfac_pro__M04788	12.3	0.107	Stat1	*	Irf1 (inferredBy_Orthology).	Irf2; Irf3; Irf4; Irf5; Irf6; Irf7; Irf8; Irf9 (inferredBy_MotifSimilarity). Prdm1; Rela; Stat1; Stat2 (inferredBy_MotifSimilarity_n_Orthology).	65	3139	Ascc3;AW011738;Ccdc12;Cd302;Cd47;Clec5a;Cxcl10;Cybb;Dap3;Ddx60;Dtx3l;Epsti1;Etv3;Fam105a;H2-D1;H2-K1;H2-Q6;Herc6;Ifit1;Ifit3;Il18bp;Iqgap2;Isg15;Isg20;Klf3;Lap3;Lars2;Ly6i;Mbnl1;Myd88;Ncf1;Nmi;Nod1;Ogfr;Parp14;Parp9;Peli1;Pik3r5;Psmb10;Psmb8;Psmb9;Psme1;Pygl;Rasgef1b;Rnase4;Rnasel;Rnf19b;Rsad2;Rtp4;Samhd1;Sh3bp1;Sp110;Spop;Stat1;Stat2;Tapbp;Tmem30a;Trafd1;Ubn2;Unc93b1;Usp18;Vgll4;Zbp1;Zfp281;Znfx1
207	10kb	Stat2_w005	hocomoco__IRF2_HUMAN.H11MO.0.A	12.3	0.128	Stat2	*	Irf2 (inferredBy_Orthology).	Irf1; Irf3; Irf4; Irf5; Irf6; Irf7; Irf8; Irf9; Prdm1; Spib (inferredBy_MotifSimilarity). Bcl11a; Ep300; Ikzf1; Mta3; Spi1; Stat1; Stat2; Stat3; Tbl1xr1 (inferredBy_MotifSimilarity_n_Orthology).	54	3743	5430427O19Rik;Akna;Ascc3;Azi2;C1galt1c1;Ciapin1;Creb1;Csk;Cxcl10;Ddx58;Ddx60;Dlgap4;Dtx3l;Ednrb;Eif2ak2;F13a1;Fcho2;Fnbp1l;Gbp5;Gbp9;Herc6;Ifi47;Ifih1;Ifit1;Ifit2;Ifit3;Il18bp;Ipcef1;Isg15;Isg20;Man1a2;Mllt10;Mrpl17;Nup50;Parp10;Parp14;Parp9;Peli1;Pik3cd;Psmb10;Psmb8;Rbm5;Rps6ka3;Sp100;Sp110;Sp3;Stard3;Stat1;Tap1;Tapbp;Trim26;Usp18;Vcpip1;Znfx1
208	10kb	Irf7_top50	hocomoco__IRF9_HUMAN.H11MO.0.C	12.2	0.157	Irf7	*	Irf9 (inferredBy_Orthology).	Irf7 (inferredBy_MotifSimilarity). Irf1; Irf2; Irf3 (inferredBy_MotifSimilarity_n_Orthology).	27	4874	Ctss;Cxcl10;Cybb;Ddx60;Dtx3l;Epsti1;Gbp2;Herc6;Ifih1;Ifit1;Ifit3;Ifitm3;Irf7;Isg15;Isg20;Oasl1;Rtp4;Shisa5;Slfn1;Slfn4;Slfn5;Slfn8;Sp100;Stat1;Tor1aip1;Usp18;Zbp1
209	10kb	Stat1_top50	transfac_pro__M04788	12.2	0.19	Stat1	*	Irf1 (inferredBy_Orthology).	Irf2; Irf3; Irf4; Irf5; Irf6; Irf7; Irf8; Irf9 (inferredBy_MotifSimilarity). Prdm1; Rela; Stat1; Stat2 (inferredBy_MotifSimilarity_n_Orthology).	26	4641	Cmpk2;Cxcl10;Ddx60;Dtx3l;Epsti1;Gbp5;Ifih1;Ifit1;Ifit3;Isg15;Isg20;Nmi;Parp14;Parp9;Psmb8;Psmb9;Rsad2;Shisa5;Slfn5;Stat1;Stat2;Tapbp;Tor1aip1;Trafd1;Usp18;Znfx1
210	10kb	Stat1_top5perTarget	dbcorrdb__IRF1__ENCSR000EGK_1__m1	12.2	0.234	Stat1	*	Irf1 (inferredBy_Orthology).	Irf2; Irf3; Irf4; Irf5; Irf6; Irf7; Irf8; Irf9; Prdm1; Spib (inferredBy_MotifSimilarity). Elf1; Etv6; Gabpa; Rela; Stat1; Stat2; Tbl1xr1 (inferredBy_MotifSimilarity_n_Orthology).	15	2026	Cxcl10;Ddx60;Dtx3l;Ifit2;Irf7;Parp14;Parp9;Peli1;Psmb9;Shisa5;Stat1;Tapbp;Tor1aip1;Usp18;Znfx1
211	10kb	Stat2_top50perTarget	cisbp__M1882	12.2	0.132	Stat2	*	Irf1 (inferredBy_Orthology).	Irf2; Irf3; Irf4; Irf5; Irf6; Irf7; Irf8; Irf9; Prdm1 (inferredBy_MotifSimilarity). Ep300; Ikzf1; Mta3; Spi1; Stat1; Stat2; Stat3; Tbl1xr1 (inferredBy_MotifSimilarity_n_Orthology).	35	1376	5430427O19Rik;C1galt1c1;Csk;Cxcl10;Ddx60;Dlgap4;Dtx3l;Gbp5;Gbp9;Herc6;Ifih1;Ifit1;Ifit3;Il18bp;Ipcef1;Isg15;Isg20;Mllt10;Parp10;Parp14;Parp9;Peli1;Pik3cd;Psmb10;Psmb8;Psmb9;Rps6ka3;Sp100;Sp110;Sp3;Stat1;Tap1;Tapbp;Usp18;Znfx1
212	10kb	Stat2_w005	hocomoco__IRF1_MOUSE.H11MO.0.A	12.2	0.127	Stat2	*	Irf1 (directAnnotation).	Irf2; Irf3; Irf4; Irf5; Irf6; Irf7; Irf8; Irf9; Prdm1; Spib (inferredBy_MotifSimilarity). Bcl11a; Ep300; Ikzf1; Mta3; Spi1; Stat1; Stat2; Stat3; Tbl1xr1 (inferredBy_MotifSimilarity_n_Orthology).	33	899	5430427O19Rik;C1galt1c1;Csk;Cxcl10;Ddx58;Ddx60;Dlgap4;Dtx3l;Herc6;Ifih1;Ifit1;Ifit3;Il18bp;Ipcef1;Isg15;Isg20;Mllt10;Parp10;Parp14;Parp9;Peli1;Pik3cd;Psmb10;Psmb8;Rps6ka3;Sp100;Sp110;Sp3;Stat1;Tap1;Tapbp;Usp18;Znfx1
213	10kb	Irf1_top10perTarget	swissregulon__hs__IRF1_2_7.p3	12.1	0.162	Irf1	**	Irf1; Irf2; Irf7 (inferredBy_Orthology).	Irf3; Irf4; Irf5; Irf6; Irf8; Irf9; Prdm1 (inferredBy_MotifSimilarity). Stat1; Stat2 (inferredBy_MotifSimilarity_n_Orthology).	28	4183	Aip;Azi2;Ccdc86;Cmtm6;Cxcl10;Egr3;Fam110a;H2-Q10;Hist1h2be;Irf1;Irf7;Lsm6;Mrps33;Nmi;Nsmce1;P2ry13;Parp14;Psmb8;Psmb9;Spata13;Tagap;Tap2;Tbc1d14;Tcea1;Ttc39b;Unc93b1;Usp18;Znfx1
214	10kb	Irf7_top5perTarget	cisbp__M1882	12.1	0.127	Irf7	*	Irf1 (inferredBy_Orthology).	Irf2; Irf3; Irf4; Irf5; Irf6; Irf7; Irf8; Irf9; Prdm1 (inferredBy_MotifSimilarity). Ep300; Ikzf1; Mta3; Spi1; Stat1; Stat2; Stat3; Tbl1xr1 (inferredBy_MotifSimilarity_n_Orthology).	76	4188	5430427O19Rik;Adam15;Adprh;Azi2;Ccdc12;Ccnd2;Cds2;Clec5a;Ctss;Cxcl10;Cybb;Ddx58;Ddx60;Dtx3l;Epsti1;Fcgr1;Fcgr4;Fmnl3;Gbp5;Gbp9;H2-D1;H2-K1;H2-T23;Herc6;Ifih1;Ifit1;Ifit2;Ifit3;Iqgap2;Irf1;Irf2;Irf5;Isg15;Isg20;Lap3;Lgals8;Ly6i;Mrpl52;Nmi;Ogfr;Otud5;Parp10;Parp14;Parp9;Peli1;Phc2;Psma6;Psmb8;Psmb9;Psme1;Rab21;Rnf19b;Rtn3;Samd9l;Samhd1;Sh3bp1;Shisa5;Sp100;Sp110;Stard3;Stat1;Sycp2;Tap1;Tap2;Tapbp;Tb…
215	10kb	Irf7_top5perTarget	taipale_cyt_meth__IRF8_NYGAAASYGAAASYN_eDBD_meth	12.1	0.126	Irf7	*	Irf8 (inferredBy_Orthology).	Irf1; Irf2; Irf4; Irf7 (inferredBy_MotifSimilarity). Irf3; Irf5; Irf9 (inferredBy_MotifSimilarity_n_Orthology).	79	4817	5430427O19Rik;Adam15;Azi2;Casp1;Ccnd2;Cd69;Clec5a;Clic4;Cxcl10;Cybb;Ddx58;Ddx60;Dtx3l;Epsti1;Gbp5;Gbp9;H2-D1;H2-K1;H2-T23;Herc6;Ifi47;Ifih1;Ifit1;Ifit3;Il18;Iqgap2;Irf1;Irf2;Irf7;Isg15;Isg20;Klf7;Lap3;Lgals8;Mitd1;Mrpl42;Mrpl52;Nmi;Oasl2;Ogfr;Otud5;Parp10;Parp14;Parp9;Peli1;Phc2;Psma6;Psmb8;Psmb9;Psme1;Psme2;Pstpip1;Rab21;Rnf19b;Rsad2;Rtn3;Rtp4;Samd9l;Samhd1;Sh3bp1;Shisa5;Sp100;Stat1;Stk24;Tap1;T…
216	10kb	Irf7_top5perTarget	cisbp__M5579	12.1	0.126	Irf7	*	Irf8 (inferredBy_Orthology).	Irf4; Irf5 (inferredBy_MotifSimilarity). Irf2; Irf3; Irf7; Irf9 (inferredBy_MotifSimilarity_n_Orthology).	57	2921	Adam15;Azi2;Casp1;Ccnd2;Cds2;Clec5a;Clic4;Cxcl10;Ddx58;Ddx60;Dtx3l;Epsti1;Gbp5;H2-D1;H2-K1;Herc6;Ifi47;Ifih1;Ifit1;Ifit3;Il18;Irf1;Irf2;Irf7;Isg15;Isg20;Mitd1;Nmi;Ogfr;Parp14;Parp9;Peli1;Phc2;Psmb8;Psmb9;Psme2;Rab21;Rnf19b;Rtn3;Rtp4;Samd9l;Samhd1;Sh3bp1;Sp100;Stat1;Stk24;Tap1;Tap2;Tapbp;Tmbim6;Tor1aip2;Ube2l6;Usp18;Usp25;Xaf1;Zbp1;Znfx1
217	10kb	Stat1_top10perTarget	dbcorrdb__STAT1__ENCSR000FAU_1__m1	12.1	0.163	Stat1	**	Stat1 (inferredBy_Orthology).	Irf1; Irf2; Irf3; Irf4; Irf5; Irf6; Irf7; Irf8; Irf9 (inferredBy_MotifSimilarity). Ep300; Ikzf1; Prdm1; Spi1; Stat2; Stat3; Tbl1xr1 (inferredBy_MotifSimilarity_n_Orthology).	39	3517	Cep350;Clic4;Cmpk2;Cmtm7;Cxcl10;Ddx58;Ddx60;Dtx3l;Epsti1;Ifih1;Ifit2;Ifit3;Irf7;Isg15;Isg20;Khnyn;Nmi;Nod1;Oas2;Ogfr;Parp14;Parp9;Peli1;Psmb8;Psmb9;Rnase4;Rsad2;Rtp4;Shisa5;Slfn5;Sp100;Sp110;Srgap2;Stat1;Stat2;Tapbp;Ubn2;Usp18;Znfx1
218	10kb	Stat1_top50perTarget	dbcorrdb__IRF1__ENCSR000EGL_1__m1	12.1	0.106	Stat1	*	Irf1 (inferredBy_Orthology).	Irf2; Irf3; Irf4; Irf5; Irf6; Irf7; Irf8; Irf9; Prdm1; Spib (inferredBy_MotifSimilarity). Bcl11a; Ep300; Ikzf1; Mta3; Spi1; Stat1; Stat2; Stat3; Tbl1xr1 (inferredBy_MotifSimilarity_n_Orthology).	79	4216	Agpat4;Arhgef2;Ascc3;AW011738;Azi2;C1qa;Cd302;Cd47;Cep350;Clec5a;Cxcl10;Cybb;Ddx58;Ddx60;Dnajc14;Dtx3l;Epsti1;Etv3;H2-D1;H2-K1;H2-Q6;Herc6;Ifi47;Ifih1;Ifit1;Ifit2;Ifit3;Il18bp;Irf7;Isg15;Isg20;Itch;Klf3;Lap3;Lars2;Ly6i;Mbnl1;Mxd1;Myd88;Nfkb2;Nmi;Nod1;Ogfr;Parp10;Parp14;Parp9;Pdlim2;Peli1;Pik3r5;Psmb10;Psmb8;Psmb9;Psme1;Rnase4;Rnasel;Rnf19b;Rtp4;Sh3bp1;Shisa5;Slfn5;Sp100;Sp110;Spop;Stat1;Tap1;Tapb…
219	10kb	Stat1_top5perTarget	dbcorrdb__STAT1__ENCSR000FAU_1__m1	12.1	0.232	Stat1	**	Stat1 (inferredBy_Orthology).	Irf1; Irf2; Irf3; Irf4; Irf5; Irf6; Irf7; Irf8; Irf9 (inferredBy_MotifSimilarity). Ep300; Ikzf1; Prdm1; Spi1; Stat2; Stat3; Tbl1xr1 (inferredBy_MotifSimilarity_n_Orthology).	22	3876	Cep350;Cmpk2;Cxcl10;Ddx60;Dtx3l;Gbp5;Ifih1;Ifit2;Irf7;Khnyn;Nmi;Parp14;Parp9;Peli1;Psmb9;Shisa5;Slfn5;Stat1;Stat2;Tapbp;Usp18;Znfx1
220	10kb	Irf7_top5perTarget	cisbp__M1883	12	0.126	Irf7	*	Irf2 (inferredBy_Orthology).	Irf1; Irf3; Irf4; Irf5; Irf6; Irf7; Irf8; Irf9 (inferredBy_MotifSimilarity). Prdm1 (inferredBy_MotifSimilarity_n_Orthology).	62	3587	5430427O19Rik;Acer3;Azi2;Ccdc12;Cd69;Cds2;Clec5a;Clic4;Ctss;Cxcl10;Cybb;Ddx58;Dtx3l;Fcgr4;Fmnl3;H2-D1;H2-K1;Herc6;Ifit1;Ifit3;Il18;Iqgap2;Irf1;Irf2;Irf7;Isg15;Klf7;Lgals8;Ly6i;Nmi;Ogfr;Parp10;Parp14;Parp9;Peli1;Phc2;Psma6;Psmb8;Psmb9;Psme1;Rab21;Rnf19b;Samd9l;Samhd1;Sh3bp1;Smn1;Sp100;Sp110;Stat1;Stk24;Tap1;Tap2;Tapbp;Tmbim6;Tmem30a;Tor1aip1;Tor1aip2;Ube2l6;Usp18;Usp25;Zbp1;Znfx1
221	10kb	Irf7_top5perTarget	taipale_cyt_meth__IRF4_NYGAAASYGAAASYN_FL	12	0.125	Irf7	*	Irf4 (inferredBy_Orthology).	Irf5 (inferredBy_MotifSimilarity). Irf1; Irf2; Irf3; Irf7; Irf8; Irf9 (inferredBy_MotifSimilarity_n_Orthology).	64	3680	Adam15;Azi2;Casp1;Ccnd2;Cd69;Clec5a;Clic4;Ctss;Cxcl10;Daxx;Ddx58;Ddx60;Dtx3l;Epsti1;Gbp5;H2-D1;H2-K1;H2-T23;Herc6;Ifi47;Ifih1;Ifit1;Ifit3;Il18;Irf1;Irf2;Irf7;Isg15;Isg20;Klf7;Mitd1;Mrpl42;Nmi;Nsf;Ogfr;Parp14;Parp9;Peli1;Phc2;Psma6;Psmb8;Psmb9;Psme2;Pstpip1;Rab21;Rnf19b;Rtn3;Rtp4;Samd9l;Samhd1;Sh3bp1;Sp100;Stat1;Tap1;Tap2;Tapbp;Tmbim6;Tmem30a;Ube2l6;Usp18;Usp25;Xaf1;Zbp1;Znfx1
222	10kb	Irf7_top5perTarget	cisbp__M6309	12	0.125	Irf7	*	Irf3 (inferredBy_Orthology).	Irf1; Irf2; Irf4; Irf5; Irf6; Irf7; Irf8; Irf9 (inferredBy_MotifSimilarity). Stat1; Stat2 (inferredBy_MotifSimilarity_n_Orthology).	78	4748	5430427O19Rik;Adam15;Adprh;Azi2;Ccdc12;Ccnd2;Cd69;Clec5a;Cmpk2;Cxcl10;Cybb;Ddx58;Ddx60;Dtx3l;Emp3;Epsti1;Fcgr1;Fcgr4;Gbp9;H2-D1;H2-K1;Herc6;Ifih1;Ifit1;Ifit2;Ifit3;Iqgap2;Irf1;Irf2;Irf5;Irf7;Isg15;Isg20;Klf7;Lgals8;Ly6i;Mrpl42;Nmi;Oas2;Oasl1;Ogfr;Parp10;Parp14;Parp9;Pdlim2;Peli1;Phc2;Psma6;Psmb8;Psmb9;Psme1;Pstpip1;Rab21;Rsad2;Rtn3;Rtp4;Samd9l;Samhd1;Sh3bp1;Shisa5;Slfn5;Sp100;Sp110;Stard3;Stat1;T…
223	10kb	Stat1_top10perTarget	transfac_pro__M04788	12	0.162	Stat1	*	Irf1 (inferredBy_Orthology).	Irf2; Irf3; Irf4; Irf5; Irf6; Irf7; Irf8; Irf9 (inferredBy_MotifSimilarity). Prdm1; Rela; Stat1; Stat2 (inferredBy_MotifSimilarity_n_Orthology).	35	4639	Clic4;Cmpk2;Cxcl10;Ddx60;Dtx3l;Epsti1;Gbp5;Ifih1;Ifit1;Ifit3;Isg15;Isg20;Nmi;Nod1;Ogfr;Parp14;Parp9;Peli1;Psmb8;Psmb9;Psme1;Rnase4;Rsad2;Rtp4;Shisa5;Slfn5;Sp110;Stat1;Stat2;Tapbp;Tor1aip1;Trafd1;Ubn2;Usp18;Znfx1
224	10kb	Stat1_top50perTarget	dbcorrdb__STAT2__ENCSR000FBC_1__m1	12	0.105	Stat1	*	Stat2 (inferredBy_Orthology).	Irf1; Irf2; Irf3; Irf4; Irf5; Irf6; Irf7; Irf8; Irf9 (inferredBy_MotifSimilarity). Mta3; Spi1; Stat1; Tbl1xr1 (inferredBy_MotifSimilarity_n_Orthology).	82	4258	Adar;Arhgef2;Atxn7l3;AW011738;Azi2;Cd302;Cd47;Cep350;Clec5a;Clic4;Cmpk2;Cmtm7;Cxcl10;Cybb;Ddx58;Ddx60;Dnajc15;Dtx3l;Eif2ak2;Epsti1;Etv3;Gbp5;H2-D1;H2-K1;H2-Q6;Herc6;Ifih1;Ifit2;Ifit3;Il18bp;Irf7;Isg15;Isg20;Khnyn;Klf3;Lars2;Lgals9;Ly6i;Mbnl1;Nmi;Nod1;Nono;Oas1a;Oas2;Oasl1;Ogfr;Parp14;Parp9;Pdlim2;Peli1;Pik3r5;Plcg2;Psmb8;Psmb9;Rnase4;Rnasel;Rsad2;Rtp4;Samhd1;Sh3bp1;Shisa5;Slfn5;Sp100;Sp110;Spata1…
225	10kb	Stat2_top10perTarget	hocomoco__IRF2_HUMAN.H11MO.0.A	12	0.194	Stat2	*	Irf2 (inferredBy_Orthology).	Irf1; Irf3; Irf4; Irf5; Irf6; Irf7; Irf8; Irf9; Prdm1; Spib (inferredBy_MotifSimilarity). Bcl11a; Ep300; Ikzf1; Mta3; Spi1; Stat1; Stat2; Stat3; Tbl1xr1 (inferredBy_MotifSimilarity_n_Orthology).	21	3673	5430427O19Rik;Azi2;C1galt1c1;Creb1;Ddx60;Dtx3l;Gbp5;Gbp9;Herc6;Ifih1;Ifit2;Il18bp;Mrpl17;Parp10;Parp14;Parp9;Stat1;Tap1;Tapbp;Usp18;Vcpip1
226	10kb	Stat2_w005	taipale__IRF3_full_NNRRAAAGGAAACCGAAACTN_repr	12	0.126	Stat2	*	Irf3 (inferredBy_Orthology).	Irf1; Irf2; Irf4; Irf5; Irf7 (inferredBy_MotifSimilarity). Irf8; Irf9; Stat1; Stat2 (inferredBy_MotifSimilarity_n_Orthology).	65	4916	1600014C10Rik;5430427O19Rik;Alox5;Ascc3;Azi2;Bst2;C1galt1c1;Cd69;Cmpk2;Coro1c;Creb1;Csk;Cxcl10;Ddx52;Ddx58;Ddx60;Dlgap4;Dtx3l;Ednrb;Eif2ak2;Fcho2;Fnbp1l;Gbp3;Gbp5;Gbp7;Herc6;Ifi47;Ifih1;Ifit1;Ifit2;Ifit3;Il18bp;Ipcef1;Isg15;Isg20;Man1a2;Mllt10;Mrpl17;Napg;Nup50;Oasl2;Parp10;Parp14;Parp9;Peli1;Pgrmc1;Pik3cd;Ppm1a;Psmb10;Psmb8;Rnf144a;Rsad2;Sp100;Sp110;Sp3;Stard3;Stat1;Stat2;Tap1;Tapbp;Tnfaip8l2;Tr…
227	10kb	Irf7_top10perTarget	cisbp__M5573	11.9	0.111	Irf7	*	Irf4 (inferredBy_Orthology).	Irf5 (inferredBy_MotifSimilarity). Irf2; Irf3; Irf7; Irf8; Irf9 (inferredBy_MotifSimilarity_n_Orthology).	63	2208	Aff1;Ascc3;Azi2;B2m;Bnip2;Casp1;Cd47;Cds2;Clic4;Creb1;Ctss;Cxcl10;Ddx58;Ddx60;Dtx3l;Dync1h1;Egr2;Egr3;Epsti1;Gbp5;H2-D1;H2-T23;Herc6;Ifi47;Ifih1;Il18;Irf1;Irf2;Irf7;Isg15;Isg20;Khnyn;Mitd1;N4bp1;Nab1;Nedd9;Nono;Ogfr;Parp14;Parp9;Peli1;Phc2;Prr5l;Psma5;Psma6;Psmb8;Psmb9;Rtn3;Rtp4;Samd9l;Samhd1;Sh3bp1;Sp100;Stat1;Stat2;Tap1;Tap2;Tbc1d14;Tmbim6;Ube2l6;Usp18;Zbp1;Znfx1
228	10kb	Irf7_top5perTarget	dbcorrdb__STAT1__ENCSR000FAU_1__m1	11.9	0.124	Irf7	*	Stat1 (inferredBy_Orthology).	Irf1; Irf2; Irf3; Irf4; Irf5; Irf6; Irf7; Irf8; Irf9 (inferredBy_MotifSimilarity). Ep300; Ikzf1; Prdm1; Spi1; Stat2; Stat3; Tbl1xr1 (inferredBy_MotifSimilarity_n_Orthology).	80	4748	5430427O19Rik;Adam15;Adprh;Azi2;Bst2;Ccnd2;Cd69;Clec5a;Clic4;Cmpk2;Cxcl10;Cybb;Daxx;Ddx58;Ddx60;Dtx3l;Epsti1;Fcgr1;Fcgr4;Fmnl3;Gbp3;Gbp5;H2-D1;H2-K1;Herc6;Ifih1;Ifit2;Ifit3;Il18;Iqgap2;Irf1;Irf2;Irf5;Irf7;Isg15;Isg20;Klf7;Lgals8;Ly6i;Mitd1;Mrpl42;Mrpl52;Nmi;Oas1a;Oas2;Oasl1;Ogfr;Otud5;Parp14;Parp9;Pdlim2;Peli1;Phc2;Psma6;Psmb8;Psmb9;Pstpip1;Rsad2;Rtp4;Samhd1;Sh3bp1;Shisa5;Slfn5;Sp100;Sp110;Stard3…
229	10kb	Stat1_top5perTarget	transfac_pro__M07045	11.9	0.228	Stat1	*	Irf1 (directAnnotation).	Irf2; Irf3; Irf4; Irf5; Irf6; Irf7; Irf8; Irf9; Prdm1 (inferredBy_MotifSimilarity). Stat1; Stat2 (inferredBy_MotifSimilarity_n_Orthology).	18	2305	Cxcl10;Ddx60;Dtx3l;Gbp5;Ifih1;Ifit2;Irf7;Nmi;Parp14;Parp9;Peli1;Psmb9;Shisa5;Slfn5;Stat1;Tapbp;Usp18;Znfx1
230	10kb	Stat2_top10perTarget	dbcorrdb__IRF1__ENCSR000EGU_1__m1	11.9	0.191	Stat2	*	Irf1 (inferredBy_Orthology).	Irf2; Irf3; Irf4; Irf5; Irf6; Irf7; Irf8; Irf9; Prdm1; Spi1; Spib (inferredBy_MotifSimilarity). Bcl11a; Ep300; Ikzf1; Mta3; Stat1; Stat2; Stat3; Tbl1xr1 (inferredBy_MotifSimilarity_n_Orthology).	18	2256	5430427O19Rik;Azi2;C1galt1c1;Creb1;Ddx60;Dtx3l;Gbp5;Gbp9;Herc6;Ifih1;Il18bp;Parp10;Parp14;Parp9;Stat1;Tap1;Tapbp;Usp18
231	10kb	Stat2_top50perTarget	dbcorrdb__IRF1__ENCSR000EGL_1__m1	11.9	0.13	Stat2	*	Irf1 (inferredBy_Orthology).	Irf2; Irf3; Irf4; Irf5; Irf6; Irf7; Irf8; Irf9; Prdm1; Spib (inferredBy_MotifSimilarity). Bcl11a; Ep300; Ikzf1; Mta3; Spi1; Stat1; Stat2; Stat3; Tbl1xr1 (inferredBy_MotifSimilarity_n_Orthology).	46	2610	5430427O19Rik;Akna;Ascc3;Azi2;C1galt1c1;Creb1;Csk;Cxcl10;Ddx58;Ddx60;Dlgap4;Dtx3l;Fcgr1;Fcho2;Gbp9;Herc6;Ifih1;Ifit1;Ifit2;Ifit3;Il18bp;Ipcef1;Isg15;Isg20;Man1a2;Mllt10;Mrpl17;Parp10;Parp14;Parp9;Peli1;Pik3cd;Psmb10;Psmb8;Psmb9;Rps6ka3;Sp100;Sp110;Stard3;Stat1;Tap1;Tapbp;Usp18;Vcpip1;Zfp787;Znfx1
232	10kb	Stat2_w005	taipale_cyt_meth__IRF3_NSGAAANSGAAASSGAAASN_FL_repr	11.9	0.125	Stat2	*	Irf3 (inferredBy_Orthology).	Irf1; Irf2; Irf7 (inferredBy_MotifSimilarity). Irf4; Irf5; Irf8; Irf9; Stat1; Stat2 (inferredBy_MotifSimilarity_n_Orthology).	51	3216	1600014C10Rik;5430427O19Rik;Akna;Azi2;Bst2;C1galt1c1;Csk;Cxcl10;Ddx58;Ddx60;Dtx3l;Fnbp1l;Gbp5;Gbp7;Herc6;Ifih1;Ifit1;Ifit2;Ifit3;Il18bp;Ipcef1;Isg15;Isg20;Man1a2;Mllt10;Mrpl17;Nup50;Parp10;Parp14;Parp9;Peli1;Pgrmc1;Pik3cd;Preb;Psmb8;Rnf144a;Rps6ka3;Sp100;Sp110;Sp3;Stard3;Stat1;Stat2;Tap1;Tapbp;Tomm22;Trim26;Usp18;Vcpip1;Wdr26;Znfx1
233	10kb	Irf7_top10perTarget	transfac_pro__M04788	11.8	0.11	Irf7	*	Irf1 (inferredBy_Orthology).	Irf2; Irf3; Irf4; Irf5; Irf6; Irf7; Irf8; Irf9 (inferredBy_MotifSimilarity). Prdm1; Rela; Stat1; Stat2 (inferredBy_MotifSimilarity_n_Orthology).	99	4998	5430427O19Rik;Adam15;Adprh;Ascc3;Azi2;B2m;Bak1;Bst2;Casp1;Ccdc12;Cd47;Cd69;Clec5a;Clic4;Cmpk2;Creb1;Ctss;Cxcl10;Cybb;Ddx60;Dtx3l;Egr2;Egr3;Epsti1;Fcgr4;Fgr;Fmnl3;Gbp5;H2-D1;H2-K1;H2-T23;Herc6;Ifih1;Ifit1;Ifit3;Igsf6;Ikbke;Il18bp;Iqgap2;Irf1;Irf2;Irf5;Isg15;Isg20;Itm2b;Klf7;Lap3;Lgals8;Ly6i;Mgat4a;N4bp1;Nab1;Nedd9;Nmi;Nr4a1;Ogfr;Parp14;Parp9;Peli1;Phc2;Phlda1;Ppp2r5c;Prr5l;Psma5;Psma6;Psmb8;Psmb9;…
234	10kb	Irf7_top10perTarget	hocomoco__STAT2_HUMAN.H11MO.0.A	11.8	0.109	Irf7	*	Stat2 (inferredBy_Orthology).	Irf1; Irf2; Irf3; Irf4; Irf5; Irf6; Irf7; Irf8; Irf9 (inferredBy_MotifSimilarity). Stat1 (inferredBy_MotifSimilarity_n_Orthology).	105	4881	5430427O19Rik;Adam15;Adprh;Aff1;Azi2;B2m;Bst2;Ccnd2;Cd47;Cds2;Clec5a;Clic4;Creb1;Ctss;Cxcl10;Cybb;D1Ertd622e;Daxx;Ddx58;Ddx60;Dtx3l;Egr3;Ehd4;Emp3;Epsti1;Fcgr1;Fcgr4;Gbp9;H2-D1;Herc6;Ifih1;Ifit1;Ifit2;Ifit3;Il18bp;Iqgap2;Irf1;Irf2;Irf5;Irf7;Isg15;Isg20;Khnyn;Klf7;Lamp2;Lgals8;Lrrc25;Ly6i;Mgat4a;Mrpl42;Mrpl52;N4bp1;Nedd9;Nmi;Nono;Nr4a1;Oas1a;Oas2;Oasl1;Ogfr;Parp10;Parp14;Parp9;Pdlim2;Peli1;Phc2;Ph…
235	10kb	Irf7_top50	taipale__IRF7_DBD_NCGAAANYGAAACY_repr	11.8	0.152	Irf7	**	Irf7 (inferredBy_Orthology).	Irf1; Irf2; Irf4; Irf8; Irf9; Prdm1 (inferredBy_MotifSimilarity_n_Orthology).	20	3919	1600014C10Rik;Cxcl10;Ddx60;Dtx3l;Epsti1;Herc6;Ifit1;Ifit3;Irf7;Isg15;Isg20;Parp10;Psmb8;Rtp4;Sp100;Stat1;Ube2l6;Usp18;Xaf1;Zbp1
236	10kb	Irf7_top50	transfac_pro__M04788	11.8	0.152	Irf7	*	Irf1 (inferredBy_Orthology).	Irf2; Irf3; Irf4; Irf5; Irf6; Irf7; Irf8; Irf9 (inferredBy_MotifSimilarity). Prdm1; Rela; Stat1; Stat2 (inferredBy_MotifSimilarity_n_Orthology).	27	4817	Bst2;Cmpk2;Ctss;Cxcl10;Cybb;Ddx60;Dtx3l;Epsti1;Gbp5;Herc6;Ifih1;Ifit1;Ifit3;Isg15;Isg20;Psmb8;Rsad2;Rtp4;Shisa5;Slfn5;Stat1;Tor1aip1;Trafd1;Ube2l6;Usp18;Xaf1;Zbp1
237	10kb	Stat1_w005	dbcorrdb__IRF1__ENCSR000EGL_1__m1	11.8	0.102	Stat1	*	Irf1 (inferredBy_Orthology).	Irf2; Irf3; Irf4; Irf5; Irf6; Irf7; Irf8; Irf9; Prdm1; Spib (inferredBy_MotifSimilarity). Bcl11a; Ep300; Ikzf1; Mta3; Spi1; Stat1; Stat2; Stat3; Tbl1xr1 (inferredBy_MotifSimilarity_n_Orthology).	89	4868	Agpat4;Arhgef2;Ascc3;AW011738;Azi2;Ccdc12;Cd302;Cd47;Cep350;Clec5a;Cxcl10;Cybb;D1Ertd622e;Dap3;Ddx58;Ddx60;Dnajc14;Dtx3l;Epsti1;Etv3;Fam105a;H2-D1;H2-K1;H2-Q6;Herc1;Herc6;Ifi47;Ifih1;Ifit1;Ifit2;Ifit3;Il18bp;Iqgap2;Irf7;Isg15;Isg20;Itch;Khnyn;Klf3;Lap3;Lars2;Leprot;Ly6i;Mbnl1;Myd88;Nae1;Nfkb2;Nmi;Nod1;Ogfr;Parp10;Parp14;Parp9;Pdlim2;Peli1;Pik3r5;Psmb10;Psmb8;Psmb9;Psme1;Pygl;Rasgef1b;Rnase4;Rnase…
238	10kb	Stat2_top10perTarget	hocomoco__IRF1_MOUSE.H11MO.0.A	11.8	0.19	Stat2	*	Irf1 (directAnnotation).	Irf2; Irf3; Irf4; Irf5; Irf6; Irf7; Irf8; Irf9; Prdm1; Spib (inferredBy_MotifSimilarity). Bcl11a; Ep300; Ikzf1; Mta3; Spi1; Stat1; Stat2; Stat3; Tbl1xr1 (inferredBy_MotifSimilarity_n_Orthology).	18	2050	5430427O19Rik;C1galt1c1;Creb1;Ddx60;Dtx3l;Gbp5;Gbp9;Herc6;Ifih1;Il18bp;Mrpl17;Parp10;Parp14;Parp9;Stat1;Tap1;Tapbp;Usp18
239	10kb	Stat2_top50	swissregulon__hs__IRF1_2_7.p3	11.8	0.196	Stat2	*	Irf1; Irf2; Irf7 (inferredBy_Orthology).	Irf3; Irf4; Irf5; Irf6; Irf8; Irf9; Prdm1 (inferredBy_MotifSimilarity). Stat1; Stat2 (inferredBy_MotifSimilarity_n_Orthology).	21	2270	5430427O19Rik;C1galt1c1;Cd69;Ddx60;Dtx3l;Herc6;Ifih1;Il18bp;Ipcef1;Parp10;Parp14;Parp9;Pef1;Rsad2;Sp100;Stat1;Stat2;Tap1;Tapbp;Usp18;Vcpip1
240	10kb	Stat2_w005	jaspar__MA0050.2	11.8	0.123	Stat2	*	Irf1 (inferredBy_Orthology).	Irf2; Irf3; Irf4; Irf5; Irf6; Irf7; Irf8; Irf9; Prdm1 (inferredBy_MotifSimilarity). Ep300; Ikzf1; Mta3; Spi1; Stat1; Stat2; Stat3; Tbl1xr1 (inferredBy_MotifSimilarity_n_Orthology).	33	1398	5430427O19Rik;C1galt1c1;Csk;Cxcl10;Ddx60;Dlgap4;Dtx3l;Gbp5;Gbp9;Herc6;Ifih1;Ifit1;Ifit3;Il18bp;Ipcef1;Isg15;Isg20;Mllt10;Parp10;Parp14;Parp9;Peli1;Pik3cd;Psmb10;Psmb8;Rps6ka3;Sp110;Sp3;Stat1;Tap1;Tapbp;Usp18;Znfx1
241	10kb	Irf1_top10perTarget	taipale_cyt_meth__IRF9_NYGAAASYGAAACYN_FL_meth	11.7	0.158	Irf1	*	Irf9 (inferredBy_Orthology).	Irf1; Irf2; Irf3; Irf4; Irf5; Irf6; Irf7; Irf8 (inferredBy_MotifSimilarity).	17	993	Cxcl10;Gm14005;H2-Q10;Hist1h2be;Irf1;Irf7;Kpnb1;Lsm6;Nmi;Parp14;Psmb8;Psmb9;Tagap;Tap2;Unc93b1;Usp18;Znfx1
242	10kb	Irf1_top10perTarget	taipale_cyt_meth__IRF8_NYGAAASYGAAASYN_FL	11.7	0.158	Irf1	*	Irf8 (inferredBy_Orthology).	Irf4; Irf7 (inferredBy_MotifSimilarity). Irf1; Irf2; Irf3; Irf5; Irf9 (inferredBy_MotifSimilarity_n_Orthology).	24	2594	Cxcl10;Egr3;Fam110a;Fnbp1l;Gm14005;H2-Q10;Hist1h2be;Irf1;Irf7;Kpnb1;Lsm6;Mrps33;Nmi;P2ry13;Parp14;Psmb8;Psmb9;Tagap;Tap2;Tbc1d14;Ttc39b;Unc93b1;Usp18;Znfx1
243	10kb	Irf7_top10perTarget	taipale_cyt_meth__IRF8_NYGAAASYGAAASYN_FL_meth	11.6	0.108	Irf7	*	Irf8 (inferredBy_Orthology).	Irf1; Irf2; Irf3; Irf4; Irf5; Irf6; Irf7; Irf9 (inferredBy_MotifSimilarity).	84	3308	5430427O19Rik;Adam15;Aff1;B2m;Bak1;Bnip2;Casp1;Cd47;Cd69;Cds2;Clec5a;Clic4;Creb1;Cxcl10;Cybb;Ddx58;Ddx60;Dtx3l;Egr3;Epsti1;Gbp5;H2-D1;H2-K1;Herc6;Ifi47;Ifih1;Ifit1;Ifit3;Il18bp;Irf1;Irf2;Irf7;Isg15;Isg20;Itm2b;Khnyn;Klf7;Mgat4a;Mitd1;N4bp1;Nab1;Nedd9;Nmi;Nr4a1;Oasl2;Ogfr;Otud5;Parp14;Parp9;Peli1;Phc2;Prr5l;Psma5;Psma6;Psmb8;Psmb9;Psme1;Psme2;Pstpip1;Rab21;Rnf19b;Rsad2;Rtp4;Samd9l;Samhd1;Sh3bp1;Sh…
244	10kb	Irf7_top5perTarget	taipale__IRF4_full_NCGAAACCGAAACYN_repr	11.6	0.121	Irf7	*	Irf4 (inferredBy_Orthology).	Irf5 (inferredBy_MotifSimilarity). Irf2; Irf3; Irf7; Irf8; Irf9 (inferredBy_MotifSimilarity_n_Orthology).	79	4894	Casp1;Ccnd2;Cds2;Clec5a;Clic4;Ctss;Cxcl10;Ddx58;Ddx60;Dtx3l;Ehd4;Epsti1;Gbp3;Gbp5;Gbp7;Gbp9;H2-D1;H2-K1;H2-T23;Herc6;Ifi47;Ifih1;Ifit1;Ifit3;Ifitm3;Igtp;Il18;Irf1;Irf2;Irf7;Irgm1;Isg15;Isg20;Lap3;Lgals8;Ly6e;Mitd1;Mrpl42;Nmi;Nt5c3;Oas1a;Ogfr;Parp10;Parp14;Parp9;Peli1;Phc2;Psma6;Psmb8;Psmb9;Psme2;Pstpip1;Rab21;Rer1;Rnf19b;Rsad2;Rtn3;Rtp4;Samd9l;Samhd1;Sh3bp1;Slfn1;Sp100;Stat1;Stk24;Sycp2;Tap1;Tap2…
245	10kb	Stat1_top10perTarget	cisbp__M4707	11.6	0.157	Stat1	**	Stat1 (inferredBy_Orthology).	Stat2 (inferredBy_MotifSimilarity_n_Orthology).	37	4979	Clic4;Cmpk2;Cxcl10;Ddx58;Ddx60;Dtx3l;Epsti1;Gbp5;Ifih1;Ifit1;Ifit3;Igtp;Irf7;Isg15;Nod1;Ogfr;Parp14;Parp9;Peli1;Psmb8;Psmb9;Psme1;Rassf3;Rnase4;Rtp4;Slfn1;Slfn8;Sp100;Srgap2;Stat1;Stat2;Tapbp;Tor1aip1;Tor3a;Trafd1;Usp18;Znfx1
246	10kb	Stat1_w005	dbcorrdb__STAT2__ENCSR000FBC_1__m1	11.6	0.101	Stat1	*	Stat2 (inferredBy_Orthology).	Irf1; Irf2; Irf3; Irf4; Irf5; Irf6; Irf7; Irf8; Irf9 (inferredBy_MotifSimilarity). Mta3; Spi1; Stat1; Tbl1xr1 (inferredBy_MotifSimilarity_n_Orthology).	63	2053	Arhgef2;Atxn7l3;AW011738;Azi2;Cd302;Cd47;Clec5a;Clic4;Cmtm7;Cxcl10;Cybb;Dap3;Ddx58;Ddx60;Dtx3l;Eif2ak2;Epsti1;Etv3;Fam105a;H2-K1;H2-Q6;Herc6;Ifih1;Ifit2;Ifit3;Il18bp;Iqgap2;Irf7;Isg15;Isg20;Khnyn;Klf3;Ly6i;Mbnl1;Nmi;Nod1;Nono;Oas2;Ogfr;Parp14;Parp9;Peli1;Pik3r5;Plcg2;Psmb8;Psmb9;Rnasel;Rtp4;Sh3bp1;Shisa5;Slfn5;Sp100;Sp110;Spop;Stat1;Stat2;Tapbp;Tmem30a;Unc93b1;Usp18;Xaf1;Zbp1;Znfx1
247	10kb	Stat2_top50perTarget	swissregulon__hs__IRF1_2_7.p3	11.6	0.127	Stat2	*	Irf1; Irf2; Irf7 (inferredBy_Orthology).	Irf3; Irf4; Irf5; Irf6; Irf8; Irf9; Prdm1 (inferredBy_MotifSimilarity). Stat1; Stat2 (inferredBy_MotifSimilarity_n_Orthology).	62	4066	5430427O19Rik;Ascc3;Azi2;Bst2;C1galt1c1;Cd2bp2;Cd69;Clic4;Cmpk2;Creb1;Csk;Cxcl10;Dcaf8;Ddx58;Ddx60;Dlgap4;Dtx3l;Ednrb;Eif2ak2;Fcho2;Herc6;Ifih1;Ifit1;Ifit2;Ifit3;Il18bp;Ipcef1;Isg15;Isg20;Lipg;Man1a2;Mitd1;Mllt10;Mmp12;Parp10;Parp14;Parp9;Pef1;Peli1;Pgrmc1;Pik3cd;Ppm1a;Psmb10;Psmb8;Psmb9;Rnf144a;Rps6ka3;Rsad2;Sp100;Sp110;Spin1;Stard3;Stat1;Stat2;Tap1;Tapbp;Tomm22;Trim26;Usp18;Vcpip1;Zfp787;Znfx1
248	10kb	Irf7_top50	hocomoco__IRF8_HUMAN.H11MO.0.B	11.5	0.149	Irf7	*	Irf8 (inferredBy_Orthology).	Irf1; Irf2; Irf3; Irf4; Irf5; Irf6; Irf7; Irf9; Prdm1; Spi1; Spib (inferredBy_MotifSimilarity). Bcl11a; Ep300; Ikzf1; Mta3; Pax5; Stat1; Stat2; Stat3; Tbl1xr1 (inferredBy_MotifSimilarity_n_Orthology).	18	2861	Ctss;Cybb;Daxx;Ddx60;Dtx3l;Herc6;Ifi47;Ifit3;Isg15;Parp10;Psmb8;Sp100;Stat1;Tor1aip1;Trafd1;Ube2l6;Usp18;Zbp1
249	10kb	Stat2_top50	jaspar__MA0050.2	11.5	0.191	Stat2	*	Irf1 (inferredBy_Orthology).	Irf2; Irf3; Irf4; Irf5; Irf6; Irf7; Irf8; Irf9; Prdm1 (inferredBy_MotifSimilarity). Ep300; Ikzf1; Mta3; Spi1; Stat1; Stat2; Stat3; Tbl1xr1 (inferredBy_MotifSimilarity_n_Orthology).	18	1756	5430427O19Rik;C1galt1c1;Ddx60;Dtx3l;Gbp5;Gbp9;Herc6;Ifih1;Il18bp;Ipcef1;Parp10;Parp14;Parp9;Sp100;Stat1;Tap1;Tapbp;Usp18
250	10kb	Irf1_top50	taipale_cyt_meth__IRF8_NYGAAASYGAAASYN_FL	11.4	0.161	Irf1	*	Irf8 (inferredBy_Orthology).	Irf4; Irf7 (inferredBy_MotifSimilarity). Irf1; Irf2; Irf3; Irf5; Irf9 (inferredBy_MotifSimilarity_n_Orthology).	15	2594	Cxcl10;Fnbp1l;H2-Q10;Irf1;Irf7;Kpnb1;Lsm6;Mrps33;P2ry13;Parp14;Psmb8;Tagap;Tbc1d14;Ttc39b;Znfx1
251	10kb	Irf7_top10perTarget	jaspar__MA0050.2	11.4	0.107	Irf7	*	Irf1 (inferredBy_Orthology).	Irf2; Irf3; Irf4; Irf5; Irf6; Irf7; Irf8; Irf9; Prdm1 (inferredBy_MotifSimilarity). Ep300; Ikzf1; Mta3; Spi1; Stat1; Stat2; Stat3; Tbl1xr1 (inferredBy_MotifSimilarity_n_Orthology).	89	3683	5430427O19Rik;Adam15;Adprh;Aff1;Ascc3;Azi2;B2m;Bak1;Bnip2;Ccdc12;Cd47;Cds2;Clec5a;Creb1;Ctss;Cxcl10;Cybb;Ddx58;Ddx60;Dtx3l;Epsti1;Fcgr1;Fcgr4;Fgr;Gbp5;Gbp9;H2-D1;H2-K1;H2-T23;Herc6;Ifih1;Ifit1;Ifit3;Il18bp;Iqgap2;Irf1;Irf2;Irf5;Isg15;Isg20;Itm2b;Khnyn;Lap3;Lgals8;Ly6i;Mgat4a;Mrpl52;N4bp1;Nab1;Nedd9;Nmi;Ogfr;Parp10;Parp14;Parp9;Peli1;Phc2;Phlda1;Prr5l;Psma5;Psma6;Psmb8;Psmb9;Psme1;Rab21;Rnf19b;Sam…
252	10kb	Irf7_top10perTarget	cisbp__M5579	11.4	0.106	Irf7	*	Irf8 (inferredBy_Orthology).	Irf4; Irf5 (inferredBy_MotifSimilarity). Irf2; Irf3; Irf7; Irf9 (inferredBy_MotifSimilarity_n_Orthology).	74	2921	Adam15;Aff1;Ascc3;Azi2;B2m;Bak1;Bnip2;Casp1;Ccnd2;Cd47;Cds2;Clec5a;Clic4;Creb1;Cxcl10;Ddx58;Ddx60;Dtx3l;Egr3;Epsti1;Gbp5;H2-D1;H2-K1;Herc6;Ifi47;Ifih1;Ifit1;Ifit3;Il18;Irf1;Irf2;Irf7;Isg15;Isg20;Khnyn;Mitd1;N4bp1;Nab1;Nedd9;Nmi;Ogfr;Parp14;Parp9;Peli1;Phc2;Prr5l;Psma5;Psmb8;Psmb9;Psme2;Rab21;Rnf19b;Rtn3;Rtp4;Samd9l;Samhd1;Sh3bp1;Sp100;Stat1;Stat2;Stk24;Tap1;Tap2;Tapbp;Tbc1d14;Tln1;Tmbim6;Tor1aip2…
253	10kb	Irf7_top5perTarget	homer__GAAAGTGAAAGT_IRF1	11.4	0.12	Irf7	*	Irf1 (inferredBy_Orthology).	Irf2; Irf3; Irf4; Irf5; Irf6; Irf7; Irf8; Irf9; Prdm1 (inferredBy_MotifSimilarity). Rela; Stat3; Tbl1xr1 (inferredBy_MotifSimilarity_n_Orthology).	69	3054	5430427O19Rik;Adam15;Adprh;Azi2;Casp1;Cd69;Clec5a;Clic4;Cmpk2;Cxcl10;Cybb;Ddx60;Dtx3l;Epsti1;Fcgr1;Fcgr4;H2-D1;H2-K1;Herc6;Ifih1;Ifit1;Ifit3;Il18;Irf1;Irf2;Irf5;Isg15;Isg20;Lap3;Ly6i;Nmi;Ogfr;Parp14;Parp9;Pdlim2;Peli1;Phc2;Psma6;Psmb8;Psmb9;Psme1;Psme2;Pstpip1;Rnf19b;Rsad2;Rtp4;Samd9l;Samhd1;Sh3bp1;Shisa5;Slfn5;Sp110;Stard3;Stat1;Sycp2;Tap1;Tap2;Tapbp;Tbca;Tmbim6;Tmem30a;Trafd1;Tsc22d4;Ube2l6;Usp…
254	10kb	Stat1_top50perTarget	hocomoco__STAT2_HUMAN.H11MO.0.A	11.4	0.101	Stat1	*	Stat2 (inferredBy_Orthology).	Irf1; Irf2; Irf3; Irf4; Irf5; Irf6; Irf7; Irf8; Irf9 (inferredBy_MotifSimilarity). Stat1 (inferredBy_MotifSimilarity_n_Orthology).	78	3491	9530068E07Rik;Adar;Arhgef2;Atxn7l3;AW011738;Azi2;Cd302;Cd47;Clec5a;Clic4;Ctss;Cxcl10;Cybb;Daxx;Ddx58;Ddx60;Dpf2;Dtx3l;Eif2ak2;Epsti1;Etv3;Herc6;Ifih1;Ifit1;Ifit2;Ifit3;Il18bp;Irf7;Isg15;Isg20;Khnyn;Klf3;Lars2;Ly6i;Mbnl1;Mxd1;Nmi;Nod1;Nono;Oas1a;Oas2;Oasl1;Ogfr;Parp10;Parp14;Parp9;Peli1;Pik3r5;Plcg2;Psmb8;Rassf3;Rnase4;Rnasel;Rtp4;Samhd1;Sh3bp1;Shisa5;Slfn5;Sp100;Sp110;Spata13;Spop;St3gal4;Stat1;S…
255	10kb	Stat2_w005	cisbp__M1882	11.4	0.119	Stat2	*	Irf1 (inferredBy_Orthology).	Irf2; Irf3; Irf4; Irf5; Irf6; Irf7; Irf8; Irf9; Prdm1 (inferredBy_MotifSimilarity). Ep300; Ikzf1; Mta3; Spi1; Stat1; Stat2; Stat3; Tbl1xr1 (inferredBy_MotifSimilarity_n_Orthology).	34	1346	5430427O19Rik;C1galt1c1;Csk;Cxcl10;Ddx60;Dlgap4;Dtx3l;Gbp5;Gbp9;Herc6;Ifih1;Ifit1;Ifit3;Il18bp;Ipcef1;Isg15;Isg20;Mllt10;Parp10;Parp14;Parp9;Peli1;Pik3cd;Psmb10;Psmb8;Rps6ka3;Sp100;Sp110;Sp3;Stat1;Tap1;Tapbp;Usp18;Znfx1
256	10kb	Irf1_top50	taipale_cyt_meth__IRF9_NYGAAASYGAAACYN_FL	11.3	0.16	Irf1	*	Irf9 (inferredBy_Orthology).	Irf1; Irf2; Irf4; Irf7 (inferredBy_MotifSimilarity). Irf3; Irf5; Irf8 (inferredBy_MotifSimilarity_n_Orthology).	15	2594	Cxcl10;Fnbp1l;H2-Q10;Irf1;Irf7;Kpnb1;Lsm6;Mrps33;P2ry13;Parp14;Psmb8;Tagap;Tbc1d14;Ttc39b;Znfx1
257	10kb	Irf7_top10perTarget	taipale_cyt_meth__IRF4_NYGAAASYGAAASYN_FL	11.3	0.106	Irf7	*	Irf4 (inferredBy_Orthology).	Irf5 (inferredBy_MotifSimilarity). Irf1; Irf2; Irf3; Irf7; Irf8; Irf9 (inferredBy_MotifSimilarity_n_Orthology).	96	4736	5430427O19Rik;Acer3;Adam15;Aff1;Ascc3;Azi2;B2m;Bak1;Bnip2;Casp1;Ccnd2;Cd47;Cd69;Cds2;Clec5a;Clic4;Creb1;Ctss;Cxcl10;D1Ertd622e;Daxx;Ddx58;Ddx60;Dtx3l;Dync1h1;Egr2;Egr3;Epsti1;Gbp5;H2-D1;H2-K1;H2-T23;Herc6;Ifi47;Ifih1;Ifit1;Ifit3;Ikbke;Il18;Il1r2;Irf1;Irf2;Irf7;Isg15;Isg20;Itm2b;Khnyn;Klf7;Lamp2;Ly6i;Mitd1;Mrpl42;N4bp1;Nab1;Nedd9;Nmi;Nono;Nsf;Ogfr;Parp14;Parp9;Peli1;Phc2;Ppp2r5c;Prr5l;Psma5;Psma6;…
258	10kb	Irf7_top5perTarget	taipale_cyt_meth__IRF3_NSGAAANSGAAASSGAAASN_FL_meth	11.3	0.118	Irf7	*	Irf3 (inferredBy_Orthology).	Irf1; Irf2; Irf4; Irf7 (inferredBy_MotifSimilarity).	75	4978	1600014C10Rik;5430427O19Rik;Adam15;Adprh;Azi2;Bst2;Ccdc12;Ccnd2;Cd69;Cds2;Ctss;Cxcl10;Cybb;Ddx58;Ddx60;Dtx3l;Epsti1;Gbp3;Gbp7;H2-D1;H2-K1;Herc6;Ifih1;Ifit1;Ifit3;Il18;Irf2;Irf5;Irf7;Isg15;Klf7;Lap3;Lgals8;Ly6i;Mrpl52;Mrps28;Nmi;Oas1a;Ogfr;Parp10;Parp14;Parp9;Peli1;Phc2;Psma6;Psmb8;Psmb9;Psme1;Psme2;Pstpip1;Rnf34;Rsad2;Rtp4;Samd9l;Samhd1;Shisa5;Slfn5;Sp100;Sp110;Stard3;Stat1;Tap1;Tap2;Tapbp;Tbca;T…
259	10kb	Irf7_top5perTarget	taipale__IRF7_DBD_NCGAAANYGAAACY_repr	11.3	0.118	Irf7	**	Irf7 (inferredBy_Orthology).	Irf1; Irf2; Irf4; Irf8; Irf9; Prdm1 (inferredBy_MotifSimilarity_n_Orthology).	55	3054	Adam15;Ccnd2;Cds2;Cxcl10;Ddx58;Ddx60;Dtx3l;Epsti1;H2-D1;H2-K1;H2-T23;Herc6;Ifit1;Ifit3;Il18;Irf1;Irf2;Irf7;Isg15;Klf7;Lgals8;Mitd1;Nmi;Ogfr;Parp10;Parp14;Parp9;Peli1;Phc2;Psma6;Psmb8;Psmb9;Pstpip1;Rnf19b;Rtn3;Rtp4;Samhd1;Sh3bp1;Sp100;Sp110;Stard3;Stat1;Stk24;Tap1;Tap2;Tapbp;Tmbim6;Tmem30a;Tmem50a;Tor1aip2;Ube2l6;Usp18;Usp25;Zbp1;Znfx1
260	10kb	Stat1_top50perTarget	dbcorrdb__STAT1__ENCSR000FAU_1__m1	11.3	0.1	Stat1	**	Stat1 (inferredBy_Orthology).	Irf1; Irf2; Irf3; Irf4; Irf5; Irf6; Irf7; Irf8; Irf9 (inferredBy_MotifSimilarity). Ep300; Ikzf1; Prdm1; Spi1; Stat2; Stat3; Tbl1xr1 (inferredBy_MotifSimilarity_n_Orthology).	74	3623	Arhgef2;Atxn7l3;AW011738;Azi2;Cd302;Cd47;Cep350;Clec5a;Clic4;Cmpk2;Cmtm7;Cxcl10;Cybb;Daxx;Ddx58;Ddx60;Dnajc15;Dtx3l;Epsti1;Etv3;H2-D1;H2-K1;H2-Q6;Herc6;Ifih1;Ifit2;Ifit3;Irf7;Isg15;Isg20;Khnyn;Klf3;Ly6i;Mbnl1;Nmi;Nod1;Nono;Oas1a;Oas2;Ogfr;Parp14;Parp9;Pdlim2;Peli1;Pik3r5;Plcg2;Psmb8;Psmb9;Ptpn6;Rnase4;Rnasel;Rsad2;Rtp4;Shisa5;Slfn5;Sp100;Sp110;Spata13;Spop;Srgap2;Stat1;Stat2;Tap1;Tapbp;Tmem30a;Ub…
261	10kb	Irf1_top10perTarget	cisbp__M5572	11.2	0.151	Irf1	*	Irf3 (inferredBy_Orthology).	Irf1; Irf2; Irf4; Irf5; Irf7 (inferredBy_MotifSimilarity). Irf8; Irf9; Stat1; Stat2 (inferredBy_MotifSimilarity_n_Orthology).	15	1009	Cxcl10;Gbp7;H2-Q10;Hist1h2be;Irf7;Lsm6;Nmi;Parp14;Psmb8;Psmb9;Tagap;Tap2;Ttc39b;Usp18;Znfx1
262	10kb	Irf7_top10perTarget	homer__AGTTTCAGTTTC_ISRE	11.2	0.105	Irf7	*		Irf1; Irf2; Irf3; Irf4; Irf5; Irf6; Irf7; Irf8; Irf9 (inferredBy_MotifSimilarity). Prdm1; Stat1; Stat2; Stat3; Tbl1xr1 (inferredBy_MotifSimilarity_n_Orthology).	81	2685	Adam15;Ascc3;B2m;Bnip2;Bst2;Casp1;Cd47;Cd69;Clic4;Cmpk2;Cxcl10;Cybb;Ddx58;Ddx60;Dtx3l;Egr3;Epsti1;Fgr;Gbp5;H2-D1;H2-K1;Herc6;Ifih1;Ifit1;Ifit2;Ifit3;Ifitm3;Il18;Il18bp;Irf1;Irf2;Irf5;Isg15;Isg20;Klf7;Lap3;Ly6i;Mgat4a;Mrpl42;N4bp1;Nab1;Nedd9;Nmi;Ogfr;Otud5;Parp14;Parp9;Pdlim2;Peli1;Phc2;Prr5l;Psma5;Psma6;Psmb8;Psmb9;Psme1;Pstpip1;Rnf19b;Rsad2;Rtp4;Samd9l;Samhd1;Shisa5;Slfn5;Sp100;Sp110;Stard3;Stat…
263	10kb	Irf7_top50	taipale_cyt_meth__IRF5_NYGAAACCGAAACY_eDBD_meth	11.2	0.145	Irf7	*	Irf5 (inferredBy_Orthology).	Irf4 (inferredBy_MotifSimilarity). Irf1; Irf2; Irf3; Irf7; Irf8; Irf9 (inferredBy_MotifSimilarity_n_Orthology).	22	4817	Cxcl10;Cybb;Ddx60;Dtx3l;Epsti1;Herc6;Ifih1;Ifit2;Ifit3;Irf7;Isg15;Isg20;Psmb8;Rtp4;Shisa5;Sp100;Stat1;Trafd1;Ube2l6;Usp18;Xaf1;Zbp1
264	10kb	Irf7_top5perTarget	hocomoco__IRF1_HUMAN.H11MO.0.A	11.2	0.117	Irf7	*	Irf1 (inferredBy_Orthology).	Irf2; Irf3; Irf4; Irf5; Irf6; Irf7; Irf8; Irf9; Prdm1; Spib (inferredBy_MotifSimilarity). Bcl11a; Ep300; Ikzf1; Mta3; Spi1; Stat1; Stat2; Stat3; Tbl1xr1 (inferredBy_MotifSimilarity_n_Orthology).	62	2909	5430427O19Rik;Adam15;Clec5a;Cxcl10;Cybb;Ddx58;Ddx60;Dtx3l;Epsti1;Gbp5;Gbp9;H2-D1;H2-K1;H2-T23;Herc6;Ifih1;Ifit1;Ifit2;Ifit3;Iqgap2;Irf1;Irf2;Irf5;Isg15;Isg20;Lap3;Lgals8;Ly6i;Mrpl52;Nmi;Ogfr;Parp10;Parp14;Parp9;Peli1;Phc2;Psma6;Psmb8;Psmb9;Rab21;Rnf19b;Samd9l;Samhd1;Sh3bp1;Sp100;Sp110;Stard3;Stat1;Tap1;Tap2;Tapbp;Tbca;Tmbim6;Tmem30a;Tor1aip1;Trafd1;Tspo;Ube2l6;Usp18;Usp25;Zbp1;Znfx1
265	10kb	Irf7_top5perTarget	cisbp__M5573	11.2	0.117	Irf7	*	Irf4 (inferredBy_Orthology).	Irf5 (inferredBy_MotifSimilarity). Irf2; Irf3; Irf7; Irf8; Irf9 (inferredBy_MotifSimilarity_n_Orthology).	71	4817	5430427O19Rik;Azi2;Casp1;Ccnd2;Cds2;Clec5a;Clic4;Ctss;Cxcl10;Ddx58;Ddx60;Dtx3l;Epsti1;Gbp3;Gbp5;Gbp9;H2-D1;H2-K1;H2-T23;Herc6;Ifi47;Ifih1;Ifit1;Ifit3;Igtp;Il18;Irf1;Irf2;Irf7;Isg15;Isg20;Klf7;Lap3;Lgals8;Mitd1;Mrpl42;Mrps28;Nmi;Nt5c3;Ogfr;Parp14;Parp9;Peli1;Phc2;Psma6;Psmb8;Psmb9;Psme2;Rab21;Rnf19b;Rsad2;Rtn3;Rtp4;Samd9l;Samhd1;Sh3bp1;Sp100;Stat1;Stk24;Tap1;Tap2;Tbrg1;Tdrd7;Tmbim6;Tor1aip2;Ube2l6…
266	10kb	Stat1_top50perTarget	cisbp__M6307	11.2	0.0994	Stat1	*	Irf1 (inferredBy_Orthology).	Irf2; Irf3; Irf4; Irf5; Irf6; Irf7; Irf8; Irf9; Prdm1 (inferredBy_MotifSimilarity). Stat1; Stat2; Stat3; Tbl1xr1 (inferredBy_MotifSimilarity_n_Orthology).	83	4009	9530068E07Rik;Arhgef2;Ascc3;AW011738;Azi2;Cd302;Cd47;Clic4;Cmpk2;Ctss;Cxcl10;Cybb;Ddx58;Ddx60;Dnajc14;Dtx3l;Epsti1;Etv3;H2-D1;H2-K1;H2-Q6;Herc1;Herc6;Ifih1;Ifit1;Ifit2;Ifit3;Ifitm3;Il18bp;Irf7;Isg15;Isg20;Klf3;Lap3;Lars2;Ly6i;Mbnl1;Mxd1;Myd88;Ncf1;Nmi;Nod1;Oasl1;Ogfr;Parp14;Parp9;Pdlim2;Peli1;Pik3r5;Psmb10;Psmb3;Psmb8;Psmb9;Psme1;Rab11a;Rasgef1b;Rnase4;Rnasel;Rnf19b;Rsad2;Rtp4;Samhd1;Sh3bp1;Shisa…
267	10kb	Stat1_w005	dbcorrdb__STAT1__ENCSR000FAU_1__m1	11.2	0.098	Stat1	**	Stat1 (inferredBy_Orthology).	Irf1; Irf2; Irf3; Irf4; Irf5; Irf6; Irf7; Irf8; Irf9 (inferredBy_MotifSimilarity). Ep300; Ikzf1; Prdm1; Spi1; Stat2; Stat3; Tbl1xr1 (inferredBy_MotifSimilarity_n_Orthology).	75	3628	Arhgef2;Atxn7l3;AW011738;Azi2;Cd302;Cd47;Cep350;Clec5a;Clic4;Cmpk2;Cmtm7;Cxcl10;Cybb;Daxx;Ddx58;Ddx60;Dnajc15;Dtx3l;Epsti1;Etv3;Fam105a;H2-D1;H2-K1;H2-Q6;Herc6;Ifih1;Ifit2;Ifit3;Iqgap2;Irf7;Isg15;Isg20;Khnyn;Klf3;Ly6i;Mbnl1;Nmi;Nod1;Nono;Oas1a;Oas2;Ogfr;Parp14;Parp9;Pdlim2;Peli1;Pik3r5;Plcg2;Psmb8;Psmb9;Ptpn6;Rnase4;Rnasel;Rsad2;Rtp4;Shisa5;Slfn5;Sp100;Sp110;Spata13;Spop;Srgap2;Stat1;Stat2;Tapbp;…
268	10kb	Stat2_top50	cisbp__M1882	11.2	0.186	Stat2	*	Irf1 (inferredBy_Orthology).	Irf2; Irf3; Irf4; Irf5; Irf6; Irf7; Irf8; Irf9; Prdm1 (inferredBy_MotifSimilarity). Ep300; Ikzf1; Mta3; Spi1; Stat1; Stat2; Stat3; Tbl1xr1 (inferredBy_MotifSimilarity_n_Orthology).	18	1392	5430427O19Rik;C1galt1c1;Ddx60;Dtx3l;Gbp5;Gbp9;Herc6;Ifih1;Il18bp;Ipcef1;Parp10;Parp14;Parp9;Sp100;Stat1;Tap1;Tapbp;Usp18
269	10kb	Irf7_top10perTarget	taipale_cyt_meth__IRF8_NYGAAASYGAAASYN_eDBD_meth	11.1	0.104	Irf7	*	Irf8 (inferredBy_Orthology).	Irf1; Irf2; Irf4; Irf7 (inferredBy_MotifSimilarity). Irf3; Irf5; Irf9 (inferredBy_MotifSimilarity_n_Orthology).	102	4736	5430427O19Rik;Adam15;Aff1;Azi2;B2m;Bak1;Bnip2;Casp1;Ccnd2;Cd47;Cd69;Clec5a;Clic4;Creb1;Cxcl10;Cybb;Ddx58;Ddx60;Dtx3l;Egr2;Egr3;Epsti1;Gbp5;Gbp9;H2-D1;H2-K1;H2-T23;Herc6;Ifi47;Ifih1;Ifit1;Ifit3;Il18;Il18bp;Iqgap2;Irf1;Irf2;Irf7;Isg15;Isg20;Itm2b;Khnyn;Klf7;Lap3;Lgals8;Mgat4a;Mitd1;Mrpl42;Mrpl52;N4bp1;Nab1;Nedd9;Nmi;Nono;Nr4a1;Oasl2;Ogfr;Otud5;Parp10;Parp14;Parp9;Peli1;Phc2;Ppp2r5c;Prr5l;Psma5;Psma…
270	10kb	Irf7_top50	cisbp__M5576	11.1	0.143	Irf7	**	Irf7 (inferredBy_Orthology).	Irf1; Irf2; Irf4; Irf8; Irf9; Prdm1 (inferredBy_MotifSimilarity_n_Orthology).	20	3772	1600014C10Rik;Cxcl10;Ddx60;Dtx3l;Epsti1;Herc6;Ifit1;Ifit3;Irf7;Isg15;Isg20;Parp10;Psmb8;Rtp4;Sp100;Stat1;Ube2l6;Usp18;Xaf1;Zbp1
271	10kb	Irf7_top5perTarget	jaspar__MA0051.1	11.1	0.117	Irf7	*	Irf2 (inferredBy_Orthology).	Irf1; Irf3; Irf4; Irf5; Irf6; Irf7; Irf8; Irf9 (inferredBy_MotifSimilarity). Prdm1 (inferredBy_MotifSimilarity_n_Orthology).	68	3547	5430427O19Rik;Acer3;Adam15;Azi2;Ccdc12;Ccnd2;Cds2;Clic4;Ctss;Cxcl10;Cybb;Daxx;Ddx58;Ddx60;Dtx3l;Emp3;Fcgr4;Fmnl3;H2-D1;H2-K1;Herc6;Ifit1;Ifit3;Igsf6;Irf1;Irf2;Irf5;Irf7;Isg15;Klf7;Lgals8;Ly6i;Mrpl52;Nmi;Ogfr;Parp10;Parp14;Parp9;Peli1;Phc2;Psma6;Psmb8;Psmb9;Psme1;Rab21;Rnf19b;Rtp4;Samd9l;Samhd1;Sh3bp1;Shisa5;Slfn5;Smn1;Sp100;Sp110;Stat1;Stk24;Tap1;Tap2;Tapbp;Tmbim6;Tmem30a;Tor1aip2;Ube2l6;Usp18;Us…
272	10kb	Irf7_top5perTarget	cisbp__M6307	11.1	0.117	Irf7	*	Irf1 (inferredBy_Orthology).	Irf2; Irf3; Irf4; Irf5; Irf6; Irf7; Irf8; Irf9; Prdm1 (inferredBy_MotifSimilarity). Stat1; Stat2; Stat3; Tbl1xr1 (inferredBy_MotifSimilarity_n_Orthology).	84	4864	5430427O19Rik;Adam15;Adprh;Azi2;Casp1;Ccnd2;Cd69;Clec5a;Clic4;Cmpk2;Ctss;Cxcl10;Cybb;Ddx58;Ddx60;Dtx3l;Epsti1;Fcgr1;Fcgr4;Fmnl3;Gbp5;H2-D1;H2-K1;Herc6;Ifih1;Ifit1;Ifit2;Ifit3;Ifitm3;Il18;Iqgap2;Irf1;Irf2;Irf5;Irf7;Isg15;Isg20;Klf7;Lap3;Lgals8;Ly6i;Mrpl52;Nmi;Oasl1;Ogfr;Parp14;Parp9;Pdlim2;Peli1;Phc2;Psma6;Psmb8;Psmb9;Psme1;Psme2;Pstpip1;Rnf19b;Rsad2;Rtp4;Samd9l;Samhd1;Sh3bp1;Shisa5;Slfn1;Slfn5;Sp…
273	10kb	Stat1_top5perTarget	hocomoco__STAT1_HUMAN.H11MO.1.A	11.1	0.213	Stat1	**	Stat1 (inferredBy_Orthology).	Irf1; Irf2; Irf3; Irf4; Irf5; Irf6; Irf7; Irf8; Irf9 (inferredBy_MotifSimilarity). Prdm1; Spi1; Stat2 (inferredBy_MotifSimilarity_n_Orthology).	18	3381	Cxcl10;Ddx60;Dtx3l;Gbp5;Ifih1;Ifit2;Irf7;Khnyn;Nmi;Parp14;Parp9;Peli1;Shisa5;Tapbp;Tor1aip1;Trafd1;Usp18;Znfx1
274	10kb	Stat2_top10perTarget	swissregulon__hs__IRF1_2_7.p3	11.1	0.179	Stat2	*	Irf1; Irf2; Irf7 (inferredBy_Orthology).	Irf3; Irf4; Irf5; Irf6; Irf8; Irf9; Prdm1 (inferredBy_MotifSimilarity). Stat1; Stat2 (inferredBy_MotifSimilarity_n_Orthology).	18	1756	5430427O19Rik;C1galt1c1;Cd69;Ddx60;Dtx3l;Herc6;Ifih1;Il18bp;Parp10;Parp14;Parp9;Pef1;Stat1;Stat2;Tap1;Tapbp;Usp18;Vcpip1
275	10kb	Stat2_top50	jaspar__MA0517.1	11.1	0.186	Stat2	**	Stat2 (inferredBy_Orthology).	Irf1; Irf2; Irf3; Irf4; Irf5; Irf6; Irf7; Irf8; Irf9 (inferredBy_MotifSimilarity). Stat1 (inferredBy_MotifSimilarity_n_Orthology).	20	1947	5430427O19Rik;Azi2;C1galt1c1;Cd69;Ddx60;Dtx3l;Herc6;Ifih1;Ifit2;Il18bp;Mrpl17;Parp14;Parp9;Rsad2;Sp100;Stat1;Stat2;Tapbp;Usp18;Vcpip1
276	10kb	Stat2_top50	dbcorrdb__STAT2__ENCSR000FBC_1__m1	11.1	0.185	Stat2	**	Stat2 (inferredBy_Orthology).	Irf1; Irf2; Irf3; Irf4; Irf5; Irf6; Irf7; Irf8; Irf9 (inferredBy_MotifSimilarity). Mta3; Spi1; Stat1; Tbl1xr1 (inferredBy_MotifSimilarity_n_Orthology).	21	1888	5430427O19Rik;Ankrd17;Azi2;C1galt1c1;Cd69;Ddx60;Dtx3l;Herc6;Ifih1;Ifit2;Il18bp;Ipcef1;Mrpl17;Parp14;Parp9;Sp100;Stat1;Stat2;Tapbp;Usp18;Vcpip1
277	10kb	Stat2_top50	dbcorrdb__IRF1__ENCSR000EGL_1__m1	11.1	0.185	Stat2	*	Irf1 (inferredBy_Orthology).	Irf2; Irf3; Irf4; Irf5; Irf6; Irf7; Irf8; Irf9; Prdm1; Spib (inferredBy_MotifSimilarity). Bcl11a; Ep300; Ikzf1; Mta3; Spi1; Stat1; Stat2; Stat3; Tbl1xr1 (inferredBy_MotifSimilarity_n_Orthology).	24	3322	5430427O19Rik;Azi2;C1galt1c1;Ddx60;Dtx3l;Gbp9;Herc6;Ifih1;Ifit2;Il18bp;Ipcef1;Mrpl14;Mrpl17;Nfkb2;Parp10;Parp14;Parp9;Sp100;Stat1;Tap1;Tapbp;Usp18;Vcpip1;Zfp787
278	10kb	Stat2_w005	dbcorrdb__IRF1__ENCSR000EGL_1__m1	11.1	0.117	Stat2	*	Irf1 (inferredBy_Orthology).	Irf2; Irf3; Irf4; Irf5; Irf6; Irf7; Irf8; Irf9; Prdm1; Spib (inferredBy_MotifSimilarity). Bcl11a; Ep300; Ikzf1; Mta3; Spi1; Stat1; Stat2; Stat3; Tbl1xr1 (inferredBy_MotifSimilarity_n_Orthology).	46	2598	5430427O19Rik;Akna;Ascc3;Azi2;C1galt1c1;Creb1;Csk;Cxcl10;Ddx58;Ddx60;Dlgap4;Dtx3l;Fcgr1;Fcho2;Gbp9;Herc6;Ifih1;Ifit1;Ifit2;Ifit3;Il18bp;Ipcef1;Isg15;Isg20;Man1a2;Mllt10;Mrpl17;Nup50;Parp10;Parp14;Parp9;Peli1;Pik3cd;Psmb10;Psmb8;Rps6ka3;Sp100;Sp110;Stard3;Stat1;Tap1;Tapbp;Usp18;Vcpip1;Zfp787;Znfx1
279	10kb	Irf7_top50	taipale_cyt_meth__IRF4_NYGAAASYGAAASYN_FL_meth_repr	11	0.143	Irf7	*	Irf4 (inferredBy_Orthology).	Irf1; Irf2; Irf7 (inferredBy_MotifSimilarity). Irf3; Irf5; Irf8; Irf9; Prdm1; Stat3 (inferredBy_MotifSimilarity_n_Orthology).	26	4415	Ctss;Cxcl10;Cybb;Ddx60;Dtx3l;Epsti1;Gbp5;Herc6;Ifi47;Ifih1;Ifit1;Ifit2;Ifit3;Irf7;Isg15;Isg20;Psmb8;Rsad2;Rtp4;Shisa5;Sp100;Stat1;Ube2l6;Usp18;Xaf1;Zbp1
280	10kb	Irf7_top50	taipale_cyt_meth__IRF7_NNGAAANYGAAANYN_eDBD_meth_repr	11	0.142	Irf7	**	Irf7 (inferredBy_Orthology).	Irf1; Irf2; Irf3; Irf4; Irf5; Irf6; Irf8; Irf9; Prdm1 (inferredBy_MotifSimilarity).	23	4415	1600014C10Rik;Cmpk2;Ctss;Cxcl10;Cybb;Ddx60;Dtx3l;Herc6;Ifit1;Ifit2;Ifit3;Irf7;Isg15;Psmb8;Rsad2;Rtp4;Shisa5;Slfn5;Stat1;Trafd1;Ube2l6;Usp18;Zbp1
281	10kb	Stat1_top50	dbcorrdb__IRF1__ENCSR000EGK_1__m1	11	0.171	Stat1	*	Irf1 (inferredBy_Orthology).	Irf2; Irf3; Irf4; Irf5; Irf6; Irf7; Irf8; Irf9; Prdm1; Spib (inferredBy_MotifSimilarity). Elf1; Etv6; Gabpa; Rela; Stat1; Stat2; Tbl1xr1 (inferredBy_MotifSimilarity_n_Orthology).	25	4641	Cxcl10;Ddx58;Ddx60;Dtx3l;Epsti1;Ifih1;Ifit1;Ifit2;Ifit3;Irf7;Isg15;Isg20;Nmi;Oasl1;Parp14;Parp9;Psmb8;Psmb9;Shisa5;Sp100;Stat1;Tapbp;Tor1aip1;Usp18;Znfx1
282	10kb	Stat1_top50perTarget	cisbp__M6309	11	0.0975	Stat1	*	Irf3 (inferredBy_Orthology).	Irf1; Irf2; Irf4; Irf5; Irf6; Irf7; Irf8; Irf9 (inferredBy_MotifSimilarity). Stat1; Stat2 (inferredBy_MotifSimilarity_n_Orthology).	68	3087	9530068E07Rik;Arhgef2;AW011738;Azi2;Cd302;Cd47;Cxcl10;Cybb;Ddx58;Ddx60;Dtx3l;Eif2ak2;Epsti1;Etv3;H2-D1;H2-K1;H2-Q6;Herc6;Ifih1;Ifit1;Ifit3;Il18bp;Irf7;Isg15;Isg20;Klf3;Mbnl1;Mxd1;Nmi;Nod1;Oasl1;Ogfr;Parp14;Parp9;Pdlim2;Peli1;Plcg2;Psmb10;Psmb3;Psmb8;Psmb9;Psme1;Pygl;Rasgef1b;Rnasel;Rsad2;Rtp4;Samhd1;Sgk3;Sh3bp1;Shisa5;Sp100;Sp110;Spop;Stat1;Stat2;Tap1;Tapbp;Tmem30a;Tor1aip1;Ubash3b;Ubn2;Uchl5;Unc…
283	10kb	Stat1_top5perTarget	transfac_pro__M04788	11	0.213	Stat1	*	Irf1 (inferredBy_Orthology).	Irf2; Irf3; Irf4; Irf5; Irf6; Irf7; Irf8; Irf9 (inferredBy_MotifSimilarity). Prdm1; Rela; Stat1; Stat2 (inferredBy_MotifSimilarity_n_Orthology).	20	4581	Cmpk2;Cxcl10;Ddx60;Dtx3l;Gbp5;Ifih1;Nmi;Parp14;Parp9;Peli1;Psmb9;Shisa5;Slfn5;Stat1;Stat2;Tapbp;Tor1aip1;Trafd1;Usp18;Znfx1
284	10kb	Stat1_w005	hocomoco__STAT2_HUMAN.H11MO.0.A	11	0.0969	Stat1	*	Stat2 (inferredBy_Orthology).	Irf1; Irf2; Irf3; Irf4; Irf5; Irf6; Irf7; Irf8; Irf9 (inferredBy_MotifSimilarity). Stat1 (inferredBy_MotifSimilarity_n_Orthology).	80	3491	9530068E07Rik;Adar;Arhgef2;Atxn7l3;AW011738;Azi2;Cd302;Cd47;Clec5a;Clic4;Ctss;Cxcl10;Cybb;D1Ertd622e;Dap3;Daxx;Ddx58;Ddx60;Dpf2;Dtx3l;Eif2ak2;Epsti1;Etv3;Fam105a;Herc6;Ifih1;Ifit1;Ifit2;Ifit3;Il18bp;Iqgap2;Irf7;Isg15;Isg20;Khnyn;Klf3;Lars2;Ly6i;Mbnl1;Nmi;Nod1;Nono;Oas1a;Oas2;Oasl1;Ogfr;Parp10;Parp14;Parp9;Peli1;Pik3r5;Plcg2;Psmb8;Rassf3;Rnase4;Rnasel;Rtp4;Samhd1;Sh3bp1;Shisa5;Slfn5;Sp100;Sp110;Sp…
285	10kb	Stat2_top10perTarget	jaspar__MA0517.1	11	0.178	Stat2	**	Stat2 (inferredBy_Orthology).	Irf1; Irf2; Irf3; Irf4; Irf5; Irf6; Irf7; Irf8; Irf9 (inferredBy_MotifSimilarity). Stat1 (inferredBy_MotifSimilarity_n_Orthology).	19	1947	5430427O19Rik;Azi2;Bst2;C1galt1c1;Cd69;Ddx60;Dtx3l;Herc6;Ifih1;Ifit2;Il18bp;Mrpl17;Parp14;Parp9;Stat1;Stat2;Tapbp;Usp18;Vcpip1
286	10kb	Stat2_top50	cisbp__M6309	11	0.184	Stat2	*	Irf3 (inferredBy_Orthology).	Irf1; Irf2; Irf4; Irf5; Irf6; Irf7; Irf8; Irf9 (inferredBy_MotifSimilarity). Stat1; Stat2 (inferredBy_MotifSimilarity_n_Orthology).	29	4557	5430427O19Rik;Ankrd17;Atp7a;Azi2;C1galt1c1;Cd69;Ddx60;Dtx3l;Gbp9;Herc6;Ifih1;Ifit2;Il18bp;Ipcef1;Mrpl14;Mrpl17;Parp10;Parp14;Parp9;Pef1;Rsad2;Sp100;Stat1;Stat2;Tap1;Tapbp;Usp18;Vcpip1;Wdr26
287	10kb	Irf7_top10perTarget	cisbp__M1882	10.9	0.102	Irf7	*	Irf1 (inferredBy_Orthology).	Irf2; Irf3; Irf4; Irf5; Irf6; Irf7; Irf8; Irf9; Prdm1 (inferredBy_MotifSimilarity). Ep300; Ikzf1; Mta3; Spi1; Stat1; Stat2; Stat3; Tbl1xr1 (inferredBy_MotifSimilarity_n_Orthology).	95	4039	5430427O19Rik;Adam15;Adprh;Aff1;Ascc3;Azi2;B2m;Bak1;Bnip2;Ccdc12;Cd47;Cds2;Clec5a;Creb1;Ctss;Cxcl10;Cybb;D1Ertd622e;Ddx58;Ddx60;Dtx3l;Epsti1;Fcgr1;Fcgr4;Fgr;Fmnl3;Gbp5;Gbp9;H2-D1;H2-K1;H2-T23;Herc6;Ifih1;Ifit1;Ifit2;Ifit3;Il18bp;Iqgap2;Irf1;Irf2;Irf5;Isg15;Isg20;Itm2b;Khnyn;Lap3;Lgals8;Ly6i;Mgat4a;Mrpl52;N4bp1;Nab1;Nedd9;Nmi;Ogfr;Otud5;Parp10;Parp14;Parp9;Peli1;Phc2;Phlda1;Prr5l;Psma5;Psma6;Psmb8…
288	10kb	Irf7_top5perTarget	cisbp__M5576	10.9	0.114	Irf7	**	Irf7 (inferredBy_Orthology).	Irf1; Irf2; Irf4; Irf8; Irf9; Prdm1 (inferredBy_MotifSimilarity_n_Orthology).	60	3680	1600014C10Rik;Adam15;Adprh;Ccnd2;Cds2;Cxcl10;Ddx58;Ddx60;Dtx3l;Epsti1;H2-D1;H2-K1;H2-T23;Herc6;Ifit1;Ifit3;Il18;Irf1;Irf2;Irf7;Isg15;Isg20;Klf7;Lgals8;Ly6i;Mitd1;Nmi;Ogfr;Parp10;Parp14;Parp9;Peli1;Phc2;Psma6;Psmb8;Psmb9;Pstpip1;Rnf19b;Rtn3;Rtp4;Samhd1;Sh3bp1;Sp100;Sp110;Stard3;Stat1;Stk24;Tap1;Tap2;Tapbp;Tmbim6;Tmem30a;Tmem50a;Tor1aip2;Ube2l6;Usp18;Usp25;Xaf1;Zbp1;Znfx1
289	10kb	Stat2_top50	factorbook__STAT2	10.9	0.182	Stat2	**	Stat1; Stat2 (inferredBy_Orthology).	Irf1; Irf2; Irf3; Irf4; Irf5; Irf6; Irf7; Irf8; Irf9 (inferredBy_MotifSimilarity).	21	2027	5430427O19Rik;Azi2;C1galt1c1;Cd69;Ddx60;Dtx3l;Herc6;Ifih1;Ifit2;Il18bp;Ipcef1;Mrpl17;Parp14;Parp9;Rsad2;Sp100;Stat1;Stat2;Tapbp;Usp18;Vcpip1
290	10kb	Stat2_top50perTarget	cisbp__M6308	10.9	0.12	Stat2	*	Irf2 (inferredBy_Orthology).	Irf1; Irf3; Irf4; Irf5; Irf6; Irf7; Irf8; Irf9; Prdm1 (inferredBy_MotifSimilarity). Stat2 (inferredBy_MotifSimilarity_n_Orthology).	52	3274	5430427O19Rik;Ankrd17;Ascc3;Azi2;C1galt1c1;Cd69;Cmpk2;Creb1;Csk;Cxcl10;Dcaf8;Ddx58;Ddx60;Dlgap4;Dtx3l;F13a1;Fcho2;Fnbp1l;Herc6;Ifit1;Ifit3;Il18bp;Ipcef1;Isg15;Lipg;Man1a2;Mllt10;Mrpl17;Myd88;Oasl1;Parp14;Parp9;Peli1;Pik3cd;Psmb10;Psmb8;Psmb9;Rps6ka3;Rsad2;Sp100;Sp110;Sp3;Stard3;Stat1;Stat2;Tap1;Tapbp;Tomm22;Usp18;Vcpip1;Zfp787;Znfx1
291	10kb	Stat2_top50perTarget	homer__AGTTTCAGTTTC_ISRE	10.9	0.12	Stat2	*		Irf1; Irf2; Irf3; Irf4; Irf5; Irf6; Irf7; Irf8; Irf9 (inferredBy_MotifSimilarity). Prdm1; Stat1; Stat2; Stat3; Tbl1xr1 (inferredBy_MotifSimilarity_n_Orthology).	65	4998	5430427O19Rik;Ascc3;Azi2;Bst2;C1galt1c1;Cd69;Ciapin1;Clic4;Cmpk2;Creb1;Csk;Cxcl10;Dcaf8;Ddx58;Ddx60;Dlgap4;Dtx3l;Ednrb;Eif2ak2;F13a1;Fcgr1;Fcho2;Fnbp1l;Gbp5;Herc6;Ifih1;Ifit1;Ifit2;Ifit3;Il18bp;Ipcef1;Isg15;Isg20;Man1a2;Mitd1;Mllt10;Mmp12;Mrpl17;Myd88;Oasl2;Parp14;Parp9;Peli1;Pik3cd;Ppm1a;Psmb10;Psmb8;Psmb9;Rnf144a;Rps6ka3;Rsad2;Sema4a;Sp100;Sp110;Stard3;Stat1;Stat2;Suds3;Tap1;Tapbp;Usp18;Vcpip1;…
292	10kb	Stat2_w005	swissregulon__hs__IRF1_2_7.p3	10.9	0.115	Stat2	*	Irf1; Irf2; Irf7 (inferredBy_Orthology).	Irf3; Irf4; Irf5; Irf6; Irf8; Irf9; Prdm1 (inferredBy_MotifSimilarity). Stat1; Stat2 (inferredBy_MotifSimilarity_n_Orthology).	61	4038	5430427O19Rik;Ascc3;Azi2;Bst2;C1galt1c1;Cd2bp2;Cd69;Clic4;Cmpk2;Coro1c;Creb1;Csk;Cxcl10;Dcaf8;Ddx58;Ddx60;Dlgap4;Dtx3l;Ednrb;Eif2ak2;Fcho2;Herc6;Ifih1;Ifit1;Ifit2;Ifit3;Il18bp;Ipcef1;Isg15;Isg20;Lipg;Man1a2;Mllt10;Mmp12;Parp10;Parp14;Parp9;Pef1;Peli1;Pgrmc1;Pik3cd;Ppm1a;Psmb10;Psmb8;Rnf144a;Rps6ka3;Rsad2;Sp100;Sp110;Spin1;Stard3;Stat1;Stat2;Tap1;Tapbp;Tomm22;Trim26;Usp18;Vcpip1;Zfp787;Znfx1
293	10kb	Irf7_top5perTarget	taipale_cyt_meth__IRF5_NYGAAACCGAAACY_FL	10.8	0.113	Irf7	*	Irf5 (inferredBy_Orthology).	Irf4 (inferredBy_MotifSimilarity). Irf1; Irf2; Irf3; Irf7; Irf8; Irf9 (inferredBy_MotifSimilarity_n_Orthology).	63	4595	5430427O19Rik;Acer3;Azi2;Casp1;Ccnd2;Cd69;Cds2;Clec5a;Clic4;Ctss;Cxcl10;Ddx58;Ddx60;Dtx3l;Epsti1;H2-D1;H2-K1;H2-T23;Herc6;Ifi47;Ifih1;Ifit1;Il18;Irf1;Irf2;Irf7;Isg15;Isg20;Klf7;Ly6i;Mitd1;Mrpl42;Nmi;Oas2;Ogfr;Otud5;Parp14;Parp9;Peli1;Phc2;Psma6;Psmb8;Psmb9;Psme2;Pstpip1;Rnf19b;Rtn3;Rtp4;Samd9l;Samhd1;Sh3bp1;Sp100;Stat1;Tap1;Tap2;Tmbim6;Tmem30a;Trafd1;Ube2l6;Usp18;Xaf1;Zbp1;Znfx1
294	10kb	Stat1_w005	cisbp__M6307	10.8	0.0949	Stat1	*	Irf1 (inferredBy_Orthology).	Irf2; Irf3; Irf4; Irf5; Irf6; Irf7; Irf8; Irf9; Prdm1 (inferredBy_MotifSimilarity). Stat1; Stat2; Stat3; Tbl1xr1 (inferredBy_MotifSimilarity_n_Orthology).	86	4009	9530068E07Rik;Arhgef2;Ascc3;AW011738;Azi2;Cd302;Cd47;Clic4;Cmpk2;Ctss;Cxcl10;Cybb;D1Ertd622e;Dap3;Ddx58;Ddx60;Dnajc14;Dtx3l;Epsti1;Etv3;Fam105a;H2-D1;H2-K1;H2-Q6;Herc1;Herc6;Ifih1;Ifit1;Ifit2;Ifit3;Ifitm3;Il18bp;Iqgap2;Irf7;Isg15;Isg20;Klf3;Lap3;Lars2;Leprot;Ly6i;Mbnl1;Myd88;Ncf1;Nmi;Nod1;Oasl1;Ogfr;Parp14;Parp9;Pdlim2;Peli1;Pik3r5;Psmb10;Psmb3;Psmb8;Psmb9;Psme1;Rab11a;Rasgef1b;Rnase4;Rnasel;Rnf1…
295	10kb	Stat2_top10perTarget	factorbook__STAT2	10.8	0.175	Stat2	**	Stat1; Stat2 (inferredBy_Orthology).	Irf1; Irf2; Irf3; Irf4; Irf5; Irf6; Irf7; Irf8; Irf9 (inferredBy_MotifSimilarity).	19	2050	5430427O19Rik;Azi2;Bst2;C1galt1c1;Cd69;Ddx60;Dtx3l;Herc6;Ifih1;Ifit2;Il18bp;Mrpl17;Parp14;Parp9;Stat1;Stat2;Tapbp;Usp18;Vcpip1
296	10kb	Irf1_top50	cisbp__M5572	10.7	0.152	Irf1	*	Irf3 (inferredBy_Orthology).	Irf1; Irf2; Irf4; Irf5; Irf7 (inferredBy_MotifSimilarity). Irf8; Irf9; Stat1; Stat2 (inferredBy_MotifSimilarity_n_Orthology).	9	779	Cxcl10;H2-Q10;Irf7;Lsm6;Parp14;Psmb8;Tagap;Ttc39b;Znfx1
297	10kb	Irf7_top10perTarget	taipale_cyt_meth__IRF2_YGAAASYGAAAS_FL_meth	10.7	0.101	Irf7	*	Irf2 (inferredBy_Orthology).	Irf1; Irf3; Irf4; Irf5; Irf7; Irf8; Irf9 (inferredBy_MotifSimilarity).	90	4321	1600014C10Rik;5430427O19Rik;Adam15;Adprh;Ascc3;Azi2;Bak1;Bbip1;Bnip2;Casp1;Ccdc12;Ccnd2;Cd47;Cd69;Clec5a;Clic4;Cmpk2;Creb1;Cxcl10;Cybb;Ddx58;Ddx60;Dtx3l;Egr2;Egr3;Epsti1;Fgr;H2-D1;H2-K1;H2-T23;Herc6;Ifih1;Ifit1;Ifit3;Il18bp;Iqgap2;Irf1;Irf2;Irf5;Irf7;Isg15;Isg20;Klf7;Lap3;Lgals8;Ly6i;Lyn;N4bp1;Nab1;Nedd9;Nmi;Nr4a1;Ogfr;Parp14;Parp9;Pdlim2;Peli1;Phc2;Prr5l;Psma5;Psma6;Psmb8;Psmb9;Psmd13;Psme1;Psme…
298	10kb	Irf7_top10perTarget	taipale_cyt_meth__IRF7_NYGAAANYGAAANYN_eDBD	10.7	0.101	Irf7	**	Irf7 (inferredBy_Orthology).	Irf1; Irf2; Irf3; Irf4; Irf5; Irf8; Irf9 (inferredBy_MotifSimilarity_n_Orthology).	101	4654	1600014C10Rik;5430427O19Rik;Adam15;Ascc3;Azi2;B2m;Bak1;Bnip2;Casp1;Ccnd2;Cd47;Cd69;Cds2;Creb1;Ctss;Cxcl10;Cybb;Ddx58;Ddx60;Dtx3l;Dync1h1;Egr2;Egr3;Epsti1;Fgr;H2-D1;H2-K1;H2-T23;Herc6;Ifih1;Ifit1;Ifit2;Ifit3;Ifitm3;Igtp;Ikbke;Il18;Il18bp;Iqgap2;Irf1;Irf2;Irf5;Irf7;Isg15;Itm2b;Khnyn;Klf7;Lap3;Lipg;Ly6i;Mgat4a;Mitd1;N4bp1;Nab1;Nmi;Nono;Nr4a1;Oas1a;Ogfr;Parp14;Parp9;Peli1;Phc2;Plac8;Ppp2r5c;Prr5l;Psm…
299	10kb	Irf7_top10perTarget	cisbp__M6308	10.7	0.101	Irf7	*	Irf2 (inferredBy_Orthology).	Irf1; Irf3; Irf4; Irf5; Irf6; Irf7; Irf8; Irf9; Prdm1 (inferredBy_MotifSimilarity). Stat2 (inferredBy_MotifSimilarity_n_Orthology).	88	3683	5430427O19Rik;Adam15;Aff1;Ascc3;Azi2;B2m;Bnip2;Ccdc12;Ccnd2;Cd47;Cd69;Clec5a;Cmpk2;Creb1;Cxcl10;Cybb;Ddx58;Ddx60;Dtx3l;Egr3;Epsti1;Fgr;H2-D1;H2-K1;Herc6;Ifit1;Ifit3;Ikbke;Il18bp;Iqgap2;Irf1;Irf2;Irf5;Irf7;Isg15;Lap3;Lgals8;Lipg;Ly6i;Mgat4a;Mrpl52;Nab1;Nedd9;Nmi;Nr4a1;Oasl1;Ogfr;Parp14;Parp9;Pdlim2;Peli1;Phc2;Ppp2r5c;Prr5l;Psma5;Psma6;Psmb8;Psmb9;Psme1;Psme2;Pstpip1;Rab21;Rnf19b;Rsad2;Rtp4;Samd9l;…
300	10kb	Stat1_top10perTarget	dbcorrdb__IRF1__ENCSR000EGK_1__m1	10.7	0.145	Stat1	*	Irf1 (inferredBy_Orthology).	Irf2; Irf3; Irf4; Irf5; Irf6; Irf7; Irf8; Irf9; Prdm1; Spib (inferredBy_MotifSimilarity). Elf1; Etv6; Gabpa; Rela; Stat1; Stat2; Tbl1xr1 (inferredBy_MotifSimilarity_n_Orthology).	32	4362	Cep350;Clic4;Cxcl10;Ddx58;Ddx60;Dtx3l;Epsti1;Ifit1;Ifit2;Ifit3;Irf7;Isg15;Isg20;Nmi;Nod1;Oasl1;Ogfr;Parp14;Parp9;Peli1;Psmb8;Psmb9;Psme1;Rnase4;Shisa5;Sp100;Sp110;Stat1;Tapbp;Tor1aip1;Usp18;Znfx1
301	10kb	Stat1_top50	hocomoco__IRF8_HUMAN.H11MO.0.B	10.7	0.166	Stat1	*	Irf8 (inferredBy_Orthology).	Irf1; Irf2; Irf3; Irf4; Irf5; Irf6; Irf7; Irf9; Prdm1; Spi1; Spib (inferredBy_MotifSimilarity). Bcl11a; Ep300; Ikzf1; Mta3; Pax5; Stat1; Stat2; Stat3; Tbl1xr1 (inferredBy_MotifSimilarity_n_Orthology).	22	4641	Ddx58;Ddx60;Dtx3l;Ifi47;Ifit1;Ifit2;Ifit3;Isg15;Khnyn;Parp10;Parp14;Parp9;Psmb8;Psmb9;Sp100;Stat1;Stat2;Tapbp;Tor1aip1;Trafd1;Usp18;Znfx1
302	10kb	Stat1_top50	hocomoco__STAT1_HUMAN.H11MO.1.A	10.7	0.166	Stat1	**	Stat1 (inferredBy_Orthology).	Irf1; Irf2; Irf3; Irf4; Irf5; Irf6; Irf7; Irf8; Irf9 (inferredBy_MotifSimilarity). Prdm1; Spi1; Stat2 (inferredBy_MotifSimilarity_n_Orthology).	24	3390	Cxcl10;Ddx58;Ddx60;Dtx3l;Gbp5;Ifi47;Ifih1;Ifit2;Ifit3;Irf7;Isg15;Isg20;Khnyn;Nmi;Parp14;Parp9;Psmb8;Shisa5;Sp100;Tapbp;Tor1aip1;Trafd1;Usp18;Znfx1
303	10kb	Stat2_top50	homer__AGTTTCAGTTTC_ISRE	10.7	0.18	Stat2	*		Irf1; Irf2; Irf3; Irf4; Irf5; Irf6; Irf7; Irf8; Irf9 (inferredBy_MotifSimilarity). Prdm1; Stat1; Stat2; Stat3; Tbl1xr1 (inferredBy_MotifSimilarity_n_Orthology).	21	2581	C1galt1c1;Cd69;Ddx60;Dtx3l;Gbp5;Herc6;Ifih1;Ifit2;Il18bp;Ipcef1;Mrpl17;Parp14;Parp9;Rsad2;Sp100;Stat1;Stat2;Tap1;Tapbp;Usp18;Vcpip1
304	10kb	Stat2_top50perTarget	dbcorrdb__STAT1__ENCSR000FAU_1__m1	10.7	0.118	Stat2	*	Stat1 (inferredBy_Orthology).	Irf1; Irf2; Irf3; Irf4; Irf5; Irf6; Irf7; Irf8; Irf9 (inferredBy_MotifSimilarity). Ep300; Ikzf1; Prdm1; Spi1; Stat2; Stat3; Tbl1xr1 (inferredBy_MotifSimilarity_n_Orthology).	59	4138	5430427O19Rik;Akna;Ankrd17;Ankrd44;Atp2a2;Atp7a;Azi2;Bst2;C1galt1c1;Cd2bp2;Cd69;Clic4;Cmpk2;Creb1;Csk;Cxcl10;Ddx58;Ddx60;Dtx3l;F13a1;Fcgr1;Fcho2;Fmo5;Gbp5;Herc6;Ifih1;Ifit2;Ifit3;Ipcef1;Isg15;Isg20;Man1a2;Mitd1;Mllt10;Mrpl17;Parp14;Parp9;Peli1;Pik3cd;Psmb8;Psmb9;Rnf144a;Rps6ka3;Rsad2;Sema4a;Sp100;Sp110;Sp3;Stard3;Stat1;Stat2;Tap1;Tapbp;Tnfaip8l2;Tomm22;Usp18;Vcpip1;Zfp787;Znfx1
305	10kb	Irf1_top50	taipale_cyt_meth__IRF9_NYGAAASYGAAACYN_FL_meth	10.6	0.151	Irf1	*	Irf9 (inferredBy_Orthology).	Irf1; Irf2; Irf3; Irf4; Irf5; Irf6; Irf7; Irf8 (inferredBy_MotifSimilarity).	17	4109	Cxcl10;Fnbp1l;H2-Q10;Irf1;Irf7;Kpnb1;Lsm6;Mrps33;P2ry13;Parp14;Psmb8;Slc22a15;Spata13;Tagap;Tbc1d14;Ttc39b;Znfx1
306	10kb	Irf2_top50perTarget	factorbook__STAT2	10.6	0.0936	Irf2	*	Stat1; Stat2 (inferredBy_Orthology).	Irf1; Irf2; Irf3; Irf4; Irf5; Irf6; Irf7; Irf8; Irf9 (inferredBy_MotifSimilarity).	83	2249	4930523C07Rik;5430427O19Rik;Actr2;Ahcyl2;Ap2b1;Arf6;Atxn7l1;B2m;Bach1;Bcor;Bmp2k;Bst2;Bzw1;Cebpd;Chpt1;Clic4;Cpeb4;Ctdsp2;Cxcl10;Cybb;Ddx60;Dtx3l;Emp1;Ep300;Epsti1;Fam129a;Fyb;Gatad2a;Herc6;Ifih1;Ifit1;Ifit3;Ifitm2;Ifitm3;Il18bp;Iqgap2;Irf1;Irf2;Irf5;Irf7;Isg15;Isg20;Jak2;Kdm2a;Map3k11;March5;Mbnl1;Mtpn;Nmi;Nono;Nr4a1;Oas1a;Oas2;Oasl1;Pcgf5;Phc2;Plekho2;Prr5l;Psma3;Psmb8;Pten;Rab31;Rab5c;Rhbdf2;R…
307	10kb	Stat2_top50	hocomoco__IRF1_HUMAN.H11MO.0.A	10.6	0.178	Stat2	*	Irf1 (inferredBy_Orthology).	Irf2; Irf3; Irf4; Irf5; Irf6; Irf7; Irf8; Irf9; Prdm1; Spib (inferredBy_MotifSimilarity). Bcl11a; Ep300; Ikzf1; Mta3; Spi1; Stat1; Stat2; Stat3; Tbl1xr1 (inferredBy_MotifSimilarity_n_Orthology).	20	1756	5430427O19Rik;C1galt1c1;Ddx60;Dtx3l;Gbp5;Gbp9;Herc6;Ifih1;Ifit2;Il18bp;Ipcef1;Mrpl17;Parp10;Parp14;Parp9;Sp100;Stat1;Tap1;Tapbp;Usp18
308	10kb	Stat2_top50	dbcorrdb__STAT1__ENCSR000FAU_1__m1	10.6	0.177	Stat2	*	Stat1 (inferredBy_Orthology).	Irf1; Irf2; Irf3; Irf4; Irf5; Irf6; Irf7; Irf8; Irf9 (inferredBy_MotifSimilarity). Ep300; Ikzf1; Prdm1; Spi1; Stat2; Stat3; Tbl1xr1 (inferredBy_MotifSimilarity_n_Orthology).	26	3914	5430427O19Rik;Ankrd17;Ankrd44;Atp7a;Azi2;C1galt1c1;Cd69;Ddx60;Dtx3l;Gbp5;Herc6;Ifih1;Ifit2;Ipcef1;Mrpl17;Parp14;Parp9;Rsad2;Sp100;Stat1;Stat2;Tap1;Tapbp;Usp18;Vcpip1;Zfp787
309	10kb	Stat2_top50perTarget	factorbook__STAT2	10.6	0.117	Stat2	**	Stat1; Stat2 (inferredBy_Orthology).	Irf1; Irf2; Irf3; Irf4; Irf5; Irf6; Irf7; Irf8; Irf9 (inferredBy_MotifSimilarity).	52	2830	5430427O19Rik;Akna;Ascc3;Azi2;Bst2;C1galt1c1;Cd69;Clic4;Cmpk2;Csk;Cxcl10;Ddx58;Ddx60;Dtx3l;Eif2ak2;Fcgr1;Fmo5;Gbp3;Herc6;Ifih1;Ifit1;Ifit2;Ifit3;Ikbkb;Il18bp;Ipcef1;Isg15;Isg20;Man1a2;Mitd1;Mllt10;Mrpl17;Oasl1;Parp14;Parp9;Peli1;Pik3cd;Psmb8;Psmb9;Rps6ka3;Rsad2;Sema4a;Sp100;Sp110;Stard3;Stat1;Stat2;Tapbp;Tomm22;Usp18;Vcpip1;Znfx1
310	10kb	Stat2_w005	dbcorrdb__STAT1__ENCSR000FAU_1__m1	10.6	0.112	Stat2	*	Stat1 (inferredBy_Orthology).	Irf1; Irf2; Irf3; Irf4; Irf5; Irf6; Irf7; Irf8; Irf9 (inferredBy_MotifSimilarity). Ep300; Ikzf1; Prdm1; Spi1; Stat2; Stat3; Tbl1xr1 (inferredBy_MotifSimilarity_n_Orthology).	59	4138	5430427O19Rik;Akna;Ankrd17;Ankrd44;Atp2a2;Atp7a;Azi2;Bst2;C1galt1c1;Cd2bp2;Cd69;Clic4;Cmpk2;Coro1c;Creb1;Csk;Cxcl10;Ddx58;Ddx60;Dtx3l;F13a1;Fcgr1;Fcho2;Fmo5;Gbp5;Herc6;Ifih1;Ifit2;Ifit3;Ipcef1;Isg15;Isg20;Man1a2;Mllt10;Mrpl17;Nup50;Parp14;Parp9;Peli1;Pik3cd;Psmb8;Rnf144a;Rps6ka3;Rsad2;Sema4a;Sp100;Sp110;Sp3;Stard3;Stat1;Stat2;Tap1;Tapbp;Tnfaip8l2;Tomm22;Usp18;Vcpip1;Zfp787;Znfx1
311	10kb	Irf7_top10perTarget	taipale_cyt_meth__IRF5_NYGAAACCGAAACY_FL	10.5	0.0987	Irf7	*	Irf5 (inferredBy_Orthology).	Irf4 (inferredBy_MotifSimilarity). Irf1; Irf2; Irf3; Irf7; Irf8; Irf9 (inferredBy_MotifSimilarity_n_Orthology).	91	4588	5430427O19Rik;Acer3;Aff1;Ascc3;Azi2;B2m;Bak1;Bbip1;Bnip2;Casp1;Casp8;Ccnd2;Cd47;Cd52;Cd69;Cds2;Clec5a;Clic4;Creb1;Ctss;Cxcl10;D1Ertd622e;Ddx58;Ddx60;Dtx3l;Dync1h1;Egr2;Egr3;Epsti1;H2-D1;H2-K1;H2-T23;Herc6;Ifi47;Ifih1;Ifit1;Il18;Il1r2;Irf1;Irf2;Irf7;Isg15;Isg20;Itm2b;Khnyn;Klf7;Lamp2;Ly6i;Mitd1;Mrpl42;N4bp1;Nab1;Ndufv1;Nedd9;Nmi;Oas2;Ogfr;Otud5;Parp14;Parp9;Peli1;Phc2;Ppp2r5c;Prr5l;Psma5;Psma6;Psm…
312	10kb	Irf7_top10perTarget	hocomoco__IRF1_HUMAN.H11MO.0.A	10.5	0.0987	Irf7	*	Irf1 (inferredBy_Orthology).	Irf2; Irf3; Irf4; Irf5; Irf6; Irf7; Irf8; Irf9; Prdm1; Spib (inferredBy_MotifSimilarity). Bcl11a; Ep300; Ikzf1; Mta3; Spi1; Stat1; Stat2; Stat3; Tbl1xr1 (inferredBy_MotifSimilarity_n_Orthology).	85	3585	5430427O19Rik;Adam15;Adprh;Ascc3;B2m;Bak1;Cd47;Clec5a;Creb1;Ctss;Cxcl10;Cybb;D1Ertd622e;Ddx58;Ddx60;Dtx3l;Epsti1;Fgr;Fmnl3;Gbp5;Gbp9;H2-D1;H2-K1;H2-T23;Herc6;Ifih1;Ifit1;Ifit2;Ifit3;Il18bp;Iqgap2;Irf1;Irf2;Irf5;Isg15;Isg20;Itm2b;Khnyn;Lap3;Lgals8;Ly6i;Mgat4a;Mrpl52;N4bp1;Nab1;Nedd9;Nmi;Nono;Ogfr;Parp10;Parp14;Parp9;Peli1;Phc2;Prr5l;Psma5;Psma6;Psmb8;Psmb9;Psme1;Rab21;Rnf19b;Samd9l;Samhd1;Sh3bp1;S…
313	10kb	Irf7_top10perTarget	dbcorrdb__IRF1__ENCSR000EGL_1__m1	10.5	0.0987	Irf7	*	Irf1 (inferredBy_Orthology).	Irf2; Irf3; Irf4; Irf5; Irf6; Irf7; Irf8; Irf9; Prdm1; Spib (inferredBy_MotifSimilarity). Bcl11a; Ep300; Ikzf1; Mta3; Spi1; Stat1; Stat2; Stat3; Tbl1xr1 (inferredBy_MotifSimilarity_n_Orthology).	104	4747	5430427O19Rik;Adam15;Adprh;Aff1;Ascc3;Azi2;B2m;Bak1;Bnip2;Ccdc12;Ccnd2;Cd47;Cd69;Cds2;Clec5a;Creb1;Cxcl10;Cybb;D1Ertd622e;Ddx58;Ddx60;Dtx3l;Epsti1;Fcgr1;Fcgr4;Fgr;Fmnl3;Gbp9;H2-D1;H2-K1;H2-T23;Herc6;Ifi47;Ifih1;Ifit1;Ifit2;Ifit3;Il18bp;Iqgap2;Irf1;Irf2;Irf5;Irf7;Isg15;Isg20;Itm2b;Klf7;Lap3;Lgals8;Ly6i;Mgat4a;Mrpl52;N4bp1;Nab1;Nedd9;Nmi;Nr4a1;Ogfr;Parp10;Parp14;Parp9;Pdlim2;Peli1;Phc2;Phlda1;Ppp2r…
314	10kb	Stat1_top50perTarget	cisbp__M4707	10.5	0.0936	Stat1	**	Stat1 (inferredBy_Orthology).	Stat2 (inferredBy_MotifSimilarity_n_Orthology).	82	4967	Adar;Agpat4;Ascc3;Atxn7l3;AW011738;Azi2;Cd302;Cd47;Clic4;Cmpk2;Ctss;Cxcl10;Cybb;Ddx58;Ddx60;Dtx3l;Eif2ak2;Epsti1;Etv3;Gbp5;H2-D1;H2-K1;H2-Q6;Hcst;Herc1;Herc6;Ifih1;Ifit1;Ifit3;Igtp;Il18bp;Irf7;Isg15;Itch;Klf3;Lars2;Mbnl1;Nedd8;Nod1;Nono;Oas1a;Ogfr;Parp14;Parp9;Pdlim2;Peli1;Pgrmc1;Psmb8;Psmb9;Psme1;Pygl;Rab11a;Rasgef1b;Rassf3;Rnase4;Rnasel;Rnf19b;Rtp4;Sgk3;Sh3bp1;Slfn1;Slfn8;Sp100;Spop;Srgap2;Stat…
315	10kb	Stat1_w005	cisbp__M6309	10.5	0.0929	Stat1	*	Irf3 (inferredBy_Orthology).	Irf1; Irf2; Irf4; Irf5; Irf6; Irf7; Irf8; Irf9 (inferredBy_MotifSimilarity). Stat1; Stat2 (inferredBy_MotifSimilarity_n_Orthology).	89	4868	9530068E07Rik;Agpat4;Arhgef2;AW011738;Azi2;Ccdc12;Cd302;Cd47;Clec5a;Cmpk2;Cxcl10;Cybb;D1Ertd622e;Dap3;Ddx58;Ddx60;Dtx3l;Eif2ak2;Epsti1;Etv3;Fam105a;H2-D1;H2-K1;H2-Q6;Herc6;Ifih1;Ifit1;Ifit2;Ifit3;Il18bp;Iqgap2;Irf7;Isg15;Isg20;Khnyn;Klf3;Lars2;Leprot;Lipg;Ly6i;Mbnl1;Nmi;Nod1;Oas2;Oasl1;Oasl2;Ogfr;Parp10;Parp14;Parp9;Pdlim2;Peli1;Plcg2;Psmb10;Psmb3;Psmb8;Psmb9;Psme1;Pygl;Rab11a;Rasgef1b;Rnase4;Rna…
316	10kb	Stat2_top50perTarget	hocomoco__IRF1_HUMAN.H11MO.0.A	10.5	0.116	Stat2	*	Irf1 (inferredBy_Orthology).	Irf2; Irf3; Irf4; Irf5; Irf6; Irf7; Irf8; Irf9; Prdm1; Spib (inferredBy_MotifSimilarity). Bcl11a; Ep300; Ikzf1; Mta3; Spi1; Stat1; Stat2; Stat3; Tbl1xr1 (inferredBy_MotifSimilarity_n_Orthology).	40	1637	5430427O19Rik;C1galt1c1;Csk;Cxcl10;Ddx58;Ddx60;Dlgap4;Dtx3l;F13a1;Fnbp1l;Gbp5;Gbp9;Herc6;Ifih1;Ifit2;Ifit3;Il18bp;Ipcef1;Isg15;Isg20;Mllt10;Mrpl17;Parp10;Parp14;Parp9;Peli1;Pik3cd;Psmb10;Psmb8;Psmb9;Rps6ka3;Sp100;Sp110;Sp3;Stard3;Stat1;Tap1;Tapbp;Usp18;Znfx1
317	10kb	Stat2_top50perTarget	jaspar__MA0517.1	10.5	0.116	Stat2	**	Stat2 (inferredBy_Orthology).	Irf1; Irf2; Irf3; Irf4; Irf5; Irf6; Irf7; Irf8; Irf9 (inferredBy_MotifSimilarity). Stat1 (inferredBy_MotifSimilarity_n_Orthology).	50	2900	5430427O19Rik;Akna;Arg1;Ascc3;Azi2;Bst2;C1galt1c1;Cd69;Clic4;Cmpk2;Csk;Cxcl10;Ddx58;Ddx60;Dtx3l;Eif2ak2;Fcgr1;Gbp3;Herc6;Ifih1;Ifit1;Ifit2;Ifit3;Il18bp;Ipcef1;Isg15;Isg20;Man1a2;Mitd1;Mllt10;Mrpl17;Oasl1;Parp14;Parp9;Peli1;Pik3cd;Psmb8;Psmb9;Rnf144a;Rsad2;Sema4a;Sp100;Sp110;Stat1;Stat2;Tapbp;Tomm22;Usp18;Vcpip1;Znfx1
318	10kb	Stat2_top50perTarget	cisbp__M6307	10.5	0.116	Stat2	*	Irf1 (inferredBy_Orthology).	Irf2; Irf3; Irf4; Irf5; Irf6; Irf7; Irf8; Irf9; Prdm1 (inferredBy_MotifSimilarity). Stat1; Stat2; Stat3; Tbl1xr1 (inferredBy_MotifSimilarity_n_Orthology).	53	3325	5430427O19Rik;Ascc3;Azi2;C1galt1c1;Cd69;Ciapin1;Clic4;Cmpk2;Creb1;Csk;Cxcl10;Dcaf8;Ddx58;Ddx60;Dlgap4;Dtx3l;F13a1;Fcgr1;Fmo5;Fnbp1l;Herc6;Ifih1;Ifit1;Ifit2;Ifit3;Il18bp;Ipcef1;Isg15;Isg20;Man1a2;Mllt10;Mrpl17;Oasl1;Parp14;Parp9;Peli1;Pik3cd;Psmb10;Psmb8;Psmb9;Rps6ka3;Rsad2;Sema4a;Sp110;Sp3;Stard3;Stat1;Stat2;Tap1;Tapbp;Usp18;Vcpip1;Znfx1
319	10kb	Stat2_w005	factorbook__STAT2	10.5	0.111	Stat2	**	Stat1; Stat2 (inferredBy_Orthology).	Irf1; Irf2; Irf3; Irf4; Irf5; Irf6; Irf7; Irf8; Irf9 (inferredBy_MotifSimilarity).	50	2825	5430427O19Rik;Akna;Ascc3;Azi2;Bst2;C1galt1c1;Cd69;Clic4;Cmpk2;Csk;Cxcl10;Ddx58;Ddx60;Dtx3l;Eif2ak2;Fcgr1;Fmo5;Gbp3;Herc6;Ifih1;Ifit1;Ifit2;Ifit3;Ikbkb;Il18bp;Ipcef1;Isg15;Isg20;Man1a2;Mllt10;Mrpl17;Oasl1;Parp14;Parp9;Peli1;Pik3cd;Psmb8;Rps6ka3;Rsad2;Sema4a;Sp100;Sp110;Stard3;Stat1;Stat2;Tapbp;Tomm22;Usp18;Vcpip1;Znfx1
320	10kb	Irf1_top10perTarget	taipale_cyt_meth__IRF8_NYGAAASYGAAASYN_eDBD	10.4	0.141	Irf1	*	Irf8 (inferredBy_Orthology).	Irf1; Irf2; Irf4; Irf7 (inferredBy_MotifSimilarity). Irf3; Irf5; Irf9 (inferredBy_MotifSimilarity_n_Orthology).	22	2413	Azi2;Cxcl10;Egr3;Fam110a;Fnbp1l;Gm14005;H2-Q10;Hist1h2be;Irf1;Irf7;Kpnb1;Lsm6;Mrps33;Nmi;Parp14;Psmb8;Psmb9;Tagap;Tap2;Unc93b1;Usp18;Znfx1
321	10kb	Irf2_top50perTarget	cisbp__M4635	10.4	0.092	Irf2	*	Stat2 (inferredBy_Orthology).	Irf1; Irf2; Irf3; Irf4; Irf5; Irf6; Irf7; Irf8 (inferredBy_MotifSimilarity). Mta3; Stat1 (inferredBy_MotifSimilarity_n_Orthology).	55	1052	4930523C07Rik;5430427O19Rik;Actr2;Ap2b1;Arf6;B2m;Bach1;Bcor;Cpeb4;Cxcl10;Cybb;Ddx60;Dlgap4;Dtx3l;Epsti1;Fyb;Gatad2a;Herc6;Ifih1;Ifit1;Ifit3;Ifitm3;Il18bp;Iqgap2;Irf1;Irf2;Irf5;Irf7;Isg15;Isg20;Kdm2a;Map3k11;Mbnl1;Mtpn;Nmi;Oas1a;Oas2;Ogfr;Pcgf5;Phc2;Psma3;Psmb8;Rab5c;Rhbdf2;Rtp4;Sh3bp1;Sp100;Stag2;Tap2;Tmem165;Tspan13;Unc119;Usp18;Zbp1;Znfx1
322	10kb	Irf7_top5perTarget	taipale_cyt_meth__IRF5_NYGAAACCGAAACY_FL_meth	10.4	0.11	Irf7	*	Irf5 (inferredBy_Orthology).	Irf4 (inferredBy_MotifSimilarity). Irf1; Irf2; Irf3; Irf7; Irf8; Irf9 (inferredBy_MotifSimilarity_n_Orthology).	48	2685	5430427O19Rik;Azi2;Casp1;Ccnd2;Cd69;Clec5a;Clic4;Cxcl10;Ddx58;Ddx60;Dtx3l;Epsti1;H2-D1;H2-K1;Herc6;Ifih1;Ifit3;Irf1;Irf2;Irf7;Isg15;Isg20;Mitd1;Mrpl42;Oas2;Ogfr;Parp14;Parp9;Peli1;Phc2;Psmb8;Psmb9;Psme2;Rnf19b;Rtn3;Rtp4;Samd9l;Sp100;Stat1;Tap1;Tap2;Tmbim6;Ube2l6;Usp18;Usp25;Xaf1;Zbp1;Znfx1
323	10kb	Irf7_top5perTarget	hocomoco__IRF8_HUMAN.H11MO.0.B	10.4	0.11	Irf7	*	Irf8 (inferredBy_Orthology).	Irf1; Irf2; Irf3; Irf4; Irf5; Irf6; Irf7; Irf9; Prdm1; Spi1; Spib (inferredBy_MotifSimilarity). Bcl11a; Ep300; Ikzf1; Mta3; Pax5; Stat1; Stat2; Stat3; Tbl1xr1 (inferredBy_MotifSimilarity_n_Orthology).	59	3752	5430427O19Rik;Acer3;Adam15;Azi2;Ccnd2;Clec5a;Clic4;Ctss;Cybb;Daxx;Ddx58;Ddx60;Dtx3l;Fcgr1;Fcgr4;Fmnl3;Gbp9;H2-D1;H2-K1;Herc6;Ifi47;Ifit3;Irf1;Irf2;Irf5;Isg15;Lap3;Lgals8;Ly6i;Mrpl52;Ogfr;Otud5;Parp10;Parp14;Parp9;Pdlim2;Peli1;Phc2;Psma6;Psmb8;Psmb9;Sp100;Sp110;Stard3;Stat1;Tap2;Tapbp;Tmbim6;Tmem30a;Tmem50a;Tor1aip1;Tor1aip2;Trafd1;Tspo;Ube2l6;Usp18;Usp25;Zbp1;Znfx1
324	10kb	Stat2_top10perTarget	jaspar__MA0050.2	10.4	0.169	Stat2	*	Irf1 (inferredBy_Orthology).	Irf2; Irf3; Irf4; Irf5; Irf6; Irf7; Irf8; Irf9; Prdm1 (inferredBy_MotifSimilarity). Ep300; Ikzf1; Mta3; Spi1; Stat1; Stat2; Stat3; Tbl1xr1 (inferredBy_MotifSimilarity_n_Orthology).	16	1398	5430427O19Rik;C1galt1c1;Ddx60;Dtx3l;Gbp5;Gbp9;Herc6;Ifih1;Il18bp;Parp10;Parp14;Parp9;Stat1;Tap1;Tapbp;Usp18
325	10kb	Stat2_top50perTarget	dbcorrdb__STAT2__ENCSR000FBC_1__m1	10.4	0.116	Stat2	**	Stat2 (inferredBy_Orthology).	Irf1; Irf2; Irf3; Irf4; Irf5; Irf6; Irf7; Irf8; Irf9 (inferredBy_MotifSimilarity). Mta3; Spi1; Stat1; Tbl1xr1 (inferredBy_MotifSimilarity_n_Orthology).	53	3218	5430427O19Rik;Akna;Ankrd17;Azi2;Bst2;C1galt1c1;Cd69;Clic4;Csk;Cxcl10;Ddx58;Ddx60;Dlgap4;Dtx3l;Eif2ak2;Fcgr1;Fcho2;Fmo5;Herc6;Ifih1;Ifit2;Ifit3;Il18bp;Ipcef1;Isg15;Isg20;Mllt10;Mrpl17;Oasl1;Parp14;Parp9;Peli1;Pik3cd;Psmb8;Psmb9;Rnf144a;Rps6ka3;Rsad2;Sema4a;Sp100;Sp110;Sp3;Stard3;Stat1;Stat2;Tapbp;Tnfaip8l2;Tomm22;Trim26;Usp18;Vcpip1;Zfp787;Znfx1
326	10kb	Stat2_w005	jaspar__MA0517.1	10.4	0.111	Stat2	**	Stat2 (inferredBy_Orthology).	Irf1; Irf2; Irf3; Irf4; Irf5; Irf6; Irf7; Irf8; Irf9 (inferredBy_MotifSimilarity). Stat1 (inferredBy_MotifSimilarity_n_Orthology).	42	1947	5430427O19Rik;Akna;Ascc3;Azi2;Bst2;C1galt1c1;Cd69;Clic4;Csk;Cxcl10;Ddx58;Ddx60;Dtx3l;Eif2ak2;Fcgr1;Herc6;Ifih1;Ifit1;Ifit2;Ifit3;Il18bp;Isg15;Isg20;Man1a2;Mrpl17;Oasl1;Parp14;Parp9;Peli1;Pik3cd;Psmb8;Rsad2;Sema4a;Sp100;Sp110;Stat1;Stat2;Tapbp;Tomm22;Usp18;Vcpip1;Znfx1
327	10kb	Irf1_top10perTarget	homer__AGTTTCAGTTTC_ISRE	10.3	0.14	Irf1	*		Irf1; Irf2; Irf3; Irf4; Irf5; Irf6; Irf7; Irf8; Irf9 (inferredBy_MotifSimilarity). Prdm1; Stat1; Stat2; Stat3; Tbl1xr1 (inferredBy_MotifSimilarity_n_Orthology).	25	3565	Cxcl10;Egr3;Fam110a;Fnbp1l;H2-Q10;Hist1h2be;Irf1;Irf7;Itga4;Kpnb1;Lsm6;Mrps33;Nmi;P2ry13;Parp14;Psmb8;Psmb9;Slc22a15;Tagap;Tap2;Tbc1d14;Ttc39b;Unc93b1;Usp18;Znfx1
328	10kb	Irf1_top10perTarget	cisbp__M1883	10.3	0.14	Irf1	*	Irf2 (inferredBy_Orthology).	Irf1; Irf3; Irf4; Irf5; Irf6; Irf7; Irf8; Irf9 (inferredBy_MotifSimilarity). Prdm1 (inferredBy_MotifSimilarity_n_Orthology).	25	3532	Azi2;Cmtm6;Cxcl10;Egr3;H2-Q10;Hist1h2be;Irf1;Irf7;Lsm6;Mrps33;Nmi;Nsmce1;P2ry13;Parp14;Psmb3;Psmb8;Psmb9;Pura;Slc22a15;Spata13;Tap2;Tcea1;Ttc39b;Usp18;Znfx1
329	10kb	Stat1_w005	hocomoco__IRF8_HUMAN.H11MO.0.B	10.3	0.091	Stat1	*	Irf8 (inferredBy_Orthology).	Irf1; Irf2; Irf3; Irf4; Irf5; Irf6; Irf7; Irf9; Prdm1; Spi1; Spib (inferredBy_MotifSimilarity). Bcl11a; Ep300; Ikzf1; Mta3; Pax5; Stat1; Stat2; Stat3; Tbl1xr1 (inferredBy_MotifSimilarity_n_Orthology).	76	3887	Acer3;Adar;Agpat4;Arhgef2;AW011738;Azi2;Cd302;Cd47;Cep350;Clec5a;Clic4;Cmtm7;Ctss;Cybb;D1Ertd622e;Dap3;Daxx;Ddx58;Ddx60;Dnajc14;Dtx3l;Etv3;Fam105a;H2-D1;H2-K1;Herc1;Herc6;Ifi47;Ifit3;Isg15;Khnyn;Klf3;Lap3;Lars2;Ly6i;Lyn;Mbnl1;Nae1;Nod1;Ogfr;Parp10;Parp14;Parp9;Pdlim2;Peli1;Pik3r5;Plcg2;Psmb3;Psmb8;Psmb9;Ptpn6;Rab11a;Rnasel;Sgk3;Snx20;Sp100;Sp110;Spop;Srgap2;St3gal4;Stat1;Tapbp;Tmem30a;Tmem50a;Tor…
330	10kb	Stat2_top50	cisbp__M4635	10.3	0.173	Stat2	**	Stat2 (inferredBy_Orthology).	Irf1; Irf2; Irf3; Irf4; Irf5; Irf6; Irf7; Irf8 (inferredBy_MotifSimilarity). Mta3; Stat1 (inferredBy_MotifSimilarity_n_Orthology).	19	2139	5430427O19Rik;Azi2;C1galt1c1;Cd69;Ddx60;Dtx3l;Herc6;Ifih1;Ifit2;Il18bp;Ipcef1;Mrpl17;Parp14;Parp9;Sp100;Stat1;Stat2;Tapbp;Usp18
331	10kb	Stat2_top50	cisbp__M6308	10.3	0.173	Stat2	*	Irf2 (inferredBy_Orthology).	Irf1; Irf3; Irf4; Irf5; Irf6; Irf7; Irf8; Irf9; Prdm1 (inferredBy_MotifSimilarity). Stat2 (inferredBy_MotifSimilarity_n_Orthology).	21	2488	5430427O19Rik;Ankrd17;Azi2;C1galt1c1;Cd69;Ddx60;Dtx3l;Herc6;Il18bp;Ipcef1;Mrpl17;Parp14;Parp9;Rsad2;Stat1;Stat2;Tap1;Tapbp;Usp18;Vcpip1;Zfp787
332	10kb	Stat2_top50perTarget	cisbp__M4635	10.3	0.114	Stat2	**	Stat2 (inferredBy_Orthology).	Irf1; Irf2; Irf3; Irf4; Irf5; Irf6; Irf7; Irf8 (inferredBy_MotifSimilarity). Mta3; Stat1 (inferredBy_MotifSimilarity_n_Orthology).	59	3546	5430427O19Rik;Akna;Ascc3;Azi2;Bst2;C1galt1c1;Cd69;Clic4;Cmpk2;Csk;Cxcl10;Dcaf8;Ddx58;Ddx60;Dlgap4;Dtx3l;Eif2ak2;Fcgr1;Fmo5;Fnbp1l;Gbp5;Herc6;Ifih1;Ifit1;Ifit2;Ifit3;Ikbkb;Il18bp;Ipcef1;Isg15;Isg20;Man1a2;Mitd1;Mllt10;Mmp12;Mrpl17;Oasl1;Parp14;Parp9;Peli1;Pik3cd;Psmb8;Psmb9;Rnf144a;Rps6ka3;Rsad2;Sema4a;Sp100;Sp110;Stard3;Stat1;Stat2;Tap1;Tapbp;Tomm22;Tor3a;Trim26;Usp18;Znfx1
333	10kb	Stat2_w005	dbcorrdb__STAT2__ENCSR000FBC_1__m1	10.3	0.11	Stat2	**	Stat2 (inferredBy_Orthology).	Irf1; Irf2; Irf3; Irf4; Irf5; Irf6; Irf7; Irf8; Irf9 (inferredBy_MotifSimilarity). Mta3; Spi1; Stat1; Tbl1xr1 (inferredBy_MotifSimilarity_n_Orthology).	52	3216	5430427O19Rik;Akna;Ankrd17;Azi2;Bst2;C1galt1c1;Cd69;Clic4;Csk;Cxcl10;Ddx58;Ddx60;Dlgap4;Dtx3l;Eif2ak2;Fcgr1;Fcho2;Fmo5;Herc6;Ifih1;Ifit2;Ifit3;Il18bp;Ipcef1;Isg15;Isg20;Mllt10;Mrpl17;Oasl1;Parp14;Parp9;Peli1;Pik3cd;Psmb8;Rnf144a;Rps6ka3;Rsad2;Sema4a;Sp100;Sp110;Sp3;Stard3;Stat1;Stat2;Tapbp;Tnfaip8l2;Tomm22;Trim26;Usp18;Vcpip1;Zfp787;Znfx1
334	10kb	Irf1_top10perTarget	taipale_cyt_meth__IRF7_NYGAAANYGAAANYN_eDBD	10.2	0.138	Irf1	*	Irf7 (inferredBy_Orthology).	Irf1; Irf2; Irf3; Irf4; Irf5; Irf8; Irf9 (inferredBy_MotifSimilarity_n_Orthology).	16	786	Aip;Cxcl10;Egr3;H2-Q10;Hist1h2be;Irf1;Irf7;Lsm6;Nmi;Parp14;Psmb8;Psmb9;Tap2;Unc93b1;Usp18;Znfx1
335	10kb	Irf7_top10perTarget	cisbp__M1883	10.2	0.0968	Irf7	*	Irf2 (inferredBy_Orthology).	Irf1; Irf3; Irf4; Irf5; Irf6; Irf7; Irf8; Irf9 (inferredBy_MotifSimilarity). Prdm1 (inferredBy_MotifSimilarity_n_Orthology).	75	3585	5430427O19Rik;Acer3;Aff1;Ascc3;Azi2;B2m;Bnip2;Ccdc12;Cd47;Cd69;Cds2;Clec5a;Clic4;Creb1;Ctss;Cxcl10;Cybb;Ddx58;Dtx3l;Egr3;Fcgr4;Fmnl3;H2-D1;H2-K1;Herc6;Ifit1;Ifit3;Il18;Il18bp;Iqgap2;Irf1;Irf2;Irf7;Isg15;Itm2b;Klf7;Lgals8;Ly6i;Nab1;Nedd9;Nmi;Ogfr;Parp10;Parp14;Parp9;Peli1;Phc2;Prr5l;Psma6;Psmb8;Psmb9;Psme1;Rab21;Rnf19b;Samd9l;Samhd1;Sh3bp1;Smn1;Sp100;Sp110;Spata13;Stat1;Stk24;Tap1;Tap2;Tapbp;Tmbim…
336	10kb	Irf7_top10perTarget	cisbp__M6309	10.2	0.0962	Irf7	*	Irf3 (inferredBy_Orthology).	Irf1; Irf2; Irf4; Irf5; Irf6; Irf7; Irf8; Irf9 (inferredBy_MotifSimilarity). Stat1; Stat2 (inferredBy_MotifSimilarity_n_Orthology).	99	4736	5430427O19Rik;Adam15;Adprh;Aff1;Azi2;B2m;Bbip1;Ccdc12;Ccnd2;Cd47;Cd69;Clec5a;Cmpk2;Creb1;Cxcl10;Cybb;D1Ertd622e;Ddx58;Ddx60;Dtx3l;Emp3;Epsti1;Fcgr1;Fcgr4;Fgr;Gbp9;H2-D1;H2-K1;Herc6;Ifih1;Ifit1;Ifit2;Ifit3;Ikbke;Il18bp;Iqgap2;Irf1;Irf2;Irf5;Irf7;Isg15;Isg20;Khnyn;Klf7;Lgals8;Lipg;Ly6i;Mgat4a;Mrpl42;N4bp1;Nedd9;Nmi;Nr4a1;Oas2;Oasl1;Ogfr;Parp10;Parp14;Parp9;Pdlim2;Peli1;Phc2;Ppp2r5c;Prr5l;Psma5;Psma…
337	10kb	Irf7_top5perTarget	taipale_cyt_meth__IRF7_NNGAAANYGAAANYN_eDBD_meth_repr	10.2	0.108	Irf7	**	Irf7 (inferredBy_Orthology).	Irf1; Irf2; Irf3; Irf4; Irf5; Irf6; Irf8; Irf9; Prdm1 (inferredBy_MotifSimilarity).	68	4529	1600014C10Rik;5430427O19Rik;Adam15;Adprh;Casp1;Ccdc12;Cd69;Cds2;Cmpk2;Ctss;Cxcl10;Cybb;Ddx58;Ddx60;Dtx3l;Fcgr4;Gbp9;H2-D1;H2-K1;Herc6;Ifit1;Ifit2;Ifit3;Irf1;Irf2;Irf5;Irf7;Isg15;Klf7;Lap3;Ly6i;Nmi;Oas1a;Ogfr;Parp14;Parp9;Pdlim2;Peli1;Phc2;Psma6;Psmb8;Psmb9;Psme1;Pstpip1;Rab21;Rnf19b;Rsad2;Rtp4;Samd9l;Sh3bp1;Shisa5;Slfn5;Sp110;Stard3;Stat1;Stk24;Tap1;Tap2;Tapbp;Tbca;Tmbim6;Tmem30a;Trafd1;Ube2l6;Us…
338	10kb	Stat1_top10perTarget	hocomoco__IRF8_HUMAN.H11MO.0.B	10.2	0.139	Stat1	*	Irf8 (inferredBy_Orthology).	Irf1; Irf2; Irf3; Irf4; Irf5; Irf6; Irf7; Irf9; Prdm1; Spi1; Spib (inferredBy_MotifSimilarity). Bcl11a; Ep300; Ikzf1; Mta3; Pax5; Stat1; Stat2; Stat3; Tbl1xr1 (inferredBy_MotifSimilarity_n_Orthology).	31	4362	Acer3;Cep350;Clic4;Cmtm7;Ddx58;Ddx60;Dtx3l;Ifi47;Ifit1;Ifit3;Isg15;Khnyn;Nod1;Ogfr;Parp10;Parp14;Parp9;Peli1;Psmb8;Psmb9;Sp100;Sp110;Srgap2;Stat1;Stat2;Tapbp;Tor1aip1;Trafd1;Ubn2;Usp18;Znfx1
339	10kb	Stat1_w005	cisbp__M4707	10.2	0.0901	Stat1	**	Stat1 (inferredBy_Orthology).	Stat2 (inferredBy_MotifSimilarity_n_Orthology).	84	4967	Adar;Agpat4;Ascc3;Atxn7l3;AW011738;Azi2;Cd302;Cd47;Clic4;Cmpk2;Ctss;Cxcl10;Cybb;D1Ertd622e;Dap3;Ddx58;Ddx60;Dtx3l;Eif2ak2;Epsti1;Etv3;Gbp5;H2-D1;H2-K1;H2-Q6;Hcst;Herc1;Herc6;Ifih1;Ifit1;Ifit3;Igtp;Il18bp;Irf7;Isg15;Itch;Klf3;Lars2;Mbnl1;Nedd8;Nod1;Nono;Oas1a;Ogfr;Parp14;Parp9;Pdlim2;Peli1;Pgrmc1;Psmb8;Psmb9;Psme1;Pygl;Rab11a;Rasgef1b;Rassf3;Rnase4;Rnasel;Rnf19b;Rtp4;Sgk3;Sh3bp1;Slfn1;Slfn8;Sp100;…
340	10kb	Stat2_top10perTarget	cisbp__M6309	10.2	0.166	Stat2	*	Irf3 (inferredBy_Orthology).	Irf1; Irf2; Irf4; Irf5; Irf6; Irf7; Irf8; Irf9 (inferredBy_MotifSimilarity). Stat1; Stat2 (inferredBy_MotifSimilarity_n_Orthology).	27	4557	5430427O19Rik;Ankrd17;Atp7a;Azi2;C1galt1c1;Cd69;Creb1;Ddx60;Dtx3l;Gbp9;Herc6;Ifih1;Ifit2;Il18bp;Mrpl14;Mrpl17;Parp10;Parp14;Parp9;Pef1;Stat1;Stat2;Tap1;Tapbp;Usp18;Vcpip1;Wdr26
341	10kb	Stat2_w005	homer__AGTTTCAGTTTC_ISRE	10.2	0.109	Stat2	*		Irf1; Irf2; Irf3; Irf4; Irf5; Irf6; Irf7; Irf8; Irf9 (inferredBy_MotifSimilarity). Prdm1; Stat1; Stat2; Stat3; Tbl1xr1 (inferredBy_MotifSimilarity_n_Orthology).	65	4979	5430427O19Rik;Ascc3;Azi2;Bst2;C1galt1c1;Cd69;Ciapin1;Clic4;Cmpk2;Coro1c;Creb1;Csk;Cxcl10;Cxcl14;Dcaf8;Ddx58;Ddx60;Dlgap4;Dtx3l;Ednrb;Eif2ak2;F13a1;Fcgr1;Fcho2;Fnbp1l;Gbp5;Herc6;Ifih1;Ifit1;Ifit2;Ifit3;Il18bp;Ipcef1;Isg15;Isg20;Man1a2;Mllt10;Mmp12;Mrpl17;Myd88;Oasl2;Parp14;Parp9;Peli1;Pik3cd;Ppm1a;Psmb10;Psmb8;Rnf144a;Rps6ka3;Rsad2;Sema4a;Sp100;Sp110;Stard3;Stat1;Stat2;Suds3;Tap1;Tapbp;Usp18;Vcpip…
342	10kb	Stat2_w005	cisbp__M4635	10.2	0.109	Stat2	**	Stat2 (inferredBy_Orthology).	Irf1; Irf2; Irf3; Irf4; Irf5; Irf6; Irf7; Irf8 (inferredBy_MotifSimilarity). Mta3; Stat1 (inferredBy_MotifSimilarity_n_Orthology).	59	3546	5430427O19Rik;Akna;Ascc3;Azi2;Bst2;C1galt1c1;Cd69;Clic4;Cmpk2;Coro1c;Csk;Cxcl10;Cxcl14;Dcaf8;Ddx58;Ddx60;Dlgap4;Dtx3l;Eif2ak2;Fcgr1;Fmo5;Fnbp1l;Gbp5;Herc6;Ifih1;Ifit1;Ifit2;Ifit3;Ikbkb;Il18bp;Ipcef1;Isg15;Isg20;Man1a2;Mllt10;Mmp12;Mrpl17;Oasl1;Parp14;Parp9;Peli1;Pik3cd;Psmb8;Rnf144a;Rps6ka3;Rsad2;Sema4a;Sp100;Sp110;Stard3;Stat1;Stat2;Tap1;Tapbp;Tomm22;Tor3a;Trim26;Usp18;Znfx1
343	10kb	Irf1_top10perTarget	jaspar__MA0517.1	10.1	0.138	Irf1	*	Stat2 (inferredBy_Orthology).	Irf1; Irf2; Irf3; Irf4; Irf5; Irf6; Irf7; Irf8; Irf9 (inferredBy_MotifSimilarity). Stat1 (inferredBy_MotifSimilarity_n_Orthology).	23	2976	Azi2;Cxcl10;Egr3;Fam110a;Hist1h2be;Irf1;Irf7;Mrps33;Nmi;Oasl1;P2ry13;Parp14;Psmb8;Psmb9;Spata13;Tagap;Tap2;Tbc1d14;Tcea1;Ttc39b;Unc93b1;Usp18;Znfx1
344	10kb	Irf1_top10perTarget	factorbook__STAT2	10.1	0.137	Irf1	*	Stat1; Stat2 (inferredBy_Orthology).	Irf1; Irf2; Irf3; Irf4; Irf5; Irf6; Irf7; Irf8; Irf9 (inferredBy_MotifSimilarity).	23	2594	Azi2;Cxcl10;Egr3;Fam110a;Hist1h2be;Irf1;Irf7;Mrps33;Nmi;Oasl1;P2ry13;Parp14;Psmb8;Psmb9;Spata13;Tagap;Tap2;Tbc1d14;Tcea1;Ttc39b;Unc93b1;Usp18;Znfx1
345	10kb	Irf1_top50	swissregulon__hs__IRF1_2_7.p3	10.1	0.144	Irf1	**	Irf1; Irf2; Irf7 (inferredBy_Orthology).	Irf3; Irf4; Irf5; Irf6; Irf8; Irf9; Prdm1 (inferredBy_MotifSimilarity). Stat1; Stat2 (inferredBy_MotifSimilarity_n_Orthology).	19	4167	Aip;Azi2;Ccdc86;Cmtm6;Cxcl10;H2-Q10;Irf1;Irf7;Lsm6;Mrps33;P2ry13;Parp14;Psmb8;Spata13;Tagap;Tbc1d14;Tcea1;Ttc39b;Znfx1
346	10kb	Irf7_top50	taipale_cyt_meth__IRF2_YGAAASYGAAAS_FL	10.1	0.131	Irf7	*	Irf2 (inferredBy_Orthology).	Irf1; Irf3; Irf4; Irf5; Irf7; Irf8; Irf9 (inferredBy_MotifSimilarity).	23	4736	Cxcl10;Cybb;Ddx60;Dtx3l;Epsti1;Herc6;Ifih1;Ifit1;Ifit2;Ifit3;Irf7;Isg15;Isg20;Psmb8;Rsad2;Rtp4;Shisa5;Stat1;Tor1aip1;Trafd1;Ube2l6;Usp18;Zbp1
347	10kb	Irf7_top5perTarget	taipale_cyt_meth__IRF4_NYGAAASYGAAASYN_FL_meth_repr	10.1	0.107	Irf7	*	Irf4 (inferredBy_Orthology).	Irf1; Irf2; Irf7 (inferredBy_MotifSimilarity). Irf3; Irf5; Irf8; Irf9; Prdm1; Stat3 (inferredBy_MotifSimilarity_n_Orthology).	71	4079	5430427O19Rik;Adam15;Azi2;Casp1;Ccnd2;Cd69;Clec5a;Clic4;Ctss;Cxcl10;Cybb;Ddx58;Ddx60;Dtx3l;Epsti1;Gbp5;Gbp9;H2-D1;H2-K1;H2-T23;Herc6;Ifi47;Ifih1;Ifit1;Ifit2;Ifit3;Il18;Iqgap2;Irf1;Irf2;Irf7;Isg15;Isg20;Lap3;Lgals8;Mrpl42;Mrpl52;Nmi;Nsf;Ogfr;Otud5;Parp14;Parp9;Peli1;Phc2;Psma6;Psmb8;Psmb9;Psme2;Pstpip1;Rab21;Rnf19b;Rsad2;Rtn3;Rtp4;Samd9l;Sh3bp1;Shisa5;Stat1;Tap1;Tap2;Tapbp;Tbca;Tmbim6;Tmem30a;Ube2…
348	10kb	Stat2_top10perTarget	cisbp__M1882	10.1	0.165	Stat2	*	Irf1 (inferredBy_Orthology).	Irf2; Irf3; Irf4; Irf5; Irf6; Irf7; Irf8; Irf9; Prdm1 (inferredBy_MotifSimilarity). Ep300; Ikzf1; Mta3; Spi1; Stat1; Stat2; Stat3; Tbl1xr1 (inferredBy_MotifSimilarity_n_Orthology).	16	1392	5430427O19Rik;C1galt1c1;Ddx60;Dtx3l;Gbp5;Gbp9;Herc6;Ifih1;Il18bp;Parp10;Parp14;Parp9;Stat1;Tap1;Tapbp;Usp18
349	10kb	Stat2_w005	cisbp__M6308	10.1	0.108	Stat2	*	Irf2 (inferredBy_Orthology).	Irf1; Irf3; Irf4; Irf5; Irf6; Irf7; Irf8; Irf9; Prdm1 (inferredBy_MotifSimilarity). Stat2 (inferredBy_MotifSimilarity_n_Orthology).	51	3283	5430427O19Rik;Ankrd17;Ascc3;Azi2;C1galt1c1;Cd69;Cmpk2;Creb1;Csk;Cxcl10;Dcaf8;Ddx58;Ddx60;Dlgap4;Dtx3l;F13a1;Fcho2;Fnbp1l;Herc6;Ifit1;Ifit3;Il18bp;Ipcef1;Isg15;Lipg;Man1a2;Mllt10;Mrpl17;Myd88;Oasl1;Parp14;Parp9;Peli1;Pik3cd;Psmb10;Psmb8;Rps6ka3;Rsad2;Sp100;Sp110;Sp3;Stard3;Stat1;Stat2;Tap1;Tapbp;Tomm22;Usp18;Vcpip1;Zfp787;Znfx1
350	10kb	Irf1_top10perTarget	taipale_cyt_meth__IRF5_NYGAAACCGAAACY_FL_meth	10	0.137	Irf1	*	Irf5 (inferredBy_Orthology).	Irf4 (inferredBy_MotifSimilarity). Irf1; Irf2; Irf3; Irf7; Irf8; Irf9 (inferredBy_MotifSimilarity_n_Orthology).	17	1875	Azi2;Cxcl10;Fam110a;Fnbp1l;H2-Q10;Irf1;Kpnb1;Lsm6;Parp14;Psmb8;Psmb9;Tagap;Tap2;Tbc1d14;Unc93b1;Usp18;Znfx1
351	10kb	Irf1_top10perTarget	taipale_cyt_meth__IRF5_NYGAAACCGAAACY_FL	10	0.136	Irf1	*	Irf5 (inferredBy_Orthology).	Irf4 (inferredBy_MotifSimilarity). Irf1; Irf2; Irf3; Irf7; Irf8; Irf9 (inferredBy_MotifSimilarity_n_Orthology).	19	2471	Azi2;Bsdc1;Cxcl10;Egr3;Fam110a;Fnbp1l;H2-Q10;Irf1;Irf7;Kpnb1;Lsm6;Parp14;Psmb8;Psmb9;Tagap;Tap2;Unc93b1;Usp18;Znfx1
352	10kb	Irf1_top50	taipale_cyt_meth__IRF4_NYGAAASYGAAASYN_FL	10	0.143	Irf1	*	Irf4 (inferredBy_Orthology).	Irf5 (inferredBy_MotifSimilarity). Irf1; Irf2; Irf3; Irf7; Irf8; Irf9 (inferredBy_MotifSimilarity_n_Orthology).	14	3142	Azi2;Cxcl10;Fnbp1l;H2-Q10;Irf1;Irf7;Kpnb1;Lsm6;Mrps33;Parp14;Psmb8;Tagap;Tbc1d14;Znfx1
353	10kb	Irf7_top50	cisbp__M3480	10	0.13	Irf7	**	Irf7 (inferredBy_Orthology).		21	4997	Cmpk2;Cxcl10;Cybb;Daxx;Ddx60;Dtx3l;Epsti1;Herc6;Ifih1;Ifit3;Irf7;Isg15;Oasl1;Plac8;Rsad2;Rtp4;Shisa5;Sp100;Stat1;Usp18;Zbp1
354	10kb	Stat2_top10perTarget	dbcorrdb__STAT1__ENCSR000FAU_1__m1	10	0.163	Stat2	*	Stat1 (inferredBy_Orthology).	Irf1; Irf2; Irf3; Irf4; Irf5; Irf6; Irf7; Irf8; Irf9 (inferredBy_MotifSimilarity). Ep300; Ikzf1; Prdm1; Spi1; Stat2; Stat3; Tbl1xr1 (inferredBy_MotifSimilarity_n_Orthology).	25	3914	5430427O19Rik;Ankrd17;Ankrd44;Atp7a;Azi2;Bst2;C1galt1c1;Cd69;Creb1;Ddx60;Dtx3l;Gbp5;Herc6;Ifih1;Ifit2;Mrpl17;Parp14;Parp9;Stat1;Stat2;Tap1;Tapbp;Usp18;Vcpip1;Zfp787
355	10kb	Stat2_top10perTarget	hocomoco__IRF1_HUMAN.H11MO.0.A	10	0.163	Stat2	*	Irf1 (inferredBy_Orthology).	Irf2; Irf3; Irf4; Irf5; Irf6; Irf7; Irf8; Irf9; Prdm1; Spib (inferredBy_MotifSimilarity). Bcl11a; Ep300; Ikzf1; Mta3; Spi1; Stat1; Stat2; Stat3; Tbl1xr1 (inferredBy_MotifSimilarity_n_Orthology).	18	1756	5430427O19Rik;C1galt1c1;Ddx60;Dtx3l;Gbp5;Gbp9;Herc6;Ifih1;Ifit2;Il18bp;Mrpl17;Parp10;Parp14;Parp9;Stat1;Tap1;Tapbp;Usp18
356	10kb	Irf1_top50	taipale_cyt_meth__IRF8_NYGAAASYGAAASYN_eDBD	9.98	0.143	Irf1	*	Irf8 (inferredBy_Orthology).	Irf1; Irf2; Irf4; Irf7 (inferredBy_MotifSimilarity). Irf3; Irf5; Irf9 (inferredBy_MotifSimilarity_n_Orthology).	14	2802	Azi2;Cxcl10;Fnbp1l;H2-Q10;Irf1;Irf7;Kpnb1;Lsm6;Mrps33;Parp14;Psmb8;Tagap;Tbc1d14;Znfx1
357	10kb	Irf7_top5perTarget	taipale_cyt_meth__IRF2_YGAAASYGAAAS_FL	9.98	0.106	Irf7	*	Irf2 (inferredBy_Orthology).	Irf1; Irf3; Irf4; Irf5; Irf7; Irf8; Irf9 (inferredBy_MotifSimilarity).	63	4188	5430427O19Rik;Adam15;Adprh;Azi2;Ccdc12;Ccnd2;Cd69;Clec5a;Clic4;Cxcl10;Cybb;Ddx58;Ddx60;Dtx3l;Epsti1;H2-D1;H2-K1;H2-T23;Herc6;Ifih1;Ifit1;Ifit2;Ifit3;Il18;Iqgap2;Irf1;Irf2;Irf5;Irf7;Isg15;Isg20;Klf7;Lgals8;Ly6i;Nmi;Ogfr;Parp14;Parp9;Peli1;Phc2;Psma6;Psmb8;Psmb9;Psme1;Psme2;Rtp4;Samd9l;Sh3bp1;Shisa5;Stat1;Stk24;Tap1;Tap2;Tapbp;Tmbim6;Tmem50a;Tor1aip1;Trafd1;Ube2l6;Usp18;Usp25;Zbp1;Znfx1
358	10kb	Irf7_top10perTarget	taipale__IRF7_DBD_NCGAAANYGAAACY_repr	9.97	0.0947	Irf7	**	Irf7 (inferredBy_Orthology).	Irf1; Irf2; Irf4; Irf8; Irf9; Prdm1 (inferredBy_MotifSimilarity_n_Orthology).	73	3056	Adam15;Ascc3;B2m;Bak1;Bnip2;Ccnd2;Cd47;Cds2;Cxcl10;Ddx58;Ddx60;Dtx3l;Dync1h1;Egr2;Egr3;Epsti1;H2-D1;H2-K1;H2-T23;Herc6;Ifit1;Ifit3;Il18;Il18bp;Irf1;Irf2;Irf7;Isg15;Itm2b;Klf7;Lgals8;Mgat4a;Mitd1;N4bp1;Nab1;Nmi;Nr4a1;Ogfr;Parp10;Parp14;Parp9;Peli1;Phc2;Prr5l;Psma5;Psma6;Psmb8;Psmb9;Pstpip1;Rnf19b;Rtn3;Rtp4;Samhd1;Sh3bp1;Sp100;Sp110;Spata13;Stard3;Stat1;Stk24;Tap1;Tap2;Tapbp;Tbc1d14;Tmbim6;Tmem30a;…
359	10kb	Irf7_top10perTarget	taipale_cyt_meth__IRF4_NYGAAASYGAAASYN_FL_meth_repr	9.97	0.0947	Irf7	*	Irf4 (inferredBy_Orthology).	Irf1; Irf2; Irf7 (inferredBy_MotifSimilarity). Irf3; Irf5; Irf8; Irf9; Prdm1; Stat3 (inferredBy_MotifSimilarity_n_Orthology).	94	4082	5430427O19Rik;Adam15;Azi2;B2m;Bak1;Bnip2;Casp1;Ccnd2;Cd47;Cd69;Clec5a;Clic4;Creb1;Ctss;Cxcl10;Cybb;D1Ertd622e;Ddx58;Ddx60;Dtx3l;Egr3;Epsti1;Gbp5;Gbp9;H2-D1;H2-K1;H2-T23;Herc6;Ifi47;Ifih1;Ifit1;Ifit2;Ifit3;Ikbke;Il18;Il18bp;Il1r2;Iqgap2;Irf1;Irf2;Irf7;Isg15;Isg20;Itm2b;Khnyn;Lamp2;Lap3;Lgals8;Mgat4a;Mrpl42;Mrpl52;N4bp1;Nab1;Nedd9;Nmi;Nono;Nsf;Ogfr;Otud5;Parp14;Parp9;Peli1;Phc2;Prr5l;Psma5;Psma6;Ps…
360	10kb	Irf1_top10perTarget	taipale__IRF3_full_NNRRAAAGGAAACCGAAACTN_repr	9.96	0.136	Irf1	*	Irf3 (inferredBy_Orthology).	Irf1; Irf2; Irf4; Irf5; Irf7 (inferredBy_MotifSimilarity). Irf8; Irf9; Stat1; Stat2 (inferredBy_MotifSimilarity_n_Orthology).	14	885	Cxcl10;Gbp7;H2-Q10;Hist1h2be;Irf7;Lsm6;Parp14;Psmb8;Psmb9;Tagap;Tap2;Ttc39b;Usp18;Znfx1
361	10kb	Stat2_top10perTarget	dbcorrdb__STAT2__ENCSR000FBC_1__m1	9.89	0.161	Stat2	**	Stat2 (inferredBy_Orthology).	Irf1; Irf2; Irf3; Irf4; Irf5; Irf6; Irf7; Irf8; Irf9 (inferredBy_MotifSimilarity). Mta3; Spi1; Stat1; Tbl1xr1 (inferredBy_MotifSimilarity_n_Orthology).	19	1888	5430427O19Rik;Ankrd17;Azi2;C1galt1c1;Cd69;Ddx60;Dtx3l;Herc6;Ifih1;Ifit2;Il18bp;Mrpl17;Parp14;Parp9;Stat1;Stat2;Tapbp;Usp18;Vcpip1
362	10kb	Irf1_top10perTarget	taipale_cyt_meth__IRF8_NYGAAASYGAAASYN_eDBD_meth	9.85	0.134	Irf1	*	Irf8 (inferredBy_Orthology).	Irf1; Irf2; Irf4; Irf7 (inferredBy_MotifSimilarity). Irf3; Irf5; Irf9 (inferredBy_MotifSimilarity_n_Orthology).	19	2143	Cxcl10;Fam110a;Gm14005;H2-Q10;Hist1h2be;Irf1;Irf7;Kpnb1;Lsm6;Mrps33;Nmi;Parp14;Psmb8;Psmb9;Tagap;Tap2;Unc93b1;Usp18;Znfx1
363	10kb	Irf1_top50	factorbook__STAT2	9.85	0.141	Irf1	*	Stat1; Stat2 (inferredBy_Orthology).	Irf1; Irf2; Irf3; Irf4; Irf5; Irf6; Irf7; Irf8; Irf9 (inferredBy_MotifSimilarity).	15	2225	Azi2;Cxcl10;Irf1;Irf7;Mrps33;Oasl1;P2ry13;Parp14;Psmb8;Spata13;Tagap;Tbc1d14;Tcea1;Ttc39b;Znfx1
364	10kb	Stat2_top50	hocomoco__STAT2_HUMAN.H11MO.0.A	9.84	0.166	Stat2	**	Stat2 (inferredBy_Orthology).	Irf1; Irf2; Irf3; Irf4; Irf5; Irf6; Irf7; Irf8; Irf9 (inferredBy_MotifSimilarity). Stat1 (inferredBy_MotifSimilarity_n_Orthology).	23	2950	5430427O19Rik;Ankrd17;Ankrd44;Azi2;C1galt1c1;Ddx60;Dtx3l;Herc6;Ifih1;Ifit2;Il18bp;Ipcef1;Mrpl17;Parp10;Parp14;Parp9;Sp100;Stat1;Stat2;Tap1;Tapbp;Usp18;Vcpip1
365	10kb	Irf1_top50	jaspar__MA0517.1	9.83	0.14	Irf1	*	Stat2 (inferredBy_Orthology).	Irf1; Irf2; Irf3; Irf4; Irf5; Irf6; Irf7; Irf8; Irf9 (inferredBy_MotifSimilarity). Stat1 (inferredBy_MotifSimilarity_n_Orthology).	15	2225	Azi2;Cxcl10;Irf1;Irf7;Mrps33;Oasl1;P2ry13;Parp14;Psmb8;Spata13;Tagap;Tbc1d14;Tcea1;Ttc39b;Znfx1
366	10kb	Irf1_top10perTarget	taipale_cyt_meth__IRF4_NYGAAASYGAAASYN_FL	9.82	0.134	Irf1	*	Irf4 (inferredBy_Orthology).	Irf5 (inferredBy_MotifSimilarity). Irf1; Irf2; Irf3; Irf7; Irf8; Irf9 (inferredBy_MotifSimilarity_n_Orthology).	22	3150	Azi2;Cxcl10;Egr3;Fam110a;Fnbp1l;H2-Q10;Hist1h2be;Irf1;Irf7;Kpnb1;Lsm6;Mrps33;Nmi;Parp14;Psmb8;Psmb9;Tagap;Tap2;Tbc1d14;Unc93b1;Usp18;Znfx1
367	10kb	Irf1_top10perTarget	taipale_cyt_meth__IRF8_NYGAAASYGAAASYN_FL_meth	9.8	0.134	Irf1	*	Irf8 (inferredBy_Orthology).	Irf1; Irf2; Irf3; Irf4; Irf5; Irf6; Irf7; Irf9 (inferredBy_MotifSimilarity).	23	2719	Cxcl10;Egr3;Fam110a;Fnbp1l;Gm14005;H2-Q10;Hist1h2be;Irf1;Irf7;Kpnb1;Lsm6;Mrps33;Nmi;P2ry13;Parp14;Psmb8;Psmb9;Tagap;Tap2;Ttc39b;Unc93b1;Usp18;Znfx1
368	10kb	Stat1_top50	transfac_public__M00258	9.78	0.153	Stat1	*	Irf9 (inferredBy_Orthology).	Irf1; Irf2; Irf3; Irf4; Irf5; Irf6; Irf7; Irf8; Prdm1 (inferredBy_MotifSimilarity). Stat1; Stat2; Tbl1xr1 (inferredBy_MotifSimilarity_n_Orthology).	27	4962	Cxcl10;Ddx58;Ddx60;Dtx3l;Epsti1;Gbp7;Ifih1;Ifit1;Ifit2;Ifit3;Ifitm3;Irf7;Isg15;Nmi;Oasl1;Oasl2;Parp10;Parp14;Parp9;Psmb9;Shisa5;Slfn5;Slfn8;Stat1;Tapbp;Usp18;Znfx1
369	10kb	Stat2_top10perTarget	cisbp__M4635	9.77	0.159	Stat2	**	Stat2 (inferredBy_Orthology).	Irf1; Irf2; Irf3; Irf4; Irf5; Irf6; Irf7; Irf8 (inferredBy_MotifSimilarity). Mta3; Stat1 (inferredBy_MotifSimilarity_n_Orthology).	17	2145	5430427O19Rik;Azi2;C1galt1c1;Cd69;Ddx60;Dtx3l;Herc6;Ifih1;Ifit2;Il18bp;Mrpl17;Parp14;Parp9;Stat1;Stat2;Tapbp;Usp18
370	10kb	Irf7_top50	cisbp__M6494	9.76	0.126	Irf7	*	Stat2 (inferredBy_Orthology).	Irf1; Irf2; Irf3; Irf4; Irf5; Irf6; Irf7; Irf8; Irf9 (inferredBy_MotifSimilarity). Stat1 (inferredBy_MotifSimilarity_n_Orthology).	20	2298	Cxcl10;Cybb;Ddx60;Dtx3l;Herc6;Ifih1;Ifit2;Ifit3;Ifitm3;Irf7;Isg15;Isg20;Oasl1;Psmb8;Rtp4;Shisa5;Slfn5;Stat1;Usp18;Zbp1
371	10kb	Irf7_top10perTarget	homer__GAAAGTGAAAGT_IRF1	9.75	0.0929	Irf7	*	Irf1 (inferredBy_Orthology).	Irf2; Irf3; Irf4; Irf5; Irf6; Irf7; Irf8; Irf9; Prdm1 (inferredBy_MotifSimilarity). Rela; Stat3; Tbl1xr1 (inferredBy_MotifSimilarity_n_Orthology).	90	3621	5430427O19Rik;Adam15;Adprh;Ascc3;Azi2;B2m;Bnip2;Casp1;Cd47;Cd69;Clec5a;Clic4;Cmpk2;Cxcl10;Cybb;Ddx58;Ddx60;Dtx3l;Egr3;Epsti1;Fcgr1;Fcgr4;Fgr;H2-D1;H2-K1;Herc6;Ifih1;Ifit1;Ifit2;Ifit3;Il18;Il18bp;Irf1;Irf2;Irf5;Isg15;Isg20;Lap3;Ly6i;N4bp1;Nab1;Nedd9;Nmi;Nr4a1;Ogfr;Otud5;Parp14;Parp9;Pdlim2;Peli1;Phc2;Ppp2r5c;Prr5l;Psma5;Psma6;Psmb8;Psmb9;Psme1;Psme2;Pstpip1;Rhoc;Rnf19b;Rsad2;Rtp4;Samd9l;Samhd1;Sh3…
372	10kb	Irf7_top50	transfac_pro__M07045	9.74	0.126	Irf7	*	Irf1 (directAnnotation).	Irf2; Irf3; Irf4; Irf5; Irf6; Irf7; Irf8; Irf9; Prdm1 (inferredBy_MotifSimilarity). Stat1; Stat2 (inferredBy_MotifSimilarity_n_Orthology).	28	4997	Bst2;Cmpk2;Cxcl10;Cybb;Ddx60;Dtx3l;Epsti1;Gbp5;Herc6;Ifih1;Ifit1;Ifit2;Ifit3;Ifitm3;Irf7;Isg15;Isg20;Oasl1;Psmb8;Rsad2;Rtp4;Shisa5;Slfn5;Stat1;Ube2l6;Usp18;Xaf1;Zbp1
373	10kb	Stat2_top10perTarget	hocomoco__STAT2_HUMAN.H11MO.0.A	9.74	0.159	Stat2	**	Stat2 (inferredBy_Orthology).	Irf1; Irf2; Irf3; Irf4; Irf5; Irf6; Irf7; Irf8; Irf9 (inferredBy_MotifSimilarity). Stat1 (inferredBy_MotifSimilarity_n_Orthology).	22	2947	5430427O19Rik;Ankrd17;Ankrd44;Azi2;Bst2;C1galt1c1;Ddx60;Dtx3l;Herc6;Ifih1;Ifit2;Il18bp;Mrpl17;Parp10;Parp14;Parp9;Stat1;Stat2;Tap1;Tapbp;Usp18;Vcpip1
374	10kb	Stat2_w005	hocomoco__IRF1_HUMAN.H11MO.0.A	9.74	0.105	Stat2	*	Irf1 (inferredBy_Orthology).	Irf2; Irf3; Irf4; Irf5; Irf6; Irf7; Irf8; Irf9; Prdm1; Spib (inferredBy_MotifSimilarity). Bcl11a; Ep300; Ikzf1; Mta3; Spi1; Stat1; Stat2; Stat3; Tbl1xr1 (inferredBy_MotifSimilarity_n_Orthology).	40	1637	5430427O19Rik;C1galt1c1;Csk;Cxcl10;Ddx58;Ddx60;Dlgap4;Dtx3l;F13a1;Fnbp1l;Gbp5;Gbp9;Herc6;Ifih1;Ifit2;Ifit3;Il18bp;Ipcef1;Isg15;Isg20;Mllt10;Mrpl17;Nup50;Parp10;Parp14;Parp9;Peli1;Pik3cd;Psmb10;Psmb8;Rps6ka3;Sp100;Sp110;Sp3;Stard3;Stat1;Tap1;Tapbp;Usp18;Znfx1
375	10kb	Irf7_top10perTarget	taipale_cyt_meth__IRF5_NYGAAACCGAAACY_FL_meth	9.73	0.0927	Irf7	*	Irf5 (inferredBy_Orthology).	Irf4 (inferredBy_MotifSimilarity). Irf1; Irf2; Irf3; Irf7; Irf8; Irf9 (inferredBy_MotifSimilarity_n_Orthology).	91	4736	5430427O19Rik;Adam15;Ascc3;Azi2;B2m;Bbip1;Bnip2;Casp1;Casp8;Ccnd2;Cd47;Cd69;Clec5a;Clic4;Creb1;Cxcl10;D1Ertd622e;Ddx58;Ddx60;Dtx3l;Dync1h1;Egr2;Egr3;Epsti1;Gbp5;H2-D1;H2-K1;H2-T23;Herc6;Ifi47;Ifih1;Ifit1;Ifit3;Il1r2;Irf1;Irf2;Irf7;Isg15;Isg20;Itm2b;Khnyn;Klf7;Mgat4a;Mitd1;Mrpl42;Mrpl52;N4bp1;Nab1;Ndufv1;Nedd9;Nono;Nr4a1;Oas2;Ogfr;Parp14;Parp9;Peli1;Phc2;Ppp2r5c;Prr5l;Psma5;Psma6;Psmb8;Psmb9;Psmd1…
376	10kb	Stat1_top50	transfac_pro__M07045	9.71	0.152	Stat1	*	Irf1 (directAnnotation).	Irf2; Irf3; Irf4; Irf5; Irf6; Irf7; Irf8; Irf9; Prdm1 (inferredBy_MotifSimilarity). Stat1; Stat2 (inferredBy_MotifSimilarity_n_Orthology).	29	4753	Cmpk2;Cxcl10;Ddx58;Ddx60;Dtx3l;Epsti1;Gbp5;Ifih1;Ifit1;Ifit2;Ifit3;Ifitm3;Irf7;Isg15;Isg20;Nmi;Oasl1;Parp14;Parp9;Psmb8;Psmb9;Rsad2;Shisa5;Slfn5;Stat1;Stat2;Tapbp;Usp18;Znfx1
377	10kb	Stat2_w005	cisbp__M6307	9.68	0.104	Stat2	*	Irf1 (inferredBy_Orthology).	Irf2; Irf3; Irf4; Irf5; Irf6; Irf7; Irf8; Irf9; Prdm1 (inferredBy_MotifSimilarity). Stat1; Stat2; Stat3; Tbl1xr1 (inferredBy_MotifSimilarity_n_Orthology).	52	3325	5430427O19Rik;Ascc3;Azi2;C1galt1c1;Cd69;Ciapin1;Clic4;Cmpk2;Creb1;Csk;Cxcl10;Dcaf8;Ddx58;Ddx60;Dlgap4;Dtx3l;F13a1;Fcgr1;Fmo5;Fnbp1l;Herc6;Ifih1;Ifit1;Ifit2;Ifit3;Il18bp;Ipcef1;Isg15;Isg20;Man1a2;Mllt10;Mrpl17;Oasl1;Parp14;Parp9;Peli1;Pik3cd;Psmb10;Psmb8;Rps6ka3;Rsad2;Sema4a;Sp110;Sp3;Stard3;Stat1;Stat2;Tap1;Tapbp;Usp18;Vcpip1;Znfx1
378	10kb	Irf7_top50	transfac_public__M00453	9.65	0.125	Irf7	**	Irf7 (directAnnotation).		20	4997	Cmpk2;Cxcl10;Cybb;Daxx;Ddx60;Dtx3l;Epsti1;Herc6;Ifih1;Irf7;Isg15;Oasl1;Rsad2;Rtp4;Shisa5;Slfn5;Sp100;Stat1;Usp18;Zbp1
379	10kb	Irf1_top10perTarget	taipale__IRF7_DBD_NCGAAANYGAAACY_repr	9.62	0.131	Irf1	*	Irf7 (inferredBy_Orthology).	Irf1; Irf2; Irf4; Irf8; Irf9; Prdm1 (inferredBy_MotifSimilarity_n_Orthology).	19	1911	Cxcl10;Egr3;Gm14005;H2-Q10;Hist1h2be;Irf1;Irf7;Lsm6;Mrps33;Nmi;P2ry13;Parp14;Psmb8;Psmb9;Spata13;Tap2;Tbc1d14;Usp18;Znfx1
380	10kb	Irf7_top10perTarget	cisbp__M5576	9.62	0.0917	Irf7	**	Irf7 (inferredBy_Orthology).	Irf1; Irf2; Irf4; Irf8; Irf9; Prdm1 (inferredBy_MotifSimilarity_n_Orthology).	79	3683	1600014C10Rik;Adam15;Adprh;Ascc3;B2m;Bak1;Bnip2;Ccnd2;Cd47;Cds2;Cxcl10;Ddx58;Ddx60;Dtx3l;Dync1h1;Egr2;Egr3;Epsti1;H2-D1;H2-K1;H2-T23;Herc6;Ifit1;Ifit3;Il18;Il18bp;Irf1;Irf2;Irf7;Isg15;Isg20;Itm2b;Klf7;Lgals8;Ly6i;Mgat4a;Mitd1;N4bp1;Nab1;Nmi;Nr4a1;Ogfr;Parp10;Parp14;Parp9;Peli1;Phc2;Ppp2r5c;Prr5l;Psma5;Psma6;Psmb8;Psmb9;Pstpip1;Rnf19b;Rtn3;Rtp4;Samhd1;Sh3bp1;Sp100;Sp110;Spata13;Stard3;Stat1;Stk24;…
381	10kb	Stat2_top50perTarget	cisbp__M6309	9.62	0.107	Stat2	*	Irf3 (inferredBy_Orthology).	Irf1; Irf2; Irf4; Irf5; Irf6; Irf7; Irf8; Irf9 (inferredBy_MotifSimilarity). Stat1; Stat2 (inferredBy_MotifSimilarity_n_Orthology).	65	4547	5430427O19Rik;Akna;Ankrd17;Arg1;Atp7a;Azi2;C1galt1c1;Cd69;Cmpk2;Creb1;Csk;Cxcl10;Ddx58;Ddx60;Dlgap4;Dtx3l;Ednrb;Eif2ak2;Fcgr1;Fcho2;Fmo5;Fnbp1l;Gbp9;Herc6;Ifih1;Ifit1;Ifit2;Ifit3;Il18bp;Ipcef1;Isg15;Isg20;Lipg;Man1a2;Mllt10;Mmp12;Mrpl14;Mrpl17;Oasl1;Parp10;Parp14;Parp9;Pef1;Peli1;Pik3cd;Psmb10;Psmb8;Psmb9;Rnf144a;Rps6ka3;Rsad2;Sp100;Sp110;Sp3;Stard3;Stat1;Stat2;Tap1;Tapbp;Tomm22;Trim26;Usp18;Vcpi…
382	10kb	Irf1_top10perTarget	cisbp__M4635	9.6	0.131	Irf1	*	Stat2 (inferredBy_Orthology).	Irf1; Irf2; Irf3; Irf4; Irf5; Irf6; Irf7; Irf8 (inferredBy_MotifSimilarity). Mta3; Stat1 (inferredBy_MotifSimilarity_n_Orthology).	29	3772	Azi2;Cmtm6;Cxcl10;Egr3;Fam110a;Fnbp1l;H2-Q10;Irf1;Irf7;Kpnb1;Lsm6;Mrps33;Nmi;Oasl1;P2ry13;Parp14;Psmb8;Psmb9;Pura;Slc22a15;Spata13;Tagap;Tap2;Tbc1d14;Tcea1;Ttc39b;Unc93b1;Usp18;Znfx1
383	10kb	Irf7_top5perTarget	taipale_cyt_meth__IRF5_NYGAAACCGAAACY_eDBD	9.57	0.102	Irf7	*	Irf5 (inferredBy_Orthology).	Irf4 (inferredBy_MotifSimilarity). Irf1; Irf2; Irf3; Irf7; Irf8; Irf9 (inferredBy_MotifSimilarity_n_Orthology).	62	4650	5430427O19Rik;Azi2;Casp1;Ccnd2;Cd69;Clec5a;Clic4;Ctss;Cxcl10;Ddx58;Ddx60;Dtx3l;Epsti1;Gngt2;H2-D1;H2-K1;H2-T23;Herc6;Ifih1;Ifit3;Il18;Irf1;Irf2;Irf5;Irf7;Isg15;Isg20;Klf7;Lgals8;Ly6i;Mitd1;Mrpl42;Mrpl52;Nmi;Oas2;Ogfr;Parp14;Parp9;Pdlim2;Peli1;Phc2;Psma6;Psmb8;Psmb9;Psme2;Pstpip1;Rtn3;Rtp4;Samd9l;Samhd1;Sh3bp1;Sp100;Stat1;Stk24;Tap1;Tap2;Tmbim6;Ube2l6;Usp18;Xaf1;Zbp1;Znfx1
384	10kb	Stat2_top10perTarget	dbcorrdb__IRF1__ENCSR000EGL_1__m1	9.51	0.155	Stat2	*	Irf1 (inferredBy_Orthology).	Irf2; Irf3; Irf4; Irf5; Irf6; Irf7; Irf8; Irf9; Prdm1; Spib (inferredBy_MotifSimilarity). Bcl11a; Ep300; Ikzf1; Mta3; Spi1; Stat1; Stat2; Stat3; Tbl1xr1 (inferredBy_MotifSimilarity_n_Orthology).	21	2438	5430427O19Rik;Azi2;C1galt1c1;Creb1;Ddx60;Dtx3l;Gbp9;Herc6;Ifih1;Ifit2;Il18bp;Mrpl17;Parp10;Parp14;Parp9;Stat1;Tap1;Tapbp;Usp18;Vcpip1;Zfp787
385	10kb	Stat2_w005	cisbp__M6309	9.51	0.102	Stat2	*	Irf3 (inferredBy_Orthology).	Irf1; Irf2; Irf4; Irf5; Irf6; Irf7; Irf8; Irf9 (inferredBy_MotifSimilarity). Stat1; Stat2 (inferredBy_MotifSimilarity_n_Orthology).	65	4547	5430427O19Rik;Akna;Ankrd17;Arg1;Atp7a;Azi2;C1galt1c1;Cd69;Cmpk2;Coro1c;Creb1;Csk;Cxcl10;Ddx58;Ddx60;Dlgap4;Dtx3l;Ednrb;Eif2ak2;Fcgr1;Fcho2;Fmo5;Fnbp1l;Gbp9;Herc6;Ifih1;Ifit1;Ifit2;Ifit3;Il18bp;Ipcef1;Isg15;Isg20;Lipg;Man1a2;Mllt10;Mmp12;Mrpl14;Mrpl17;Oasl1;Parp10;Parp14;Parp9;Pef1;Peli1;Pik3cd;Psmb10;Psmb8;Rnf144a;Rps6ka3;Rsad2;Sp100;Sp110;Sp3;Stard3;Stat1;Stat2;Tap1;Tapbp;Tomm22;Trim26;Usp18;Vcp…
386	10kb	Irf7_top5perTarget	dbcorrdb__IRF1__ENCSR000EGK_1__m1	9.48	0.101	Irf7	*	Irf1 (inferredBy_Orthology).	Irf2; Irf3; Irf4; Irf5; Irf6; Irf7; Irf8; Irf9; Prdm1; Spib (inferredBy_MotifSimilarity). Elf1; Etv6; Gabpa; Rela; Stat1; Stat2; Tbl1xr1 (inferredBy_MotifSimilarity_n_Orthology).	74	4748	5430427O19Rik;Adam15;Adprh;Azi2;Ccdc12;Ccnd2;Cds2;Clec5a;Clic4;Ctss;Cxcl10;Cybb;Ddx58;Ddx60;Dtx3l;Epsti1;Fcgr1;Fcgr4;H2-D1;H2-K1;Herc6;Ifih1;Ifit1;Ifit2;Ifit3;Il18;Iqgap2;Irf1;Irf2;Irf5;Irf7;Isg15;Isg20;Klf7;Lgals8;Ly6i;Mrpl52;Nmi;Oasl1;Ogfr;Parp14;Parp9;Pdlim2;Peli1;Phc2;Psma6;Psmb8;Psmb9;Psme1;Pstpip1;Rab21;Rer1;Rnf19b;Sh3bp1;Shisa5;Sp100;Sp110;Stard3;Stat1;Stk24;Tap1;Tap2;Tapbp;Tbca;Tmbim6;Tme…
387	10kb	Irf7_top50	transfac_public__M00258	9.47	0.123	Irf7	*	Irf9 (inferredBy_Orthology).	Irf1; Irf2; Irf3; Irf4; Irf5; Irf6; Irf7; Irf8; Prdm1 (inferredBy_MotifSimilarity). Stat1; Stat2; Tbl1xr1 (inferredBy_MotifSimilarity_n_Orthology).	21	2711	Bst2;Cybb;Ddx60;Dtx3l;Epsti1;Herc6;Ifit1;Ifit2;Ifit3;Ifitm3;Irf7;Isg15;Oasl1;Rtp4;Shisa5;Slfn5;Slfn8;Stat1;Ube2l6;Usp18;Zbp1
388	10kb	Stat2_top50	hocomoco__IRF8_HUMAN.H11MO.0.B	9.47	0.16	Stat2	*	Irf8 (inferredBy_Orthology).	Irf1; Irf2; Irf3; Irf4; Irf5; Irf6; Irf7; Irf9; Prdm1; Spi1; Spib (inferredBy_MotifSimilarity). Bcl11a; Ep300; Ikzf1; Mta3; Pax5; Stat1; Stat2; Stat3; Tbl1xr1 (inferredBy_MotifSimilarity_n_Orthology).	18	2950	5430427O19Rik;Ankrd17;Ankrd44;Azi2;C1galt1c1;Ddx60;Dtx3l;Gbp9;Herc6;Ipcef1;Mrpl17;Parp10;Parp14;Parp9;Sp100;Stat1;Tapbp;Usp18
389	10kb	Irf1_top10perTarget	dbcorrdb__IRF1__ENCSR000EGU_1__m1	9.44	0.129	Irf1	**	Irf1 (inferredBy_Orthology).	Irf2; Irf3; Irf4; Irf5; Irf6; Irf7; Irf8; Irf9; Prdm1; Spi1; Spib (inferredBy_MotifSimilarity). Bcl11a; Ep300; Ikzf1; Mta3; Stat1; Stat2; Stat3; Tbl1xr1 (inferredBy_MotifSimilarity_n_Orthology).	23	2700	Azi2;Cmtm6;Cxcl10;Fam110a;H2-Q10;Hist1h2be;Irf1;Kpnb1;Lsm6;Mrps33;Nmi;P2ry13;Parp14;Psmb8;Psmb9;Tagap;Tap2;Tbc1d14;Tcea1;Ttc39b;Unc93b1;Usp18;Znfx1
390	10kb	Irf7_top10perTarget	dbcorrdb__STAT1__ENCSR000FAU_1__m1	9.44	0.0903	Irf7	*	Stat1 (inferredBy_Orthology).	Irf1; Irf2; Irf3; Irf4; Irf5; Irf6; Irf7; Irf8; Irf9 (inferredBy_MotifSimilarity). Ep300; Ikzf1; Prdm1; Spi1; Stat2; Stat3; Tbl1xr1 (inferredBy_MotifSimilarity_n_Orthology).	91	3585	5430427O19Rik;Adam15;Azi2;B2m;Bst2;Ccnd2;Cd47;Cd69;Clec5a;Clic4;Cmpk2;Creb1;Cxcl10;Cybb;Daxx;Ddx58;Ddx60;Dtx3l;Egr2;Egr3;Epsti1;Fcgr1;Fcgr4;Fgr;Fmnl3;H2-D1;H2-K1;Herc6;Ifih1;Ifit2;Ifit3;Il18;Iqgap2;Irf1;Irf2;Irf5;Irf7;Isg15;Isg20;Khnyn;Klf7;Lgals8;Ly6i;Mgat4a;Mitd1;Mrpl42;N4bp1;Nab1;Nedd9;Nmi;Nono;Nr4a1;Oas1a;Oas2;Ogfr;Otud5;Parp14;Parp9;Pdlim2;Peli1;Phc2;Ppp2r5c;Prr5l;Psma5;Psma6;Psmb8;Psmb9;Pst…
391	10kb	Stat2_top10perTarget	homer__AGTTTCAGTTTC_ISRE	9.44	0.154	Stat2	*		Irf1; Irf2; Irf3; Irf4; Irf5; Irf6; Irf7; Irf8; Irf9 (inferredBy_MotifSimilarity). Prdm1; Stat1; Stat2; Stat3; Tbl1xr1 (inferredBy_MotifSimilarity_n_Orthology).	23	4282	5430427O19Rik;Azi2;Bst2;C1galt1c1;Cd69;Creb1;Ddx60;Dtx3l;Gbp5;Herc6;Ifih1;Ifit2;Il18bp;Mrpl17;Parp14;Parp9;Stat1;Stat2;Tap1;Tapbp;Usp18;Vcpip1;Zfp787
392	10kb	Irf1_top10perTarget	hocomoco__IRF1_MOUSE.H11MO.0.A	9.42	0.129	Irf1	**	Irf1 (directAnnotation).	Irf2; Irf3; Irf4; Irf5; Irf6; Irf7; Irf8; Irf9; Prdm1; Spib (inferredBy_MotifSimilarity). Bcl11a; Ep300; Ikzf1; Mta3; Spi1; Stat1; Stat2; Stat3; Tbl1xr1 (inferredBy_MotifSimilarity_n_Orthology).	27	3772	Aip;Azi2;Cmtm6;Cxcl10;Fam110a;Fnbp1l;H2-Q10;Hist1h2be;Irf1;Itga4;Kpnb1;Lsm6;Mrps33;Nmi;P2ry13;Parp14;Psmb8;Psmb9;Slc22a15;Tagap;Tap2;Tbc1d14;Tcea1;Ttc39b;Unc93b1;Usp18;Znfx1
393	10kb	Irf1_top50	taipale_cyt_meth__IRF8_NYGAAASYGAAASYN_FL_meth	9.41	0.135	Irf1	*	Irf8 (inferredBy_Orthology).	Irf1; Irf2; Irf3; Irf4; Irf5; Irf6; Irf7; Irf9 (inferredBy_MotifSimilarity).	14	2360	Cxcl10;Fnbp1l;H2-Q10;Irf1;Irf7;Kpnb1;Lsm6;Mrps33;P2ry13;Parp14;Psmb8;Tagap;Ttc39b;Znfx1
394	10kb	Irf1_top10perTarget	cisbp__M5576	9.4	0.129	Irf1	*	Irf7 (inferredBy_Orthology).	Irf1; Irf2; Irf4; Irf8; Irf9; Prdm1 (inferredBy_MotifSimilarity_n_Orthology).	20	2471	Cxcl10;Egr3;Fam110a;Gm14005;H2-Q10;Hist1h2be;Irf1;Irf7;Lsm6;Mrps33;Nmi;P2ry13;Parp14;Psmb8;Psmb9;Spata13;Tap2;Tbc1d14;Usp18;Znfx1
395	10kb	Stat1_top5perTarget	dbcorrdb__STAT2__ENCSR000FAT_1__m1	9.37	0.182	Stat1	*	Stat2 (inferredBy_Orthology).	Stat1 (inferredBy_MotifSimilarity_n_Orthology).	14	3694	Cep350;Ddx60;Dtx3l;Irf7;Khnyn;Nmi;Parp14;Parp9;Peli1;Shisa5;Stat2;Tapbp;Usp18;Znfx1
396	10kb	Irf1_top50	cisbp__M1883	9.33	0.134	Irf1	*	Irf2 (inferredBy_Orthology).	Irf1; Irf3; Irf4; Irf5; Irf6; Irf7; Irf8; Irf9 (inferredBy_MotifSimilarity). Prdm1 (inferredBy_MotifSimilarity_n_Orthology).	16	3142	Azi2;Cmtm6;Cxcl10;H2-Q10;Irf1;Irf7;Lsm6;Mrps33;P2ry13;Parp14;Psmb8;Slc22a15;Spata13;Tcea1;Ttc39b;Znfx1
397	10kb	Stat2_top50perTarget	hocomoco__STAT2_HUMAN.H11MO.0.A	9.33	0.105	Stat2	**	Stat2 (inferredBy_Orthology).	Irf1; Irf2; Irf3; Irf4; Irf5; Irf6; Irf7; Irf8; Irf9 (inferredBy_MotifSimilarity). Stat1 (inferredBy_MotifSimilarity_n_Orthology).	44	2262	5430427O19Rik;Ankrd17;Azi2;C1galt1c1;Clic4;Csk;Cxcl10;Ddx58;Ddx60;Dtx3l;Eif2ak2;Fcgr1;Fcho2;Herc6;Ifih1;Ifit1;Ifit2;Ifit3;Il18bp;Ipcef1;Isg15;Isg20;Man1a2;Mllt10;Mrpl17;Parp10;Parp14;Parp9;Peli1;Pik3cd;Psmb8;Rnf144a;Rps6ka3;Sp100;Sp110;Sp3;Stat1;Stat2;Tap1;Tapbp;Tomm22;Trim26;Usp18;Znfx1
398	10kb	Stat2_top50	transfac_pro__M07045	9.31	0.157	Stat2	*	Irf1 (directAnnotation).	Irf2; Irf3; Irf4; Irf5; Irf6; Irf7; Irf8; Irf9; Prdm1 (inferredBy_MotifSimilarity). Stat1; Stat2 (inferredBy_MotifSimilarity_n_Orthology).	24	2358	5430427O19Rik;Ankrd17;Ankrd44;Azi2;C1galt1c1;Cd69;Ddx60;Dtx3l;Gbp5;Gbp9;Herc6;Ifih1;Ifit2;Il18bp;Ipcef1;Mrpl17;Parp14;Parp9;Rsad2;Stat1;Tap1;Tapbp;Usp18;Vcpip1
399	10kb	Irf1_top50	taipale_cyt_meth__IRF5_NYGAAACCGAAACY_FL_meth	9.28	0.133	Irf1	*	Irf5 (inferredBy_Orthology).	Irf4 (inferredBy_MotifSimilarity). Irf1; Irf2; Irf3; Irf7; Irf8; Irf9 (inferredBy_MotifSimilarity_n_Orthology).	12	1869	Azi2;Cxcl10;Fnbp1l;H2-Q10;Irf1;Kpnb1;Lsm6;Parp14;Psmb8;Tagap;Tbc1d14;Znfx1
400	10kb	Stat2_top50	cisbp__M6307	9.27	0.157	Stat2	*	Irf1 (inferredBy_Orthology).	Irf2; Irf3; Irf4; Irf5; Irf6; Irf7; Irf8; Irf9; Prdm1 (inferredBy_MotifSimilarity). Stat1; Stat2; Stat3; Tbl1xr1 (inferredBy_MotifSimilarity_n_Orthology).	25	4868	5430427O19Rik;Ankrd17;Azi2;C1galt1c1;Cd69;Ddx60;Dtx3l;Gbp5;Herc6;Ifih1;Ifit2;Il18bp;Ipcef1;Mrpl17;Parp14;Parp9;Rsad2;Sp100;Stat1;Stat2;Tap1;Tapbp;Usp18;Vcpip1;Zfp787
401	10kb	Stat2_top50perTarget	transfac_pro__M04788	9.25	0.104	Stat2	*	Irf1 (inferredBy_Orthology).	Irf2; Irf3; Irf4; Irf5; Irf6; Irf7; Irf8; Irf9 (inferredBy_MotifSimilarity). Prdm1; Rela; Stat1; Stat2 (inferredBy_MotifSimilarity_n_Orthology).	56	4375	Akna;Ankrd17;Ankrd44;Ascc3;Azi2;Bst2;C1galt1c1;Cd69;Cmpk2;Creb1;Csk;Cxcl10;Dcaf8;Ddx60;Dlgap4;Dtx3l;F13a1;Fcho2;Fmo5;Gbp5;Herc6;Ifih1;Ifit1;Ifit3;Il18bp;Ipcef1;Isg15;Isg20;Man1a2;Mllt10;Mrpl17;Myd88;Parp14;Parp9;Pdcd6;Peli1;Pik3cd;Psmb10;Psmb8;Psmb9;Rps6ka3;Rsad2;Sema4a;Snai1;Sp110;Sp3;Spin1;Stard3;Stat1;Stat2;Suds3;Tap1;Tapbp;Usp18;Vcpip1;Znfx1
402	10kb	Stat2_w005	hocomoco__STAT2_HUMAN.H11MO.0.A	9.23	0.0997	Stat2	**	Stat2 (inferredBy_Orthology).	Irf1; Irf2; Irf3; Irf4; Irf5; Irf6; Irf7; Irf8; Irf9 (inferredBy_MotifSimilarity). Stat1 (inferredBy_MotifSimilarity_n_Orthology).	46	2262	5430427O19Rik;Ankrd17;Azi2;C1galt1c1;Clic4;Coro1c;Csk;Cxcl10;Ddx58;Ddx60;Dtx3l;Eif2ak2;Fcgr1;Fcho2;Herc6;Ifih1;Ifit1;Ifit2;Ifit3;Il18bp;Ipcef1;Isg15;Isg20;Man1a2;Mllt10;Mrpl17;Nup50;Parp10;Parp14;Parp9;Peli1;Pik3cd;Psmb8;Rnf144a;Rps6ka3;Sp100;Sp110;Sp3;Stat1;Stat2;Tap1;Tapbp;Tomm22;Trim26;Usp18;Znfx1
403	10kb	Irf1_top50	taipale_cyt_meth__IRF5_NYGAAACCGAAACY_FL	9.22	0.132	Irf1	*	Irf5 (inferredBy_Orthology).	Irf4 (inferredBy_MotifSimilarity). Irf1; Irf2; Irf3; Irf7; Irf8; Irf9 (inferredBy_MotifSimilarity_n_Orthology).	12	2225	Azi2;Cxcl10;Fnbp1l;H2-Q10;Irf1;Irf7;Kpnb1;Lsm6;Parp14;Psmb8;Tagap;Znfx1
404	10kb	Stat1_top10perTarget	hocomoco__STAT1_HUMAN.H11MO.1.A	9.22	0.126	Stat1	**	Stat1 (inferredBy_Orthology).	Irf1; Irf2; Irf3; Irf4; Irf5; Irf6; Irf7; Irf8; Irf9 (inferredBy_MotifSimilarity). Prdm1; Spi1; Stat2 (inferredBy_MotifSimilarity_n_Orthology).	32	3385	Clic4;Cxcl10;Ddx58;Ddx60;Dtx3l;Gbp5;Ifi47;Ifih1;Ifit2;Ifit3;Irf7;Isg15;Isg20;Khnyn;Nmi;Nod1;Parp14;Parp9;Peli1;Psmb8;Rassf3;Rnase4;Rtp4;Shisa5;Sp100;Sp110;Tapbp;Tor1aip1;Trafd1;Ubn2;Usp18;Znfx1
405	10kb	Stat2_top50	transfac_pro__M04788	9.21	0.156	Stat2	*	Irf1 (inferredBy_Orthology).	Irf2; Irf3; Irf4; Irf5; Irf6; Irf7; Irf8; Irf9 (inferredBy_MotifSimilarity). Prdm1; Rela; Stat1; Stat2 (inferredBy_MotifSimilarity_n_Orthology).	23	4868	5430427O19Rik;Ankrd17;Ankrd44;Azi2;C1galt1c1;Cd69;Ddx60;Dtx3l;Gbp5;Herc6;Ifih1;Il18bp;Ipcef1;Mrpl17;Parp14;Parp9;Rsad2;Stat1;Stat2;Tap1;Tapbp;Usp18;Vcpip1
406	10kb	Stat1_top5perTarget	transfac_pro__M01882	9.19	0.178	Stat1	*	Irf2 (directAnnotation).	Irf1; Irf3; Irf4; Irf5; Irf6; Irf7; Irf8; Irf9; Prdm1 (inferredBy_MotifSimilarity). Stat1; Stat2 (inferredBy_MotifSimilarity_n_Orthology).	15	1477	Cxcl10;Ddx60;Dtx3l;Ifit2;Irf7;Nmi;Parp14;Parp9;Peli1;Psmb9;Shisa5;Stat1;Tapbp;Usp18;Znfx1
407	10kb	Irf1_top50	dbcorrdb__IRF1__ENCSR000EGU_1__m1	9.18	0.132	Irf1	**	Irf1 (inferredBy_Orthology).	Irf2; Irf3; Irf4; Irf5; Irf6; Irf7; Irf8; Irf9; Prdm1; Spi1; Spib (inferredBy_MotifSimilarity). Bcl11a; Ep300; Ikzf1; Mta3; Stat1; Stat2; Stat3; Tbl1xr1 (inferredBy_MotifSimilarity_n_Orthology).	20	4647	Azi2;Cmtm6;Cxcl10;Fnbp1l;H2-Q10;Irf1;Itga4;Kpnb1;Lsm6;Mrps33;P2ry13;Parp14;Psmb8;Slc22a15;Spata13;Tagap;Tbc1d14;Tcea1;Ttc39b;Znfx1
408	10kb	Stat1_top5perTarget	hocomoco__IRF8_HUMAN.H11MO.0.B	9.18	0.178	Stat1	*	Irf8 (inferredBy_Orthology).	Irf1; Irf2; Irf3; Irf4; Irf5; Irf6; Irf7; Irf9; Prdm1; Spi1; Spib (inferredBy_MotifSimilarity). Bcl11a; Ep300; Ikzf1; Mta3; Pax5; Stat1; Stat2; Stat3; Tbl1xr1 (inferredBy_MotifSimilarity_n_Orthology).	15	2997	Cep350;Ddx60;Dtx3l;Khnyn;Parp10;Parp14;Parp9;Peli1;Psmb9;Stat1;Tapbp;Tor1aip1;Trafd1;Usp18;Znfx1
409	10kb	Stat1_top5perTarget	transfac_pro__M08887	9.17	0.178	Stat1	*	Irf1; Irf2; Irf3; Irf4; Irf5; Irf6; Irf7; Irf8; Irf9 (directAnnotation).	Prdm1; Stat1; Stat2 (inferredBy_MotifSimilarity_n_Orthology).	18	2997	Cxcl10;Ddx60;Dtx3l;Gbp5;Ifih1;Ifit2;Irf7;Nmi;Parp14;Parp9;Peli1;Psmb9;Shisa5;Slfn5;Stat1;Tapbp;Usp18;Znfx1
410	10kb	Irf7_top5perTarget	transfac_public__M00258	9.08	0.0974	Irf7	*	Irf9 (inferredBy_Orthology).	Irf1; Irf2; Irf3; Irf4; Irf5; Irf6; Irf7; Irf8; Prdm1 (inferredBy_MotifSimilarity). Stat1; Stat2; Tbl1xr1 (inferredBy_MotifSimilarity_n_Orthology).	69	4907	5430427O19Rik;Adam15;Adprh;Azi2;Bst2;Ccnd2;Clec5a;Clic4;Cxcl10;Cybb;Ddx58;Ddx60;Dtx3l;Ehd4;Epsti1;Fcgr1;Fcgr4;Fmnl3;Gbp3;Gbp7;H2-D1;H2-K1;Herc6;Ifih1;Ifit1;Ifit2;Ifit3;Ifitm3;Igsf6;Il18;Iqgap2;Irf1;Irf2;Irf5;Irf7;Isg15;Lgals8;Ly6i;Mrpl52;Nmi;Oasl1;Oasl2;Parp10;Parp14;Parp9;Pdlim2;Peli1;Phc2;Psma6;Psmb9;Pstpip1;Rnf34;Rtp4;Samd9l;Sh3bp1;Shisa5;Slfn5;Slfn8;Sp110;Stard3;Stat1;Tapbp;Tmem30a;Tspo;Ube2l…
411	10kb	Irf1_top10perTarget	hocomoco__IRF2_HUMAN.H11MO.0.A	9.07	0.125	Irf1	*	Irf2 (inferredBy_Orthology).	Irf1; Irf3; Irf4; Irf5; Irf6; Irf7; Irf8; Irf9; Prdm1; Spib (inferredBy_MotifSimilarity). Bcl11a; Ep300; Ikzf1; Mta3; Spi1; Stat1; Stat2; Stat3; Tbl1xr1 (inferredBy_MotifSimilarity_n_Orthology).	27	3849	Azi2;Cmtm6;Cxcl10;Fam110a;Fnbp1l;H2-Q10;Hist1h2be;Irf1;Irf7;Itga4;Kpnb1;Lsm6;Mrps33;Nmi;P2ry13;Parp14;Psmb8;Psmb9;Rbm5;Tagap;Tap2;Tbc1d14;Tcea1;Ttc39b;Unc93b1;Usp18;Znfx1
412	10kb	Stat2_top10perTarget	cisbp__M6308	9.04	0.148	Stat2	*	Irf2 (inferredBy_Orthology).	Irf1; Irf3; Irf4; Irf5; Irf6; Irf7; Irf8; Irf9; Prdm1 (inferredBy_MotifSimilarity). Stat2 (inferredBy_MotifSimilarity_n_Orthology).	20	2492	5430427O19Rik;Ankrd17;Azi2;C1galt1c1;Cd69;Creb1;Ddx60;Dtx3l;Herc6;Il18bp;Mrpl17;Parp14;Parp9;Stat1;Stat2;Tap1;Tapbp;Usp18;Vcpip1;Zfp787
413	10kb	Stat2_top50	dbcorrdb__IRF1__ENCSR000EGK_1__m1	9.04	0.153	Stat2	*	Irf1 (inferredBy_Orthology).	Irf2; Irf3; Irf4; Irf5; Irf6; Irf7; Irf8; Irf9; Prdm1; Spib (inferredBy_MotifSimilarity). Elf1; Etv6; Gabpa; Rela; Stat1; Stat2; Tbl1xr1 (inferredBy_MotifSimilarity_n_Orthology).	22	2027	5430427O19Rik;Ankrd17;Ankrd44;Azi2;C1galt1c1;Ddx60;Dtx3l;Herc6;Ifit2;Il18bp;Ipcef1;Mrpl17;Nfkb2;Parp14;Parp9;Pef1;Sp100;Stat1;Tapbp;Usp18;Vcpip1;Zfp787
414	10kb	Irf1_top10perTarget	jaspar__MA0051.1	8.93	0.123	Irf1	*	Irf2 (inferredBy_Orthology).	Irf1; Irf3; Irf4; Irf5; Irf6; Irf7; Irf8; Irf9 (inferredBy_MotifSimilarity). Prdm1 (inferredBy_MotifSimilarity_n_Orthology).	26	4183	Azi2;Cmtm6;Cxcl10;Egr3;H2-Q10;Hist1h2be;Irf1;Irf7;Lsm6;Mrps33;Nmi;Nsmce1;P2ry13;Parp14;Psmb3;Psmb8;Psmb9;Pura;Spata13;Tagap;Tap2;Tcea1;Ttc39b;Unc93b1;Usp18;Znfx1
415	10kb	Irf1_top50	taipale_cyt_meth__IRF8_NYGAAASYGAAASYN_eDBD_meth	8.92	0.128	Irf1	*	Irf8 (inferredBy_Orthology).	Irf1; Irf2; Irf4; Irf7 (inferredBy_MotifSimilarity). Irf3; Irf5; Irf9 (inferredBy_MotifSimilarity_n_Orthology).	10	1360	Cxcl10;H2-Q10;Irf1;Irf7;Kpnb1;Lsm6;Parp14;Psmb8;Tagap;Znfx1
416	10kb	Irf1_top10perTarget	cisbp__M6308	8.9	0.122	Irf1	*	Irf2 (inferredBy_Orthology).	Irf1; Irf3; Irf4; Irf5; Irf6; Irf7; Irf8; Irf9; Prdm1 (inferredBy_MotifSimilarity). Stat2 (inferredBy_MotifSimilarity_n_Orthology).	31	4438	Aip;Azi2;Cmtm6;Cxcl10;Egr3;Fnbp1l;Gm14005;H2-Q10;Hist1h2be;Irf1;Irf7;Kpnb1;Lsm6;Mrps33;Nmi;Nsmce1;Oasl1;P2ry13;Parp14;Psmb3;Psmb8;Psmb9;Spata13;Tagap;Tap2;Tbc1d14;Tcea1;Ttc39b;Unc93b1;Usp18;Znfx1
417	10kb	Irf1_top50	dbcorrdb__STAT2__ENCSR000FBC_1__m1	8.9	0.128	Irf1	*	Stat2 (inferredBy_Orthology).	Irf1; Irf2; Irf3; Irf4; Irf5; Irf6; Irf7; Irf8; Irf9 (inferredBy_MotifSimilarity). Mta3; Spi1; Stat1; Tbl1xr1 (inferredBy_MotifSimilarity_n_Orthology).	18	4302	Azi2;Cmtm6;Cxcl10;H2-Q10;Irf1;Irf7;Itga4;Kpnb1;Mrps33;Oasl1;P2ry13;Parp14;Psmb8;Spata13;Tagap;Tcea1;Ttc39b;Znfx1
418	10kb	Irf1_top50	cisbp__M4635	8.84	0.127	Irf1	*	Stat2 (inferredBy_Orthology).	Irf1; Irf2; Irf3; Irf4; Irf5; Irf6; Irf7; Irf8 (inferredBy_MotifSimilarity). Mta3; Stat1 (inferredBy_MotifSimilarity_n_Orthology).	21	3823	Azi2;Cmtm6;Cxcl10;Fnbp1l;H2-Q10;Irf1;Irf7;Kpnb1;Lsm6;Mrps33;Oasl1;P2ry13;Parp14;Psmb8;Slc22a15;Spata13;Tagap;Tbc1d14;Tcea1;Ttc39b;Znfx1
419	10kb	Irf2_top50	taipale_cyt_meth__IRF5_NYGAAACCGAAACY_FL	8.84	0.198	Irf2	*	Irf5 (inferredBy_Orthology).	Irf4 (inferredBy_MotifSimilarity). Irf1; Irf2; Irf3; Irf7; Irf8; Irf9 (inferredBy_MotifSimilarity_n_Orthology).	10	406	Atxn7l1;Bcor;Cxcl10;Dtx3l;Epsti1;Herc6;Irf2;Phc2;Rhbdf2;Sp100
420	10kb	Stat1_top10perTarget	transfac_pro__M07045	8.84	0.121	Stat1	*	Irf1 (directAnnotation).	Irf2; Irf3; Irf4; Irf5; Irf6; Irf7; Irf8; Irf9; Prdm1 (inferredBy_MotifSimilarity). Stat1; Stat2 (inferredBy_MotifSimilarity_n_Orthology).	32	2306	Clic4;Cxcl10;Ddx58;Ddx60;Dtx3l;Epsti1;Gbp5;Ifih1;Ifit2;Ifit3;Ifitm3;Irf7;Isg15;Nmi;Nod1;Oasl1;Parp14;Parp9;Peli1;Psmb9;Rnase4;Rsad2;Rtp4;Shisa5;Slfn5;Sp110;Srgap2;Stat1;Tapbp;Ubn2;Usp18;Znfx1
421	10kb	Irf7_top50	cisbp__M6313	8.81	0.115	Irf7	*	Irf8 (inferredBy_Orthology).	Irf1; Irf2; Irf3; Irf4; Irf5; Irf6; Irf7; Irf9; Prdm1; Spi1; Spib (inferredBy_MotifSimilarity). Bcl11a; Ep300; Ikzf1; Mta3; Pax5; Stat1; Stat2; Stat3; Tbl1xr1 (inferredBy_MotifSimilarity_n_Orthology).	22	4817	Ctss;Cxcl10;Cybb;Daxx;Ddx60;Dtx3l;Herc6;Ifit1;Ifit2;Ifit3;Ifitm3;Isg15;Psmb8;Rtp4;Shisa5;Sp100;Stat1;Tor1aip1;Ube2l6;Usp18;Xaf1;Zbp1
422	10kb	Stat2_top50	transfac_pro__M08887	8.76	0.149	Stat2	*	Irf1; Irf2; Irf3; Irf4; Irf5; Irf6; Irf7; Irf8; Irf9 (directAnnotation).	Prdm1; Stat1; Stat2 (inferredBy_MotifSimilarity_n_Orthology).	25	3322	5430427O19Rik;Ankrd17;Ankrd44;Azi2;C1galt1c1;Cd69;Ddx60;Dtx3l;Gbp5;Gbp9;Herc6;Ifih1;Ifit2;Ipcef1;Mrpl17;Parp14;Parp9;Rsad2;Sp100;Stat1;Tap1;Tapbp;Usp18;Vcpip1;Zfp787
423	10kb	Irf1_top50	taipale__IRF3_full_NNRRAAAGGAAACCGAAACTN_repr	8.74	0.126	Irf1	*	Irf3 (inferredBy_Orthology).	Irf1; Irf2; Irf4; Irf5; Irf7 (inferredBy_MotifSimilarity). Irf8; Irf9; Stat1; Stat2 (inferredBy_MotifSimilarity_n_Orthology).	9	820	Cxcl10;H2-Q10;Irf7;Lsm6;Parp14;Psmb8;Tagap;Ttc39b;Znfx1
424	10kb	Irf7_top50	cisbp__M5574	8.74	0.114	Irf7	*	Irf5 (inferredBy_Orthology).	Irf4 (inferredBy_MotifSimilarity). Irf1; Irf2; Irf3; Irf7; Irf8; Irf9 (inferredBy_MotifSimilarity_n_Orthology).	21	4874	1600014C10Rik;Ctss;Cxcl10;Ddx60;Dtx3l;Epsti1;Gbp5;Herc6;Ifih1;Ifit1;Irf7;Isg15;Isg20;Rtp4;Sp100;Stat1;Tor1aip1;Trafd1;Ube2l6;Usp18;Zbp1
425	10kb	Stat1_top50	cisbp__M6494	8.73	0.137	Stat1	*	Stat2 (inferredBy_Orthology).	Irf1; Irf2; Irf3; Irf4; Irf5; Irf6; Irf7; Irf8; Irf9 (inferredBy_MotifSimilarity). Stat1 (inferredBy_MotifSimilarity_n_Orthology).	23	2306	Cxcl10;Ddx58;Ddx60;Dtx3l;Ifih1;Ifit2;Ifit3;Ifitm3;Irf7;Isg15;Isg20;Khnyn;Nmi;Oasl1;Parp14;Parp9;Psmb8;Shisa5;Slfn5;Stat1;Tapbp;Usp18;Znfx1
426	10kb	Stat2_top50perTarget	dbcorrdb__IRF1__ENCSR000EGK_1__m1	8.73	0.0988	Stat2	*	Irf1 (inferredBy_Orthology).	Irf2; Irf3; Irf4; Irf5; Irf6; Irf7; Irf8; Irf9; Prdm1; Spib (inferredBy_MotifSimilarity). Elf1; Etv6; Gabpa; Rela; Stat1; Stat2; Tbl1xr1 (inferredBy_MotifSimilarity_n_Orthology).	46	2714	5430427O19Rik;Akna;Ankrd17;Ankrd44;Azi2;C1galt1c1;Creb1;Csk;Cxcl10;Ddx58;Ddx60;Dlgap4;Dtx3l;Fcgr1;Fcho2;Herc6;Ifit2;Ifit3;Ikbkb;Il18bp;Ipcef1;Isg15;Man1a2;Mllt10;Mrpl17;Nfkb2;Parp14;Parp9;Pef1;Peli1;Pik3cd;Preb;Psmb10;Psmb8;Psmb9;Rps6ka3;Sema4a;Sp100;Sp110;Stard3;Stat1;Tapbp;Usp18;Vcpip1;Zfp787;Znfx1
427	10kb	Irf1_top50	taipale_cyt_meth__IRF7_NYGAAANYGAAANYN_eDBD	8.7	0.125	Irf1	*	Irf7 (inferredBy_Orthology).	Irf1; Irf2; Irf3; Irf4; Irf5; Irf8; Irf9 (inferredBy_MotifSimilarity_n_Orthology).	19	4647	Aip;Azi2;Cxcl10;Fnbp1l;H2-Q10;Irf1;Irf7;Kpnb1;Lsm6;Mrps33;P2ry13;Parp14;Psmb8;Spata13;Tagap;Tbc1d14;Tcea1;Ttc39b;Znfx1
428	10kb	Irf1_top10perTarget	dbcorrdb__STAT2__ENCSR000FBC_1__m1	8.63	0.119	Irf1	*	Stat2 (inferredBy_Orthology).	Irf1; Irf2; Irf3; Irf4; Irf5; Irf6; Irf7; Irf8; Irf9 (inferredBy_MotifSimilarity). Mta3; Spi1; Stat1; Tbl1xr1 (inferredBy_MotifSimilarity_n_Orthology).	29	4869	Azi2;Cmtm6;Cxcl10;Egr3;Fam110a;H2-Q10;Hist1h2be;Irf1;Irf7;Itga4;Kpnb1;Mrps33;Nmi;Oasl1;P2ry13;Parp14;Psmb3;Psmb8;Psmb9;Pura;Spata13;Tagap;Tap2;Tbc1d14;Tcea1;Ttc39b;Unc93b1;Usp18;Znfx1
429	10kb	Stat1_top5perTarget	cisbp__M6494	8.6	0.167	Stat1	*	Stat2 (inferredBy_Orthology).	Irf1; Irf2; Irf3; Irf4; Irf5; Irf6; Irf7; Irf8; Irf9 (inferredBy_MotifSimilarity). Stat1 (inferredBy_MotifSimilarity_n_Orthology).	17	2305	Cxcl10;Ddx60;Dtx3l;Ifih1;Ifit2;Irf7;Khnyn;Nmi;Parp14;Parp9;Peli1;Shisa5;Slfn5;Stat1;Tapbp;Usp18;Znfx1
430	10kb	Irf7_top5perTarget	cisbp__M6314	8.58	0.0925	Irf7	*	Irf9 (inferredBy_Orthology).	Irf7 (inferredBy_MotifSimilarity). Irf1; Irf2; Irf3 (inferredBy_MotifSimilarity_n_Orthology).	64	4595	5430427O19Rik;Adprh;Azi2;Ccnd2;Cd69;Cds2;Clec5a;Clic4;Ctss;Cxcl10;Ddx58;Ddx60;Dtx3l;Epsti1;Fcgr4;Gbp5;H2-D1;H2-K1;Herc6;Ifih1;Ifit1;Ifit2;Ifit3;Ifitm3;Il18;Iqgap2;Irf1;Irf2;Irf5;Irf7;Isg15;Isg20;Klf7;Lgals8;Mitd1;Nmi;Oas2;Parp10;Parp14;Parp9;Peli1;Phc2;Psma6;Pstpip1;Rtn3;Rtp4;Sh3bp1;Slfn1;Slfn4;Slfn5;Smn1;Sp110;Stat1;Stk24;Sycp2;Tapbp;Tdrd7;Tmbim6;Tmem30a;Ube2l6;Usp18;Usp25;Zbp1;Znfx1
431	10kb	Irf9_top50perTarget	jaspar__MA0517.1	8.58	0.109	Irf9	*	Stat2 (inferredBy_Orthology).	Irf1; Irf2; Irf3; Irf4; Irf5; Irf6; Irf7; Irf8; Irf9 (inferredBy_MotifSimilarity). Stat1 (inferredBy_MotifSimilarity_n_Orthology).	69	4812	3110043O21Rik;Acta2;AI314180;Arid5a;Birc3;Brwd3;Cep350;Chic2;Cmpk2;Coro1c;Csk;Dap3;Daxx;Dclre1c;Ddx58;E330009J07Rik;Fam160b1;Fcgr1;Fcgr4;H13;Herc6;Hif1a;Ifit1;Ifit3;Ifitm3;Irf7;Isg15;Isg20;Kdm2a;Letm2;Lgals9;Ly6i;Mafb;Mapk14;Mapk1ip1l;Mctp2;Med7;Mitd1;Nab1;Ncoa3;Nr3c1;Parp14;Ppp2r5e;Pstpip1;Rab14;Rara;Rsad2;Rtp4;Sgk3;Shisa5;Slc12a6;Slfn5;Sp110;Sparc;St3gal1;Tcea1;Tmbim4;Tnrc18;Trim56;Trim8;Trnt1;…
432	10kb	Stat1_top50	dbcorrdb__STAT2__ENCSR000FAT_1__m1	8.56	0.134	Stat1	*	Stat2 (inferredBy_Orthology).	Stat1 (inferredBy_MotifSimilarity_n_Orthology).	18	4216	Ddx58;Ddx60;Dtx3l;Epsti1;Irf7;Isg15;Isg20;Khnyn;Nmi;Oasl1;Parp14;Parp9;Shisa5;Sp100;Stat2;Tapbp;Usp18;Znfx1
433	10kb	Stat2_top50perTarget	hocomoco__IRF8_HUMAN.H11MO.0.B	8.56	0.0971	Stat2	*	Irf8 (inferredBy_Orthology).	Irf1; Irf2; Irf3; Irf4; Irf5; Irf6; Irf7; Irf9; Prdm1; Spi1; Spib (inferredBy_MotifSimilarity). Bcl11a; Ep300; Ikzf1; Mta3; Pax5; Stat1; Stat2; Stat3; Tbl1xr1 (inferredBy_MotifSimilarity_n_Orthology).	42	2875	5430427O19Rik;Akna;Ankrd17;Ankrd44;Atp2a2;Azi2;C1galt1c1;Csk;Dcaf8;Ddx58;Ddx60;Dtx3l;Fcgr1;Gbp9;Herc6;Ifi47;Ifit3;Ikbkb;Ipcef1;Isg15;Mllt10;Mmp12;Mrpl17;Parp10;Parp14;Parp9;Peli1;Pik3cd;Psmb8;Psmb9;Rps6ka3;Sema4a;Sp100;Sp110;Sp3;Stard3;Stat1;Tapbp;Tnfaip8l2;Tomm22;Usp18;Znfx1
434	10kb	Irf1_top10perTarget	taipale_cyt_meth__IRF2_YGAAASYGAAAS_FL_meth	8.53	0.118	Irf1	*	Irf2 (inferredBy_Orthology).	Irf1; Irf3; Irf4; Irf5; Irf7; Irf8; Irf9 (inferredBy_MotifSimilarity).	28	4079	Aip;Azi2;Cmtm6;Cxcl10;Egr3;Fam110a;Fam193a;Fnbp1l;Gm14005;H2-Q10;Hist1h2be;Irf1;Irf7;Lsm6;Mrps33;Nmi;P2ry13;Parp14;Psmb8;Psmb9;Slc22a15;Spata13;Tagap;Tap2;Ttc39b;Unc93b1;Usp18;Znfx1
435	10kb	Irf2_top10perTarget	taipale_cyt_meth__IRF5_NYGAAACCGAAACY_FL	8.46	0.157	Irf2	*	Irf5 (inferredBy_Orthology).	Irf4 (inferredBy_MotifSimilarity). Irf1; Irf2; Irf3; Irf7; Irf8; Irf9 (inferredBy_MotifSimilarity_n_Orthology).	11	406	Atxn7l1;Bcor;Cxcl10;Dtx3l;Epsti1;Herc6;Irf2;Pcgf5;Phc2;Rhbdf2;Sp100
436	10kb	Stat2_w005	hocomoco__IRF8_HUMAN.H11MO.0.B	8.46	0.0926	Stat2	*	Irf8 (inferredBy_Orthology).	Irf1; Irf2; Irf3; Irf4; Irf5; Irf6; Irf7; Irf9; Prdm1; Spi1; Spib (inferredBy_MotifSimilarity). Bcl11a; Ep300; Ikzf1; Mta3; Pax5; Stat1; Stat2; Stat3; Tbl1xr1 (inferredBy_MotifSimilarity_n_Orthology).	51	4038	5430427O19Rik;Akna;Ankrd17;Ankrd44;Atp2a2;Azi2;C1galt1c1;Clic4;Coro1c;Creb1;Csk;Dcaf8;Ddx58;Ddx60;Dtx3l;Fcgr1;Gbp9;Herc6;Ifi47;Ifit3;Ikbkb;Ipcef1;Isg15;Man1a2;Mllt10;Mmp12;Mrpl17;Napg;Ndufa12;Nup50;Parp10;Parp14;Parp9;Peli1;Pik3cd;Ppt1;Psmb8;Rnf144a;Rps6ka3;Sema4a;Sp100;Sp110;Sp3;Stard3;Stat1;Stat2;Tapbp;Tnfaip8l2;Tomm22;Usp18;Znfx1
437	10kb	Irf9_top50perTarget	factorbook__STAT2	8.45	0.108	Irf9	*	Stat1; Stat2 (inferredBy_Orthology).	Irf1; Irf2; Irf3; Irf4; Irf5; Irf6; Irf7; Irf8; Irf9 (inferredBy_MotifSimilarity).	69	4972	3110043O21Rik;Acta2;AI314180;Arid5a;Birc3;Brwd3;Cep350;Chic2;Cmpk2;Coro1c;Csk;Ctnnbip1;Dap3;Daxx;Dclre1c;Ddx58;Fam114a1;Fam160b1;Fcgr1;Fcgr4;H13;Herc6;Hif1a;Ifit1;Ifit3;Ifitm3;Irf7;Isg15;Isg20;Kdm2a;Letm2;Lgals9;Ly6i;Mafb;Mapk14;Mapk1ip1l;Mctp2;Med7;Mitd1;Nab1;Ncoa3;Nr3c1;Parp14;Ppp2r5e;Pstpip1;Rab14;Rara;Rsad2;Rtp4;Sgk3;Shisa5;Slc12a6;Slfn5;Sp110;Sparc;St3gal1;Tcea1;Tnrc18;Trim56;Trim8;Trnt1;Ube…
438	10kb	Stat1_top10perTarget	transfac_public__M00258	8.45	0.117	Stat1	*	Irf9 (inferredBy_Orthology).	Irf1; Irf2; Irf3; Irf4; Irf5; Irf6; Irf7; Irf8; Prdm1 (inferredBy_MotifSimilarity). Stat1; Stat2; Tbl1xr1 (inferredBy_MotifSimilarity_n_Orthology).	36	4979	Cep350;Clic4;Cxcl10;Ddx58;Ddx60;Dtx3l;Epsti1;Gbp7;Ifih1;Ifit1;Ifit2;Ifit3;Ifitm3;Irf7;Isg15;Nmi;Nod1;Oasl1;Oasl2;Parp10;Parp14;Parp9;Peli1;Psmb9;Rassf3;Rnase4;Rtp4;Shisa5;Slfn5;Slfn8;Sp110;Srgap2;Stat1;Tapbp;Usp18;Znfx1
439	10kb	Stat1_top50	transfac_pro__M00699	8.44	0.133	Stat1	*	Irf8 (directAnnotation).	Irf1; Irf2; Irf3; Irf4; Irf5; Irf6; Irf7 (inferredBy_MotifSimilarity). Irf9; Stat1; Stat2; Tbl1xr1 (inferredBy_MotifSimilarity_n_Orthology).	25	4962	Cxcl10;Ddx58;Ddx60;Dtx3l;Ifit1;Ifit2;Ifit3;Igtp;Irf7;Isg15;Oasl1;Parp14;Parp9;Psmb9;Shisa5;Slfn1;Slfn8;Sp100;Stat1;Tapbp;Tor1aip1;Tor3a;Usp18;Znfx1;Zufsp
440	10kb	Stat2_w005	transfac_pro__M04788	8.43	0.0923	Stat2	*	Irf1 (inferredBy_Orthology).	Irf2; Irf3; Irf4; Irf5; Irf6; Irf7; Irf8; Irf9 (inferredBy_MotifSimilarity). Prdm1; Rela; Stat1; Stat2 (inferredBy_MotifSimilarity_n_Orthology).	56	4375	Akna;Ankrd17;Ankrd44;Ascc3;Azi2;Bst2;C1galt1c1;Cd69;Cmpk2;Creb1;Csk;Cxcl10;Dcaf8;Ddx60;Dlgap4;Dtx3l;F13a1;Fcho2;Fmo5;Gbp5;Herc6;Ifih1;Ifit1;Ifit3;Il18bp;Ipcef1;Isg15;Isg20;Man1a2;Mllt10;Mrpl17;Myd88;Nup50;Parp14;Parp9;Pdcd6;Peli1;Pik3cd;Psmb10;Psmb8;Rps6ka3;Rsad2;Sema4a;Snai1;Sp110;Sp3;Spin1;Stard3;Stat1;Stat2;Suds3;Tap1;Tapbp;Usp18;Vcpip1;Znfx1
441	10kb	Irf2_top50	hocomoco__IRF8_HUMAN.H11MO.0.B	8.41	0.19	Irf2	*	Irf8 (inferredBy_Orthology).	Irf1; Irf2; Irf3; Irf4; Irf5; Irf6; Irf7; Irf9; Prdm1; Spi1; Spib (inferredBy_MotifSimilarity). Bcl11a; Ep300; Ikzf1; Mta3; Pax5; Stat1; Stat2; Stat3; Tbl1xr1 (inferredBy_MotifSimilarity_n_Orthology).	10	438	5430427O19Rik;Bcor;Dtx3l;Herc6;Ifit3;Irf2;Ndufs4;Necap2;Otud5;Sp100
442	10kb	Irf7_top5perTarget	cisbp__M3480	8.39	0.0908	Irf7	**	Irf7 (inferredBy_Orthology).		64	4988	5430427O19Rik;Adam15;Adprh;Azi2;Ccnd2;Cd69;Clec5a;Clic4;Cmpk2;Cxcl10;Cybb;Daxx;Ddx58;Ddx60;Dtx3l;Ehd4;Epsti1;Fcgr4;H2-D1;Herc6;Ifih1;Ifit3;Irf1;Irf2;Irf5;Irf7;Isg15;Klf7;Lgals9;Ly6i;Mitd1;Mrpl52;Mrps28;Nmi;Nsf;Oas2;Oasl1;Ogfr;Parp14;Parp9;Pdlim2;Peli1;Phc2;Plac8;Psma6;Pstpip1;Rsad2;Rtn3;Rtp4;Sh3bp1;Shisa5;Sp100;Sp110;Stard3;Stat1;Tap1;Tap2;Tapbp;Tmbim6;Tmem30a;Usp18;Usp25;Zbp1;Znfx1
443	10kb	Irf7_top50	tfdimers__MD00527	8.37	0.109	Irf7	**	Irf1; Irf2; Irf3; Irf4; Irf5; Irf6; Irf7; Irf8; Zeb1 (inferredBy_Orthology).		13	2711	Cybb;Ddx60;Dtx3l;Herc6;Ifih1;Ifit3;Isg15;Isg20;Sp100;Stat1;Trafd1;Ube2l6;Zbp1
444	10kb	Stat1_top5perTarget	cisbp__M6313	8.33	0.162	Stat1	*	Irf8 (inferredBy_Orthology).	Irf1; Irf2; Irf3; Irf4; Irf5; Irf6; Irf7; Irf9; Prdm1; Spi1; Spib (inferredBy_MotifSimilarity). Bcl11a; Ep300; Ikzf1; Mta3; Pax5; Stat1; Stat2; Stat3; Tbl1xr1 (inferredBy_MotifSimilarity_n_Orthology).	15	3381	Cxcl10;Ddx60;Dtx3l;Ifit2;Khnyn;Parp14;Parp9;Peli1;Psmb9;Shisa5;Stat1;Tapbp;Tor1aip1;Usp18;Znfx1
445	10kb	Irf2_top10perTarget	cisbp__M4635	8.32	0.154	Irf2	*	Stat2 (inferredBy_Orthology).	Irf1; Irf2; Irf3; Irf4; Irf5; Irf6; Irf7; Irf8 (inferredBy_MotifSimilarity). Mta3; Stat1 (inferredBy_MotifSimilarity_n_Orthology).	15	1040	5430427O19Rik;Bcor;Cxcl10;Dtx3l;Epsti1;Herc6;Ifit3;Il18bp;Irf2;Mtpn;Pcgf5;Phc2;Rhbdf2;Sp100;Tmem165
446	10kb	Stat1_top50	cisbp__M6313	8.31	0.131	Stat1	*	Irf8 (inferredBy_Orthology).	Irf1; Irf2; Irf3; Irf4; Irf5; Irf6; Irf7; Irf9; Prdm1; Spi1; Spib (inferredBy_MotifSimilarity). Bcl11a; Ep300; Ikzf1; Mta3; Pax5; Stat1; Stat2; Stat3; Tbl1xr1 (inferredBy_MotifSimilarity_n_Orthology).	20	3841	Cxcl10;Ddx58;Ddx60;Dtx3l;Ifit1;Ifit2;Ifit3;Isg15;Khnyn;Parp14;Parp9;Psmb8;Psmb9;Shisa5;Sp100;Stat1;Tapbp;Tor1aip1;Usp18;Znfx1
447	10kb	Stat2_top10perTarget	cisbp__M6307	8.31	0.137	Stat2	*	Irf1 (inferredBy_Orthology).	Irf2; Irf3; Irf4; Irf5; Irf6; Irf7; Irf8; Irf9; Prdm1 (inferredBy_MotifSimilarity). Stat1; Stat2; Stat3; Tbl1xr1 (inferredBy_MotifSimilarity_n_Orthology).	20	3041	5430427O19Rik;Azi2;C1galt1c1;Cd69;Creb1;Ddx60;Dtx3l;Herc6;Ifih1;Ifit2;Il18bp;Mrpl17;Parp14;Parp9;Stat1;Stat2;Tap1;Tapbp;Usp18;Vcpip1
448	10kb	Stat2_top50	dbcorrdb__STAT2__ENCSR000FAT_1__m1	8.3	0.141	Stat2	**	Stat2 (inferredBy_Orthology).	Stat1 (inferredBy_MotifSimilarity_n_Orthology).	18	3126	5430427O19Rik;Ankrd44;Atp7a;Azi2;C1galt1c1;Ddx60;Dtx3l;Herc6;Ipcef1;Mrpl17;Parp14;Parp9;Sp100;Stat2;Tapbp;Usp18;Wdr26;Zfp787
449	10kb	Irf1_top10perTarget	cisbp__M6309	8.26	0.115	Irf1	*	Irf3 (inferredBy_Orthology).	Irf1; Irf2; Irf4; Irf5; Irf6; Irf7; Irf8; Irf9 (inferredBy_MotifSimilarity). Stat1; Stat2 (inferredBy_MotifSimilarity_n_Orthology).	21	1818	Aip;Ccdc86;Cxcl10;H2-Q10;Hist1h2be;Irf1;Irf7;Nmi;Oasl1;Parp14;Psmb3;Psmb8;Psmb9;Tagap;Tap2;Tbc1d14;Tcea1;Ttc39b;Unc93b1;Usp18;Znfx1
450	10kb	Irf1_top10perTarget	homer__GAAAGTGAAAGT_IRF1	8.25	0.114	Irf1	**	Irf1 (inferredBy_Orthology).	Irf2; Irf3; Irf4; Irf5; Irf6; Irf7; Irf8; Irf9; Prdm1 (inferredBy_MotifSimilarity). Rela; Stat3; Tbl1xr1 (inferredBy_MotifSimilarity_n_Orthology).	25	3268	Azi2;Cmtm6;Cxcl10;Egr3;H2-Q10;Hist1h2be;Irf1;Itga4;Kpnb1;Lsm6;Mrps33;Nmi;P2ry13;Parp14;Psmb8;Psmb9;Slc22a15;Tagap;Tap2;Tbc1d14;Tcea1;Ttc39b;Unc93b1;Usp18;Znfx1
451	10kb	Stat2_top10perTarget	dbcorrdb__STAT2__ENCSR000FAT_1__m1	8.22	0.136	Stat2	**	Stat2 (inferredBy_Orthology).	Stat1 (inferredBy_MotifSimilarity_n_Orthology).	17	3170	5430427O19Rik;Ankrd44;Atp7a;Azi2;C1galt1c1;Creb1;Ddx60;Dtx3l;Herc6;Mrpl17;Parp14;Parp9;Stat2;Tapbp;Usp18;Wdr26;Zfp787
452	10kb	Stat2_top50	hocomoco__STAT1_HUMAN.H11MO.1.A	8.21	0.14	Stat2	*	Stat1 (inferredBy_Orthology).	Irf1; Irf2; Irf3; Irf4; Irf5; Irf6; Irf7; Irf8; Irf9 (inferredBy_MotifSimilarity). Prdm1; Spi1; Stat2 (inferredBy_MotifSimilarity_n_Orthology).	22	3726	5430427O19Rik;Ankrd17;Ankrd44;Azi2;C1galt1c1;Ddx60;Dtx3l;Gbp5;Gbp9;Herc6;Ifih1;Ifit2;Il18bp;Ipcef1;Mrpl17;Parp14;Parp9;Sp100;Tapbp;Usp18;Vcpip1;Zfp787
453	10kb	Stat1_top5perTarget	transfac_pro__M00772	8.17	0.159	Stat1	*	Irf1; Irf2; Irf3; Irf4; Irf5; Irf6; Irf7; Irf8 (directAnnotation).	Irf9; Prdm1 (inferredBy_MotifSimilarity). Bcl11a; Ep300; Foxm1; Mta3; Rela; Spi1; Stat1; Stat2; Tbl1xr1 (inferredBy_MotifSimilarity_n_Orthology).	20	4581	Cep350;Cxcl10;Ddx60;Dtx3l;Gbp5;Ifih1;Ifit2;Irf7;Nmi;Parp14;Parp9;Peli1;Psmb9;Shisa5;Stat1;Tapbp;Tor3a;Trafd1;Usp18;Znfx1
454	10kb	Stat2_top50	cisbp__M6313	8.16	0.139	Stat2	*	Irf8 (inferredBy_Orthology).	Irf1; Irf2; Irf3; Irf4; Irf5; Irf6; Irf7; Irf9; Prdm1; Spi1; Spib (inferredBy_MotifSimilarity). Bcl11a; Ep300; Ikzf1; Mta3; Pax5; Stat1; Stat2; Stat3; Tbl1xr1 (inferredBy_MotifSimilarity_n_Orthology).	13	1071	5430427O19Rik;Ankrd17;C1galt1c1;Ddx60;Dtx3l;Herc6;Ifit2;Ipcef1;Parp14;Parp9;Tap1;Tapbp;Usp18
455	10kb	Stat2_top10perTarget	transfac_pro__M04788	8.14	0.135	Stat2	*	Irf1 (inferredBy_Orthology).	Irf2; Irf3; Irf4; Irf5; Irf6; Irf7; Irf8; Irf9 (inferredBy_MotifSimilarity). Prdm1; Rela; Stat1; Stat2 (inferredBy_MotifSimilarity_n_Orthology).	23	4375	Ankrd17;Ankrd44;Azi2;Bst2;C1galt1c1;Cd69;Creb1;Ddx60;Dtx3l;Gbp5;Herc6;Ifih1;Il18bp;Mrpl17;Parp14;Parp9;Pdcd6;Stat1;Stat2;Tap1;Tapbp;Usp18;Vcpip1
456	10kb	Irf2_top10perTarget	hocomoco__IRF8_HUMAN.H11MO.0.B	8.12	0.151	Irf2	*	Irf8 (inferredBy_Orthology).	Irf1; Irf2; Irf3; Irf4; Irf5; Irf6; Irf7; Irf9; Prdm1; Spi1; Spib (inferredBy_MotifSimilarity). Bcl11a; Ep300; Ikzf1; Mta3; Pax5; Stat1; Stat2; Stat3; Tbl1xr1 (inferredBy_MotifSimilarity_n_Orthology).	12	468	5430427O19Rik;Bcor;Dtx3l;Herc6;Ifit3;Irf2;Mtpn;Ndufs4;Necap2;Otud5;Pcgf5;Sp100
457	10kb	Stat2_top10perTarget	hocomoco__STAT1_HUMAN.H11MO.1.A	8.12	0.134	Stat2	*	Stat1 (inferredBy_Orthology).	Irf1; Irf2; Irf3; Irf4; Irf5; Irf6; Irf7; Irf8; Irf9 (inferredBy_MotifSimilarity). Prdm1; Spi1; Stat2 (inferredBy_MotifSimilarity_n_Orthology).	23	4868	5430427O19Rik;Ankrd17;Ankrd44;Azi2;C1galt1c1;Creb1;Ddx60;Dtx3l;Gbp5;Gbp9;Herc6;Ifih1;Ifit2;Il18bp;Mrpl17;Parp10;Parp14;Parp9;Stat2;Tapbp;Usp18;Vcpip1;Zfp787
458	10kb	Irf1_top50	hocomoco__IRF1_MOUSE.H11MO.0.A	8.11	0.117	Irf1	**	Irf1 (directAnnotation).	Irf2; Irf3; Irf4; Irf5; Irf6; Irf7; Irf8; Irf9; Prdm1; Spib (inferredBy_MotifSimilarity). Bcl11a; Ep300; Ikzf1; Mta3; Spi1; Stat1; Stat2; Stat3; Tbl1xr1 (inferredBy_MotifSimilarity_n_Orthology).	20	3746	Aip;Azi2;Cmtm6;Cxcl10;Fnbp1l;H2-Q10;Irf1;Itga4;Kpnb1;Lsm6;Mrps33;P2ry13;Parp14;Psmb8;Slc22a15;Tagap;Tbc1d14;Tcea1;Ttc39b;Znfx1
459	10kb	Irf2_top50	taipale_cyt_meth__IRF9_NYGAAASYGAAACYN_FL	8.09	0.184	Irf2	*	Irf9 (inferredBy_Orthology).	Irf1; Irf2; Irf4; Irf7 (inferredBy_MotifSimilarity). Irf3; Irf5; Irf8 (inferredBy_MotifSimilarity_n_Orthology).	9	252	Bcor;Cxcl10;Dtx3l;Epsti1;Herc6;Ifit3;Irf2;Phc2;Rhbdf2
460	10kb	Stat2_top10perTarget	dbcorrdb__IRF1__ENCSR000EGK_1__m1	8.07	0.133	Stat2	*	Irf1 (inferredBy_Orthology).	Irf2; Irf3; Irf4; Irf5; Irf6; Irf7; Irf8; Irf9; Prdm1; Spib (inferredBy_MotifSimilarity). Elf1; Etv6; Gabpa; Rela; Stat1; Stat2; Tbl1xr1 (inferredBy_MotifSimilarity_n_Orthology).	20	2050	5430427O19Rik;Ankrd17;Ankrd44;Azi2;C1galt1c1;Ddx60;Dtx3l;Herc6;Ifit2;Il18bp;Mrpl17;Nfkb2;Parp14;Parp9;Pef1;Stat1;Tapbp;Usp18;Vcpip1;Zfp787
461	10kb	Irf7_top50	transfac_pro__M08887	8.06	0.105	Irf7	**	Irf1; Irf2; Irf3; Irf4; Irf5; Irf6; Irf7; Irf8; Irf9 (directAnnotation).	Prdm1; Stat1; Stat2 (inferredBy_MotifSimilarity_n_Orthology).	29	4997	Cmpk2;Ctss;Cxcl10;Cybb;Daxx;Ddx60;Dtx3l;Epsti1;Gbp5;Herc6;Ifi47;Ifih1;Ifit2;Ifit3;Ifitm3;Irf7;Isg15;Oasl1;Rsad2;Rtp4;Shisa5;Slfn5;Sp100;Stat1;Tor1aip1;Ube2l6;Usp18;Xaf1;Zbp1
462	10kb	Stat1_top5perTarget	transfac_public__M00258	8.06	0.157	Stat1	*	Irf9 (inferredBy_Orthology).	Irf1; Irf2; Irf3; Irf4; Irf5; Irf6; Irf7; Irf8; Prdm1 (inferredBy_MotifSimilarity). Stat1; Stat2; Tbl1xr1 (inferredBy_MotifSimilarity_n_Orthology).	21	4976	Cep350;Cxcl10;Ddx60;Dtx3l;Gbp7;Ifih1;Ifit2;Irf7;Nmi;Parp10;Parp14;Parp9;Peli1;Psmb9;Shisa5;Slfn5;Slfn8;Stat1;Tapbp;Usp18;Znfx1
463	10kb	Stat2_top50	cisbp__M4707	8.04	0.137	Stat2	*	Stat1 (inferredBy_Orthology).	Stat2 (inferredBy_MotifSimilarity_n_Orthology).	23	3811	5430427O19Rik;Azi2;C1galt1c1;Cd69;Ddx60;Dtx3l;Herc6;Ifih1;Il18bp;Ipcef1;Mrpl17;Parp14;Parp9;Slfn8;Sp100;Stat1;Stat2;Tap1;Tapbp;Usp18;Vcpip1;Wdr26;Zfp787
464	10kb	Irf2_top50	taipale__IRF8_DBD_NCGAAACCGAAACY	8.03	0.183	Irf2	*	Irf8 (inferredBy_Orthology).	Irf4; Irf5 (inferredBy_MotifSimilarity). Irf2; Irf3; Irf7; Irf9 (inferredBy_MotifSimilarity_n_Orthology).	10	464	Bcor;Cxcl10;Dtx3l;Epsti1;Herc6;Ifit3;Irf2;Phc2;Rhbdf2;Sp100
465	10kb	Stat2_top10perTarget	transfac_pro__M07045	8.03	0.133	Stat2	*	Irf1 (directAnnotation).	Irf2; Irf3; Irf4; Irf5; Irf6; Irf7; Irf8; Irf9; Prdm1 (inferredBy_MotifSimilarity). Stat1; Stat2 (inferredBy_MotifSimilarity_n_Orthology).	23	2370	5430427O19Rik;Ankrd17;Ankrd44;Azi2;C1galt1c1;Cd69;Creb1;Ddx60;Dtx3l;Gbp5;Gbp9;Herc6;Ifih1;Ifit2;Il18bp;Mrpl17;Parp14;Parp9;Stat1;Tap1;Tapbp;Usp18;Vcpip1
466	10kb	Irf2_top10perTarget	hocomoco__IRF1_MOUSE.H11MO.0.A	8.02	0.15	Irf2	*	Irf1 (directAnnotation).	Irf2; Irf3; Irf4; Irf5; Irf6; Irf7; Irf8; Irf9; Prdm1; Spib (inferredBy_MotifSimilarity). Bcl11a; Ep300; Ikzf1; Mta3; Spi1; Stat1; Stat2; Stat3; Tbl1xr1 (inferredBy_MotifSimilarity_n_Orthology).	11	462	Bcor;Cxcl10;Dtx3l;Herc6;Ifit3;Il18bp;Irf2;Pcgf5;Phc2;Rhbdf2;Tmem165
467	10kb	Stat2_top50	transfac_public__M00258	8	0.137	Stat2	*	Irf9 (inferredBy_Orthology).	Irf1; Irf2; Irf3; Irf4; Irf5; Irf6; Irf7; Irf8; Prdm1 (inferredBy_MotifSimilarity). Stat1; Stat2; Tbl1xr1 (inferredBy_MotifSimilarity_n_Orthology).	21	4868	5430427O19Rik;Atp7a;Azi2;C1galt1c1;Ddx60;Dtx3l;Gbp3;Gbp7;Herc6;Ifih1;Ifit2;Ipcef1;Mrpl17;Parp10;Parp14;Parp9;Slfn8;Stat1;Tapbp;Usp18;Vcpip1
468	10kb	Irf2_top50	cisbp__M5578	7.97	0.181	Irf2	*	Irf8 (inferredBy_Orthology).	Irf4; Irf5 (inferredBy_MotifSimilarity). Irf2; Irf3; Irf7; Irf9 (inferredBy_MotifSimilarity_n_Orthology).	10	533	Bcor;Cxcl10;Dtx3l;Epsti1;Herc6;Ifit3;Irf2;Phc2;Rhbdf2;Sp100
469	10kb	Irf7_top50	taipale__IRF5_full_CCGAAACCGAAACY	7.94	0.104	Irf7	*	Irf5 (inferredBy_Orthology).	Irf4 (inferredBy_MotifSimilarity). Irf1; Irf2; Irf3; Irf7; Irf8; Irf9 (inferredBy_MotifSimilarity_n_Orthology).	20	4997	1600014C10Rik;Ctss;Cxcl10;Ddx60;Dtx3l;Epsti1;Herc6;Ifit1;Igtp;Irf7;Isg15;Isg20;Rtp4;Sp100;Stat1;Tor1aip1;Trafd1;Ube2l6;Usp18;Zbp1
470	10kb	Irf1_top10perTarget	taipale_cyt_meth__IRF5_NYGAAACCGAAACY_eDBD	7.92	0.11	Irf1	*	Irf5 (inferredBy_Orthology).	Irf4 (inferredBy_MotifSimilarity). Irf1; Irf2; Irf3; Irf7; Irf8; Irf9 (inferredBy_MotifSimilarity_n_Orthology).	23	3464	Azi2;Bsdc1;Cxcl10;Egr3;Fam110a;Fnbp1l;Gm14005;H2-Q10;Irf1;Irf7;Kpnb1;Lsm6;Parp14;Psmb8;Psmb9;Pura;Rbm5;Tagap;Tap2;Tbc1d14;Unc93b1;Usp18;Znfx1
471	10kb	Stat2_top5perTarget	dbcorrdb__STAT1__ENCSR000FAU_1__m1	7.9	0.167	Stat2	*	Stat1 (inferredBy_Orthology).	Irf1; Irf2; Irf3; Irf4; Irf5; Irf6; Irf7; Irf8; Irf9 (inferredBy_MotifSimilarity). Ep300; Ikzf1; Prdm1; Spi1; Stat2; Stat3; Tbl1xr1 (inferredBy_MotifSimilarity_n_Orthology).	11	3890	5430427O19Rik;Atp7a;Azi2;Gbp5;Herc6;Mrpl17;Parp9;Stat1;Stat2;Vcpip1;Zfp787
472	10kb	Irf2_top50	hocomoco__IRF1_MOUSE.H11MO.0.A	7.89	0.18	Irf2	*	Irf1 (directAnnotation).	Irf2; Irf3; Irf4; Irf5; Irf6; Irf7; Irf8; Irf9; Prdm1; Spib (inferredBy_MotifSimilarity). Bcl11a; Ep300; Ikzf1; Mta3; Spi1; Stat1; Stat2; Stat3; Tbl1xr1 (inferredBy_MotifSimilarity_n_Orthology).	17	2955	5430427O19Rik;Bcor;Cxcl10;Dtx3l;Epsti1;Herc6;Ifi47;Ifit3;Il18bp;Irf2;March5;Ndufs4;Necap2;Phc2;Psen1;Rhbdf2;Sp100
473	10kb	Irf1_top10perTarget	transfac_pro__M04788	7.87	0.11	Irf1	**	Irf1 (inferredBy_Orthology).	Irf2; Irf3; Irf4; Irf5; Irf6; Irf7; Irf8; Irf9 (inferredBy_MotifSimilarity). Prdm1; Rela; Stat1; Stat2 (inferredBy_MotifSimilarity_n_Orthology).	29	4353	Aip;Azi2;Cmtm6;Cxcl10;Egr3;Fam193a;Gm14005;H2-Q10;Hist1h2be;Irf1;Itga4;Kpnb1;Lsm6;Mrps33;Nmi;P2ry13;Parp14;Psmb8;Psmb9;Pura;Slc22a15;Tagap;Tap2;Tbc1d14;Tcea1;Ttc39b;Unc93b1;Usp18;Znfx1
474	10kb	Stat2_top10perTarget	cisbp__M4707	7.85	0.13	Stat2	*	Stat1 (inferredBy_Orthology).	Stat2 (inferredBy_MotifSimilarity_n_Orthology).	23	4366	5430427O19Rik;Azi2;C1galt1c1;Cd69;Creb1;Ddx60;Dtx3l;Gbp5;Herc6;Ifih1;Il18bp;Mrpl17;Parp14;Parp9;Slfn8;Stat1;Stat2;Tap1;Tapbp;Usp18;Vcpip1;Wdr26;Zfp787
475	10kb	Irf7_top50	transfac_pro__M01882	7.83	0.102	Irf7	*	Irf2 (directAnnotation).	Irf1; Irf3; Irf4; Irf5; Irf6; Irf7; Irf8; Irf9; Prdm1 (inferredBy_MotifSimilarity). Stat1; Stat2 (inferredBy_MotifSimilarity_n_Orthology).	25	4997	Cmpk2;Cxcl10;Cybb;Ddx60;Dtx3l;Herc6;Ifih1;Ifit1;Ifit2;Ifit3;Irf7;Isg15;Isg20;Oasl1;Psmb8;Rsad2;Rtp4;Shisa5;Slfn5;Sp100;Stat1;Tor1aip1;Ube2l6;Usp18;Zbp1
476	10kb	Irf9_top50perTarget	taipale_cyt_meth__IRF8_NYGAAASYGAAASYN_FL	7.82	0.101	Irf9	*	Irf8 (inferredBy_Orthology).	Irf4; Irf7 (inferredBy_MotifSimilarity). Irf1; Irf2; Irf3; Irf5; Irf9 (inferredBy_MotifSimilarity_n_Orthology).	46	2185	Aff1;AI314180;Arid5a;Birc3;Brwd3;Casp1;Cd82;Csk;Dap3;Ddx58;Dusp6;Herc6;Hif1a;Ifit1;Ifit3;Irf7;Isg15;Isg20;Kdm2a;Letm2;Mafb;Mapk14;Mapk1ip1l;Mctp2;Mitd1;Nab1;Ncoa3;Nr3c1;Oasl2;Parp14;Rara;Rtp4;Sparc;St3gal1;Tmbim4;Tnfaip8;Tnrc18;Trim56;Triobp;Ube2l6;Usp18;Usp38;Wbp4;Xaf1;Xiap;Zfp36l1
477	10kb	Irf1_top50	hocomoco__STAT2_HUMAN.H11MO.0.A	7.81	0.113	Irf1	*	Stat2 (inferredBy_Orthology).	Irf1; Irf2; Irf3; Irf4; Irf5; Irf6; Irf7; Irf8; Irf9 (inferredBy_MotifSimilarity). Stat1 (inferredBy_MotifSimilarity_n_Orthology).	15	3418	Aip;Azi2;Cmtm6;Cxcl10;Irf1;Irf7;Itga4;Oasl1;Parp14;Psmb8;Spata13;Tagap;Tcea1;Ttc39b;Znfx1
478	10kb	Irf2_top10perTarget	taipale_cyt_meth__IRF9_NYGAAASYGAAACYN_FL	7.8	0.146	Irf2	*	Irf9 (inferredBy_Orthology).	Irf1; Irf2; Irf4; Irf7 (inferredBy_MotifSimilarity). Irf3; Irf5; Irf8 (inferredBy_MotifSimilarity_n_Orthology).	10	252	Bcor;Cxcl10;Dtx3l;Epsti1;Herc6;Ifit3;Irf2;Pcgf5;Phc2;Rhbdf2
479	10kb	Irf2_top50	cisbp__M4635	7.79	0.178	Irf2	*	Stat2 (inferredBy_Orthology).	Irf1; Irf2; Irf3; Irf4; Irf5; Irf6; Irf7; Irf8 (inferredBy_MotifSimilarity). Mta3; Stat1 (inferredBy_MotifSimilarity_n_Orthology).	12	1069	5430427O19Rik;Bcor;Cxcl10;Dtx3l;Epsti1;Herc6;Ifit3;Il18bp;Irf2;Phc2;Rhbdf2;Sp100
480	10kb	Irf9_top50perTarget	taipale_cyt_meth__IRF8_NYGAAASYGAAASYN_eDBD	7.78	0.101	Irf9	*	Irf8 (inferredBy_Orthology).	Irf1; Irf2; Irf4; Irf7 (inferredBy_MotifSimilarity). Irf3; Irf5; Irf9 (inferredBy_MotifSimilarity_n_Orthology).	46	2552	AI314180;Arid5a;Birc3;Brwd3;Casp1;Cd82;Cep350;Csk;Dap3;Ddx58;Gpr141;Herc6;Hif1a;Ifit1;Ifit3;Irf7;Isg15;Isg20;Kdm2a;Letm2;Mafb;Mapk14;Mctp2;Mitd1;Nab1;Ncoa3;Nr3c1;Parp14;Pstpip1;Rab14;Rara;Rtn3;Rtp4;Shisa5;Sparc;St3gal1;Tmbim4;Tnfaip8;Tnrc18;Trim56;Triobp;Ube2l6;Usp18;Wbp4;Xaf1;Zfp36l1
481	10kb	Irf2_top10perTarget	taipale__IRF8_DBD_NCGAAACCGAAACY	7.75	0.146	Irf2	*	Irf8 (inferredBy_Orthology).	Irf4; Irf5 (inferredBy_MotifSimilarity). Irf2; Irf3; Irf7; Irf9 (inferredBy_MotifSimilarity_n_Orthology).	11	462	Bcor;Cxcl10;Dtx3l;Epsti1;Herc6;Ifit3;Irf2;Pcgf5;Phc2;Rhbdf2;Sp100
482	10kb	Irf1_top50	cisbp__M6309	7.74	0.112	Irf1	*	Irf3 (inferredBy_Orthology).	Irf1; Irf2; Irf4; Irf5; Irf6; Irf7; Irf8; Irf9 (inferredBy_MotifSimilarity). Stat1; Stat2 (inferredBy_MotifSimilarity_n_Orthology).	20	4647	Aip;Azi2;Ccdc86;Cmtm6;Cxcl10;Fnbp1l;H2-Q10;Irf1;Irf7;Kpnb1;Lsm6;Mrps33;Oasl1;Parp14;Psmb8;Tagap;Tbc1d14;Tcea1;Ttc39b;Znfx1
483	10kb	Irf2_top10perTarget	cisbp__M5578	7.7	0.145	Irf2	*	Irf8 (inferredBy_Orthology).	Irf4; Irf5 (inferredBy_MotifSimilarity). Irf2; Irf3; Irf7; Irf9 (inferredBy_MotifSimilarity_n_Orthology).	11	512	Bcor;Cxcl10;Dtx3l;Epsti1;Herc6;Ifit3;Irf2;Pcgf5;Phc2;Rhbdf2;Sp100
484	10kb	Irf2_top50	dbcorrdb__IRF1__ENCSR000EGU_1__m1	7.7	0.176	Irf2	*	Irf1 (inferredBy_Orthology).	Irf2; Irf3; Irf4; Irf5; Irf6; Irf7; Irf8; Irf9; Prdm1; Spi1; Spib (inferredBy_MotifSimilarity). Bcl11a; Ep300; Ikzf1; Mta3; Stat1; Stat2; Stat3; Tbl1xr1 (inferredBy_MotifSimilarity_n_Orthology).	11	773	5430427O19Rik;Bcor;Cxcl10;Dtx3l;Herc6;Ifit3;Il18bp;Irf2;Phc2;Rhbdf2;Sp100
485	10kb	Stat2_top10perTarget	transfac_pro__M08887	7.69	0.128	Stat2	*	Irf1; Irf2; Irf3; Irf4; Irf5; Irf6; Irf7; Irf8; Irf9 (directAnnotation).	Prdm1; Stat1; Stat2 (inferredBy_MotifSimilarity_n_Orthology).	23	2947	5430427O19Rik;Ankrd17;Ankrd44;Azi2;C1galt1c1;Cd69;Creb1;Ddx60;Dtx3l;Gbp5;Gbp9;Herc6;Ifih1;Ifit2;Mrpl17;Parp14;Parp9;Stat1;Tap1;Tapbp;Usp18;Vcpip1;Zfp787
486	10kb	Stat1_top10perTarget	cisbp__M6494	7.67	0.106	Stat1	*	Stat2 (inferredBy_Orthology).	Irf1; Irf2; Irf3; Irf4; Irf5; Irf6; Irf7; Irf8; Irf9 (inferredBy_MotifSimilarity). Stat1 (inferredBy_MotifSimilarity_n_Orthology).	30	2306	Clic4;Cmtm7;Cxcl10;Ddx58;Ddx60;Dtx3l;Ifih1;Ifit2;Ifit3;Ifitm3;Irf7;Isg15;Isg20;Khnyn;Nmi;Nod1;Oas2;Oasl1;Parp14;Parp9;Peli1;Psmb8;Rtp4;Shisa5;Slfn5;Sp110;Stat1;Tapbp;Usp18;Znfx1
487	10kb	Stat1_top10perTarget	dbcorrdb__STAT2__ENCSR000FAT_1__m1	7.66	0.106	Stat1	*	Stat2 (inferredBy_Orthology).	Stat1 (inferredBy_MotifSimilarity_n_Orthology).	29	4979	Cep350;Clic4;Cmtm7;Ddx58;Ddx60;Dtx3l;Epsti1;Irf7;Isg15;Isg20;Khnyn;Nmi;Nod1;Oas2;Oasl1;Parp14;Parp9;Peli1;Rassf3;Rnase4;Rtp4;Shisa5;Slfn5;Sp100;Sp110;Stat2;Tapbp;Usp18;Znfx1
488	10kb	Irf1_top50	hocomoco__IRF2_HUMAN.H11MO.0.A	7.65	0.111	Irf1	*	Irf2 (inferredBy_Orthology).	Irf1; Irf3; Irf4; Irf5; Irf6; Irf7; Irf8; Irf9; Prdm1; Spib (inferredBy_MotifSimilarity). Bcl11a; Ep300; Ikzf1; Mta3; Spi1; Stat1; Stat2; Stat3; Tbl1xr1 (inferredBy_MotifSimilarity_n_Orthology).	20	3599	Azi2;Cmtm6;Cxcl10;Fnbp1l;H2-Q10;Irf1;Irf7;Itga4;Kpnb1;Lsm6;Mrps33;P2ry13;Parp14;Psmb8;Rbm5;Tagap;Tbc1d14;Tcea1;Ttc39b;Znfx1
489	10kb	Irf1_top10perTarget	dbcorrdb__IRF1__ENCSR000EGK_1__m1	7.6	0.106	Irf1	**	Irf1 (inferredBy_Orthology).	Irf2; Irf3; Irf4; Irf5; Irf6; Irf7; Irf8; Irf9; Prdm1; Spib (inferredBy_MotifSimilarity). Elf1; Etv6; Gabpa; Rela; Stat1; Stat2; Tbl1xr1 (inferredBy_MotifSimilarity_n_Orthology).	16	1613	Azi2;Cxcl10;Fam110a;H2-Q10;Irf1;Irf7;Parp14;Psmb8;Psmb9;Slc22a15;Tagap;Tap2;Ttc39b;Unc93b1;Usp18;Znfx1
490	10kb	Irf1_top10perTarget	dbcorrdb__IRF1__ENCSR000EGL_1__m1	7.58	0.106	Irf1	**	Irf1 (inferredBy_Orthology).	Irf2; Irf3; Irf4; Irf5; Irf6; Irf7; Irf8; Irf9; Prdm1; Spib (inferredBy_MotifSimilarity). Bcl11a; Ep300; Ikzf1; Mta3; Spi1; Stat1; Stat2; Stat3; Tbl1xr1 (inferredBy_MotifSimilarity_n_Orthology).	23	3532	Azi2;Cmtm6;Cxcl10;Fam110a;H2-Q10;Hist1h2be;Irf1;Irf7;Itga4;Kpnb1;Nmi;P2ry13;Parp14;Psmb8;Psmb9;Tagap;Tap2;Tbc1d14;Tcea1;Ttc39b;Unc93b1;Usp18;Znfx1
491	10kb	Irf1_top50	dbcorrdb__STAT1__ENCSR000FAU_1__m1	7.58	0.11	Irf1	*	Stat1 (inferredBy_Orthology).	Irf1; Irf2; Irf3; Irf4; Irf5; Irf6; Irf7; Irf8; Irf9 (inferredBy_MotifSimilarity). Ep300; Ikzf1; Prdm1; Spi1; Stat2; Stat3; Tbl1xr1 (inferredBy_MotifSimilarity_n_Orthology).	19	4647	Aip;Azi2;Cmtm6;Cxcl10;Fnbp1l;H2-Q10;Irf1;Irf7;Kpnb1;Oasl1;P2ry13;Parp14;Psmb8;Slc22a15;Spata13;Tagap;Tcea1;Ttc39b;Znfx1
492	10kb	Irf2_top50	taipale_cyt_meth__IRF8_NYGAAASYGAAASYN_FL	7.58	0.174	Irf2	*	Irf8 (inferredBy_Orthology).	Irf4; Irf7 (inferredBy_MotifSimilarity). Irf1; Irf2; Irf3; Irf5; Irf9 (inferredBy_MotifSimilarity_n_Orthology).	9	349	Bcor;Cxcl10;Dtx3l;Epsti1;Herc6;Ifit3;Irf2;Phc2;Rhbdf2
493	10kb	Stat1_top10perTarget	transfac_pro__M00699	7.57	0.105	Stat1	*	Irf8 (directAnnotation).	Irf1; Irf2; Irf3; Irf4; Irf5; Irf6; Irf7 (inferredBy_MotifSimilarity). Irf9; Stat1; Stat2; Tbl1xr1 (inferredBy_MotifSimilarity_n_Orthology).	30	4979	Cep350;Cxcl10;Ddx58;Ddx60;Dtx3l;Ifit1;Ifit2;Ifit3;Igtp;Irf7;Isg15;Nod1;Oasl1;Parp14;Parp9;Peli1;Psmb9;Rnase4;Shisa5;Slfn1;Slfn8;Sp100;Sp110;Stat1;Tapbp;Tor1aip1;Tor3a;Usp18;Znfx1;Zufsp
494	10kb	Irf2_top50	dbcorrdb__STAT1__ENCSR000FAU_1__m1	7.55	0.173	Irf2	*	Stat1 (inferredBy_Orthology).	Irf1; Irf2; Irf3; Irf4; Irf5; Irf6; Irf7; Irf8; Irf9 (inferredBy_MotifSimilarity). Ep300; Ikzf1; Prdm1; Spi1; Stat2; Stat3; Tbl1xr1 (inferredBy_MotifSimilarity_n_Orthology).	17	3482	5430427O19Rik;Atxn7l1;Bcor;Cmpk2;Cxcl10;Dtx3l;Epsti1;Herc6;Ifit3;Irf2;March5;Ndufs4;Otud5;Phc2;Rhbdf2;Sp100;Spata13
495	10kb	Irf2_top10perTarget	taipale_cyt_meth__IRF3_NSGAAANSGAAASSGAAASN_FL_repr	7.53	0.142	Irf2	*	Irf3 (inferredBy_Orthology).	Irf1; Irf2; Irf7 (inferredBy_MotifSimilarity). Irf4; Irf5; Irf8; Irf9; Stat1; Stat2 (inferredBy_MotifSimilarity_n_Orthology).	12	666	5430427O19Rik;Cxcl10;Dtx3l;Epsti1;Herc6;Ifit3;Il18bp;Irf2;Pcgf5;Phc2;Pten;Sp100
496	10kb	Irf2_top10perTarget	jaspar__MA0050.2	7.52	0.142	Irf2	*	Irf1 (inferredBy_Orthology).	Irf2; Irf3; Irf4; Irf5; Irf6; Irf7; Irf8; Irf9; Prdm1 (inferredBy_MotifSimilarity). Ep300; Ikzf1; Mta3; Spi1; Stat1; Stat2; Stat3; Tbl1xr1 (inferredBy_MotifSimilarity_n_Orthology).	12	759	5430427O19Rik;Bcor;Cxcl10;Dtx3l;Herc6;Ifit3;Il18bp;Irf2;Pcgf5;Phc2;Rhbdf2;Tmem165
497	10kb	Irf9_top50perTarget	dbcorrdb__STAT2__ENCSR000FBC_1__m1	7.5	0.0979	Irf9	*	Stat2 (inferredBy_Orthology).	Irf1; Irf2; Irf3; Irf4; Irf5; Irf6; Irf7; Irf8; Irf9 (inferredBy_MotifSimilarity). Mta3; Spi1; Stat1; Tbl1xr1 (inferredBy_MotifSimilarity_n_Orthology).	59	4217	3110043O21Rik;AI314180;Arid5a;Birc3;Brwd3;Cep350;Chic2;Cmpk2;Coro1c;Csk;Dap3;Dclre1c;Ddx58;E330009J07Rik;Fam160b1;Fcgr1;Fcgr4;H13;Herc6;Hif1a;Ifit3;Irf7;Isg15;Isg20;Kdm2a;Lgals9;Ly6i;Mafb;Mapk14;Mctp2;Myo1f;Nab1;Ncoa3;Nr3c1;Parp14;Ppp2r5e;Pstpip1;Rab14;Rara;Rel;Rsad2;Rtp4;Shisa5;Slfn5;Sp110;Sparc;Tcea1;Tmbim4;Tnrc18;Trim56;Trnt1;Ube2l6;Usp18;Wbp4;Xaf1;Xiap;Zcchc6;Zfp36l1;Zfp397
498	10kb	Stat2_top5perTarget	taipale_cyt_meth__IRF3_NSGAAANSGAAASSGAAASN_FL_repr	7.46	0.159	Stat2	*	Irf3 (inferredBy_Orthology).	Irf1; Irf2; Irf7 (inferredBy_MotifSimilarity). Irf4; Irf5; Irf8; Irf9; Stat1; Stat2 (inferredBy_MotifSimilarity_n_Orthology).	9	3210	5430427O19Rik;Azi2;Gbp5;Herc6;Mrpl17;Parp9;Stat1;Stat2;Vcpip1
499	10kb	Irf1_top50	homer__AGTTTCAGTTTC_ISRE	7.45	0.109	Irf1	*		Irf1; Irf2; Irf3; Irf4; Irf5; Irf6; Irf7; Irf8; Irf9 (inferredBy_MotifSimilarity). Prdm1; Stat1; Stat2; Stat3; Tbl1xr1 (inferredBy_MotifSimilarity_n_Orthology).	17	3566	Cxcl10;Fnbp1l;H2-Q10;Irf1;Irf7;Itga4;Kpnb1;Lsm6;Mrps33;P2ry13;Parp14;Psmb8;Slc22a15;Tagap;Tbc1d14;Ttc39b;Znfx1
500	10kb	Irf2_top10perTarget	dbcorrdb__IRF1__ENCSR000EGU_1__m1	7.43	0.141	Irf2	*	Irf1 (inferredBy_Orthology).	Irf2; Irf3; Irf4; Irf5; Irf6; Irf7; Irf8; Irf9; Prdm1; Spi1; Spib (inferredBy_MotifSimilarity). Bcl11a; Ep300; Ikzf1; Mta3; Stat1; Stat2; Stat3; Tbl1xr1 (inferredBy_MotifSimilarity_n_Orthology).	13	771	5430427O19Rik;Bcor;Cxcl10;Dtx3l;Herc6;Ifit3;Il18bp;Irf2;Pcgf5;Phc2;Rhbdf2;Sp100;Tmem165
501	10kb	Irf2_top50	taipale_cyt_meth__IRF8_NYGAAASYGAAASYN_eDBD	7.41	0.171	Irf2	*	Irf8 (inferredBy_Orthology).	Irf1; Irf2; Irf4; Irf7 (inferredBy_MotifSimilarity). Irf3; Irf5; Irf9 (inferredBy_MotifSimilarity_n_Orthology).	8	221	Bcor;Cxcl10;Dtx3l;Epsti1;Herc6;Ifit3;Irf2;Rhbdf2
502	10kb	Stat2_top10perTarget	hocomoco__IRF8_HUMAN.H11MO.0.B	7.41	0.123	Stat2	*	Irf8 (inferredBy_Orthology).	Irf1; Irf2; Irf3; Irf4; Irf5; Irf6; Irf7; Irf9; Prdm1; Spi1; Spib (inferredBy_MotifSimilarity). Bcl11a; Ep300; Ikzf1; Mta3; Pax5; Stat1; Stat2; Stat3; Tbl1xr1 (inferredBy_MotifSimilarity_n_Orthology).	17	3170	5430427O19Rik;Ankrd17;Ankrd44;Azi2;C1galt1c1;Creb1;Ddx60;Dtx3l;Gbp9;Herc6;Mrpl17;Parp10;Parp14;Parp9;Stat1;Tapbp;Usp18
503	10kb	Irf2_top10perTarget	factorbook__STAT2	7.4	0.14	Irf2	*	Stat1; Stat2 (inferredBy_Orthology).	Irf1; Irf2; Irf3; Irf4; Irf5; Irf6; Irf7; Irf8; Irf9 (inferredBy_MotifSimilarity).	23	2831	5430427O19Rik;Atxn7l1;Bcor;Bzw1;Cmpk2;Cxcl10;Dtx3l;Epsti1;Herc6;Ifit3;Il18bp;Irf2;March5;Mtpn;Ndufs4;Necap2;Pcgf5;Phc2;Pten;Rhbdf2;Sp100;Spata13;Tmem165
504	10kb	Irf2_top50	hocomoco__IRF2_HUMAN.H11MO.0.A	7.4	0.17	Irf2	**	Irf2 (inferredBy_Orthology).	Irf1; Irf3; Irf4; Irf5; Irf6; Irf7; Irf8; Irf9; Prdm1; Spib (inferredBy_MotifSimilarity). Bcl11a; Ep300; Ikzf1; Mta3; Spi1; Stat1; Stat2; Stat3; Tbl1xr1 (inferredBy_MotifSimilarity_n_Orthology).	16	2614	5430427O19Rik;Bcor;Cxcl10;Dtx3l;Epsti1;Herc6;Ifit3;Il18bp;Irf2;March5;Ndufs4;Notch1;Phc2;Psen1;Rhbdf2;Sp100
505	10kb	Irf1_top10perTarget	taipale_cyt_meth__IRF2_YGAAASYGAAAS_FL	7.39	0.104	Irf1	*	Irf2 (inferredBy_Orthology).	Irf1; Irf3; Irf4; Irf5; Irf7; Irf8; Irf9 (inferredBy_MotifSimilarity).	28	4928	Aip;Azi2;Cmtm6;Cxcl10;Egr3;Fnbp1l;Gm14005;H2-Q10;Hist1h2be;Irf1;Irf7;Itga4;Lsm6;Mrps33;Nmi;P2ry13;Parp14;Psmb3;Psmb8;Psmb9;Slc22a15;Spata13;Tagap;Tap2;Ttc39b;Unc93b1;Usp18;Znfx1
506	10kb	Stat1_top50	transfac_pro__M08887	7.39	0.117	Stat1	*	Irf1; Irf2; Irf3; Irf4; Irf5; Irf6; Irf7; Irf8; Irf9 (directAnnotation).	Prdm1; Stat1; Stat2 (inferredBy_MotifSimilarity_n_Orthology).	28	4962	Cmpk2;Cxcl10;Ddx58;Ddx60;Dtx3l;Epsti1;Gbp5;Ifi47;Ifih1;Ifit2;Ifit3;Ifitm3;Irf7;Isg15;Nmi;Oasl1;Parp14;Parp9;Psmb9;Rsad2;Shisa5;Slfn5;Sp100;Stat1;Tapbp;Tor1aip1;Usp18;Znfx1
507	10kb	Irf1_top50	taipale__IRF7_DBD_NCGAAANYGAAACY_repr	7.38	0.108	Irf1	*	Irf7 (inferredBy_Orthology).	Irf1; Irf2; Irf4; Irf8; Irf9; Prdm1 (inferredBy_MotifSimilarity_n_Orthology).	12	1745	Cxcl10;H2-Q10;Irf1;Irf7;Lsm6;Mrps33;P2ry13;Parp14;Psmb8;Spata13;Tbc1d14;Znfx1
508	10kb	Irf9_top50perTarget	taipale_cyt_meth__IRF9_NYGAAASYGAAACYN_FL	7.38	0.0967	Irf9	**	Irf9 (inferredBy_Orthology).	Irf1; Irf2; Irf4; Irf7 (inferredBy_MotifSimilarity). Irf3; Irf5; Irf8 (inferredBy_MotifSimilarity_n_Orthology).	68	4817	3110043O21Rik;Aff1;AI314180;Arid5a;Birc3;Brwd3;Casp1;Cd82;Cep350;Cmpk1;Cmpk2;Csk;Dap3;Ddx58;Dusp6;Fam114a1;Fam160b1;Gpr141;Herc6;Hif1a;Ifi47;Ifit1;Ifit3;Irf7;Isg15;Isg20;Itpripl2;Kdm2a;Letm2;Ly6i;Mafb;Mapk14;Mapk1ip1l;Mctp2;Mitd1;Nab1;Ncoa3;Notch1;Nr3c1;Nsun6;Oasl2;Parp14;Pomp;Pstpip1;Rab14;Rara;Rhoc;Rsad2;Rtp4;Shisa5;Slfn5;Sp110;Sparc;St3gal1;Tmbim4;Tnfaip8;Tnrc18;Trim56;Triobp;Trnt1;Ube2l6;Usp1…
509	10kb	Irf2_top10perTarget	taipale_cyt_meth__IRF8_NYGAAASYGAAASYN_FL	7.36	0.139	Irf2	*	Irf8 (inferredBy_Orthology).	Irf4; Irf7 (inferredBy_MotifSimilarity). Irf1; Irf2; Irf3; Irf5; Irf9 (inferredBy_MotifSimilarity_n_Orthology).	10	337	Bcor;Cxcl10;Dtx3l;Epsti1;Herc6;Ifit3;Irf2;Pcgf5;Phc2;Rhbdf2
510	10kb	Irf2_top10perTarget	hocomoco__IRF2_HUMAN.H11MO.0.A	7.35	0.139	Irf2	**	Irf2 (inferredBy_Orthology).	Irf1; Irf3; Irf4; Irf5; Irf6; Irf7; Irf8; Irf9; Prdm1; Spib (inferredBy_MotifSimilarity). Bcl11a; Ep300; Ikzf1; Mta3; Spi1; Stat1; Stat2; Stat3; Tbl1xr1 (inferredBy_MotifSimilarity_n_Orthology).	12	700	Bcor;Cxcl10;Dtx3l;Herc6;Ifit3;Il18bp;Irf2;Pcgf5;Phc2;Rhbdf2;Sp100;Tmem165
511	10kb	Irf2_top10perTarget	dbcorrdb__STAT1__ENCSR000FAU_1__m1	7.31	0.139	Irf2	*	Stat1 (inferredBy_Orthology).	Irf1; Irf2; Irf3; Irf4; Irf5; Irf6; Irf7; Irf8; Irf9 (inferredBy_MotifSimilarity). Ep300; Ikzf1; Prdm1; Spi1; Stat2; Stat3; Tbl1xr1 (inferredBy_MotifSimilarity_n_Orthology).	24	3520	5430427O19Rik;Atxn7l1;Bcor;Bzw1;Cmpk2;Cxcl10;Dtx3l;Epsti1;Herc6;Hipk1;Ifit3;Irf2;March5;Mtpn;Ndufs4;Orai1;Otud5;Pcgf5;Phc2;Pten;Rhbdf2;Sp100;Spata13;Tmem165
512	10kb	Irf2_top10perTarget	cisbp__M1882	7.31	0.139	Irf2	*	Irf1 (inferredBy_Orthology).	Irf2; Irf3; Irf4; Irf5; Irf6; Irf7; Irf8; Irf9; Prdm1 (inferredBy_MotifSimilarity). Ep300; Ikzf1; Mta3; Spi1; Stat1; Stat2; Stat3; Tbl1xr1 (inferredBy_MotifSimilarity_n_Orthology).	12	892	5430427O19Rik;Bcor;Cxcl10;Dtx3l;Herc6;Ifit3;Il18bp;Irf2;Pcgf5;Phc2;Rhbdf2;Tmem165
513	10kb	Stat1_top50	transfac_pro__M01882	7.3	0.115	Stat1	*	Irf2 (directAnnotation).	Irf1; Irf3; Irf4; Irf5; Irf6; Irf7; Irf8; Irf9; Prdm1 (inferredBy_MotifSimilarity). Stat1; Stat2 (inferredBy_MotifSimilarity_n_Orthology).	27	4962	Cmpk2;Cxcl10;Ddx58;Ddx60;Dtx3l;Ifih1;Ifit1;Ifit2;Ifit3;Irf7;Isg15;Isg20;Nmi;Oasl1;Parp14;Parp9;Psmb8;Psmb9;Rsad2;Shisa5;Slfn5;Sp100;Stat1;Tapbp;Tor1aip1;Usp18;Znfx1
514	10kb	Irf2_top50	cisbp__M1883	7.28	0.168	Irf2	**	Irf2 (inferredBy_Orthology).	Irf1; Irf3; Irf4; Irf5; Irf6; Irf7; Irf8; Irf9 (inferredBy_MotifSimilarity). Prdm1 (inferredBy_MotifSimilarity_n_Orthology).	11	1149	5430427O19Rik;Bcor;Cxcl10;Dtx3l;Herc6;Ifit3;Il18bp;Irf2;March5;Phc2;Spata13
515	10kb	Irf1_top10perTarget	hocomoco__STAT2_HUMAN.H11MO.0.A	7.27	0.102	Irf1	*	Stat2 (inferredBy_Orthology).	Irf1; Irf2; Irf3; Irf4; Irf5; Irf6; Irf7; Irf8; Irf9 (inferredBy_MotifSimilarity). Stat1 (inferredBy_MotifSimilarity_n_Orthology).	18	2224	Aip;Azi2;Cmtm6;Cxcl10;Fam110a;Irf1;Irf7;Itga4;Nmi;Nsmce1;Parp14;Psmb8;Tap2;Tcea1;Ttc39b;Unc93b1;Usp18;Znfx1
516	10kb	Irf1_top10perTarget	taipale_cyt_meth__IRF4_NYGAAASYGAAASYN_FL_meth_repr	7.25	0.102	Irf1	*	Irf4 (inferredBy_Orthology).	Irf1; Irf2; Irf7 (inferredBy_MotifSimilarity). Irf3; Irf5; Irf8; Irf9; Prdm1; Stat3 (inferredBy_MotifSimilarity_n_Orthology).	26	4438	Azi2;Ccdc86;Cxcl10;Egr3;Fam110a;Fnbp1l;Gm14005;H2-Q10;Hist1h2be;Irf1;Irf7;Itga4;Kpnb1;Lsm6;Mrps33;Nmi;Parp14;Psmb8;Psmb9;Tagap;Tap2;Tbc1d14;Ttc39b;Unc93b1;Usp18;Znfx1
517	10kb	Irf7_top50	hocomoco__STAT1_MOUSE.H11MO.0.A	7.23	0.0948	Irf7	*		Irf1; Irf2; Irf3; Irf4; Irf5; Irf6; Irf7; Irf8; Irf9 (inferredBy_MotifSimilarity). Stat1; Stat2 (inferredBy_MotifSimilarity_n_Orthology).	21	4415	Ctss;Cxcl10;Cybb;Daxx;Ddx60;Dtx3l;Epsti1;Gbp5;Herc6;Ifih1;Ifit2;Ifit3;Isg15;Isg20;Rtp4;Shisa5;Slfn1;Tor1aip1;Ube2l6;Usp18;Zbp1
518	10kb	Irf2_top10perTarget	taipale_cyt_meth__IRF8_NYGAAASYGAAASYN_eDBD	7.21	0.137	Irf2	*	Irf8 (inferredBy_Orthology).	Irf1; Irf2; Irf4; Irf7 (inferredBy_MotifSimilarity). Irf3; Irf5; Irf9 (inferredBy_MotifSimilarity_n_Orthology).	9	221	Bcor;Cxcl10;Dtx3l;Epsti1;Herc6;Ifit3;Irf2;Pcgf5;Rhbdf2
519	10kb	Irf2_top10perTarget	jaspar__MA0517.1	7.2	0.137	Irf2	*	Stat2 (inferredBy_Orthology).	Irf1; Irf2; Irf3; Irf4; Irf5; Irf6; Irf7; Irf8; Irf9 (inferredBy_MotifSimilarity). Stat1 (inferredBy_MotifSimilarity_n_Orthology).	17	1467	5430427O19Rik;Atxn7l1;Bcor;Bzw1;Cxcl10;Dtx3l;Epsti1;Herc6;Ifit3;Irf2;March5;Pcgf5;Phc2;Pten;Rhbdf2;Sp100;Tmem165
520	10kb	Irf2_top50	factorbook__STAT2	7.2	0.166	Irf2	*	Stat1; Stat2 (inferredBy_Orthology).	Irf1; Irf2; Irf3; Irf4; Irf5; Irf6; Irf7; Irf8; Irf9 (inferredBy_MotifSimilarity).	18	2831	5430427O19Rik;Atxn7l1;Bcor;Cmpk2;Cxcl10;Dtx3l;Epsti1;Herc6;Ifit3;Il18bp;Irf2;March5;Ndufs4;Necap2;Phc2;Rhbdf2;Sp100;Spata13
521	10kb	Irf9_top50perTarget	taipale_cyt_meth__IRF8_NYGAAASYGAAASYN_FL_meth	7.19	0.0947	Irf9	*	Irf8 (inferredBy_Orthology).	Irf1; Irf2; Irf3; Irf4; Irf5; Irf6; Irf7; Irf9 (inferredBy_MotifSimilarity).	59	3698	3110043O21Rik;Aff1;AI314180;Arid5a;Birc3;Brwd3;Casp1;Cd82;Cep350;Cmpk2;Csk;Ctnnbip1;Dap3;Ddx58;Dusp6;Gpr141;H13;Herc6;Hif1a;Ifi47;Ifit1;Ifit3;Irf7;Isg15;Isg20;Kdm2a;Letm2;Mafb;Mapk14;Mapk1ip1l;Mctp2;Mitd1;Nab1;Ncoa3;Oasl2;Parp14;Pomp;Pstpip1;Rab14;Rara;Rsad2;Rtp4;Shisa5;Slfn5;Sparc;St3gal1;Tmbim4;Tnfaip8;Tnrc18;Trim56;Triobp;Ube2l6;Usp18;Usp38;Wbp4;Wdr33;Xaf1;Xiap;Zfp36l1
522	10kb	Stat2_top10perTarget	transfac_public__M00258	7.18	0.12	Stat2	*	Irf9 (inferredBy_Orthology).	Irf1; Irf2; Irf3; Irf4; Irf5; Irf6; Irf7; Irf8; Prdm1 (inferredBy_MotifSimilarity). Stat1; Stat2; Tbl1xr1 (inferredBy_MotifSimilarity_n_Orthology).	22	4868	5430427O19Rik;Atp7a;Azi2;Bst2;C1galt1c1;Creb1;Ddx60;Dtx3l;Gbp3;Gbp7;Herc6;Ifih1;Ifit2;Mrpl17;Parp10;Parp14;Parp9;Slfn8;Stat1;Tapbp;Usp18;Vcpip1
523	10kb	Irf2_top50	dbcorrdb__STAT2__ENCSR000FBC_1__m1	7.17	0.166	Irf2	*	Stat2 (inferredBy_Orthology).	Irf1; Irf2; Irf3; Irf4; Irf5; Irf6; Irf7; Irf8; Irf9 (inferredBy_MotifSimilarity). Mta3; Spi1; Stat1; Tbl1xr1 (inferredBy_MotifSimilarity_n_Orthology).	17	3179	5430427O19Rik;Atxn7l1;Bcor;Cxcl10;Dtx3l;Epsti1;Herc6;Ifit3;Il18bp;Irf2;March5;Necap2;Otud5;Phc2;Rhbdf2;Sp100;Spata13
524	10kb	Irf1_top50	cisbp__M5576	7.15	0.105	Irf1	*	Irf7 (inferredBy_Orthology).	Irf1; Irf2; Irf4; Irf8; Irf9; Prdm1 (inferredBy_MotifSimilarity_n_Orthology).	17	4421	Aip;Cxcl10;Fnbp1l;H2-Q10;Irf1;Irf7;Itga4;Lsm6;Mrps33;P2ry13;Parp14;Psmb8;Spata13;Tagap;Tbc1d14;Ttc39b;Znfx1
525	10kb	Irf2_top50	cisbp__M5573	7.15	0.166	Irf2	*	Irf4 (inferredBy_Orthology).	Irf5 (inferredBy_MotifSimilarity). Irf2; Irf3; Irf7; Irf8; Irf9 (inferredBy_MotifSimilarity_n_Orthology).	8	307	Bcor;Cxcl10;Dtx3l;Epsti1;Herc6;Phc2;Rhbdf2;Sp100
526	10kb	Irf2_top50	jaspar__MA0050.2	7.14	0.165	Irf2	*	Irf1 (inferredBy_Orthology).	Irf2; Irf3; Irf4; Irf5; Irf6; Irf7; Irf8; Irf9; Prdm1 (inferredBy_MotifSimilarity). Ep300; Ikzf1; Mta3; Spi1; Stat1; Stat2; Stat3; Tbl1xr1 (inferredBy_MotifSimilarity_n_Orthology).	10	762	5430427O19Rik;Bcor;Cxcl10;Dtx3l;Herc6;Ifit3;Il18bp;Irf2;Phc2;Rhbdf2
527	10kb	Kdm5a_top50	dbcorrdb__TAF1__ENCSR000BKS_1__m1	7.14	0.124	Kdm5a	*	Taf1 (inferredBy_Orthology).	Bclaf1; Bmyc; Elk1; Elk4; Ets1; Ezh2; Gabpa; Kdm5a; Max; Myc; Rbbp5; Sin3a; Thap1; Yy1 (inferredBy_MotifSimilarity_n_Orthology).	15	1795	Atad2;Cnot6;Ctcf;Fbxl3;Kdm5a;Krit1;Mfsd11;Nr1h2;Polr2k;Prkacb;Puf60;Rer1;Slu7;Tnpo3;Znhit1
528	10kb	Irf2_top50	jaspar__MA0517.1	7.12	0.165	Irf2	*	Stat2 (inferredBy_Orthology).	Irf1; Irf2; Irf3; Irf4; Irf5; Irf6; Irf7; Irf8; Irf9 (inferredBy_MotifSimilarity). Stat1 (inferredBy_MotifSimilarity_n_Orthology).	15	2176	5430427O19Rik;Atxn7l1;Bcor;Cxcl10;Dtx3l;Epsti1;Herc6;Ifit3;Il18bp;Irf2;March5;Phc2;Rhbdf2;Sp100;Spata13
529	10kb	Irf2_top50	taipale_cyt_meth__IRF5_NYGAAACCGAAACY_FL_meth	7.12	0.165	Irf2	*	Irf5 (inferredBy_Orthology).	Irf4 (inferredBy_MotifSimilarity). Irf1; Irf2; Irf3; Irf7; Irf8; Irf9 (inferredBy_MotifSimilarity_n_Orthology).	13	1348	5430427O19Rik;Atxn7l1;Bcor;Casp8;Cxcl10;Dtx3l;Epsti1;Herc6;Ifit3;Irf2;Phc2;Rhbdf2;Sp100
530	10kb	Stat1_top10perTarget	cisbp__M6313	7.12	0.0993	Stat1	*	Irf8 (inferredBy_Orthology).	Irf1; Irf2; Irf3; Irf4; Irf5; Irf6; Irf7; Irf9; Prdm1; Spi1; Spib (inferredBy_MotifSimilarity). Bcl11a; Ep300; Ikzf1; Mta3; Pax5; Stat1; Stat2; Stat3; Tbl1xr1 (inferredBy_MotifSimilarity_n_Orthology).	26	3385	Acer3;Cxcl10;Ddx58;Ddx60;Dtx3l;Ifit2;Ifit3;Isg15;Khnyn;Nod1;Parp14;Parp9;Peli1;Psmb8;Psmb9;Rnase4;Rtp4;Shisa5;Sp100;Sp110;Stat1;Tapbp;Tor1aip1;Ubn2;Usp18;Znfx1
531	10kb	Irf9_top50perTarget	taipale_cyt_meth__IRF9_NYGAAASYGAAACYN_FL_meth	7.1	0.0938	Irf9	**	Irf9 (inferredBy_Orthology).	Irf1; Irf2; Irf3; Irf4; Irf5; Irf6; Irf7; Irf8 (inferredBy_MotifSimilarity).	66	4248	3110043O21Rik;Aff1;AI314180;Arid5a;Birc3;Brwd3;Casp1;Cd82;Cep350;Cmpk2;Csk;Dap3;Ddx58;Dusp6;Fam114a1;Gpr141;H13;Herc6;Hif1a;Ifi47;Ifit1;Ifit3;Irf7;Isg15;Isg20;Itpripl2;Kdm2a;Letm2;Ly6i;Mafb;Mapk14;Mapk1ip1l;Mctp2;Mitd1;Morc3;Nab1;Ncoa3;Notch1;Oasl2;Parp14;Pomp;Pstpip1;Rab14;Rara;Rsad2;Rtn3;Rtp4;Sgk3;Shisa5;Slfn5;Sp110;Sparc;St3gal1;Tmbim4;Tnfaip8;Tnrc18;Trim56;Triobp;Ube2l6;Usp18;Usp38;Wbp4;Wdr33…
532	10kb	Stat2_top10perTarget	cisbp__M6313	7.1	0.119	Stat2	*	Irf8 (inferredBy_Orthology).	Irf1; Irf2; Irf3; Irf4; Irf5; Irf6; Irf7; Irf9; Prdm1; Spi1; Spib (inferredBy_MotifSimilarity). Bcl11a; Ep300; Ikzf1; Mta3; Pax5; Stat1; Stat2; Stat3; Tbl1xr1 (inferredBy_MotifSimilarity_n_Orthology).	12	1042	5430427O19Rik;Ankrd17;C1galt1c1;Ddx60;Dtx3l;Herc6;Ifit2;Parp14;Parp9;Tap1;Tapbp;Usp18
533	10kb	Irf1_top10perTarget	jaspar__MA0050.2	7.09	0.1	Irf1	**	Irf1 (inferredBy_Orthology).	Irf2; Irf3; Irf4; Irf5; Irf6; Irf7; Irf8; Irf9; Prdm1 (inferredBy_MotifSimilarity). Ep300; Ikzf1; Mta3; Spi1; Stat1; Stat2; Stat3; Tbl1xr1 (inferredBy_MotifSimilarity_n_Orthology).	28	4079	Aip;Azi2;Cmtm6;Cxcl10;Fam110a;Fnbp1l;H2-Q10;Hist1h2be;Irf1;Itga4;Kpnb1;Lsm6;Mrps33;Nmi;P2ry13;Parp14;Psmb8;Psmb9;Rbm5;Slc22a15;Tagap;Tap2;Tbc1d14;Tcea1;Ttc39b;Unc93b1;Usp18;Znfx1
534	10kb	Irf7_top50	dbcorrdb__IRF1__ENCSR000EGK_1__m1	7.05	0.0925	Irf7	*	Irf1 (inferredBy_Orthology).	Irf2; Irf3; Irf4; Irf5; Irf6; Irf7; Irf8; Irf9; Prdm1; Spib (inferredBy_MotifSimilarity). Elf1; Etv6; Gabpa; Rela; Stat1; Stat2; Tbl1xr1 (inferredBy_MotifSimilarity_n_Orthology).	23	4637	Ctss;Cxcl10;Cybb;Ddx60;Dtx3l;Epsti1;Herc6;Ifih1;Ifit1;Ifit2;Ifit3;Irf7;Isg15;Isg20;Oasl1;Psmb8;Shisa5;Sp100;Stat1;Tor1aip1;Ube2l6;Usp18;Zbp1
535	10kb	Stat1_top5perTarget	transfac_pro__M00699	7.02	0.138	Stat1	*	Irf8 (directAnnotation).	Irf1; Irf2; Irf3; Irf4; Irf5; Irf6; Irf7 (inferredBy_MotifSimilarity). Irf9; Stat1; Stat2; Tbl1xr1 (inferredBy_MotifSimilarity_n_Orthology).	20	4976	Cep350;Cxcl10;Ddx60;Dtx3l;Ifit2;Igtp;Irf7;Parp14;Parp9;Peli1;Psmb9;Shisa5;Slfn8;Stat1;Tapbp;Tor1aip1;Tor3a;Usp18;Znfx1;Zufsp
536	10kb	Irf2_top50	taipale__IRF7_DBD_NCGAAANYGAAACY_repr	7.01	0.163	Irf2	*	Irf7 (inferredBy_Orthology).	Irf1; Irf2; Irf4; Irf8; Irf9; Prdm1 (inferredBy_MotifSimilarity_n_Orthology).	10	449	Bcor;Cxcl10;Dtx3l;Epsti1;Herc6;Ifit3;Irf2;Phc2;Rhbdf2;Sp100
537	10kb	Irf2_top10perTarget	cisbp__M5573	6.99	0.134	Irf2	*	Irf4 (inferredBy_Orthology).	Irf5 (inferredBy_MotifSimilarity). Irf2; Irf3; Irf7; Irf8; Irf9 (inferredBy_MotifSimilarity_n_Orthology).	9	307	Bcor;Cxcl10;Dtx3l;Epsti1;Herc6;Pcgf5;Phc2;Rhbdf2;Sp100
538	10kb	Irf2_top10perTarget	hocomoco__IRF1_HUMAN.H11MO.0.A	6.98	0.134	Irf2	*	Irf1 (inferredBy_Orthology).	Irf2; Irf3; Irf4; Irf5; Irf6; Irf7; Irf8; Irf9; Prdm1; Spib (inferredBy_MotifSimilarity). Bcl11a; Ep300; Ikzf1; Mta3; Spi1; Stat1; Stat2; Stat3; Tbl1xr1 (inferredBy_MotifSimilarity_n_Orthology).	12	882	Bcor;Cxcl10;Dtx3l;Herc6;Ifit3;Il18bp;Irf2;Pcgf5;Phc2;Rhbdf2;Sp100;Tmem165
539	10kb	Irf2_top10perTarget	dbcorrdb__STAT2__ENCSR000FBC_1__m1	6.98	0.134	Irf2	*	Stat2 (inferredBy_Orthology).	Irf1; Irf2; Irf3; Irf4; Irf5; Irf6; Irf7; Irf8; Irf9 (inferredBy_MotifSimilarity). Mta3; Spi1; Stat1; Tbl1xr1 (inferredBy_MotifSimilarity_n_Orthology).	24	3447	5430427O19Rik;Atxn7l1;Bcor;Bzw1;Cxcl10;Dtx3l;Epsti1;Herc6;Hipk1;Ifit3;Il18bp;Irf2;March5;Mtpn;Necap2;Orai1;Otud5;Pcgf5;Phc2;Pten;Rhbdf2;Sp100;Spata13;Tmem165
540	10kb	Irf2_top50	taipale__IRF4_full_NCGAAACCGAAACYN_repr	6.97	0.162	Irf2	*	Irf4 (inferredBy_Orthology).	Irf5 (inferredBy_MotifSimilarity). Irf2; Irf3; Irf7; Irf8; Irf9 (inferredBy_MotifSimilarity_n_Orthology).	16	3585	Atxn7l1;Bcor;Casp8;Cxcl10;Dtx3l;Epsti1;Herc6;Ifi47;Ifit3;Irf2;Irgm1;Phc2;Rhbdf2;Sp100;Spin1;Tmem50a
541	10kb	Irf2_top10perTarget	taipale_cyt_meth__IRF5_NYGAAACCGAAACY_FL_meth	6.96	0.133	Irf2	*	Irf5 (inferredBy_Orthology).	Irf4 (inferredBy_MotifSimilarity). Irf1; Irf2; Irf3; Irf7; Irf8; Irf9 (inferredBy_MotifSimilarity_n_Orthology).	15	1325	5430427O19Rik;Atxn7l1;Bcor;Casp8;Cxcl10;Dtx3l;Epsti1;Herc6;Ifit3;Irf2;Pcgf5;Phc2;Rhbdf2;Sp100;Tmem165
542	10kb	Irf2_top50	taipale_cyt_meth__IRF5_NYGAAACCGAAACY_eDBD	6.95	0.162	Irf2	*	Irf5 (inferredBy_Orthology).	Irf4 (inferredBy_MotifSimilarity). Irf1; Irf2; Irf3; Irf7; Irf8; Irf9 (inferredBy_MotifSimilarity_n_Orthology).	9	658	Atxn7l1;Bcor;Dtx3l;Epsti1;Herc6;Irf2;Phc2;Rhbdf2;Sp100
543	10kb	Stat2_top5perTarget	dbcorrdb__STAT2__ENCSR000FAT_1__m1	6.94	0.149	Stat2	**	Stat2 (inferredBy_Orthology).	Stat1 (inferredBy_MotifSimilarity_n_Orthology).	6	778	5430427O19Rik;Azi2;Herc6;Mrpl17;Parp9;Zfp787
544	10kb	Irf2_top50	cisbp__M1882	6.93	0.161	Irf2	*	Irf1 (inferredBy_Orthology).	Irf2; Irf3; Irf4; Irf5; Irf6; Irf7; Irf8; Irf9; Prdm1 (inferredBy_MotifSimilarity). Ep300; Ikzf1; Mta3; Spi1; Stat1; Stat2; Stat3; Tbl1xr1 (inferredBy_MotifSimilarity_n_Orthology).	18	4102	5430427O19Rik;Atxn7l1;Bcor;Cxcl10;Dtx3l;Epsti1;Herc6;Ifit3;Il18bp;Irf2;March5;Ndufs4;Otud5;Phc2;Psen1;Rhbdf2;Sp100;Spin1
545	10kb	Irf2_top10perTarget	taipale__IRF7_DBD_NCGAAANYGAAACY_repr	6.92	0.133	Irf2	*	Irf7 (inferredBy_Orthology).	Irf1; Irf2; Irf4; Irf8; Irf9; Prdm1 (inferredBy_MotifSimilarity_n_Orthology).	12	658	Bcor;Cxcl10;Dtx3l;Epsti1;Herc6;Ifit3;Irf2;Mtpn;Pcgf5;Phc2;Rhbdf2;Sp100
546	10kb	Irf2_top50	taipale_cyt_meth__IRF3_NSGAAANSGAAASSGAAASN_FL_repr	6.92	0.161	Irf2	*	Irf3 (inferredBy_Orthology).	Irf1; Irf2; Irf7 (inferredBy_MotifSimilarity). Irf4; Irf5; Irf8; Irf9; Stat1; Stat2 (inferredBy_MotifSimilarity_n_Orthology).	10	667	5430427O19Rik;Cxcl10;Dtx3l;Epsti1;Herc6;Ifit3;Il18bp;Irf2;Phc2;Sp100
547	10kb	Irf1_top10perTarget	taipale_cyt_meth__IRF3_NSGAAANSGAAASSGAAASN_FL_repr	6.84	0.0968	Irf1	*	Irf3 (inferredBy_Orthology).	Irf1; Irf2; Irf7 (inferredBy_MotifSimilarity). Irf4; Irf5; Irf8; Irf9; Stat1; Stat2 (inferredBy_MotifSimilarity_n_Orthology).	19	2224	Aip;Azi2;Cxcl10;Gbp7;H2-Q10;Irf7;Itga4;Lsm6;Nmi;Nsmce1;P2ry13;Parp14;Psmb8;Psmb9;Tagap;Tap2;Ttc39b;Usp18;Znfx1
548	10kb	Irf1_top50	taipale_cyt_meth__IRF5_NYGAAACCGAAACY_eDBD	6.84	0.1	Irf1	*	Irf5 (inferredBy_Orthology).	Irf4 (inferredBy_MotifSimilarity). Irf1; Irf2; Irf3; Irf7; Irf8; Irf9 (inferredBy_MotifSimilarity_n_Orthology).	13	2594	Azi2;Cxcl10;Fnbp1l;H2-Q10;Irf1;Kpnb1;Lsm6;Parp14;Psmb8;Rbm5;Tagap;Tbc1d14;Znfx1
549	10kb	Irf2_top10perTarget	taipale__IRF4_full_NCGAAACCGAAACYN_repr	6.83	0.131	Irf2	*	Irf4 (inferredBy_Orthology).	Irf5 (inferredBy_MotifSimilarity). Irf2; Irf3; Irf7; Irf8; Irf9 (inferredBy_MotifSimilarity_n_Orthology).	23	4230	Atxn7l1;Bcor;Bzw1;Casp8;Cxcl10;Dtx3l;Epsti1;Gbp7;Herc6;Hipk1;Ifi47;Ifit3;Irf2;Irgm1;Larp4;Mtpn;Orai1;Pcgf5;Phc2;Rhbdf2;Sp100;Spin1;Tmem50a
550	10kb	Irf2_top50	taipale_cyt_meth__IRF9_NYGAAASYGAAACYN_FL_meth	6.82	0.159	Irf2	*	Irf9 (inferredBy_Orthology).	Irf1; Irf2; Irf3; Irf4; Irf5; Irf6; Irf7; Irf8 (inferredBy_MotifSimilarity).	19	3982	5430427O19Rik;Atxn7l1;Bcor;Cmpk2;Cxcl10;Dtx3l;Epsti1;Herc6;Ifi47;Ifit3;Il18bp;Irf2;Notch1;Otud5;Phc2;Psen1;Rhbdf2;Sp100;Spata13
551	10kb	Irf2_top10perTarget	taipale_cyt_meth__IRF5_NYGAAACCGAAACY_eDBD	6.81	0.131	Irf2	*	Irf5 (inferredBy_Orthology).	Irf4 (inferredBy_MotifSimilarity). Irf1; Irf2; Irf3; Irf7; Irf8; Irf9 (inferredBy_MotifSimilarity_n_Orthology).	22	3781	5430427O19Rik;Atxn7l1;Bcor;Bzw1;Casp8;Cxcl10;Dtx3l;Epsti1;Herc6;Hipk1;Ifit3;Irf2;Larp4;March5;Mtpn;Notch1;Orai1;Pcgf5;Phc2;Rhbdf2;Sp100;Tmem165
552	10kb	Irf1_top5perTarget	taipale_cyt_meth__IRF8_NYGAAASYGAAASYN_FL	6.8	0.124	Irf1	*	Irf8 (inferredBy_Orthology).	Irf4; Irf7 (inferredBy_MotifSimilarity). Irf1; Irf2; Irf3; Irf5; Irf9 (inferredBy_MotifSimilarity_n_Orthology).	11	2612	Cxcl10;Fnbp1l;H2-Q10;Irf1;Kpnb1;Lsm6;Mrps33;P2ry13;Tagap;Tbc1d14;Ttc39b
553	10kb	Irf9_top50perTarget	cisbp__M5572	6.78	0.0905	Irf9	*	Irf3 (inferredBy_Orthology).	Irf1; Irf2; Irf4; Irf5; Irf7 (inferredBy_MotifSimilarity). Irf8; Irf9; Stat1; Stat2 (inferredBy_MotifSimilarity_n_Orthology).	70	4972	1600014C10Rik;3110043O21Rik;Aff1;AI314180;Arid5a;Birc3;Cd82;Cep350;Chic2;Coro1c;Csk;Ctnnbip1;Dap3;Dclre1c;Ddx58;E330009J07Rik;Fam114a1;Gbp7;Gpr141;H13;Herc6;Hif1a;Ifi47;Ifit1;Ifit3;Irf7;Isg15;Isg20;Kdm2a;Letm2;Mafb;Mapk14;Mctp2;Mitd1;Nab1;Ncoa3;Notch1;Nr3c1;Parp14;Pex13;Ppp2cb;Ppp2r5e;Pstpip1;Rab14;Rara;Rnf13;Rsad2;Rtp4;Sgk3;Shisa5;Slc12a6;Slfn5;Sp110;Sparc;St3gal1;Tmbim4;Tnfaip8;Tnrc18;Trim56;Tr…
554	10kb	Irf2_top50	hocomoco__IRF1_HUMAN.H11MO.0.A	6.76	0.158	Irf2	*	Irf1 (inferredBy_Orthology).	Irf2; Irf3; Irf4; Irf5; Irf6; Irf7; Irf8; Irf9; Prdm1; Spib (inferredBy_MotifSimilarity). Bcl11a; Ep300; Ikzf1; Mta3; Spi1; Stat1; Stat2; Stat3; Tbl1xr1 (inferredBy_MotifSimilarity_n_Orthology).	15	2661	5430427O19Rik;Bcor;Cxcl10;Dtx3l;Epsti1;Herc6;Ifit3;Il18bp;Irf2;March5;Ndufs4;Phc2;Psen1;Rhbdf2;Sp100
555	10kb	Irf1_top10perTarget	dbcorrdb__STAT1__ENCSR000FAU_1__m1	6.75	0.0957	Irf1	*	Stat1 (inferredBy_Orthology).	Irf1; Irf2; Irf3; Irf4; Irf5; Irf6; Irf7; Irf8; Irf9 (inferredBy_MotifSimilarity). Ep300; Ikzf1; Prdm1; Spi1; Stat2; Stat3; Tbl1xr1 (inferredBy_MotifSimilarity_n_Orthology).	28	4722	Aip;Azi2;Cmtm6;Cxcl10;Egr3;Fam110a;Fnbp1l;H2-Q10;Hist1h2be;Irf1;Irf7;Kpnb1;Nmi;Oasl1;P2ry13;Parp14;Psmb8;Psmb9;Pura;Slc22a15;Spata13;Tagap;Tap2;Tcea1;Ttc39b;Unc93b1;Usp18;Znfx1
556	10kb	Irf1_top50	taipale_cyt_meth__IRF3_NSGAAANSGAAASSGAAASN_FL_repr	6.72	0.0988	Irf1	*	Irf3 (inferredBy_Orthology).	Irf1; Irf2; Irf7 (inferredBy_MotifSimilarity). Irf4; Irf5; Irf8; Irf9; Stat1; Stat2 (inferredBy_MotifSimilarity_n_Orthology).	13	2152	Aip;Azi2;Cxcl10;H2-Q10;Irf7;Itga4;Lsm6;P2ry13;Parp14;Psmb8;Tagap;Ttc39b;Znfx1
557	10kb	Irf1_top50	hocomoco__SPIB_HUMAN.H11MO.0.A	6.7	0.0985	Irf1	*	Spib (inferredBy_Orthology).	Irf1; Irf2; Irf4; Irf8; Spi1; Spic (inferredBy_MotifSimilarity). Bcl11a; Ep300; Ikzf1; Mta3; Pax5; Rela; Stat3; Tbl1xr1 (inferredBy_MotifSimilarity_n_Orthology).	5	374	Azi2;Irf1;P2ry13;Slc22a15;Tagap
558	10kb	Irf2_top10perTarget	taipale_cyt_meth__IRF9_NYGAAASYGAAACYN_FL_meth	6.7	0.129	Irf2	*	Irf9 (inferredBy_Orthology).	Irf1; Irf2; Irf3; Irf4; Irf5; Irf6; Irf7; Irf8 (inferredBy_MotifSimilarity).	25	3982	5430427O19Rik;Atxn7l1;Bcor;Bzw1;Cmpk2;Cxcl10;Dtx3l;Epsti1;Herc6;Hipk1;Ifi47;Ifit3;Il18bp;Irf2;Mtpn;Notch1;Otud5;Pcgf5;Phc2;Psen1;Pten;Rhbdf2;Sp100;Spata13;Tmem165
559	10kb	Irf2_top50	cisbp__M6314	6.7	0.157	Irf2	*	Irf9 (inferredBy_Orthology).	Irf7 (inferredBy_MotifSimilarity). Irf1; Irf2; Irf3 (inferredBy_MotifSimilarity_n_Orthology).	11	1270	Atxn7l1;Bcor;Brms1;Cxcl10;Dtx3l;Epsti1;Herc6;Ifit3;Irf2;Phc2;Rhbdf2
560	10kb	Irf1_top50	dbcorrdb__IRF1__ENCSR000EGL_1__m1	6.67	0.0981	Irf1	**	Irf1 (inferredBy_Orthology).	Irf2; Irf3; Irf4; Irf5; Irf6; Irf7; Irf8; Irf9; Prdm1; Spib (inferredBy_MotifSimilarity). Bcl11a; Ep300; Ikzf1; Mta3; Spi1; Stat1; Stat2; Stat3; Tbl1xr1 (inferredBy_MotifSimilarity_n_Orthology).	15	2802	Azi2;Cmtm6;Cxcl10;H2-Q10;Irf1;Irf7;Kpnb1;P2ry13;Parp14;Psmb8;Tagap;Tbc1d14;Tcea1;Ttc39b;Znfx1
561	10kb	Irf2_top10perTarget	transfac_pro__M04788	6.66	0.129	Irf2	*	Irf1 (inferredBy_Orthology).	Irf2; Irf3; Irf4; Irf5; Irf6; Irf7; Irf8; Irf9 (inferredBy_MotifSimilarity). Prdm1; Rela; Stat1; Stat2 (inferredBy_MotifSimilarity_n_Orthology).	11	468	Bcor;Cxcl10;Dtx3l;Herc6;Ifit3;Il18bp;Irf2;Pcgf5;Phc2;Pten;Rhbdf2
562	10kb	Irf2_top50	taipale_cyt_meth__IRF8_NYGAAASYGAAASYN_eDBD_meth	6.66	0.156	Irf2	*	Irf8 (inferredBy_Orthology).	Irf1; Irf2; Irf4; Irf7 (inferredBy_MotifSimilarity). Irf3; Irf5; Irf9 (inferredBy_MotifSimilarity_n_Orthology).	20	4721	5430427O19Rik;Atxn7l1;Bcor;Cxcl10;Dtx3l;Epsti1;Herc6;Ifi47;Ifit3;Il18bp;Irf2;Larp4;Ndufs4;Notch1;Otud5;Phc2;Psen1;Rhbdf2;Sp100;Spata13
563	10kb	Irf1_top10perTarget	c2h2_zfs__M3911	6.65	0.0945	Irf1	*	Prdm1 (inferredBy_Orthology).	Irf1; Irf2; Irf3; Irf4; Irf5; Irf6; Irf7; Irf8; Irf9 (inferredBy_MotifSimilarity).	16	2143	Azi2;Cmtm6;Egr3;Fnbp1l;Itga4;Nmi;P2ry13;Psmb8;Psmb9;Tagap;Tap2;Tbc1d14;Tcea1;Ttc39b;Usp18;Znfx1
564	10kb	Irf2_top50	cisbp__M5576	6.65	0.156	Irf2	*	Irf7 (inferredBy_Orthology).	Irf1; Irf2; Irf4; Irf8; Irf9; Prdm1 (inferredBy_MotifSimilarity_n_Orthology).	10	533	Bcor;Cxcl10;Dtx3l;Epsti1;Herc6;Ifit3;Irf2;Phc2;Rhbdf2;Sp100
565	10kb	Irf2_top10perTarget	cisbp__M5572	6.64	0.128	Irf2	*	Irf3 (inferredBy_Orthology).	Irf1; Irf2; Irf4; Irf5; Irf7 (inferredBy_MotifSimilarity). Irf8; Irf9; Stat1; Stat2 (inferredBy_MotifSimilarity_n_Orthology).	25	3982	5430427O19Rik;Atxn7l1;Bcor;Bzw1;Casp8;Cxcl10;Dtx3l;Epsti1;Gbp7;Herc6;Hipk1;Ifit3;Il18bp;Irf2;March5;Mtpn;Ndufs4;Necap2;Notch1;Pcgf5;Phc2;Psen1;Pten;Rhbdf2;Sp100
566	10kb	Irf2_top50	dbcorrdb__IRF1__ENCSR000EGL_1__m1	6.63	0.156	Irf2	*	Irf1 (inferredBy_Orthology).	Irf2; Irf3; Irf4; Irf5; Irf6; Irf7; Irf8; Irf9; Prdm1; Spib (inferredBy_MotifSimilarity). Bcl11a; Ep300; Ikzf1; Mta3; Spi1; Stat1; Stat2; Stat3; Tbl1xr1 (inferredBy_MotifSimilarity_n_Orthology).	13	1430	5430427O19Rik;Atxn7l1;Bcor;Cxcl10;Dtx3l;Herc6;Ifit3;Il18bp;Irf2;Ndufs4;Phc2;Rhbdf2;Sp100
567	10kb	Irf2_top10perTarget	cisbp__M6314	6.6	0.128	Irf2	*	Irf9 (inferredBy_Orthology).	Irf7 (inferredBy_MotifSimilarity). Irf1; Irf2; Irf3 (inferredBy_MotifSimilarity_n_Orthology).	7	90	Atxn7l1;Dtx3l;Epsti1;Herc6;Irf2;Pcgf5;Phc2
568	10kb	Irf2_top10perTarget	taipale_cyt_meth__IRF8_NYGAAASYGAAASYN_eDBD_meth	6.57	0.127	Irf2	*	Irf8 (inferredBy_Orthology).	Irf1; Irf2; Irf4; Irf7 (inferredBy_MotifSimilarity). Irf3; Irf5; Irf9 (inferredBy_MotifSimilarity_n_Orthology).	26	4720	5430427O19Rik;Atxn7l1;Bcor;Bzw1;Cxcl10;Dtx3l;Epsti1;Herc6;Hipk1;Ifi47;Ifit3;Il18bp;Irf2;Larp4;Mtpn;Ndufs4;Notch1;Orai1;Otud5;Pcgf5;Phc2;Psen1;Rhbdf2;Sp100;Spata13;Tmem165
569	10kb	Irf2_top50	cisbp__M5579	6.56	0.154	Irf2	*	Irf8 (inferredBy_Orthology).	Irf4; Irf5 (inferredBy_MotifSimilarity). Irf2; Irf3; Irf7; Irf9 (inferredBy_MotifSimilarity_n_Orthology).	9	715	Bcor;Cxcl10;Dtx3l;Epsti1;Herc6;Irf2;Phc2;Rhbdf2;Sp100
570	10kb	Stat1_top50	transfac_pro__M00772	6.55	0.104	Stat1	*	Irf1; Irf2; Irf3; Irf4; Irf5; Irf6; Irf7; Irf8 (directAnnotation).	Irf9; Prdm1 (inferredBy_MotifSimilarity). Bcl11a; Ep300; Foxm1; Mta3; Rela; Spi1; Stat1; Stat2; Tbl1xr1 (inferredBy_MotifSimilarity_n_Orthology).	24	4641	Cxcl10;Ddx58;Ddx60;Dtx3l;Gbp5;Ifih1;Ifit2;Ifit3;Irf7;Isg15;Isg20;Nmi;Oasl1;Parp14;Parp9;Psmb8;Psmb9;Shisa5;Stat1;Tapbp;Tor3a;Trafd1;Usp18;Znfx1
571	10kb	Irf1_top50	jaspar__MA0051.1	6.54	0.0964	Irf1	*	Irf2 (inferredBy_Orthology).	Irf1; Irf3; Irf4; Irf5; Irf6; Irf7; Irf8; Irf9 (inferredBy_MotifSimilarity). Prdm1 (inferredBy_MotifSimilarity_n_Orthology).	15	3387	Azi2;Cmtm6;Cxcl10;H2-Q10;Irf1;Irf7;Lsm6;Mrps33;P2ry13;Parp14;Psmb8;Spata13;Tcea1;Ttc39b;Znfx1
572	10kb	Irf2_top10perTarget	cisbp__M5576	6.54	0.127	Irf2	*	Irf7 (inferredBy_Orthology).	Irf1; Irf2; Irf4; Irf8; Irf9; Prdm1 (inferredBy_MotifSimilarity_n_Orthology).	11	512	Bcor;Cxcl10;Dtx3l;Epsti1;Herc6;Ifit3;Irf2;Pcgf5;Phc2;Rhbdf2;Sp100
573	10kb	Irf2_top10perTarget	dbcorrdb__IRF1__ENCSR000EGL_1__m1	6.53	0.127	Irf2	*	Irf1 (inferredBy_Orthology).	Irf2; Irf3; Irf4; Irf5; Irf6; Irf7; Irf8; Irf9; Prdm1; Spib (inferredBy_MotifSimilarity). Bcl11a; Ep300; Ikzf1; Mta3; Spi1; Stat1; Stat2; Stat3; Tbl1xr1 (inferredBy_MotifSimilarity_n_Orthology).	16	1422	5430427O19Rik;Atxn7l1;Bcor;Cxcl10;Dtx3l;Herc6;Ifit3;Il18bp;Irf2;Ndufs4;Pcgf5;Phc2;Pten;Rhbdf2;Sp100;Tmem165
574	10kb	Stat2_top50	dbcorrdb__TBL1XR1__ENCSR000DYZ_1__m1	6.53	0.113	Stat2	*	Tbl1xr1 (inferredBy_Orthology).	Irf1; Irf2; Irf3; Irf4; Irf5; Irf6; Irf7; Irf8; Irf9; Prdm1; Spi1; Spib (inferredBy_MotifSimilarity). Bcl11a; Ep300; Ikzf1; Mta3; Pax5; Stat1; Stat2; Stat3 (inferredBy_MotifSimilarity_n_Orthology).	20	4340	5430427O19Rik;Ankrd17;Ankrd44;Atp7a;Azi2;C1galt1c1;Ddx60;Dtx3l;Gbp9;Herc6;Ifit2;Ipcef1;Mrpl17;Parp9;Pef1;Sp100;Tapbp;Trim30b;Usp18;Zfp787
575	10kb	Stat1_top10perTarget	transfac_pro__M01882	6.52	0.0915	Stat1	*	Irf2 (directAnnotation).	Irf1; Irf3; Irf4; Irf5; Irf6; Irf7; Irf8; Irf9; Prdm1 (inferredBy_MotifSimilarity). Stat1; Stat2 (inferredBy_MotifSimilarity_n_Orthology).	30	3517	Cxcl10;Ddx58;Ddx60;Dtx3l;Ifih1;Ifit2;Ifit3;Irf7;Isg15;Isg20;Nmi;Nod1;Oasl1;Parp14;Parp9;Peli1;Psmb8;Psmb9;Rsad2;Rtp4;Shisa5;Slfn5;Sp110;Srgap2;Stat1;Tapbp;Tor1aip1;Ubn2;Usp18;Znfx1
576	10kb	Stat2_top50	cisbp__M6494	6.52	0.113	Stat2	**	Stat2 (inferredBy_Orthology).	Irf1; Irf2; Irf3; Irf4; Irf5; Irf6; Irf7; Irf8; Irf9 (inferredBy_MotifSimilarity). Stat1 (inferredBy_MotifSimilarity_n_Orthology).	25	4868	5430427O19Rik;Ankrd17;Ankrd44;Azi2;C1galt1c1;Cd69;Ddx60;Dtx3l;Gbp3;Gbp9;Herc6;Ifih1;Ifit2;Ipcef1;Mrpl14;Mrpl17;Parp14;Parp9;Sp100;Stat1;Tap1;Tapbp;Usp18;Vcpip1;Zfp787
577	10kb	Irf2_top50	taipale_cyt_meth__IRF4_NYGAAASYGAAASYN_FL	6.51	0.153	Irf2	*	Irf4 (inferredBy_Orthology).	Irf5 (inferredBy_MotifSimilarity). Irf1; Irf2; Irf3; Irf7; Irf8; Irf9 (inferredBy_MotifSimilarity_n_Orthology).	8	438	Bcor;Cxcl10;Dtx3l;Epsti1;Herc6;Irf2;Phc2;Rhbdf2
578	10kb	Irf1_top50	taipale_cyt_meth__IRF4_NYGAAASYGAAASYN_FL_meth_repr	6.5	0.0959	Irf1	*	Irf4 (inferredBy_Orthology).	Irf1; Irf2; Irf7 (inferredBy_MotifSimilarity). Irf3; Irf5; Irf8; Irf9; Prdm1; Stat3 (inferredBy_MotifSimilarity_n_Orthology).	17	4302	Azi2;Ccdc86;Cxcl10;Fnbp1l;H2-Q10;Irf1;Irf7;Itga4;Kpnb1;Lsm6;Mrps33;Parp14;Psmb8;Tagap;Tbc1d14;Ttc39b;Znfx1
579	10kb	Irf2_top10perTarget	cisbp__M5579	6.48	0.126	Irf2	*	Irf8 (inferredBy_Orthology).	Irf4; Irf5 (inferredBy_MotifSimilarity). Irf2; Irf3; Irf7; Irf9 (inferredBy_MotifSimilarity_n_Orthology).	13	1194	Atxn7l1;Bcor;Cxcl10;Dtx3l;Epsti1;Herc6;Hipk1;Irf2;Mtpn;Pcgf5;Phc2;Rhbdf2;Sp100
580	10kb	Irf1_top10perTarget	cisbp__M1882	6.47	0.0923	Irf1	**	Irf1 (inferredBy_Orthology).	Irf2; Irf3; Irf4; Irf5; Irf6; Irf7; Irf8; Irf9; Prdm1 (inferredBy_MotifSimilarity). Ep300; Ikzf1; Mta3; Spi1; Stat1; Stat2; Stat3; Tbl1xr1 (inferredBy_MotifSimilarity_n_Orthology).	26	3962	Aip;Azi2;Cmtm6;Cxcl10;Fam110a;Fnbp1l;H2-Q10;Irf1;Itga4;Kpnb1;Lsm6;Mrps33;Nmi;P2ry13;Parp14;Psmb8;Psmb9;Rbm5;Tagap;Tap2;Tbc1d14;Tcea1;Ttc39b;Unc93b1;Usp18;Znfx1
581	10kb	Irf2_top10perTarget	cisbp__M6307	6.46	0.126	Irf2	*	Irf1 (inferredBy_Orthology).	Irf2; Irf3; Irf4; Irf5; Irf6; Irf7; Irf8; Irf9; Prdm1 (inferredBy_MotifSimilarity). Stat1; Stat2; Stat3; Tbl1xr1 (inferredBy_MotifSimilarity_n_Orthology).	13	726	5430427O19Rik;Atxn7l1;Bcor;Cxcl10;Dtx3l;Herc6;Ifit3;Irf2;Pcgf5;Phc2;Pten;Rhbdf2;Tmem165
582	10kb	Irf2_top5perTarget	taipale_cyt_meth__IRF5_NYGAAACCGAAACY_FL	6.46	0.216	Irf2	*	Irf5 (inferredBy_Orthology).	Irf4 (inferredBy_MotifSimilarity). Irf1; Irf2; Irf3; Irf7; Irf8; Irf9 (inferredBy_MotifSimilarity_n_Orthology).	7	274	Atxn7l1;Bcor;Dtx3l;Epsti1;Irf2;Phc2;Rhbdf2
583	10kb	Mafg_top50	hocomoco__BACH1_HUMAN.H11MO.0.A	6.46	0.16	Mafg	*	Bach1 (inferredBy_Orthology).	Atf3; Bach2; Fos; Fosb; Fosl1; Jun; Junb; Jund; Maf; Mafb; Maff; Mafg; Mafk; Nfe2; Nfe2l1; Nfe2l2; Nfe2l3; Nrf1 (inferredBy_MotifSimilarity). Fosl2 (inferredBy_MotifSimilarity_n_Orthology).	7	290	Fbxo42;Htatip2;Mafg;Rab10;Rbm47;Sqstm1;Srxn1
584	10kb	Irf2_top10perTarget	taipale__IRF3_full_NNRRAAAGGAAACCGAAACTN_repr	6.45	0.125	Irf2	*	Irf3 (inferredBy_Orthology).	Irf1; Irf2; Irf4; Irf5; Irf7 (inferredBy_MotifSimilarity). Irf8; Irf9; Stat1; Stat2 (inferredBy_MotifSimilarity_n_Orthology).	26	4431	5430427O19Rik;Atxn7l1;Bcor;Bzw1;Casp8;Cxcl10;Dtx3l;Epsti1;Gbp7;Herc6;Ifi47;Ifit3;Il18bp;Irf2;Irgm1;March5;Mtpn;Ndufs4;Necap2;Notch1;Pcgf5;Phc2;Plac8;Psen1;Pten;Sp100
585	10kb	Stat2_top10perTarget	cisbp__M6494	6.45	0.109	Stat2	**	Stat2 (inferredBy_Orthology).	Irf1; Irf2; Irf3; Irf4; Irf5; Irf6; Irf7; Irf8; Irf9 (inferredBy_MotifSimilarity). Stat1 (inferredBy_MotifSimilarity_n_Orthology).	19	2345	5430427O19Rik;Ankrd17;Azi2;C1galt1c1;Creb1;Ddx60;Dtx3l;Gbp9;Herc6;Ifih1;Ifit2;Mrpl17;Parp14;Parp9;Stat1;Tapbp;Usp18;Vcpip1;Zfp787
586	10kb	Irf2_top10perTarget	taipale_cyt_meth__IRF4_NYGAAASYGAAASYN_FL	6.44	0.125	Irf2	*	Irf4 (inferredBy_Orthology).	Irf5 (inferredBy_MotifSimilarity). Irf1; Irf2; Irf3; Irf7; Irf8; Irf9 (inferredBy_MotifSimilarity_n_Orthology).	9	420	Bcor;Cxcl10;Dtx3l;Epsti1;Herc6;Irf2;Pcgf5;Phc2;Rhbdf2
587	10kb	Irf1_top5perTarget	taipale_cyt_meth__IRF9_NYGAAASYGAAACYN_FL	6.43	0.118	Irf1	*	Irf9 (inferredBy_Orthology).	Irf1; Irf2; Irf4; Irf7 (inferredBy_MotifSimilarity). Irf3; Irf5; Irf8 (inferredBy_MotifSimilarity_n_Orthology).	11	2419	Cxcl10;Fnbp1l;H2-Q10;Irf1;Kpnb1;Lsm6;Mrps33;P2ry13;Tagap;Tbc1d14;Ttc39b
588	10kb	Irf1_top50	hocomoco__SPIB_MOUSE.H11MO.0.A	6.41	0.0946	Irf1	*	Spib (directAnnotation).	Irf1; Irf2; Irf4; Irf8; Spi1 (inferredBy_MotifSimilarity). Bcl11a; Ep300; Ikzf1; Mta3; Pax5; Rela; Stat3; Tbl1xr1 (inferredBy_MotifSimilarity_n_Orthology).	6	820	Azi2;Irf1;P2ry13;Psmb8;Slc22a15;Tagap
589	10kb	Irf2_top50	transfac_pro__M04788	6.39	0.151	Irf2	*	Irf1 (inferredBy_Orthology).	Irf2; Irf3; Irf4; Irf5; Irf6; Irf7; Irf8; Irf9 (inferredBy_MotifSimilarity). Prdm1; Rela; Stat1; Stat2 (inferredBy_MotifSimilarity_n_Orthology).	9	438	Bcor;Cxcl10;Dtx3l;Herc6;Ifit3;Il18bp;Irf2;Phc2;Rhbdf2
590	10kb	Irf2_top50	taipale_cyt_meth__IRF4_NYGAAASYGAAASYN_FL_meth_repr	6.38	0.151	Irf2	*	Irf4 (inferredBy_Orthology).	Irf1; Irf2; Irf7 (inferredBy_MotifSimilarity). Irf3; Irf5; Irf8; Irf9; Prdm1; Stat3 (inferredBy_MotifSimilarity_n_Orthology).	7	209	Bcor;Cxcl10;Dtx3l;Herc6;Ifit3;Irf2;Rhbdf2
591	10kb	Usf2_top50	transfac_pro__M07633	6.34	0.14	Usf2	*	Mlx (inferredBy_Orthology).	Arnt; Bhlhe40; Srebf1; Srebf2; Tfeb; Tfec; Usf1 (inferredBy_MotifSimilarity). Mlxip; Mlxipl; Tfe3; Usf2 (inferredBy_MotifSimilarity_n_Orthology).	17	2097	Amdhd2;Arfgef2;Atp2a2;Atp6v1a;Atp6v1c1;Ccdc126;Cln3;Dgkz;Eno1;Gas2l3;Gpr141;Lamp1;Mfsd1;Ncoa6;Rab9;Slc31a2;Tmem189
592	10kb	Irf2_top50	cisbp__M5572	6.33	0.15	Irf2	*	Irf3 (inferredBy_Orthology).	Irf1; Irf2; Irf4; Irf5; Irf7 (inferredBy_MotifSimilarity). Irf8; Irf9; Stat1; Stat2 (inferredBy_MotifSimilarity_n_Orthology).	19	3982	5430427O19Rik;Atxn7l1;Bcor;Casp8;Cxcl10;Dtx3l;Epsti1;Herc6;Ifit3;Il18bp;Irf2;March5;Ndufs4;Necap2;Notch1;Phc2;Psen1;Rhbdf2;Sp100
593	10kb	Irf1_top10perTarget	hocomoco__SPIB_HUMAN.H11MO.0.A	6.32	0.0904	Irf1	*	Spib (inferredBy_Orthology).	Irf1; Irf2; Irf4; Irf8; Spi1; Spic (inferredBy_MotifSimilarity). Bcl11a; Ep300; Ikzf1; Mta3; Pax5; Rela; Stat3; Tbl1xr1 (inferredBy_MotifSimilarity_n_Orthology).	7	416	Azi2;Fam110a;Irf1;P2ry13;Rnd1;Slc22a15;Tagap
594	10kb	Irf1_top10perTarget	taipale_cyt_meth__IRF5_NYGAAACCGAAACY_eDBD_meth	6.32	0.0904	Irf1	*	Irf5 (inferredBy_Orthology).	Irf4 (inferredBy_MotifSimilarity). Irf1; Irf2; Irf3; Irf7; Irf8; Irf9 (inferredBy_MotifSimilarity_n_Orthology).	15	1828	Cxcl10;Egr3;Fam110a;H2-Q10;Irf1;Kpnb1;Lsm6;Parp14;Psmb8;Psmb9;Tap2;Tbc1d14;Unc93b1;Usp18;Znfx1
595	10kb	Irf2_top10perTarget	taipale_cyt_meth__IRF4_NYGAAASYGAAASYN_FL_meth_repr	6.32	0.123	Irf2	*	Irf4 (inferredBy_Orthology).	Irf1; Irf2; Irf7 (inferredBy_MotifSimilarity). Irf3; Irf5; Irf8; Irf9; Prdm1; Stat3 (inferredBy_MotifSimilarity_n_Orthology).	8	221	Bcor;Cxcl10;Dtx3l;Herc6;Ifit3;Irf2;Pcgf5;Rhbdf2
596	10kb	Yy1_top50	transfac_pro__M09022	6.31	0.114	Yy1	*		Elk1; Gabpa; Kdm5a; Taf1; Yy1 (inferredBy_MotifSimilarity_n_Orthology).	5	294	Bdp1;Cnot3;Mycbp2;Scaf11;Yy1
597	10kb	Mafg_top5perTarget	hocomoco__BACH1_HUMAN.H11MO.0.A	6.3	0.164	Mafg	*	Bach1 (inferredBy_Orthology).	Atf3; Bach2; Fos; Fosb; Fosl1; Jun; Junb; Jund; Maf; Mafb; Maff; Mafg; Mafk; Nfe2; Nfe2l1; Nfe2l2; Nfe2l3; Nrf1 (inferredBy_MotifSimilarity). Fosl2 (inferredBy_MotifSimilarity_n_Orthology).	8	541	Eif4g1;Fbxo42;Htatip2;Mafg;Mapk1ip1l;Rab10;Rbm47;Srxn1
598	10kb	Usf2_top50	hocomoco__TFEB_HUMAN.H11MO.0.C	6.27	0.138	Usf2	*	Tfeb (inferredBy_Orthology).	Arnt; Arntl; Mitf; Tfe3; Tfec; Usf1; Usf2 (inferredBy_MotifSimilarity). Atf3; Bach1; Bhlhe40; Clock; Helt; Max; Mxi1 (inferredBy_MotifSimilarity_n_Orthology).	9	409	Amdhd2;Arfgef2;Atp6v1c1;Ccdc126;Cln3;Lamp1;Mfsd1;Rab9;Slc31a2
599	10kb	Usf2_top50	transfac_public__M00220	6.26	0.138	Usf2	*	Srebf1 (directAnnotation).	Arnt; Bhlhe40; Mlx; Srebf2; Tfe3; Tfeb; Tfec; Usf1 (inferredBy_MotifSimilarity). Atf3; Bhlhe41; Mlxipl; Nfe2; Usf2 (inferredBy_MotifSimilarity_n_Orthology).	8	305	Amdhd2;Atp6v1a;Ccdc126;Cln3;Lamp1;Mfsd1;Rab9;Syne1
600	10kb	Usf2_top50	cisbp__M3944	6.25	0.138	Usf2	*	Srebf1 (inferredBy_Orthology).	Arnt; Bhlhe40; Mlx; Srebf2; Tfe3; Tfeb; Tfec; Usf1 (inferredBy_MotifSimilarity). Atf3; Bhlhe41; Mlxipl; Nfe2; Usf2 (inferredBy_MotifSimilarity_n_Orthology).	8	312	Amdhd2;Atp6v1a;Ccdc126;Cln3;Lamp1;Mfsd1;Rab9;Syne1
601	10kb	Irf2_top50	swissregulon__hs__IRF1_2_7.p3	6.24	0.148	Irf2	**	Irf1; Irf2; Irf7 (inferredBy_Orthology).	Irf3; Irf4; Irf5; Irf6; Irf8; Irf9; Prdm1 (inferredBy_MotifSimilarity). Stat1; Stat2 (inferredBy_MotifSimilarity_n_Orthology).	19	3852	5430427O19Rik;Atxn7l1;Bcor;Cmpk2;Cxcl10;Dtx3l;Epsti1;Herc6;Ifit3;Il18bp;Irf2;Larp4;Notch1;Otud5;Phc2;Rhbdf2;Sp100;Spata13;Spin1
602	10kb	Stat2_top50	transfac_pro__M01882	6.24	0.109	Stat2	*	Irf2 (directAnnotation).	Irf1; Irf3; Irf4; Irf5; Irf6; Irf7; Irf8; Irf9; Prdm1 (inferredBy_MotifSimilarity). Stat1; Stat2 (inferredBy_MotifSimilarity_n_Orthology).	16	1233	5430427O19Rik;Ankrd17;Ddx60;Dtx3l;Herc6;Ifit2;Il18bp;Ipcef1;Mrpl17;Parp14;Parp9;Stat1;Tapbp;Usp18;Vcpip1;Zfp787
603	10kb	Irf2_top50	homer__AGTTTCAGTTTC_ISRE	6.23	0.148	Irf2	*		Irf1; Irf2; Irf3; Irf4; Irf5; Irf6; Irf7; Irf8; Irf9 (inferredBy_MotifSimilarity). Prdm1; Stat1; Stat2; Stat3; Tbl1xr1 (inferredBy_MotifSimilarity_n_Orthology).	13	1261	Atxn7l1;Bcor;Cxcl10;Dtx3l;Epsti1;Herc6;Ifit3;Irf2;Otud5;Phc2;Psen1;Rhbdf2;Sp100
604	10kb	Stat2_top5perTarget	jaspar__MA0517.1	6.22	0.135	Stat2	**	Stat2 (inferredBy_Orthology).	Irf1; Irf2; Irf3; Irf4; Irf5; Irf6; Irf7; Irf8; Irf9 (inferredBy_MotifSimilarity). Stat1 (inferredBy_MotifSimilarity_n_Orthology).	8	1857	5430427O19Rik;Azi2;Herc6;Mrpl17;Parp9;Stat1;Stat2;Vcpip1
605	10kb	Irf2_top10perTarget	taipale__IRF9_full_AWCGAAACCGAAACY	6.21	0.122	Irf2	*	Irf9 (inferredBy_Orthology).	Irf4; Irf5 (inferredBy_MotifSimilarity). Irf2; Irf3; Irf7; Irf8 (inferredBy_MotifSimilarity_n_Orthology).	24	2897	Atxn7l1;Bcor;Bzw1;Cmpk2;Cxcl10;Dtx3l;Epsti1;Gbp7;Herc6;Hipk1;Ifi47;Ifit3;Irf2;Irgm1;Mtpn;Notch1;Pcgf5;Phc2;Plac8;Pnp;Rhbdf2;Sp100;Spin1;Tmem50a
606	10kb	Irf2_top10perTarget	homer__AGTTTCAGTTTC_ISRE	6.19	0.121	Irf2	*		Irf1; Irf2; Irf3; Irf4; Irf5; Irf6; Irf7; Irf8; Irf9 (inferredBy_MotifSimilarity). Prdm1; Stat1; Stat2; Stat3; Tbl1xr1 (inferredBy_MotifSimilarity_n_Orthology).	15	1261	Atxn7l1;Bcor;Cxcl10;Dtx3l;Epsti1;Herc6;Ifit3;Irf2;Otud5;Pcgf5;Phc2;Psen1;Rhbdf2;Sp100;Tmem165
607	10kb	Irf2_top50	taipale_cyt_meth__IRF8_NYGAAASYGAAASYN_FL_meth	6.19	0.147	Irf2	*	Irf8 (inferredBy_Orthology).	Irf1; Irf2; Irf3; Irf4; Irf5; Irf6; Irf7; Irf9 (inferredBy_MotifSimilarity).	19	4223	5430427O19Rik;Atxn7l1;Bcor;Cmpk2;Cxcl10;Dtx3l;Epsti1;Herc6;Ifi47;Ifit3;Il18bp;Irf2;Ndufs4;Notch1;Otud5;Phc2;Psen1;Rhbdf2;Sp100
608	10kb	Usf2_top50	cisbp__M6518	6.19	0.137	Usf2	*	Tfeb (inferredBy_Orthology).	Arnt; Arntl; Mitf; Tfe3; Tfec; Usf1; Usf2 (inferredBy_MotifSimilarity). Atf3; Bach1; Bhlhe40; Clock; Helt; Max; Mxi1 (inferredBy_MotifSimilarity_n_Orthology).	23	4000	Amdhd2;Arfgef2;Atp2a2;Atp6v1a;Atp6v1c1;Bnip3l;Bri3;Ccdc126;Cln3;Csnk1e;Dgkz;Eno1;Gas2l3;Gpr141;Lamp1;Mfsd1;Ncoa6;P4ha1;Rab9;Sec14l1;Slc31a2;Syne1;Tmem189
609	10kb	Gabpa_top50	transfac_pro__M09090	6.18	0.124	Gabpa	*		Elk1; Gabpa; Taf1; Yy1 (inferredBy_MotifSimilarity_n_Orthology).	6	370	Abl2;Gabpa;Huwe1;Kdm5c;Myo1d;Uba1
610	10kb	Elf4_top50perTarget	taipale_cyt_meth__SPIB_RWWGSGGAAGTN_eDBD_repr	6.17	0.129	Elf4	*	Spib (inferredBy_Orthology).	Spi1; Spic (inferredBy_MotifSimilarity). Elf1; Elf2; Elf4 (inferredBy_MotifSimilarity_n_Orthology).	9	207	Atxn7l3;Bag6;Bcl3;Ebna1bp2;Elf4;Etv3;Grk6;Nfkbie;Notch1
611	10kb	Irf2_top10perTarget	taipale_cyt_meth__IRF8_NYGAAASYGAAASYN_FL_meth	6.16	0.121	Irf2	*	Irf8 (inferredBy_Orthology).	Irf1; Irf2; Irf3; Irf4; Irf5; Irf6; Irf7; Irf9 (inferredBy_MotifSimilarity).	24	4295	5430427O19Rik;Atxn7l1;Bcor;Bzw1;Cmpk2;Cxcl10;Dtx3l;Epsti1;Herc6;Hipk1;Ifi47;Ifit3;Il18bp;Irf2;Mtpn;Ndufs4;Notch1;Orai1;Otud5;Pcgf5;Phc2;Psen1;Rhbdf2;Sp100
612	10kb	Irf2_top10perTarget	hocomoco__STAT2_HUMAN.H11MO.0.A	6.13	0.12	Irf2	*	Stat2 (inferredBy_Orthology).	Irf1; Irf2; Irf3; Irf4; Irf5; Irf6; Irf7; Irf8; Irf9 (inferredBy_MotifSimilarity). Stat1 (inferredBy_MotifSimilarity_n_Orthology).	22	3640	5430427O19Rik;Atxn7l1;Bcor;Cxcl10;Dtx3l;Epsti1;Herc6;Hipk1;Ifit3;Il18bp;Irf2;Med13l;Mtpn;Necap2;Orai1;Pcgf5;Phc2;Reep3;Rhbdf2;Sp100;Spata13;Tmem165
613	10kb	Irf2_top50	transfac_public__M00258	6.13	0.146	Irf2	*	Irf9 (inferredBy_Orthology).	Irf1; Irf2; Irf3; Irf4; Irf5; Irf6; Irf7; Irf8; Prdm1 (inferredBy_MotifSimilarity). Stat1; Stat2; Tbl1xr1 (inferredBy_MotifSimilarity_n_Orthology).	18	4563	5430427O19Rik;Atxn7l1;Bcor;Cxcl10;Dtx3l;Epsti1;Herc6;Ifit3;Irf2;Larp4;March5;Ndufs4;Necap2;Notch1;Phc2;Psen1;Rhbdf2;Spata13
614	10kb	Irf2_top10perTarget	swissregulon__hs__IRF1_2_7.p3	6.12	0.12	Irf2	**	Irf1; Irf2; Irf7 (inferredBy_Orthology).	Irf3; Irf4; Irf5; Irf6; Irf8; Irf9; Prdm1 (inferredBy_MotifSimilarity). Stat1; Stat2 (inferredBy_MotifSimilarity_n_Orthology).	26	4665	5430427O19Rik;Atxn7l1;Bcor;Bzw1;Cmpk2;Cxcl10;Dtx3l;Epsti1;Herc6;Hipk1;Ifit3;Il18bp;Irf2;Larp4;Mtpn;Notch1;Orai1;Otud5;Pcgf5;Phc2;Pten;Rhbdf2;Sp100;Spata13;Spin1;Tmem165
615	10kb	Usf2_top50	flyfactorsurvey__HLH106_SANGER_5_2_FBgn0015234	6.12	0.135	Usf2	*	Srebf1; Srebf2 (inferredBy_Orthology).	Arnt; Bhlhe40; Mlx; Tfe3; Tfeb; Tfec; Usf1 (inferredBy_MotifSimilarity). Atf3; Bach1; Bhlhe41; Helt; Mlxipl; Usf2 (inferredBy_MotifSimilarity_n_Orthology).	8	351	Amdhd2;Atp6v1a;Ccdc126;Cln3;Lamp1;Mfsd1;Rab9;Syne1
616	10kb	Irf2_top10perTarget	transfac_public__M00258	6.1	0.12	Irf2	*	Irf9 (inferredBy_Orthology).	Irf1; Irf2; Irf3; Irf4; Irf5; Irf6; Irf7; Irf8; Prdm1 (inferredBy_MotifSimilarity). Stat1; Stat2; Tbl1xr1 (inferredBy_MotifSimilarity_n_Orthology).	25	4665	5430427O19Rik;Atxn7l1;Bcor;Bzw1;Cxcl10;Dtx3l;Epsti1;Gbp7;Herc6;Hipk1;Ifit3;Irf2;Larp4;March5;Mtpn;Ndufs4;Necap2;Notch1;Orai1;Pcgf5;Phc2;Psen1;Reep3;Rhbdf2;Spata13
617	10kb	Stat2_top50	hocomoco__IRF4_MOUSE.H11MO.0.A	6.1	0.107	Stat2	*	Irf4 (directAnnotation).	Irf1; Irf2; Irf3; Irf8; Spi1; Spib (inferredBy_MotifSimilarity). Bcl11a; Ep300; Ikzf1; Mta3; Pax5; Stat1; Stat2; Stat3; Tbl1xr1 (inferredBy_MotifSimilarity_n_Orthology).	12	1019	5430427O19Rik;Ankrd44;Azi2;Ddx60;Dtx3l;Gbp9;Herc6;Ipcef1;Mrpl17;Parp9;Sp100;Tapbp
618	10kb	Stat2_top5perTarget	factorbook__STAT2	6.06	0.131	Stat2	**	Stat1; Stat2 (inferredBy_Orthology).	Irf1; Irf2; Irf3; Irf4; Irf5; Irf6; Irf7; Irf8; Irf9 (inferredBy_MotifSimilarity).	7	932	5430427O19Rik;Azi2;Herc6;Mrpl17;Parp9;Stat1;Stat2
619	10kb	Irf2_top50	taipale__IRF3_full_NNRRAAAGGAAACCGAAACTN_repr	6.04	0.144	Irf2	*	Irf3 (inferredBy_Orthology).	Irf1; Irf2; Irf4; Irf5; Irf7 (inferredBy_MotifSimilarity). Irf8; Irf9; Stat1; Stat2 (inferredBy_MotifSimilarity_n_Orthology).	22	4847	5430427O19Rik;Atxn7l1;Bcor;Casp8;Cmpk2;Cxcl10;Dtx3l;Epsti1;Herc6;Ifi47;Ifit3;Il18bp;Irf2;Irgm1;March5;Ndufs4;Necap2;Notch1;Phc2;Plac8;Psen1;Sp100
620	10kb	Irf2_top50	taipale_cyt_meth__IRF7_NYGAAANYGAAANYN_eDBD	6.04	0.144	Irf2	*	Irf7 (inferredBy_Orthology).	Irf1; Irf2; Irf3; Irf4; Irf5; Irf8; Irf9 (inferredBy_MotifSimilarity_n_Orthology).	10	1149	Bcor;Cxcl10;Dtx3l;Epsti1;Herc6;Ifit3;Irf2;Phc2;Rhbdf2;Sp100
621	10kb	Irf2_top5perTarget	hocomoco__IRF1_MOUSE.H11MO.0.A	6.04	0.204	Irf2	*	Irf1 (directAnnotation).	Irf2; Irf3; Irf4; Irf5; Irf6; Irf7; Irf8; Irf9; Prdm1; Spib (inferredBy_MotifSimilarity). Bcl11a; Ep300; Ikzf1; Mta3; Spi1; Stat1; Stat2; Stat3; Tbl1xr1 (inferredBy_MotifSimilarity_n_Orthology).	7	458	Bcor;Dtx3l;Ifit3;Il18bp;Irf2;Phc2;Rhbdf2
622	10kb	Irf2_top10perTarget	taipale_cyt_meth__IRF7_NYGAAANYGAAANYN_eDBD	6.02	0.119	Irf2	*	Irf7 (inferredBy_Orthology).	Irf1; Irf2; Irf3; Irf4; Irf5; Irf8; Irf9 (inferredBy_MotifSimilarity_n_Orthology).	9	512	Bcor;Cxcl10;Dtx3l;Epsti1;Herc6;Ifit3;Irf2;Pcgf5;Rhbdf2
623	10kb	Kdm5a_top50	dbcorrdb__SIN3A__ENCSR000BGL_1__m1	6.02	0.107	Kdm5a	*	Sin3a (inferredBy_Orthology).	Elf1; Elk1; Elk4; Erg; Ets1; Fli1; Gabpa; Gabpb1 (inferredBy_MotifSimilarity). 4921501E09Rik; Bclaf1; Bmyc; Brf1; E2f4; E2f6; Elf2; Ezh2; Foxp2; Hcfc1; Kdm5a; Max; Mxi1; Myc; Nr2c2; Phf8; Pml; Rbbp5; Rela; Smarca4; Srebf1; Srf; Taf1; Ubtf; Xrcc4; Zfp110; Zfp143; Zfp369; Zmiz1 (inferredBy_MotifSimilarity_n_Orthology).	17	3714	Atad2;Fbxl3;Herpud2;Kdm5a;Krit1;Mfsd11;Nr1h2;Pds5a;Polr2k;Prkacb;Puf60;Rer1;Rnf24;Scamp2;Slu7;Tnpo3;Znhit1
624	10kb	Usf2_top50	cisbp__M5309	6.02	0.133	Usf2	*	Bhlhe41 (inferredBy_Orthology).	Arnt; Arntl; Bhlhe40; Mitf; Mlx; Srebf1; Srebf2; Tfe3; Tfeb; Tfec; Usf1 (inferredBy_MotifSimilarity). Arnt2; Arntl2; Atf3; Bach1; Clock; Helt; Mlxipl; Nfe2; Usf2 (inferredBy_MotifSimilarity_n_Orthology).	16	1981	Amdhd2;Arfgef2;Atp2a2;Atp6v1a;Atp6v1c1;Bnip3l;Bri3;Ccdc126;Cln3;Lamp1;Mfsd1;Ncoa6;Rab9;Syne1;Tex264;Tmem189
625	10kb	Irf2_top5perTarget	taipale_cyt_meth__IRF9_NYGAAASYGAAACYN_FL	6.01	0.204	Irf2	*	Irf9 (inferredBy_Orthology).	Irf1; Irf2; Irf4; Irf7 (inferredBy_MotifSimilarity). Irf3; Irf5; Irf8 (inferredBy_MotifSimilarity_n_Orthology).	7	252	Bcor;Dtx3l;Epsti1;Ifit3;Irf2;Phc2;Rhbdf2
626	10kb	Stat2_top5perTarget	hocomoco__IRF8_HUMAN.H11MO.0.B	6.01	0.13	Stat2	*	Irf8 (inferredBy_Orthology).	Irf1; Irf2; Irf3; Irf4; Irf5; Irf6; Irf7; Irf9; Prdm1; Spi1; Spib (inferredBy_MotifSimilarity). Bcl11a; Ep300; Ikzf1; Mta3; Pax5; Stat1; Stat2; Stat3; Tbl1xr1 (inferredBy_MotifSimilarity_n_Orthology).	3	59	5430427O19Rik;Herc6;Parp9
627	10kb	Elf4_w005	taipale_cyt_meth__SPIB_RWWGSGGAAGTN_eDBD_repr	5.99	0.117	Elf4	*	Spib (inferredBy_Orthology).	Spi1; Spic (inferredBy_MotifSimilarity). Elf1; Elf2; Elf4 (inferredBy_MotifSimilarity_n_Orthology).	9	207	Atxn7l3;Bag6;Bcl3;Ebna1bp2;Elf4;Etv3;Grk6;Nfkbie;Notch1
628	10kb	Mafg_top10perTarget	hocomoco__BACH1_HUMAN.H11MO.0.A	5.99	0.132	Mafg	*	Bach1 (inferredBy_Orthology).	Atf3; Bach2; Fos; Fosb; Fosl1; Jun; Junb; Jund; Maf; Mafb; Maff; Mafg; Mafk; Nfe2; Nfe2l1; Nfe2l2; Nfe2l3; Nrf1 (inferredBy_MotifSimilarity). Fosl2 (inferredBy_MotifSimilarity_n_Orthology).	11	526	Ahcyl1;Eif4g1;Fbxo42;Htatip2;Mafg;Mapk1ip1l;Prr7;Rab10;Rbm47;Rtn4;Srxn1
629	10kb	Usf2_top50	cisbp__M5290	5.99	0.133	Usf2	*	Arntl (inferredBy_Orthology).	Arnt; Bhlhe40; Srebf1; Srebf2; Tfe3; Tfeb; Tfec; Usf1; Usf2 (inferredBy_MotifSimilarity). Arnt2; Arntl2; Atf3; Bach1; Bhlhe41; Helt; Nfe2 (inferredBy_MotifSimilarity_n_Orthology).	24	4202	Amdhd2;Arfgef2;Atp2a2;Atp6v1a;Atp6v1c1;Bri3;Ccdc126;Cln3;Csnk1e;Dgkz;Echdc3;Ftl1;Gas2l3;Gpr141;Hmgn1;Lamp1;Mfsd1;Ncoa6;Rab9;Sec14l1;Syne1;Tex264;Tmem189;Tns3
630	10kb	Usf2_top50	taipale__BHLHE41_full_GTCACGTGAC	5.99	0.133	Usf2	*	Bhlhe41 (inferredBy_Orthology).	Arnt; Arntl; Bhlhe40; Mitf; Mlx; Srebf1; Srebf2; Tfe3; Tfeb; Tfec; Usf1 (inferredBy_MotifSimilarity). Arnt2; Arntl2; Atf3; Bach1; Clock; Helt; Mlxipl; Nfe2; Usf2 (inferredBy_MotifSimilarity_n_Orthology).	16	1749	Amdhd2;Arfgef2;Atp2a2;Atp6v1a;Atp6v1c1;Ccdc126;Cln3;Eno1;Ftl1;Lamp1;Mfsd1;Ncoa6;Rab9;Syne1;Tex264;Tmem189
631	10kb	Yy1_top5perTarget	transfac_pro__M09090	5.99	0.175	Yy1	*		Elk1; Gabpa; Taf1; Yy1 (inferredBy_MotifSimilarity_n_Orthology).	4	173	Cnot3;Mycbp2;Scaf11;Yy1
632	10kb	Yy1_top5perTarget	transfac_pro__M09022	5.99	0.175	Yy1	*		Elk1; Gabpa; Kdm5a; Taf1; Yy1 (inferredBy_MotifSimilarity_n_Orthology).	4	162	Cnot3;Mycbp2;Scaf11;Yy1
633	10kb	Usf2_top50	taipale__BHLHB3_full_NKCACGTGMN_repr	5.98	0.133	Usf2	*	Bhlhe41 (inferredBy_Orthology).	Arntl; Bhlhe40; Srebf1; Srebf2; Tfeb (inferredBy_MotifSimilarity). Arnt; Arnt2; Arntl2; Atf3; Clock; Hes6; Hes7; Mlx; Sirt6; Usf2 (inferredBy_MotifSimilarity_n_Orthology).	25	4619	Amdhd2;Arfgef2;Atp2a2;Atp6v0e;Atp6v1a;Atp6v1c1;Bnip3l;Bri3;Ccdc126;Cln3;Csnk1e;Dgkz;Echdc3;Eno1;Itpr2;Lamp1;Mfsd1;Ncoa6;P4ha1;Rab9;Slc31a2;Syne1;Tex264;Tmem189;Tns3
634	10kb	Usf2_top50	taipale__ARNTL_DBD_GTCACGTGAC	5.98	0.133	Usf2	*	Arntl (inferredBy_Orthology).	Arnt; Bhlhe40; Srebf1; Srebf2; Tfe3; Tfeb; Tfec; Usf1; Usf2 (inferredBy_MotifSimilarity). Arnt2; Arntl2; Atf3; Bach1; Bhlhe41; Helt; Nfe2 (inferredBy_MotifSimilarity_n_Orthology).	24	3900	Amdhd2;Arfgef2;Atp2a2;Atp6v1a;Atp6v1c1;Bri3;Ccdc126;Cln3;Csnk1e;Dgkz;Echdc3;Ftl1;Gas2l3;Hmgn1;Lamp1;Mfsd1;Ncoa6;Rab9;Sec14l1;Slc31a2;Syne1;Tex264;Tmem189;Tns3
635	10kb	Irf2_top10perTarget	cisbp__M1883	5.97	0.118	Irf2	**	Irf2 (inferredBy_Orthology).	Irf1; Irf3; Irf4; Irf5; Irf6; Irf7; Irf8; Irf9 (inferredBy_MotifSimilarity). Prdm1 (inferredBy_MotifSimilarity_n_Orthology).	12	1149	5430427O19Rik;Bcor;Cxcl10;Dtx3l;Herc6;Ifit3;Il18bp;Irf2;March5;Mtpn;Phc2;Spata13
636	10kb	Irf2_top50	taipale__IRF9_full_AWCGAAACCGAAACY	5.97	0.143	Irf2	*	Irf9 (inferredBy_Orthology).	Irf4; Irf5 (inferredBy_MotifSimilarity). Irf2; Irf3; Irf7; Irf8 (inferredBy_MotifSimilarity_n_Orthology).	23	4721	Atxn7l1;Bcor;Cmpk2;Cxcl10;Dtx3l;Epsti1;Gbp2;Herc6;Ifi47;Ifit3;Il18bp;Irf2;Irgm1;Larp4;March5;Notch1;Phc2;Plac8;Psen1;Rhbdf2;Sp100;Spin1;Tmem50a
637	10kb	Irf2_top10perTarget	cisbp__M5580	5.95	0.118	Irf2	*	Irf9 (inferredBy_Orthology).	Irf4; Irf5 (inferredBy_MotifSimilarity). Irf2; Irf3; Irf7; Irf8 (inferredBy_MotifSimilarity_n_Orthology).	26	4060	5430427O19Rik;Atxn7l1;Bcor;Bzw1;Cmpk2;Cxcl10;Dtx3l;Epsti1;Gbp7;Herc6;Ifi47;Ifit3;Irf2;Irgm1;Larp4;March5;Mtpn;Notch1;Orai1;Pcgf5;Phc2;Pnp;Rhbdf2;Sp100;Spin1;Tmem50a
638	10kb	Irf2_top50	dbcorrdb__TBL1XR1__ENCSR000DYZ_1__m1	5.95	0.142	Irf2	*	Tbl1xr1 (inferredBy_Orthology).	Irf1; Irf2; Irf3; Irf4; Irf5; Irf6; Irf7; Irf8; Irf9; Prdm1; Spi1; Spib (inferredBy_MotifSimilarity). Bcl11a; Ep300; Ikzf1; Mta3; Pax5; Stat1; Stat2; Stat3 (inferredBy_MotifSimilarity_n_Orthology).	9	843	5430427O19Rik;Bcor;Dtx3l;Herc6;Irf2;Otud5;Phc2;Rhbdf2;Sp100
639	10kb	Stat1_top5perTarget	dbcorrdb__TBL1XR1__ENCSR000DYZ_1__m1	5.94	0.118	Stat1	*	Tbl1xr1 (inferredBy_Orthology).	Irf1; Irf2; Irf3; Irf4; Irf5; Irf6; Irf7; Irf8; Irf9; Prdm1; Spi1; Spib (inferredBy_MotifSimilarity). Bcl11a; Ep300; Ikzf1; Mta3; Pax5; Stat1; Stat2; Stat3 (inferredBy_MotifSimilarity_n_Orthology).	9	1157	Cep350;Ddx60;Dtx3l;Parp9;Peli1;Psmb9;Tapbp;Usp18;Znfx1
640	10kb	Usf2_top50	cisbp__M4680	5.93	0.132	Usf2	*	Bach1 (inferredBy_Orthology).	Arnt; Arntl; Bhlhe40; Mitf; Npas2; Srebf1; Srebf2; Tfe3; Tfeb; Usf1; Usf2 (inferredBy_MotifSimilarity). Arnt2; Arntl2; Atf3; Bhlhe41; Clock; Max; Nfe2; Tfec (inferredBy_MotifSimilarity_n_Orthology).	9	444	Amdhd2;Arfgef2;Atp6v1a;Atp6v1c1;Ccdc126;Cln3;Mfsd1;Rab9;Syne1
641	10kb	Yy1_top50	transfac_pro__M09090	5.93	0.108	Yy1	*		Elk1; Gabpa; Taf1; Yy1 (inferredBy_MotifSimilarity_n_Orthology).	6	604	Bdp1;Cnot3;Mycbp2;Scaf11;Stk11;Yy1
642	10kb	Irf2_top10perTarget	dbcorrdb__TBL1XR1__ENCSR000DYZ_1__m1	5.92	0.117	Irf2	*	Tbl1xr1 (inferredBy_Orthology).	Irf1; Irf2; Irf3; Irf4; Irf5; Irf6; Irf7; Irf8; Irf9; Prdm1; Spi1; Spib (inferredBy_MotifSimilarity). Bcl11a; Ep300; Ikzf1; Mta3; Pax5; Stat1; Stat2; Stat3 (inferredBy_MotifSimilarity_n_Orthology).	11	781	5430427O19Rik;Bcor;Dtx3l;Herc6;Irf2;Mtpn;Otud5;Pcgf5;Phc2;Rhbdf2;Sp100
643	10kb	Usf2_top50	taipale_cyt_meth__BHLHE41_GTCACGTGAC_eDBD_meth	5.92	0.132	Usf2	*	Bhlhe41 (inferredBy_Orthology).	Arnt; Arntl; Bhlhe40; Mitf; Mlx; Srebf1; Srebf2; Tfe3; Tfeb; Tfec; Usf1; Usf2 (inferredBy_MotifSimilarity). Arnt2; Arntl2; Atf3; Bach1; Clock; Helt; Mlxipl; Nfe2 (inferredBy_MotifSimilarity_n_Orthology).	11	728	Amdhd2;Arfgef2;Atp6v1a;Atp6v1c1;Ccdc126;Cln3;Lamp1;Mfsd1;Rab9;Syne1;Tmem189
644	10kb	Elf4_top50	dbcorrdb__RELA__ENCSR000EAQ_1__m2	5.91	0.15	Elf4	*	Rela (inferredBy_Orthology).	Elf1; Elf2; Elk1; Elk3; Elk4; Erf; Erg; Ets1; Ets2; Etv2; Etv4; Etv6; Fev; Fli1; Gabpa; Gabpb1; Spi1; Spib (inferredBy_MotifSimilarity). 4921501E09Rik; Bcl11a; Bclaf1; Elf4; Etv1; Hcfc1; Ikzf1; Irf1; Irf4; Pax5; Phf8; Pml; Psmd12; Sin3a; Srf (inferredBy_MotifSimilarity_n_Orthology).	11	716	Adnp2;Bag6;Bcl3;Csk;Ebna1bp2;Etv3;Limd2;Nfatc3;Nfkbie;Notch1;Shoc2
645	10kb	Cebpb_top50	dbcorrdb__RCOR1__ENCSR000ECM_1__m1	5.9	0.119	Cebpb	*	Rcor1 (inferredBy_Orthology).	Atf3; Bach2; Fos; Fosl1; Fosl2; Jun; Junb; Jund (inferredBy_MotifSimilarity). Atf1; Batf; Bmyc; Cebpb; Fosb; Jdp2; Mef2a; Myc; Smarcc1; Stat3; Tcf7l2 (inferredBy_MotifSimilarity_n_Orthology).	18	3165	Btg1;Cd44;Cd53;Cebpb;Csrnp1;Dusp1;Ets2;Fth1;H3f3b;Il1b;Junb;Mcl1;Pim1;Plk3;Rab20;Rnf149;Smox;Vasp
646	10kb	Usf2_top50	taipale_cyt_meth__BHLHE40_GTCACGTGAC_eDBD	5.9	0.131	Usf2	*	Bhlhe40 (inferredBy_Orthology).	Arnt; Arntl; Mitf; Mlx; Srebf1; Srebf2; Tfe3; Tfeb; Tfec; Usf1; Usf2 (inferredBy_MotifSimilarity). Arnt2; Arntl2; Atf3; Bach1; Bhlhe41; Clock; Helt; Nfe2 (inferredBy_MotifSimilarity_n_Orthology).	18	2444	Amdhd2;Arfgef2;Atp2a2;Atp6v1a;Atp6v1c1;Bri3;Ccdc126;Cln3;Csnk1e;Eno1;Ftl1;Lamp1;Mfsd1;Ncoa6;Rab9;Slc31a2;Tex264;Tmem189
647	10kb	Irf2_top10perTarget	cisbp__M5574	5.89	0.117	Irf2	*	Irf5 (inferredBy_Orthology).	Irf4 (inferredBy_MotifSimilarity). Irf1; Irf2; Irf3; Irf7; Irf8; Irf9 (inferredBy_MotifSimilarity_n_Orthology).	9	512	Bcor;Dtx3l;Epsti1;Herc6;Irf2;Pcgf5;Phc2;Rhbdf2;Sp100
648	10kb	Irf2_top50	cisbp__M5574	5.89	0.141	Irf2	*	Irf5 (inferredBy_Orthology).	Irf4 (inferredBy_MotifSimilarity). Irf1; Irf2; Irf3; Irf7; Irf8; Irf9 (inferredBy_MotifSimilarity_n_Orthology).	12	1914	5430427O19Rik;Atxn7l1;Bcor;Cxcl10;Dtx3l;Epsti1;Herc6;Irf2;March5;Phc2;Rhbdf2;Sp100
649	10kb	Cebpb_top50	dbcorrdb__STAT3__ENCSR000EDC_1__m1	5.88	0.118	Cebpb	*	Stat3 (inferredBy_Orthology).	Fos; Fosb; Fosl1; Fosl2; Jun; Junb; Jund (inferredBy_MotifSimilarity). Arid3a; Atf3; Batf; Bmyc; Cebpb; Ep300; Myc; Tcf12 (inferredBy_MotifSimilarity_n_Orthology).	12	878	Cd44;Cebpb;Dusp1;Ets2;Fth1;H3f3b;Junb;Mcl1;Pim1;Rnf149;Smox;Vasp
650	10kb	Stat2_top50	transfac_pro__M00772	5.88	0.103	Stat2	*	Irf1; Irf2; Irf3; Irf4; Irf5; Irf6; Irf7; Irf8 (directAnnotation).	Irf9; Prdm1 (inferredBy_MotifSimilarity). Bcl11a; Ep300; Foxm1; Mta3; Rela; Spi1; Stat1; Stat2; Tbl1xr1 (inferredBy_MotifSimilarity_n_Orthology).	25	4868	5430427O19Rik;Ankrd17;Azi2;C1galt1c1;Cd69;Ddx60;Dtx3l;Gbp5;Gbp9;Herc6;Ifih1;Ifit2;Il18bp;Ipcef1;Mrpl17;Nfkb2;Parp14;Parp9;Pef1;Stat1;Tapbp;Usp18;Vcpip1;Wdr26;Zfp787
651	10kb	Irf2_top10perTarget	taipale_cyt_meth__IRF5_NYGAAACCGAAACY_eDBD_meth	5.87	0.116	Irf2	*	Irf5 (inferredBy_Orthology).	Irf4 (inferredBy_MotifSimilarity). Irf1; Irf2; Irf3; Irf7; Irf8; Irf9 (inferredBy_MotifSimilarity_n_Orthology).	17	2600	5430427O19Rik;Atxn7l1;Bcor;Bzw1;Casp8;Cxcl10;Dtx3l;Epsti1;Herc6;Ifit3;Irf2;March5;Pcgf5;Phc2;Rhbdf2;Sp100;Tmem165
652	10kb	Nfkb1_top50	cisbp__M6448	5.86	0.134	Nfkb1	*	Relb (inferredBy_Orthology).	Nfkb1; Nfkb2; Pold2; Rel; Rela (inferredBy_MotifSimilarity). Bcl3; Rab18 (inferredBy_MotifSimilarity_n_Orthology).	15	1064	Bcl2a1a;Bcl2a1d;Dusp2;Fas;Lpgat1;Ltb;Marcksl1;Mllt10;Nfkb1;Nr4a1;Pde4b;Rap2c;Rel;Tapbp;Vasp
653	10kb	Irf2_top5perTarget	hocomoco__IRF2_HUMAN.H11MO.0.A	5.85	0.199	Irf2	**	Irf2 (inferredBy_Orthology).	Irf1; Irf3; Irf4; Irf5; Irf6; Irf7; Irf8; Irf9; Prdm1; Spib (inferredBy_MotifSimilarity). Bcl11a; Ep300; Ikzf1; Mta3; Spi1; Stat1; Stat2; Stat3; Tbl1xr1 (inferredBy_MotifSimilarity_n_Orthology).	7	512	Bcor;Dtx3l;Ifit3;Il18bp;Irf2;Phc2;Rhbdf2
654	10kb	Usf2_top50	cisbp__M6097	5.85	0.13	Usf2	*	Srebf1 (directAnnotation).	Arnt; Bhlhe40; Mlx; Srebf2; Tfe3; Tfeb; Tfec; Usf1 (inferredBy_MotifSimilarity). Arntl; Arntl2; Atf3; Bach1; Bhlhe41; Helt; Mlxipl; Nfe2; Usf2 (inferredBy_MotifSimilarity_n_Orthology).	11	1087	Amdhd2;Arfgef2;Atp6v1a;Atp6v1c1;Ccdc126;Cln3;Gpr141;Lamp1;Ldha;Mfsd1;Rab9
655	10kb	Usf2_top50	transfac_public__M00187	5.84	0.13	Usf2	**	Usf1; Usf2 (directAnnotation).	Atf3 (inferredBy_MotifSimilarity_n_Orthology).	14	962	Amdhd2;Arfgef2;Bri3;Ccdc126;Cln3;Csnk1e;Dgkz;Echdc3;Lamp1;Mfsd1;Nod1;Pdcd1lg2;Rab9;Tex264
656	10kb	Irf2_top10perTarget	taipale__IRF8_full_NCGAAACCGAAACT	5.83	0.116	Irf2	*	Irf8 (inferredBy_Orthology).	Irf4; Irf5 (inferredBy_MotifSimilarity). Irf2; Irf3; Irf7; Irf9 (inferredBy_MotifSimilarity_n_Orthology).	11	845	Bcor;Cxcl10;Dtx3l;Epsti1;Herc6;Ifit3;Irf2;Pcgf5;Phc2;Rhbdf2;Sp100
657	10kb	Irf2_top5perTarget	taipale_cyt_meth__IRF5_NYGAAACCGAAACY_eDBD	5.83	0.199	Irf2	*	Irf5 (inferredBy_Orthology).	Irf4 (inferredBy_MotifSimilarity). Irf1; Irf2; Irf3; Irf7; Irf8; Irf9 (inferredBy_MotifSimilarity_n_Orthology).	6	187	Bcor;Dtx3l;Epsti1;Irf2;Phc2;Rhbdf2
658	10kb	Irf2_top50	cisbp__M5580	5.82	0.14	Irf2	*	Irf9 (inferredBy_Orthology).	Irf4; Irf5 (inferredBy_MotifSimilarity). Irf2; Irf3; Irf7; Irf8 (inferredBy_MotifSimilarity_n_Orthology).	20	4060	5430427O19Rik;Atxn7l1;Bcor;Cmpk2;Cxcl10;Dtx3l;Epsti1;Herc6;Ifi47;Ifit3;Irf2;Irgm1;Larp4;March5;Notch1;Phc2;Rhbdf2;Sp100;Spin1;Tmem50a
659	10kb	Elf4_top50perTarget	hocomoco__ELF2_HUMAN.H11MO.0.C	5.81	0.123	Elf4	*	Elf2 (inferredBy_Orthology).	Ehf; Elf1; Elf3; Elf4; Elf5; Elk1; Elk3; Elk4; Erf; Erg; Ets1; Ets2; Etv1; Etv2; Etv4; Etv5; Etv6; Fev; Fli1; Gabpa; Gabpb1 (inferredBy_MotifSimilarity). 4921501E09Rik; Bclaf1; Egr1; Ep300; Etv3; Hcfc1; Nr2c2; Phf8; Pml; Rela; Sin3a; Spdef; Srf (inferredBy_MotifSimilarity_n_Orthology).	10	366	Bag6;Bcl3;Csk;Ebna1bp2;Etv3;Limd2;Nfkbie;Sec24a;Shoc2;Trmt112
660	10kb	Irf2_top10perTarget	taipale__IRF5_full_CCGAAACCGAAACY	5.81	0.115	Irf2	*	Irf5 (inferredBy_Orthology).	Irf4 (inferredBy_MotifSimilarity). Irf1; Irf2; Irf3; Irf7; Irf8; Irf9 (inferredBy_MotifSimilarity_n_Orthology).	12	1149	5430427O19Rik;Bcor;Cxcl10;Dtx3l;Epsti1;Herc6;Irf2;Mtpn;Pcgf5;Phc2;Rhbdf2;Sp100
661	10kb	Irf2_top50	taipale__IRF8_full_NCGAAACCGAAACT	5.81	0.14	Irf2	*	Irf8 (inferredBy_Orthology).	Irf4; Irf5 (inferredBy_MotifSimilarity). Irf2; Irf3; Irf7; Irf9 (inferredBy_MotifSimilarity_n_Orthology).	10	843	Bcor;Cxcl10;Dtx3l;Epsti1;Herc6;Ifit3;Irf2;Phc2;Rhbdf2;Sp100
662	10kb	Stat2_top10perTarget	transfac_pro__M00772	5.81	0.099	Stat2	*	Irf1; Irf2; Irf3; Irf4; Irf5; Irf6; Irf7; Irf8 (directAnnotation).	Irf9; Prdm1 (inferredBy_MotifSimilarity). Bcl11a; Ep300; Foxm1; Mta3; Rela; Spi1; Stat1; Stat2; Tbl1xr1 (inferredBy_MotifSimilarity_n_Orthology).	26	4868	5430427O19Rik;Ankrd17;Azi2;C1galt1c1;Cd69;Creb1;Ddx60;Dtx3l;Gbp5;Gbp9;Herc6;Hsbp1;Ifih1;Ifit2;Il18bp;Mrpl17;Nfkb2;Parp14;Parp9;Pef1;Stat1;Tapbp;Usp18;Vcpip1;Wdr26;Zfp787
663	10kb	Usf2_top50	taipale_cyt_meth__BHLHE40_GTCACGTGAC_eDBD_meth_repr	5.81	0.13	Usf2	*	Bhlhe40 (inferredBy_Orthology).	Arnt; Arntl; Mitf; Mlx; Srebf1; Srebf2; Tfe3; Tfeb; Tfec; Usf1; Usf2 (inferredBy_MotifSimilarity). Arnt2; Arntl2; Atf3; Bach1; Bhlhe41; Clock; Helt; Nfe2 (inferredBy_MotifSimilarity_n_Orthology).	12	1087	Amdhd2;Arfgef2;Atp2a2;Atp6v1a;Atp6v1c1;Ccdc126;Cln3;Lamp1;Mfsd1;Rab9;Syne1;Tmem189
664	10kb	Irf2_top50	cisbp__M6307	5.8	0.14	Irf2	*	Irf1 (inferredBy_Orthology).	Irf2; Irf3; Irf4; Irf5; Irf6; Irf7; Irf8; Irf9; Prdm1 (inferredBy_MotifSimilarity). Stat1; Stat2; Stat3; Tbl1xr1 (inferredBy_MotifSimilarity_n_Orthology).	10	703	5430427O19Rik;Atxn7l1;Bcor;Cxcl10;Dtx3l;Herc6;Ifit3;Irf2;Phc2;Rhbdf2
665	10kb	Irf2_top50	taipale__IRF5_full_CCGAAACCGAAACY	5.8	0.14	Irf2	*	Irf5 (inferredBy_Orthology).	Irf4 (inferredBy_MotifSimilarity). Irf1; Irf2; Irf3; Irf7; Irf8; Irf9 (inferredBy_MotifSimilarity_n_Orthology).	10	1149	5430427O19Rik;Bcor;Cxcl10;Dtx3l;Epsti1;Herc6;Irf2;Phc2;Rhbdf2;Sp100
666	10kb	Usf2_top50	transfac_pro__M07635	5.8	0.129	Usf2	*		Arnt; Arntl; Bhlhe40; Mitf; Mlx; Srebf1; Srebf2; Tfe3; Tfeb; Tfec; Usf1 (inferredBy_MotifSimilarity). Arnt2; Arntl2; Atf3; Bach1; Bhlhe41; Clock; Helt; Mlxipl; Nfe2; Usf2 (inferredBy_MotifSimilarity_n_Orthology).	10	606	Amdhd2;Arfgef2;Atp6v1a;Atp6v1c1;Ccdc126;Cln3;Eno1;Lamp1;Mfsd1;Rab9
667	10kb	Usf2_top50	taipale__Srebf1_DBD_RTCACGTGAY	5.79	0.129	Usf2	*	Srebf1 (directAnnotation).	Arnt; Bhlhe40; Mlx; Srebf2; Tfe3; Tfeb; Tfec; Usf1 (inferredBy_MotifSimilarity). Arntl; Arntl2; Atf3; Bach1; Bhlhe41; Helt; Mlxipl; Nfe2; Usf2 (inferredBy_MotifSimilarity_n_Orthology).	14	1610	Amdhd2;Arfgef2;Atp2a2;Atp6v1a;Atp6v1c1;Ccdc126;Cln3;Eno1;Gpr141;Lamp1;Ldha;Mfsd1;Rab9;Syne1
668	10kb	Usf2_top50	dbcorrdb__BHLHE40__ENCSR000BID_1__m1	5.79	0.129	Usf2	*	Bhlhe40 (inferredBy_Orthology).	Arnt; Arntl; Arntl2; Clock; Srebf1; Srebf2; Usf1; Usf2 (inferredBy_MotifSimilarity). Arnt2; Atf1; Atf3; Bhlhe41; Bmyc; E2f6; Ezh2; Gabpa; Max; Mlx; Mxi1; Myc; Nfe2; Sp4; Zeb1 (inferredBy_MotifSimilarity_n_Orthology).	25	4511	Amdhd2;Arfgef2;Atp2a2;Atp6v0e;Atp6v1a;Atp6v1c1;Bri3;Ccdc126;Cln3;Csnk1e;Dgkz;Echdc3;Eno1;Itpr2;Lamp1;Mfsd1;Ncoa6;P4ha1;Rab9;Rnh1;Sec14l1;Tatdn2;Tex264;Tmem189;Tns3
669	10kb	Elf4_top50perTarget	hocomoco__FLI1_MOUSE.H11MO.0.A	5.78	0.122	Elf4	*	Fli1 (directAnnotation).	Elf1; Elf2; Elf4; Elk1; Elk3; Elk4; Erg; Ets1; Ets2; Etv1; Etv2; Etv3; Etv4; Fev; Gabpa; Gabpb1; Gm5454 (inferredBy_MotifSimilarity). 4921501E09Rik; Bclaf1; Egr1; Erf; Etv5; Etv6; Hcfc1; Kdm5a; Phf8; Pml; Sin3a; Srf; Taf1; Zfp143 (inferredBy_MotifSimilarity_n_Orthology).	19	1930	Arhgef1;Bag6;Bcl3;Csk;Ebna1bp2;Etv3;Grk6;Leprotl1;Limd2;Mgrn1;Nfatc3;Nfkbie;Notch1;Rab24;Sec24a;Shoc2;Slc26a2;Slc35b2;Trmt112
670	10kb	Mafg_top10perTarget	transfac_pro__M02104	5.78	0.129	Mafg	*	Nfe2 (directAnnotation). Mafk (inferredBy_Orthology).	Bach1; Bach2; Maf; Mafb; Maff; Mafg; Nfe2l1; Nfe2l2; Nfe2l3 (inferredBy_MotifSimilarity).	15	1008	Ahcyl1;Eif4g1;Fbxo42;Hnrnpf;Htatip2;Mafg;Mapk1ip1l;Prr7;Rab10;Rbm47;Rdx;Rtn4;Srxn1;Zcchc7;Zfp706
671	10kb	Kdm5b_top10perTarget	dbcorrdb__POLR2AphosphoS5__ENCSR000BML_1__m1	5.76	0.0978	Kdm5b	*		Elk1; Elk4; Erg; Fli1; Gabpa; Gabpb1 (inferredBy_MotifSimilarity). 4921501E09Rik; Bclaf1; Creb1; E2f6; Elf1; Esrra; Ets1; Etv1; Etv6; Ezh2; Foxp2; Hcfc1; Kdm5b; Max; Mxi1; Phf8; Pml; Rbbp5; Rela; Sin3a; Taf1; Thap1; Xrcc4; Zfp143 (inferredBy_MotifSimilarity_n_Orthology).	12	3317	Copa;Dido1;Dlst;Kdm5b;Kdm5c;Mafb;Myo1c;Ppme1;Sdhaf2;Stard7;Trappc10;Uso1
672	10kb	Stat2_top5perTarget	hocomoco__IRF4_MOUSE.H11MO.0.A	5.76	0.125	Stat2	*	Irf4 (directAnnotation).	Irf1; Irf2; Irf3; Irf8; Spi1; Spib (inferredBy_MotifSimilarity). Bcl11a; Ep300; Ikzf1; Mta3; Pax5; Stat1; Stat2; Stat3; Tbl1xr1 (inferredBy_MotifSimilarity_n_Orthology).	6	965	5430427O19Rik;Azi2;Gbp9;Herc6;Mrpl17;Parp9
673	10kb	Jund_top50	transfac_pro__M07246	5.75	0.125	Jund	*	Atf4 (directAnnotation).	Atf1; Atf2; Atf3; Atf5; Atf6; Atf7; Creb1; Crem; Gm28047; Jdp2 (inferredBy_MotifSimilarity). Atf6b; Batf3; Creb3; Creb3l1; Creb3l2; Creb3l4; Creb5; Fos; Fosb; Fosl1; Fosl2; Jun; Junb; Jund; Xbp1 (inferredBy_MotifSimilarity_n_Orthology).	9	572	Btg2;Clcn3;Ddit4;Fosb;Jun;Lekr1;Mctp2;Riok3;Tmem167b
674	10kb	Irf2_top5perTarget	cisbp__M6314	5.74	0.196	Irf2	*	Irf9 (inferredBy_Orthology).	Irf7 (inferredBy_MotifSimilarity). Irf1; Irf2; Irf3 (inferredBy_MotifSimilarity_n_Orthology).	5	90	Atxn7l1;Dtx3l;Epsti1;Irf2;Phc2
675	10kb	Mafg_top50	hocomoco__BACH2_HUMAN.H11MO.0.A	5.74	0.145	Mafg	*	Bach2 (inferredBy_Orthology).	Atf3; Bach1; Fos; Fosb; Fosl1; Fosl2; Jun; Junb; Jund; Maf; Mafb; Maff; Mafg; Mafk; Nfe2; Nfe2l1; Nfe2l2; Nfe2l3; Nrf1 (inferredBy_MotifSimilarity). Ep300 (inferredBy_MotifSimilarity_n_Orthology).	6	197	Gclm;Htatip2;Mafg;Rab10;Sqstm1;Srxn1
676	10kb	Stat1_top5perTarget	dbcorrdb__STAT3__ENCSR000DZV_1__m1	5.74	0.114	Stat1	*	Stat3 (inferredBy_Orthology).	Irf1; Irf2; Irf4; Irf8; Spi1; Spib (inferredBy_MotifSimilarity). Bcl11a; Ep300; Foxm1; Ikzf1; Mta3; Pax5; Stat1; Tbl1xr1 (inferredBy_MotifSimilarity_n_Orthology).	14	4362	Cep350;Ddx60;Dtx3l;Ifit2;Khnyn;Parp14;Parp9;Peli1;Psmb9;Tapbp;Tor1aip1;Trafd1;Usp18;Znfx1
677	10kb	Stat2_top5perTarget	dbcorrdb__IRF1__ENCSR000EGU_1__m1	5.74	0.125	Stat2	*	Irf1 (inferredBy_Orthology).	Irf2; Irf3; Irf4; Irf5; Irf6; Irf7; Irf8; Irf9; Prdm1; Spi1; Spib (inferredBy_MotifSimilarity). Bcl11a; Ep300; Ikzf1; Mta3; Stat1; Stat2; Stat3; Tbl1xr1 (inferredBy_MotifSimilarity_n_Orthology).	8	2945	5430427O19Rik;Azi2;Gbp5;Gbp9;Herc6;Mrpl17;Parp9;Stat1
678	10kb	Stat2_top5perTarget	cisbp__M6308	5.73	0.125	Stat2	*	Irf2 (inferredBy_Orthology).	Irf1; Irf3; Irf4; Irf5; Irf6; Irf7; Irf8; Irf9; Prdm1 (inferredBy_MotifSimilarity). Stat2 (inferredBy_MotifSimilarity_n_Orthology).	9	2530	5430427O19Rik;Azi2;Herc6;Mrpl17;Parp9;Stat1;Stat2;Vcpip1;Zfp787
679	10kb	Stat2_top5perTarget	swissregulon__hs__IRF1_2_7.p3	5.73	0.125	Stat2	*	Irf1; Irf2; Irf7 (inferredBy_Orthology).	Irf3; Irf4; Irf5; Irf6; Irf8; Irf9; Prdm1 (inferredBy_MotifSimilarity). Stat1; Stat2 (inferredBy_MotifSimilarity_n_Orthology).	9	3415	5430427O19Rik;Azi2;Herc6;Parp9;Pef1;Stat1;Stat2;Vcpip1;Zfp787
680	10kb	Yy1_top50	homer__CAAGATGGCGGC_YY1	5.73	0.105	Yy1	*		Taf1; Yy1; Zfp42 (inferredBy_MotifSimilarity). Kdm5a; Nr3c1; Taf7; Thap1; Yy2; Zfp597 (inferredBy_MotifSimilarity_n_Orthology).	12	2199	Ccdc124;Cnot3;Emg1;Irak1;Mycbp2;Nrbf2;Scaf11;Stk11;Trim33;Trp53inp1;Yy1;Zbtb20
681	10kb	Irf2_top50	jaspar__MA0051.1	5.71	0.138	Irf2	**	Irf2 (inferredBy_Orthology).	Irf1; Irf3; Irf4; Irf5; Irf6; Irf7; Irf8; Irf9 (inferredBy_MotifSimilarity). Prdm1 (inferredBy_MotifSimilarity_n_Orthology).	12	1985	5430427O19Rik;Atxn7l1;Bcor;Cxcl10;Dtx3l;Herc6;Ifit3;Il18bp;Irf2;Phc2;Sp100;Spata13
682	10kb	Usf2_top50	cisbp__M0246	5.71	0.128	Usf2	*		Arnt; Arntl; Mitf; Srebf1; Srebf2; Tfe3; Tfeb; Usf1; Usf2 (inferredBy_MotifSimilarity). Atf3; Bach1; Bhlhe40; Clock; Helt; Max; Nfe2; Tfec (inferredBy_MotifSimilarity_n_Orthology).	25	4799	Amdhd2;Arfgef2;Atp2a2;Atp6v0e;Atp6v1a;Atp6v1c1;Bnip3l;Ccdc126;Cln3;Csnk1e;Dgkz;Echdc3;Eno1;Hmgn1;Lamp1;Mfsd1;Ncoa6;Rab9;Rnh1;Sec14l1;Slc31a2;Syne1;Tex264;Tmem189;Tns3
683	10kb	Usf2_top5perTarget	transfac_public__M00187	5.71	0.12	Usf2	**	Usf1; Usf2 (directAnnotation).	Atf3 (inferredBy_MotifSimilarity_n_Orthology).	9	1060	Amdhd2;Arfgef2;Cln3;Csnk1e;Insig2;Mfsd1;Nod1;Pdcd1lg2;Tex264
684	10kb	Elf4_top50	hocomoco__ELF2_HUMAN.H11MO.0.C	5.68	0.145	Elf4	*	Elf2 (inferredBy_Orthology).	Ehf; Elf1; Elf3; Elf4; Elf5; Elk1; Elk3; Elk4; Erf; Erg; Ets1; Ets2; Etv1; Etv2; Etv4; Etv5; Etv6; Fev; Fli1; Gabpa; Gabpb1 (inferredBy_MotifSimilarity). 4921501E09Rik; Bclaf1; Egr1; Ep300; Etv3; Hcfc1; Nr2c2; Phf8; Pml; Rela; Sin3a; Spdef; Srf (inferredBy_MotifSimilarity_n_Orthology).	9	342	Bag6;Bcl3;Csk;Ebna1bp2;Etv3;Limd2;Nfkbie;Sec24a;Shoc2
685	10kb	Elf4_top50	hocomoco__FLI1_MOUSE.H11MO.0.A	5.67	0.145	Elf4	*	Fli1 (directAnnotation).	Elf1; Elf2; Elf4; Elk1; Elk3; Elk4; Erg; Ets1; Ets2; Etv1; Etv2; Etv3; Etv4; Fev; Gabpa; Gabpb1; Gm5454 (inferredBy_MotifSimilarity). 4921501E09Rik; Bclaf1; Egr1; Erf; Etv5; Etv6; Hcfc1; Kdm5a; Phf8; Pml; Sin3a; Srf; Taf1; Zfp143 (inferredBy_MotifSimilarity_n_Orthology).	15	1256	Arhgef1;Bag6;Bcl3;Csk;Ebna1bp2;Etv3;Leprotl1;Limd2;Mgrn1;Nfatc3;Nfkbie;Notch1;Rab24;Sec24a;Shoc2
686	10kb	Usf2_top50	taipale__Bhlhb2_DBD_NKCACGTGMN	5.67	0.127	Usf2	*	Bhlhe40 (directAnnotation).	Arnt; Arntl; Mitf; Mlx; Srebf1; Srebf2; Tcfl5; Tfe3; Tfeb; Tfec; Usf1 (inferredBy_MotifSimilarity). Arnt2; Arntl2; Atf3; Bach1; Bhlhe41; Clock; Helt; Mlxipl; Nfe2; Sirt6; Usf2 (inferredBy_MotifSimilarity_n_Orthology).	10	683	Amdhd2;Arfgef2;Atp6v1a;Ccdc126;Cln3;Eno1;Lamp1;Mfsd1;Rab9;Tmem189
687	10kb	Irf1_top5perTarget	taipale_cyt_meth__IRF4_NYGAAASYGAAASYN_FL	5.66	0.105	Irf1	*	Irf4 (inferredBy_Orthology).	Irf5 (inferredBy_MotifSimilarity). Irf1; Irf2; Irf3; Irf7; Irf8; Irf9 (inferredBy_MotifSimilarity_n_Orthology).	10	3111	Azi2;Cxcl10;Fnbp1l;H2-Q10;Irf1;Kpnb1;Lsm6;Mrps33;Tagap;Tbc1d14
688	10kb	Jund_top50	transfac_pro__M00513	5.66	0.124	Jund	*	Atf3 (directAnnotation).	Atf1; Atf2; Atf4; Atf7; Creb1; Crem; Gm28047; Jdp2; Jun (inferredBy_MotifSimilarity). Atf6; Atf6b; Batf3; Creb3; Creb3l1; Creb3l2; Creb3l4; Creb5; Fosl2; Junb; Jund; Npdc1; Xbp1 (inferredBy_MotifSimilarity_n_Orthology).	6	265	Btg2;Clcn3;Fosb;Jun;Jund;Lekr1
689	10kb	Nfkb1_top50	hocomoco__RELB_HUMAN.H11MO.0.C	5.66	0.131	Nfkb1	*	Relb (inferredBy_Orthology).	Nfkb1; Nfkb2; Pold2; Rel; Rela (inferredBy_MotifSimilarity). Bcl3; Rab18 (inferredBy_MotifSimilarity_n_Orthology).	17	1542	Bcl2a1a;Bcl2a1d;Dusp2;Fas;Lpgat1;Ltb;Marcksl1;Mllt10;N4bp1;Ncoa2;Nfkb1;Nr4a1;Pde4b;Rap2c;Rel;Tapbp;Vasp
690	10kb	Stat2_top5perTarget	transfac_public__M00258	5.66	0.123	Stat2	*	Irf9 (inferredBy_Orthology).	Irf1; Irf2; Irf3; Irf4; Irf5; Irf6; Irf7; Irf8; Prdm1 (inferredBy_MotifSimilarity). Stat1; Stat2; Tbl1xr1 (inferredBy_MotifSimilarity_n_Orthology).	6	1714	5430427O19Rik;Azi2;Herc6;Mrpl17;Parp9;Stat1
691	10kb	Usf2_top50	transfac_pro__M00985	5.66	0.127	Usf2	*	Bhlhe40 (directAnnotation).	Srebf1; Srebf2; Tfe3 (inferredBy_MotifSimilarity). Arnt2; Arntl; Arntl2; Atf3; Bhlhe41; Helt; Mitf; Tfec; Usf1; Usf2 (inferredBy_MotifSimilarity_n_Orthology).	10	600	Amdhd2;Arfgef2;Atp6v1a;Atp6v1c1;Ccdc126;Cln3;Lamp1;Mfsd1;Rab9;Tmem189
692	10kb	Elf4_top50perTarget	homer__AACCGGAAGT_GABPA	5.64	0.12	Elf4	*	Gabpa (inferredBy_Orthology).	Elf1; Elf2; Elf4; Elk1; Elk3; Elk4; Erf; Erg; Ets1; Ets2; Etv1; Etv2; Etv3; Etv4; Etv5; Etv6; Fev; Fli1; Gm5454 (inferredBy_MotifSimilarity). Bclaf1; Gabpb1; Gm4881; Rela; Srf (inferredBy_MotifSimilarity_n_Orthology).	7	147	Bag6;Bcl3;Ebna1bp2;Etv3;Sec24a;Shoc2;Trmt112
693	10kb	Irf2_top5perTarget	dbcorrdb__IRF1__ENCSR000EGU_1__m1	5.64	0.194	Irf2	*	Irf1 (inferredBy_Orthology).	Irf2; Irf3; Irf4; Irf5; Irf6; Irf7; Irf8; Irf9; Prdm1; Spi1; Spib (inferredBy_MotifSimilarity). Bcl11a; Ep300; Ikzf1; Mta3; Stat1; Stat2; Stat3; Tbl1xr1 (inferredBy_MotifSimilarity_n_Orthology).	6	238	Bcor;Dtx3l;Ifit3;Il18bp;Irf2;Rhbdf2
694	10kb	Usf2_top5perTarget	transfac_pro__M03860	5.64	0.118	Usf2	**	Usf2 (directAnnotation).	Arnt; Arnt2; Ascl1; Bhlhe40; Bhlhe41; Hand1; Hand2; Max; Mitf; Mxd1; Mxd3; Mxd4; Mxi1; Myc; Mycn; Myf5; Myf6; Myod1; Myog; Nhlh1; Srebf1; Srebf2; Tal1; Tal2; Tcf12; Tcf3; Tcf4; Tfe3; Tfeb; Tfec; Usf1 (inferredBy_MotifSimilarity). Atf3; Bach1; Bmyc; Nfe2; Tff3 (inferredBy_MotifSimilarity_n_Orthology).	8	701	Amdhd2;Arfgef2;Atp2a2;Cln3;Itpr2;Mfsd1;Pdcd1lg2;Syne1
695	10kb	Irf2_top50	dbcorrdb__STAT3__ENCSR000DZV_1__m1	5.62	0.136	Irf2	*	Stat3 (inferredBy_Orthology).	Irf1; Irf2; Irf4; Irf8; Spi1; Spib (inferredBy_MotifSimilarity). Bcl11a; Ep300; Foxm1; Ikzf1; Mta3; Pax5; Stat1; Tbl1xr1 (inferredBy_MotifSimilarity_n_Orthology).	13	2035	5430427O19Rik;Atxn7l1;Bcor;Dtx3l;Herc6;Ifit3;Il18bp;Irf2;Ndufs4;Otud5;Phc2;Rhbdf2;Sp100
696	10kb	Mafg_top50	transfac_pro__M03835	5.62	0.143	Mafg	*	Nfe2l2 (directAnnotation).	Bach1; Bach2; Maf; Mafb; Maff; Mafg; Mafk; Nfe2; Nfe2l1; Nrf1 (inferredBy_MotifSimilarity). Fosl1 (inferredBy_MotifSimilarity_n_Orthology).	10	1067	Fbxo42;Gclm;Htatip2;Mafg;Mapk1ip1l;Rbm47;Sh3kbp1;Sqstm1;Tob1;Ywhaq
697	10kb	Xbp1_top50	transfac_pro__M07678	5.62	0.116	Xbp1	*		Atf1; Atf2; Atf4; Atf7; Creb5; Gm28047; Jdp2; Jun (inferredBy_MotifSimilarity). Atf3; Atf6; Atf6b; Bach2; Batf3; Creb1; Creb3; Creb3l1; Creb3l2; Creb3l4; Crem; Fos; Fosb; Fosl1; Fosl2; Junb; Jund; Npdc1; Xbp1 (inferredBy_MotifSimilarity_n_Orthology).	18	2865	Atf3;Cd44;Cox17;Cpeb2;Eif5a;Ergic2;Gcnt2;Il15;Il1f9;Lgals8;Mxd1;Myl6;Nampt;Rab7;Socs3;Tes;Tgm2;Zc3h12a
698	10kb	Irf2_top10perTarget	hocomoco__IRF9_HUMAN.H11MO.0.C	5.6	0.112	Irf2	*	Irf9 (inferredBy_Orthology).	Irf7 (inferredBy_MotifSimilarity). Irf1; Irf2; Irf3 (inferredBy_MotifSimilarity_n_Orthology).	11	957	Atxn7l1;Bcor;Cxcl10;Dtx3l;Epsti1;Herc6;Ifit3;Irf2;Pcgf5;Phc2;Tmem165
699	10kb	Stat2_top5perTarget	cisbp__M4707	5.6	0.122	Stat2	*	Stat1 (inferredBy_Orthology).	Stat2 (inferredBy_MotifSimilarity_n_Orthology).	8	2530	5430427O19Rik;Azi2;Herc6;Mrpl17;Parp9;Stat1;Vcpip1;Zfp787
700	10kb	Usf2_top50	cisbp__M5306	5.6	0.126	Usf2	*	Bhlhe41 (inferredBy_Orthology).	Arntl; Bhlhe40; Srebf1; Srebf2; Tfeb (inferredBy_MotifSimilarity). Arnt; Arnt2; Arntl2; Atf3; Clock; Hes6; Hes7; Mlx; Sirt6; Usf2 (inferredBy_MotifSimilarity_n_Orthology).	24	4511	Amdhd2;Arfgef2;Atp2a2;Atp6v0e;Atp6v1a;Atp6v1c1;Bnip3l;Bri3;Ccdc126;Cln3;Csnk1e;Dgkz;Echdc3;Eno1;Itpr2;Lamp1;Mfsd1;Ncoa6;P4ha1;Rab9;Slc31a2;Syne1;Tex264;Tmem189
701	10kb	Irf2_top50	hocomoco__IRF9_HUMAN.H11MO.0.C	5.59	0.136	Irf2	*	Irf9 (inferredBy_Orthology).	Irf7 (inferredBy_MotifSimilarity). Irf1; Irf2; Irf3 (inferredBy_MotifSimilarity_n_Orthology).	9	988	Atxn7l1;Bcor;Cxcl10;Dtx3l;Epsti1;Herc6;Ifit3;Irf2;Phc2
702	10kb	Kdm5b_top10perTarget	dbcorrdb__PHF8__ENCSR000AQH_1__m1	5.59	0.0952	Kdm5b	*	4921501E09Rik; Phf8 (inferredBy_Orthology).	Elf1; Elk1; Elk4; Erg; Ets1; Fli1; Gabpa; Gabpb1 (inferredBy_MotifSimilarity). Bclaf1; Bhlhe40; Bmyc; Brf1; Ctcf; E2f6; Elf2; Esrra; Etv1; Etv6; Ezh2; Foxp2; Hcfc1; Hdac2; Kdm5b; Max; Mxi1; Myc; Nr2c2; Pml; Rbbp5; Rela; Sin3a; Smarca4; Sp2; Srebf1; Srebf2; Taf1; Ubtf; Xrcc4; Zfp110; Zfp143; Zfp369; Zmiz1 (inferredBy_MotifSimilarity_n_Orthology).	11	3493	B230219D22Rik;Copa;Dido1;Dlst;Kdm5b;Kdm5c;Mapk7;Myo1c;Ppme1;Sdhaf2;Trappc10
703	10kb	Stat2_top5perTarget	dbcorrdb__IRF1__ENCSR000EGL_1__m1	5.58	0.122	Stat2	*	Irf1 (inferredBy_Orthology).	Irf2; Irf3; Irf4; Irf5; Irf6; Irf7; Irf8; Irf9; Prdm1; Spib (inferredBy_MotifSimilarity). Bcl11a; Ep300; Ikzf1; Mta3; Spi1; Stat1; Stat2; Stat3; Tbl1xr1 (inferredBy_MotifSimilarity_n_Orthology).	9	2530	5430427O19Rik;Azi2;Gbp9;Herc6;Mrpl17;Parp9;Stat1;Vcpip1;Zfp787
704	10kb	Usf2_top50	cisbp__M6162	5.58	0.125	Usf2	*	Arntl (inferredBy_Orthology).	Srebf1; Srebf2; Tfeb; Usf1; Usf2 (inferredBy_MotifSimilarity). Atf3 (inferredBy_MotifSimilarity_n_Orthology).	9	425	Amdhd2;Arfgef2;Atp2a2;Ccdc126;Cln3;Lamp1;Mfsd1;Rab9;Slc31a2
705	10kb	Irf2_top10perTarget	homer__GAAAGTGAAAGT_IRF1	5.57	0.112	Irf2	*	Irf1 (inferredBy_Orthology).	Irf2; Irf3; Irf4; Irf5; Irf6; Irf7; Irf8; Irf9; Prdm1 (inferredBy_MotifSimilarity). Rela; Stat3; Tbl1xr1 (inferredBy_MotifSimilarity_n_Orthology).	15	1149	5430427O19Rik;Atxn7l1;Bcor;Cxcl10;Dtx3l;Epsti1;Herc6;Ifit3;Il18bp;Irf2;Pcgf5;Phc2;Pten;Rhbdf2;Tmem165
706	10kb	Irf2_top50	hocomoco__IRF4_HUMAN.H11MO.0.A	5.57	0.135	Irf2	*	Irf4 (inferredBy_Orthology).	Irf1; Irf2; Irf3; Irf8; Prdm1; Spi1; Spib (inferredBy_MotifSimilarity). Bcl11a; Ep300; Ikzf1; Mta3; Pax5; Stat1; Stat3; Tbl1xr1 (inferredBy_MotifSimilarity_n_Orthology).	7	302	5430427O19Rik;Bcor;Dtx3l;Herc6;Irf2;Necap2;Sp100
707	10kb	Mafg_top10perTarget	transfac_pro__M03835	5.57	0.125	Mafg	*	Nfe2l2 (directAnnotation).	Bach1; Bach2; Maf; Mafb; Maff; Mafg; Mafk; Nfe2; Nfe2l1; Nrf1 (inferredBy_MotifSimilarity). Fosl1 (inferredBy_MotifSimilarity_n_Orthology).	9	387	Eif4g1;Gclm;Htatip2;Mafg;Mapk1;Mapk1ip1l;Prr7;Rbm47;Rtn4
708	10kb	Elf4_top50perTarget	dbcorrdb__RELA__ENCSR000EAQ_1__m2	5.56	0.118	Elf4	*	Rela (inferredBy_Orthology).	Elf1; Elf2; Elk1; Elk3; Elk4; Erf; Erg; Ets1; Ets2; Etv2; Etv4; Etv6; Fev; Fli1; Gabpa; Gabpb1; Spi1; Spib (inferredBy_MotifSimilarity). 4921501E09Rik; Bcl11a; Bclaf1; Elf4; Etv1; Hcfc1; Ikzf1; Irf1; Irf4; Pax5; Phf8; Pml; Psmd12; Sin3a; Srf (inferredBy_MotifSimilarity_n_Orthology).	14	1047	Adnp2;Bag6;Bcl3;Csk;Ebna1bp2;Elf4;Etv3;Limd2;Nfatc3;Nfkbie;Notch1;Shoc2;Slc26a2;Trmt112
709	10kb	Irf2_top5perTarget	cisbp__M4635	5.56	0.192	Irf2	*	Stat2 (inferredBy_Orthology).	Irf1; Irf2; Irf3; Irf4; Irf5; Irf6; Irf7; Irf8 (inferredBy_MotifSimilarity). Mta3; Stat1 (inferredBy_MotifSimilarity_n_Orthology).	9	1038	5430427O19Rik;Bcor;Dtx3l;Epsti1;Ifit3;Il18bp;Irf2;Phc2;Rhbdf2
710	10kb	Irf2_top10perTarget	taipale_cyt_meth__IRF7_NNGAAANYGAAANYN_eDBD_meth_repr	5.55	0.111	Irf2	*	Irf7 (inferredBy_Orthology).	Irf1; Irf2; Irf3; Irf4; Irf5; Irf6; Irf8; Irf9; Prdm1 (inferredBy_MotifSimilarity).	9	535	Atxn7l1;Bcor;Cxcl10;Dtx3l;Herc6;Ifit3;Il18bp;Irf2;Pcgf5
711	10kb	Irf2_top5perTarget	taipale__IRF8_DBD_NCGAAACCGAAACY	5.55	0.191	Irf2	*	Irf8 (inferredBy_Orthology).	Irf4; Irf5 (inferredBy_MotifSimilarity). Irf2; Irf3; Irf7; Irf9 (inferredBy_MotifSimilarity_n_Orthology).	7	405	Bcor;Dtx3l;Epsti1;Ifit3;Irf2;Phc2;Rhbdf2
712	10kb	Stat2_top5perTarget	hocomoco__STAT2_HUMAN.H11MO.0.A	5.55	0.121	Stat2	**	Stat2 (inferredBy_Orthology).	Irf1; Irf2; Irf3; Irf4; Irf5; Irf6; Irf7; Irf8; Irf9 (inferredBy_MotifSimilarity). Stat1 (inferredBy_MotifSimilarity_n_Orthology).	11	4978	5430427O19Rik;Azi2;Gbp5;Gbp9;Herc6;Hsbp1;Mrpl17;Parp9;Stat1;Stat2;Vcpip1
713	10kb	Irf2_top50	taipale_cyt_meth__IRF5_NYGAAACCGAAACY_eDBD_meth	5.54	0.135	Irf2	*	Irf5 (inferredBy_Orthology).	Irf4 (inferredBy_MotifSimilarity). Irf1; Irf2; Irf3; Irf7; Irf8; Irf9 (inferredBy_MotifSimilarity_n_Orthology).	18	4721	5430427O19Rik;Atxn7l1;Bcor;Casp8;Cxcl10;Dtx3l;Epsti1;Herc6;Ifit3;Irf2;Larp4;March5;Notch1;Phc2;Psen1;Rhbdf2;Sp100;Spin1
714	10kb	Stat2_top5perTarget	dbcorrdb__STAT2__ENCSR000FBC_1__m1	5.54	0.121	Stat2	**	Stat2 (inferredBy_Orthology).	Irf1; Irf2; Irf3; Irf4; Irf5; Irf6; Irf7; Irf8; Irf9 (inferredBy_MotifSimilarity). Mta3; Spi1; Stat1; Tbl1xr1 (inferredBy_MotifSimilarity_n_Orthology).	8	1857	5430427O19Rik;Azi2;Herc6;Mrpl17;Parp9;Stat1;Stat2;Vcpip1
715	10kb	Usf2_top50	cisbp__M6517	5.54	0.125	Usf2	*	Tfe3 (inferredBy_Orthology).	Mitf; Tfec; Usf2 (inferredBy_MotifSimilarity). Usf1 (inferredBy_MotifSimilarity_n_Orthology).	6	181	Amdhd2;Atp6v1c1;Ccdc126;Mfsd1;Rab9;Syne1
716	10kb	Usf2_top50	cisbp__M5866	5.54	0.124	Usf2	*	Srebf2 (inferredBy_Orthology).	Arnt; Bhlhe40; Mlx; Srebf1; Tfe3; Tfeb; Tfec; Usf1 (inferredBy_MotifSimilarity). Atf3; Bach1; Bhlhe41; Helt; Mitf; Mlxipl; Nfe2; Usf2 (inferredBy_MotifSimilarity_n_Orthology).	8	452	Amdhd2;Arfgef2;Atp6v1a;Ccdc126;Cln3;Lamp1;Mfsd1;Rab9
717	10kb	Usf2_top50	taipale_cyt_meth__BHLHE41_GTCACGTGAC_eDBD	5.53	0.124	Usf2	*	Bhlhe41 (inferredBy_Orthology).	Arnt; Arntl; Bhlhe40; Mitf; Mlx; Srebf1; Srebf2; Tfe3; Tfeb; Tfec; Usf1; Usf2 (inferredBy_MotifSimilarity). Arnt2; Arntl2; Atf3; Bach1; Clock; Helt; Nfe2 (inferredBy_MotifSimilarity_n_Orthology).	12	868	Amdhd2;Arfgef2;Atp2a2;Atp6v1a;Atp6v1c1;Ccdc126;Cln3;Lamp1;Mfsd1;Rab9;Tex264;Tmem189
718	10kb	Stat2_top5perTarget	hocomoco__IRF1_MOUSE.H11MO.0.A	5.52	0.121	Stat2	*	Irf1 (directAnnotation).	Irf2; Irf3; Irf4; Irf5; Irf6; Irf7; Irf8; Irf9; Prdm1; Spib (inferredBy_MotifSimilarity). Bcl11a; Ep300; Ikzf1; Mta3; Spi1; Stat1; Stat2; Stat3; Tbl1xr1 (inferredBy_MotifSimilarity_n_Orthology).	7	1714	5430427O19Rik;Gbp5;Gbp9;Herc6;Mrpl17;Parp9;Stat1
719	10kb	Irf2_top50	homer__GAAAGTGAAAGT_IRF1	5.51	0.134	Irf2	*	Irf1 (inferredBy_Orthology).	Irf2; Irf3; Irf4; Irf5; Irf6; Irf7; Irf8; Irf9; Prdm1 (inferredBy_MotifSimilarity). Rela; Stat3; Tbl1xr1 (inferredBy_MotifSimilarity_n_Orthology).	11	689	5430427O19Rik;Atxn7l1;Bcor;Cxcl10;Dtx3l;Epsti1;Herc6;Ifit3;Irf2;Phc2;Rhbdf2
720	10kb	Irf2_top50	taipale_cyt_meth__IRF7_NNGAAANYGAAANYN_eDBD_meth_repr	5.51	0.134	Irf2	*	Irf7 (inferredBy_Orthology).	Irf1; Irf2; Irf3; Irf4; Irf5; Irf6; Irf8; Irf9; Prdm1 (inferredBy_MotifSimilarity).	8	533	Atxn7l1;Bcor;Cxcl10;Dtx3l;Herc6;Ifit3;Il18bp;Irf2
721	10kb	Stat2_top5perTarget	cisbp__M6309	5.51	0.121	Stat2	*	Irf3 (inferredBy_Orthology).	Irf1; Irf2; Irf4; Irf5; Irf6; Irf7; Irf8; Irf9 (inferredBy_MotifSimilarity). Stat1; Stat2 (inferredBy_MotifSimilarity_n_Orthology).	10	3056	5430427O19Rik;Azi2;Gbp9;Herc6;Mrpl17;Parp9;Pef1;Stat1;Stat2;Vcpip1
722	10kb	Irf2_top5perTarget	taipale_cyt_meth__IRF8_NYGAAASYGAAASYN_FL	5.5	0.19	Irf2	*	Irf8 (inferredBy_Orthology).	Irf4; Irf7 (inferredBy_MotifSimilarity). Irf1; Irf2; Irf3; Irf5; Irf9 (inferredBy_MotifSimilarity_n_Orthology).	7	349	Bcor;Dtx3l;Epsti1;Ifit3;Irf2;Phc2;Rhbdf2
723	10kb	Jund_top50	transfac_pro__M07312	5.5	0.121	Jund	*	Atf2 (directAnnotation).	Atf1; Atf3; Atf4; Atf5; Atf6; Atf7; Creb1; Creb5; Crem; Jdp2; Jun (inferredBy_MotifSimilarity). Atf6b; Bach1; Bach2; Batf3; Creb3; Creb3l1; Creb3l2; Creb3l4; Crebl2; E2f1; Fos; Fosb; Fosl1; Fosl2; Gm28047; Junb; Jund; Nfe2; Nfe2l1; Nfe2l2; Nfe2l3; Xbp1 (inferredBy_MotifSimilarity_n_Orthology).	6	360	Btg2;Clcn3;Fosb;Jun;Jund;Lekr1
724	10kb	Atf3_top50	factorbook__CREB	5.49	0.133	Atf3	**	Atf3 (inferredBy_Orthology).	Atf4; Cebpb; Jdp2 (inferredBy_MotifSimilarity). Atf1; Atf2; Batf; Creb5; Fosl1; Fosl2; Jun; Jund (inferredBy_MotifSimilarity_n_Orthology).	7	161	Atf3;Ddit3;Eif1;Jun;Ptp4a1;Vps37b;Xbp1
725	10kb	Cebpb_top50	dbcorrdb__FOS__ENCSR000EVU_1__m1	5.48	0.111	Cebpb	*	Fos (inferredBy_Orthology).	Atf3; Batf; Fosb; Fosl1; Fosl2; Jdp2; Jun; Junb; Jund (inferredBy_MotifSimilarity). Bcl3; Bmyc; Cebpb; Ep300; Gata2; Mef2a; Mef2c; Myc; Nfe2; Stat3; Tcf12 (inferredBy_MotifSimilarity_n_Orthology).	7	378	Csrnp1;Dusp1;Ets2;H3f3b;Junb;Pim1;Smox
726	10kb	Elf4_top50	homer__AACCGGAAGT_GABPA	5.48	0.141	Elf4	*	Gabpa (inferredBy_Orthology).	Elf1; Elf2; Elf4; Elk1; Elk3; Elk4; Erf; Erg; Ets1; Ets2; Etv1; Etv2; Etv3; Etv4; Etv5; Etv6; Fev; Fli1; Gm5454 (inferredBy_MotifSimilarity). Bclaf1; Gabpb1; Gm4881; Rela; Srf (inferredBy_MotifSimilarity_n_Orthology).	9	571	Bag6;Bcl3;Csk;Ebna1bp2;Etv3;Limd2;Nfkbie;Sec24a;Shoc2
727	10kb	Usf2_top50	dbcorrdb__BHLHE40__ENCSR000DYJ_1__m1	5.48	0.123	Usf2	*	Bhlhe40 (inferredBy_Orthology).	Arntl; Bhlhe41; Helt; Hey1; Hey2; Mxi1; Srebf1; Srebf2; Usf1; Usf2 (inferredBy_MotifSimilarity). Arnt; Arnt2; Arntl2; Atf1; Atf3; Bmyc; E2f6; Elk1; Esrra; Ezh2; Gabpa; Gtf2f1; Hes2; Max; Myc; Nfe2; Sp4; Stat1; Xrcc4; Zeb1 (inferredBy_MotifSimilarity_n_Orthology).	11	652	Amdhd2;Atp2a2;Atp6v1c1;Ccdc126;Cln3;Echdc3;Eno1;Lamp1;Mfsd1;Rab9;Tmem189
728	10kb	Usf2_top50	transfac_pro__M00945	5.48	0.123	Usf2	*		Max; Myc; Usf1; Usf2 (inferredBy_MotifSimilarity). Atf3; Bmyc; Srebf1; Srebf2 (inferredBy_MotifSimilarity_n_Orthology).	9	541	Amdhd2;Bnip3l;Ccdc126;Cln3;Lamp1;Ldha;Mfsd1;P4ha1;Rab9
729	10kb	Kdm5b_top10perTarget	dbcorrdb__GABPA__ENCSR000BGC_1__m1	5.47	0.0933	Kdm5b	*	Gabpa (inferredBy_Orthology).	Elf1; Elk1; Elk3; Elk4; Erg; Ets1; Etv1; Etv4; Fli1; Gabpb1 (inferredBy_MotifSimilarity). 4921501E09Rik; Bclaf1; Bhlhe40; Bmyc; Brf1; E2f6; Egr1; Elf2; Erf; Esrra; Etv3; Etv6; Ezh2; Fev; Gm4881; Hcfc1; Kdm5b; Max; Mxi1; Myc; Nr2c2; Phf8; Pml; Rbbp5; Rela; Sin3a; Srebf2; Taf1; Ubtf; Xrcc4; Zfp110; Zfp143; Zfp369; Zmiz1 (inferredBy_MotifSimilarity_n_Orthology).	12	3595	B230219D22Rik;Copa;Dido1;Dlst;Kdm5b;Kdm5c;Mapk7;Myo1c;Ppme1;Sdhaf2;Tnks2;Trappc10
730	10kb	Stat2_top5perTarget	jaspar__MA0050.2	5.47	0.12	Stat2	*	Irf1 (inferredBy_Orthology).	Irf2; Irf3; Irf4; Irf5; Irf6; Irf7; Irf8; Irf9; Prdm1 (inferredBy_MotifSimilarity). Ep300; Ikzf1; Mta3; Spi1; Stat1; Stat2; Stat3; Tbl1xr1 (inferredBy_MotifSimilarity_n_Orthology).	6	1388	5430427O19Rik;Gbp5;Gbp9;Herc6;Parp9;Stat1
731	10kb	Irf2_top5perTarget	hocomoco__IRF8_HUMAN.H11MO.0.B	5.46	0.189	Irf2	*	Irf8 (inferredBy_Orthology).	Irf1; Irf2; Irf3; Irf4; Irf5; Irf6; Irf7; Irf9; Prdm1; Spi1; Spib (inferredBy_MotifSimilarity). Bcl11a; Ep300; Ikzf1; Mta3; Pax5; Stat1; Stat2; Stat3; Tbl1xr1 (inferredBy_MotifSimilarity_n_Orthology).	7	413	5430427O19Rik;Bcor;Dtx3l;Ifit3;Irf2;Ndufs4;Otud5
732	10kb	Kdm5a_top50	dbcorrdb__HCFC1__ENCSR000ECH_1__m3	5.46	0.0978	Kdm5a	*	Hcfc1 (inferredBy_Orthology).	Elf1; Elk1; Elk4; Erg; Ets1; Fli1; Gabpa; Gabpb1 (inferredBy_MotifSimilarity). 4921501E09Rik; Bclaf1; Bmyc; E2f4; E2f6; Egr1; Elf2; Esrra; Etv1; Etv6; Ezh2; Foxp2; Kdm5a; Max; Mxi1; Myc; Nr2c2; Phf8; Pml; Rbbp5; Rela; Sin3a; Smarca4; Srebf1; Taf1; Xrcc4; Zfp110; Zfp143; Zfp369; Zmiz1 (inferredBy_MotifSimilarity_n_Orthology).	14	1795	Atad2;Herpud2;Kdm5a;Krit1;Mfsd11;Nr1h2;Pds5a;Polr2k;Prkacb;Puf60;Rer1;Slu7;Tnpo3;Znhit1
733	10kb	Irf2_top50	hocomoco__STAT2_HUMAN.H11MO.0.A	5.45	0.133	Irf2	*	Stat2 (inferredBy_Orthology).	Irf1; Irf2; Irf3; Irf4; Irf5; Irf6; Irf7; Irf8; Irf9 (inferredBy_MotifSimilarity). Stat1 (inferredBy_MotifSimilarity_n_Orthology).	13	2277	5430427O19Rik;Atxn7l1;Bcor;Cxcl10;Dtx3l;Epsti1;Herc6;Ifit3;Il18bp;Irf2;Phc2;Rhbdf2;Sp100
734	10kb	Irf2_top5perTarget	cisbp__M5578	5.45	0.188	Irf2	*	Irf8 (inferredBy_Orthology).	Irf4; Irf5 (inferredBy_MotifSimilarity). Irf2; Irf3; Irf7; Irf9 (inferredBy_MotifSimilarity_n_Orthology).	7	405	Bcor;Dtx3l;Epsti1;Ifit3;Irf2;Phc2;Rhbdf2
735	10kb	Usf2_top50	cisbp__M5993	5.45	0.123	Usf2	*	Bhlhe40 (directAnnotation).	Arnt; Arntl; Mitf; Mlx; Srebf1; Srebf2; Tcfl5; Tfe3; Tfeb; Tfec; Usf1 (inferredBy_MotifSimilarity). Arnt2; Arntl2; Atf3; Bach1; Bhlhe41; Clock; Helt; Mlxipl; Nfe2; Sirt6; Usf2 (inferredBy_MotifSimilarity_n_Orthology).	10	722	Amdhd2;Arfgef2;Atp6v1a;Ccdc126;Cln3;Eno1;Lamp1;Mfsd1;Rab9;Tmem189
736	10kb	Irf2_top5perTarget	taipale_cyt_meth__IRF5_NYGAAACCGAAACY_FL_meth	5.44	0.188	Irf2	*	Irf5 (inferredBy_Orthology).	Irf4 (inferredBy_MotifSimilarity). Irf1; Irf2; Irf3; Irf7; Irf8; Irf9 (inferredBy_MotifSimilarity_n_Orthology).	10	1323	5430427O19Rik;Atxn7l1;Bcor;Casp8;Dtx3l;Epsti1;Ifit3;Irf2;Phc2;Rhbdf2
737	10kb	Usf2_top50	swissregulon__hs__SREBF1_2.p2	5.44	0.123	Usf2	*	Srebf1; Srebf2 (inferredBy_Orthology).	Arnt; Arntl; Bhlhe40; Mitf; Mlx; Tfe3; Tfeb; Tfec; Usf1; Usf2 (inferredBy_MotifSimilarity). Arnt2; Arntl2; Atf3; Bach1; Bhlhe41; Helt; Mlxipl; Nfe2 (inferredBy_MotifSimilarity_n_Orthology).	11	780	Amdhd2;Arfgef2;Atp6v1a;Atp6v1c1;Ccdc126;Cln3;Lamp1;Mfsd1;Rab9;Slc31a2;Syne1
738	10kb	Irf2_top5perTarget	taipale_cyt_meth__IRF8_NYGAAASYGAAASYN_eDBD	5.43	0.188	Irf2	*	Irf8 (inferredBy_Orthology).	Irf1; Irf2; Irf4; Irf7 (inferredBy_MotifSimilarity). Irf3; Irf5; Irf9 (inferredBy_MotifSimilarity_n_Orthology).	6	222	Bcor;Dtx3l;Epsti1;Ifit3;Irf2;Rhbdf2
739	10kb	Usf2_top50	transfac_pro__M04684	5.43	0.122	Usf2	*	Atf3 (inferredBy_Orthology).	Arnt; Arntl; Bhlhe40; Srebf1; Srebf2; Tfe3; Tfeb; Tfec; Usf1 (inferredBy_MotifSimilarity). Arnt2; Arntl2; Bach1; Bhlhe41; Clock; Helt; Mitf; Nfe2; Usf2 (inferredBy_MotifSimilarity_n_Orthology).	9	509	Amdhd2;Arfgef2;Atp6v1a;Ccdc126;Cln3;Lamp1;Mfsd1;Rab9;Syne1
740	10kb	Irf2_top10perTarget	cisbp__M6308	5.42	0.109	Irf2	**	Irf2 (inferredBy_Orthology).	Irf1; Irf3; Irf4; Irf5; Irf6; Irf7; Irf8; Irf9; Prdm1 (inferredBy_MotifSimilarity). Stat2 (inferredBy_MotifSimilarity_n_Orthology).	20	3174	5430427O19Rik;Atxn7l1;Bcor;Bzw1;Cmpk2;Cxcl10;Dtx3l;Epsti1;Herc6;Ifit3;Il18bp;Irf2;Mtpn;Notch1;Pcgf5;Phc2;Pten;Rhbdf2;Sp100;Tmem165
741	10kb	Sp4_top10perTarget	jaspar__MA0162.2	5.42	0.116	Sp4	*	Egr1 (inferredBy_Orthology).	Egr2; Egr3; Egr4; Sp1; Sp2; Sp3; Sp4; Wt1; Zbtb17 (inferredBy_MotifSimilarity). Ctcf; Irf1; Klf16; Klf6; Maz; Patz1; Tead2 (inferredBy_MotifSimilarity_n_Orthology).	3	210	Rc3h2;Sp4;Sphk2
742	10kb	Usf2_top50	cisbp__M5994	5.42	0.122	Usf2	*	Bhlhe40 (directAnnotation).	Arnt; Arntl; Srebf1; Srebf2; Tfe3; Tfeb; Tfec (inferredBy_MotifSimilarity). Arnt2; Arntl2; Atf3; Bach1; Bhlhe41; Clock; Helt; Mios; Mlx; Sirt6; Usf1; Usf2 (inferredBy_MotifSimilarity_n_Orthology).	14	1761	Amdhd2;Arfgef2;Atp6v0e;Atp6v1a;Atp6v1c1;Ccdc126;Cln3;Eno1;Lamp1;Mfsd1;Ncoa6;Rab9;Tex264;Tmem189
743	10kb	Elf4_top50perTarget	dbcorrdb__SRF__ENCSR000BGE_1__m2	5.41	0.116	Elf4	*	Srf (inferredBy_Orthology).	Elf1; Elf2; Elf4; Elk1; Elk3; Elk4; Erf; Erg; Ets1; Ets2; Etv1; Etv2; Etv3; Etv4; Etv5; Etv6; Fev; Fli1; Gabpa; Gabpb1; Gm5454 (inferredBy_MotifSimilarity). Bclaf1; Egr1; Gm4881; Rela; Sin3a (inferredBy_MotifSimilarity_n_Orthology).	8	199	Bag6;Csk;Ebna1bp2;Etv3;Limd2;Nfkbie;Sec24a;Trmt112
744	10kb	Irf1_top5perTarget	hocomoco__SPIB_HUMAN.H11MO.0.A	5.41	0.101	Irf1	*	Spib (inferredBy_Orthology).	Irf1; Irf2; Irf4; Irf8; Spi1; Spic (inferredBy_MotifSimilarity). Bcl11a; Ep300; Ikzf1; Mta3; Pax5; Rela; Stat3; Tbl1xr1 (inferredBy_MotifSimilarity_n_Orthology).	4	375	Azi2;Irf1;P2ry13;Tagap
745	10kb	Jund_top50	transfac_pro__M01862	5.41	0.119	Jund	*	Atf2 (directAnnotation).	Atf1; Atf3; Atf4; Atf5; Atf6; Atf7; Creb1; Creb5; Crem; Gm28047; Jdp2; Jun (inferredBy_MotifSimilarity). Atf6b; Batf3; Creb3l1; Creb3l2; Fos; Fosb; Fosl1; Fosl2; Junb; Jund; Npdc1; Xbp1 (inferredBy_MotifSimilarity_n_Orthology).	6	415	Btg2;Clcn3;Fosb;Jun;Jund;Lekr1
746	10kb	Ctcf_top50	dbcorrdb__RAD21__ENCSR000EHX_1__m6	5.4	0.0917	Ctcf	*	Rad21 (inferredBy_Orthology).	Cebpz; Cpeb1; Ctcf; Irf3; Mafk; Polr3g; Smarca4; Srebf2; Zfp384 (inferredBy_MotifSimilarity_n_Orthology).	8	785	Cs;Ctcf;Dgkz;Luc7l3;Nfx1;Ptms;Rassf3;Rps27
747	10kb	Irf5_top10perTarget	dbcorrdb__STAT2__ENCSR000FBC_1__m1	5.4	0.104	Irf5	*	Stat2 (inferredBy_Orthology).	Irf1; Irf2; Irf3; Irf4; Irf5; Irf6; Irf7; Irf8; Irf9 (inferredBy_MotifSimilarity). Mta3; Spi1; Stat1; Tbl1xr1 (inferredBy_MotifSimilarity_n_Orthology).	6	1696	Arhgef2;Fam105a;Gxylt1;Irf5;Tiprl;Ube2l6
748	10kb	Usf2_top50	transfac_pro__M04679	5.4	0.122	Usf2	**	Usf2 (inferredBy_Orthology).	Arnt; Arntl; Bhlhe40; Srebf1; Srebf2; Tfe3; Tfeb; Tfec; Usf1 (inferredBy_MotifSimilarity). Arnt2; Arntl2; Atf3; Bach1; Bhlhe41; Clock; Helt; Mitf; Nfe2 (inferredBy_MotifSimilarity_n_Orthology).	9	499	Amdhd2;Arfgef2;Atp6v1a;Ccdc126;Cln3;Lamp1;Mfsd1;Rab9;Syne1
749	10kb	Irf2_top10perTarget	cisbp__M6313	5.39	0.109	Irf2	*	Irf8 (inferredBy_Orthology).	Irf1; Irf2; Irf3; Irf4; Irf5; Irf6; Irf7; Irf9; Prdm1; Spi1; Spib (inferredBy_MotifSimilarity). Bcl11a; Ep300; Ikzf1; Mta3; Pax5; Stat1; Stat2; Stat3; Tbl1xr1 (inferredBy_MotifSimilarity_n_Orthology).	8	429	5430427O19Rik;Atxn7l1;Bcor;Dtx3l;Herc6;Ifit3;Irf2;Pcgf5
750	10kb	Mafg_top5perTarget	transfac_pro__M03835	5.39	0.144	Mafg	*	Nfe2l2 (directAnnotation).	Bach1; Bach2; Maf; Mafb; Maff; Mafg; Mafk; Nfe2; Nfe2l1; Nrf1 (inferredBy_MotifSimilarity). Fosl1 (inferredBy_MotifSimilarity_n_Orthology).	10	1403	Eif4g1;Fbxo42;Gclm;Htatip2;Mafg;Mapk1ip1l;Rbm47;Srxn1;Tob1;Ywhaq
751	10kb	Stat2_top5perTarget	hocomoco__IRF2_HUMAN.H11MO.0.A	5.39	0.118	Stat2	*	Irf2 (inferredBy_Orthology).	Irf1; Irf3; Irf4; Irf5; Irf6; Irf7; Irf8; Irf9; Prdm1; Spib (inferredBy_MotifSimilarity). Bcl11a; Ep300; Ikzf1; Mta3; Spi1; Stat1; Stat2; Stat3; Tbl1xr1 (inferredBy_MotifSimilarity_n_Orthology).	9	3675	5430427O19Rik;Azi2;Gbp5;Gbp9;Herc6;Mrpl17;Parp9;Stat1;Vcpip1
752	10kb	Usf2_top50	transfac_pro__M04720	5.39	0.122	Usf2	*	Bhlhe40 (inferredBy_Orthology).	Arnt; Arntl; Srebf1; Srebf2; Tfe3 (inferredBy_MotifSimilarity). Arnt2; Arntl2; Atf3; Bhlhe41; Clock; Helt; Mitf; Mlx; Nfe2; Tfeb; Usf2 (inferredBy_MotifSimilarity_n_Orthology).	14	1659	Amdhd2;Arfgef2;Atp6v1a;Atp6v1c1;Ccdc126;Cln3;Echdc3;Lamp1;Mfsd1;Ncoa6;Rab9;Syne1;Tex264;Tmem189
753	10kb	Bclaf1_top10perTarget	dbcorrdb__POLR2AphosphoS2__ENCSR000DYF_1__m10	5.38	0.129	Bclaf1	*		Hic1; Klf5; Sp1; Sp3; Sp4; Tfap2a; Tfap2b; Tfap2c; Wt1; Zfx (inferredBy_MotifSimilarity). 4921501E09Rik; Atf3; Bclaf1; Bhlhe40; Bmyc; Brf1; Brf2; Cebpb; Creb1; Ctcf; E2f1; E2f6; Egr1; Elf1; Elk1; Elk4; Esrra; Ets1; Ezh2; Gabpa; Hcfc1; Hdac2; Hmgn3; Jund; Kat2a; Max; Maz; Mxi1; Myc; Nelfe; Nr2c2; Nrf1; Phf8; Polr3g; Rad21; Rbbp5; Rcor1; Sin3a; Smarca4; Sp2; Srebf1; Srebf2; Supt20; Taf1; Trim28; Ub…	5	332	Gpcpd1;Nfib;Nipbl;Psip1;Tbl1xr1
754	10kb	Elf4_top50perTarget	cisbp__M4617	5.38	0.115	Elf4	*	Elf1 (inferredBy_Orthology).	Ehf; Elf2; Elf3; Elf4; Elf5; Elk1; Elk3; Elk4; Etv6; Gabpa; Gabpb1 (inferredBy_MotifSimilarity). Egr1; Erf; Etv3; Gm4881; Nr2c2; Sin3a; Srf (inferredBy_MotifSimilarity_n_Orthology).	12	518	Bag6;Csk;Ebna1bp2;Etv3;Gcc1;Leprotl1;Limd2;Mgrn1;Rab24;Sec24a;Shoc2;Trmt112
755	10kb	Elf4_w005	dbcorrdb__RELA__ENCSR000EAQ_1__m2	5.38	0.108	Elf4	*	Rela (inferredBy_Orthology).	Elf1; Elf2; Elk1; Elk3; Elk4; Erf; Erg; Ets1; Ets2; Etv2; Etv4; Etv6; Fev; Fli1; Gabpa; Gabpb1; Spi1; Spib (inferredBy_MotifSimilarity). 4921501E09Rik; Bcl11a; Bclaf1; Elf4; Etv1; Hcfc1; Ikzf1; Irf1; Irf4; Pax5; Phf8; Pml; Psmd12; Sin3a; Srf (inferredBy_MotifSimilarity_n_Orthology).	15	1047	Actr2;Adnp2;Bag6;Bcl3;Csk;Ebna1bp2;Elf4;Etv3;Limd2;Myo1f;Nfatc3;Nfkbie;Notch1;Shoc2;Slc26a2
756	10kb	Usf2_top50	taipale__SREBF2_DBD_RTCACGTGAY	5.38	0.122	Usf2	*	Srebf2 (inferredBy_Orthology).	Arnt; Bhlhe40; Mlx; Srebf1; Tfe3; Tfeb; Tfec; Usf1 (inferredBy_MotifSimilarity). Atf3; Bach1; Bhlhe41; Helt; Mitf; Mlxipl; Nfe2; Usf2 (inferredBy_MotifSimilarity_n_Orthology).	15	1981	Amdhd2;Arfgef2;Atp2a2;Atp6v1a;Ccdc126;Cln3;Csnk1e;Eno1;Gpr141;Lamp1;Ldha;Mfsd1;Rab9;Slc31a2;Syne1
757	10kb	Usf2_top50	cisbp__M5230	5.37	0.121	Usf2	*		Arntl; Bhlhe40; Srebf1; Srebf2; Tfe3; Tfeb (inferredBy_MotifSimilarity). Arnt; Arnt2; Arntl2; Atf3; Bach1; Bhlhe41; Clock; Mlx; Nfe2; Usf2 (inferredBy_MotifSimilarity_n_Orthology).	13	1499	Amdhd2;Arfgef2;Atp6v1a;Atp6v1c1;Ccdc126;Cln3;Lamp1;Mfsd1;Ncoa6;Rab9;Syne1;Tex264;Tmem189
758	10kb	Irf2_top50	cisbp__M6308	5.35	0.131	Irf2	**	Irf2 (inferredBy_Orthology).	Irf1; Irf3; Irf4; Irf5; Irf6; Irf7; Irf8; Irf9; Prdm1 (inferredBy_MotifSimilarity). Stat2 (inferredBy_MotifSimilarity_n_Orthology).	18	4431	5430427O19Rik;Atxn7l1;Bcor;Cmpk2;Cxcl10;Dtx3l;Epsti1;Herc6;Ifit3;Il18bp;Irf2;March5;Notch1;Phc2;Rhbdf2;Sirt7;Sp100;Spata13
759	10kb	Usf2_top50	swissregulon__hs__TFEB.p2	5.35	0.121	Usf2	*	Tfeb (inferredBy_Orthology).	Arnt; Bhlhe40; Mitf; Mlx; Srebf1; Srebf2; Tfe3; Tfec; Usf1; Usf2 (inferredBy_MotifSimilarity). Arntl; Arntl2; Atf3; Bach1; Bhlhe41; Helt; Max; Mlxipl; Nfe2 (inferredBy_MotifSimilarity_n_Orthology).	9	692	Amdhd2;Arfgef2;Atp6v1a;Ccdc126;Cln3;Lamp1;Mfsd1;Rab9;Syne1
760	10kb	Elf4_top50perTarget	hocomoco__ELK4_HUMAN.H11MO.0.A	5.34	0.115	Elf4	*	Elk4 (inferredBy_Orthology).	Elf1; Elf2; Elf4; Elk1; Elk3; Erg; Ets1; Ets2; Etv1; Etv2; Etv3; Etv4; Etv5; Fev; Fli1; Gabpa; Gabpb1; Gm5454 (inferredBy_MotifSimilarity). 4921501E09Rik; Bclaf1; Egr1; Erf; Etv6; Gm4881; Hcfc1; Phf8; Pml; Sin3a; Srf; Taf1 (inferredBy_MotifSimilarity_n_Orthology).	20	2065	Arhgap15;Arhgef1;Bag6;Bcl3;Csk;Ebna1bp2;Elf4;Etv3;Gcc1;Leprotl1;Limd2;Mapre1;Mgrn1;Notch1;Rab24;Sec24a;Shoc2;Slc26a2;Stub1;Trmt112
761	10kb	Stat2_top5perTarget	dbcorrdb__TBL1XR1__ENCSR000DYZ_1__m1	5.33	0.117	Stat2	*	Tbl1xr1 (inferredBy_Orthology).	Irf1; Irf2; Irf3; Irf4; Irf5; Irf6; Irf7; Irf8; Irf9; Prdm1; Spi1; Spib (inferredBy_MotifSimilarity). Bcl11a; Ep300; Ikzf1; Mta3; Pax5; Stat1; Stat2; Stat3 (inferredBy_MotifSimilarity_n_Orthology).	9	3711	5430427O19Rik;Atp7a;Azi2;Gbp9;Herc6;Mrpl17;Parp9;Pef1;Zfp787
762	10kb	Ctcf_top50	dbcorrdb__CEBPZ__ENCSR000EDO_1__m5	5.32	0.0906	Ctcf	*	Cebpz (inferredBy_Orthology).	Cpeb1; Ctcf; Cux1; Irf3; Mafk; Polr3g; Rad21; Smarca4; Srebf2; Zfp384 (inferredBy_MotifSimilarity_n_Orthology).	8	911	Cs;Ctcf;Dgkz;Luc7l3;Nfx1;Ptms;Rassf3;Rps27
763	10kb	Irf2_top10perTarget	dbcorrdb__STAT3__ENCSR000DZV_1__m1	5.32	0.108	Irf2	*	Stat3 (inferredBy_Orthology).	Irf1; Irf2; Irf4; Irf8; Spi1; Spib (inferredBy_MotifSimilarity). Bcl11a; Ep300; Foxm1; Ikzf1; Mta3; Pax5; Stat1; Tbl1xr1 (inferredBy_MotifSimilarity_n_Orthology).	15	2037	5430427O19Rik;Atxn7l1;Bcor;Dtx3l;Herc6;Ifit3;Il18bp;Irf2;Mtpn;Ndufs4;Otud5;Pcgf5;Phc2;Rhbdf2;Sp100
764	10kb	Irf2_top50	cisbp__M6313	5.32	0.13	Irf2	*	Irf8 (inferredBy_Orthology).	Irf1; Irf2; Irf3; Irf4; Irf5; Irf6; Irf7; Irf9; Prdm1; Spi1; Spib (inferredBy_MotifSimilarity). Bcl11a; Ep300; Ikzf1; Mta3; Pax5; Stat1; Stat2; Stat3; Tbl1xr1 (inferredBy_MotifSimilarity_n_Orthology).	7	438	5430427O19Rik;Atxn7l1;Bcor;Dtx3l;Herc6;Ifit3;Irf2
765	10kb	Klf13_top50	transfac_pro__M02810	5.32	0.104	Klf13	*	Sp4 (directAnnotation).	E2f4; Sp1; Sp2; Sp3 (inferredBy_MotifSimilarity). Fos; Irf1; Klf13; Klf14; Klf15; Klf9; Nfya; Nfyb; Pbx3; Sp6; Sp7; Sp8; Sp9; Stat1 (inferredBy_MotifSimilarity_n_Orthology).	7	435	Blvrb;Ctnnbip1;Klf13;Lmo4;Rela;Tnip1;Wasf2
766	10kb	Stat2_top5perTarget	cisbp__M5572	5.32	0.117	Stat2	*	Irf3 (inferredBy_Orthology).	Irf1; Irf2; Irf4; Irf5; Irf7 (inferredBy_MotifSimilarity). Irf8; Irf9; Stat1; Stat2 (inferredBy_MotifSimilarity_n_Orthology).	9	4236	5430427O19Rik;Azi2;Gbp5;Herc6;Mrpl17;Parp9;Stat1;Stat2;Vcpip1
767	10kb	Stat2_top5perTarget	dbcorrdb__STAT1__ENCSR000FAV_1__m1	5.32	0.117	Stat2	*	Stat1 (inferredBy_Orthology).	Irf8; Stat3; Stat4 (inferredBy_MotifSimilarity). Stat2 (inferredBy_MotifSimilarity_n_Orthology).	10	4916	Azi2;Herc6;Mrpl17;Nfkb2;Parp9;Pef1;Ss18;Stat1;Vcpip1;Zfp787
768	10kb	Usf2_top50	cisbp__M0225	5.32	0.121	Usf2	*		Tfe3; Usf2 (inferredBy_MotifSimilarity). Max; Mxi1 (inferredBy_MotifSimilarity_n_Orthology).	27	4902	Amdhd2;Arfgef2;Atp2a2;Atp6v0e;Atp6v1a;Atp6v1c1;Bnip3l;Ccdc126;Cln3;Csnk1e;Dgkz;Echdc3;Eno1;Ewsr1;Gpr141;Itpr2;Lamp1;Ldha;Mfsd1;Ncoa6;Rab9;Rnh1;Slc31a2;Syne1;Tatdn2;Tns3;Usf2
769	10kb	Usf2_top50	scertf__spivak.TYE7	5.32	0.12	Usf2	*		Arnt; Bhlhe40; Mlx; Srebf1; Srebf2; Tfe3; Tfeb; Tfec; Usf1; Usf2 (inferredBy_MotifSimilarity). Arntl; Arntl2; Atf3; Bhlhe41; Helt; Mitf; Mlxipl; Nfe2 (inferredBy_MotifSimilarity_n_Orthology).	21	3587	Amdhd2;Arfgef2;Atp2a2;Atp6v1a;Atp6v1c1;Bri3;Ccdc126;Cln3;Dgkz;Gpr141;Itpr2;Lamp1;Ldha;Mfsd1;Ncoa6;P4ha1;Pdcd1lg2;Rab9;Sec14l1;Slc31a2;Syne1
770	10kb	Bclaf1_top50	dbcorrdb__POLR2AphosphoS2__ENCSR000DYF_1__m10	5.31	0.101	Bclaf1	*		Hic1; Klf5; Sp1; Sp3; Sp4; Tfap2a; Tfap2b; Tfap2c; Wt1; Zfx (inferredBy_MotifSimilarity). 4921501E09Rik; Atf3; Bclaf1; Bhlhe40; Bmyc; Brf1; Brf2; Cebpb; Creb1; Ctcf; E2f1; E2f6; Egr1; Elf1; Elk1; Elk4; Esrra; Ets1; Ezh2; Gabpa; Hcfc1; Hdac2; Hmgn3; Jund; Kat2a; Max; Maz; Mxi1; Myc; Nelfe; Nr2c2; Nrf1; Phf8; Polr3g; Rad21; Rbbp5; Rcor1; Sin3a; Smarca4; Sp2; Srebf1; Srebf2; Supt20; Taf1; Trim28; Ub…	5	331	Gpcpd1;Nfib;Nipbl;Psip1;Tbl1xr1
771	10kb	Irf1_top5perTarget	taipale_cyt_meth__IRF9_NYGAAASYGAAACYN_FL_meth	5.31	0.0993	Irf1	*	Irf9 (inferredBy_Orthology).	Irf1; Irf2; Irf3; Irf4; Irf5; Irf6; Irf7; Irf8 (inferredBy_MotifSimilarity).	10	2802	Cxcl10;Fnbp1l;H2-Q10;Irf1;Kpnb1;Lsm6;Mrps33;P2ry13;Tagap;Ttc39b
772	10kb	Irf9_top50	factorbook__STAT2	5.31	0.131	Irf9	*	Stat1; Stat2 (inferredBy_Orthology).	Irf1; Irf2; Irf3; Irf4; Irf5; Irf6; Irf7; Irf8; Irf9 (inferredBy_MotifSimilarity).	22	4421	Cep350;Coro1c;Fam114a1;Fam160b1;Ifit1;Ifitm3;Isg15;Isg20;Letm2;Mapk1ip1l;Mctp2;Med7;Ncoa3;Nr3c1;Pstpip1;Rtp4;Sgk3;Shisa5;Sp110;Tnrc18;Trim8;Wbp4
773	10kb	Usf2_top50	cisbp__M4628	5.31	0.12	Usf2	*	Max (inferredBy_Orthology).	Arnt; Arnt2; Ascl1; Bhlhe40; Bhlhe41; Hand1; Hand2; Mitf; Mlx; Mxd1; Mxd3; Mxd4; Mxi1; Myc; Mycn; Myf5; Myf6; Myod1; Myog; Nhlh1; Tal1; Tal2; Tcf12; Tcf3; Tcf4; Tfe3; Tfeb; Tfec; Usf1; Usf2 (inferredBy_MotifSimilarity). Atf3; Bmyc; Tff3 (inferredBy_MotifSimilarity_n_Orthology).	8	359	Amdhd2;Arfgef2;Ccdc126;Cln3;Lamp1;Mfsd1;Rab9;Slc31a2
774	10kb	Usf2_top5perTarget	hocomoco__TFE3_HUMAN.H11MO.0.B	5.31	0.112	Usf2	*	Tfe3 (inferredBy_Orthology).	Arnt; Arntl; Bhlhe40; Mitf; Srebf1; Srebf2; Tfeb; Tfec; Usf1; Usf2 (inferredBy_MotifSimilarity). Arnt2; Arntl2; Atf3; Bach1; Bhlhe41; Clock; Helt; Nfe2 (inferredBy_MotifSimilarity_n_Orthology).	5	309	Amdhd2;Arfgef2;Cln3;Mfsd1;Syne1
775	10kb	Nfkb1_top5perTarget	dbcorrdb__RELA__ENCSR000EAQ_1__m1	5.3	0.118	Nfkb1	*	Rela (inferredBy_Orthology).	Nfkb1; Nfkb2; Rel; Relb (inferredBy_MotifSimilarity). Bcl3; Hivep1 (inferredBy_MotifSimilarity_n_Orthology).	20	1264	Bcl2a1a;Bcl2a1d;Cdc42se1;Dusp2;Fas;G3bp1;Icam1;N4bp1;Nab1;Ncoa2;Nfkb1;Orai2;Pde4b;Rap2c;Rc3h2;Rel;Tapbp;Tm9sf2;Tsc22d4;Vasp
776	10kb	Usf2_top50	taipale__BHLHB2_DBD_NKCACGTGMN	5.3	0.12	Usf2	*	Bhlhe40 (inferredBy_Orthology).	Arnt; Arntl; Mlx; Srebf1; Srebf2; Tfe3; Tfeb; Tfec (inferredBy_MotifSimilarity). Arnt2; Arntl2; Atf3; Bach1; Bhlhe41; Clock; Helt; Mios; Mlxipl; Sirt6; Usf1; Usf2 (inferredBy_MotifSimilarity_n_Orthology).	22	4056	Amdhd2;Arfgef2;Atp2a2;Atp6v0e;Atp6v1a;Atp6v1c1;Ccdc126;Cln3;Csnk1e;Dgkz;Echdc3;Eno1;Itpr2;Lamp1;Mfsd1;Ncoa6;P4ha1;Rab9;Slc31a2;Syne1;Tex264;Tmem189
777	10kb	Elf4_w005	hocomoco__FLI1_MOUSE.H11MO.0.A	5.29	0.106	Elf4	*	Fli1 (directAnnotation).	Elf1; Elf2; Elf4; Elk1; Elk3; Elk4; Erg; Ets1; Ets2; Etv1; Etv2; Etv3; Etv4; Fev; Gabpa; Gabpb1; Gm5454 (inferredBy_MotifSimilarity). 4921501E09Rik; Bclaf1; Egr1; Erf; Etv5; Etv6; Hcfc1; Kdm5a; Phf8; Pml; Sin3a; Srf; Taf1; Zfp143 (inferredBy_MotifSimilarity_n_Orthology).	21	2031	Actr2;Arhgef1;Arid1b;Bag6;Bcl3;Csk;Ebna1bp2;Etv3;Fn1;Grk6;Leprotl1;Limd2;Mgrn1;Nfatc3;Nfkbie;Notch1;Rab24;Sec24a;Shoc2;Slc26a2;Slc35b2
778	10kb	Kdm5a_top50	dbcorrdb__BCLAF1__ENCSR000BJZ_1__m1	5.29	0.0951	Kdm5a	*	Bclaf1 (inferredBy_Orthology).	Elf1; Elk1; Elk3; Elk4; Erg; Ets1; Ets2; Etv1; Etv3; Etv4; Fev; Fli1; Gabpa; Gabpb1 (inferredBy_MotifSimilarity). 4921501E09Rik; Bmyc; Brf1; E2f6; Elf2; Erf; Etv2; Etv5; Etv6; Ezh2; Foxp2; Hcfc1; Kdm5a; Max; Mxi1; Myc; Nr2c2; Phf8; Pml; Rbbp5; Rela; Sin3a; Taf1; Xrcc4; Zfp110; Zfp143; Zfp369; Zmiz1 (inferredBy_MotifSimilarity_n_Orthology).	18	4571	Atad2;Ctcf;Fbxl3;Herpud2;Kdm5a;Krit1;Mfsd11;Nr1h2;Pds5a;Polr2k;Prkacb;Puf60;Rer1;Rnf24;Scamp2;Slu7;Tnpo3;Znhit1
779	10kb	Usf2_top50	hocomoco__TFE3_HUMAN.H11MO.0.B	5.29	0.12	Usf2	*	Tfe3 (inferredBy_Orthology).	Arnt; Arntl; Bhlhe40; Mitf; Srebf1; Srebf2; Tfeb; Tfec; Usf1; Usf2 (inferredBy_MotifSimilarity). Arnt2; Arntl2; Atf3; Bach1; Bhlhe41; Clock; Helt; Nfe2 (inferredBy_MotifSimilarity_n_Orthology).	18	2307	Amdhd2;Arfgef2;Atp2a2;Atp6v1a;Atp6v1c1;Bri3;Ccdc126;Cln3;Dgkz;Gas2l3;Gpr141;Lamp1;Mfsd1;Rab9;Slc31a2;Syne1;Tex264;Tmem189
780	10kb	Elf4_w005	hocomoco__ELF2_HUMAN.H11MO.0.C	5.28	0.106	Elf4	*	Elf2 (inferredBy_Orthology).	Ehf; Elf1; Elf3; Elf4; Elf5; Elk1; Elk3; Elk4; Erf; Erg; Ets1; Ets2; Etv1; Etv2; Etv4; Etv5; Etv6; Fev; Fli1; Gabpa; Gabpb1 (inferredBy_MotifSimilarity). 4921501E09Rik; Bclaf1; Egr1; Ep300; Etv3; Hcfc1; Nr2c2; Phf8; Pml; Rela; Sin3a; Spdef; Srf (inferredBy_MotifSimilarity_n_Orthology).	10	342	Actr2;Bag6;Bcl3;Csk;Ebna1bp2;Etv3;Limd2;Nfkbie;Sec24a;Shoc2
781	10kb	Irf2_top5perTarget	dbcorrdb__STAT1__ENCSR000FAU_1__m1	5.28	0.184	Irf2	*	Stat1 (inferredBy_Orthology).	Irf1; Irf2; Irf3; Irf4; Irf5; Irf6; Irf7; Irf8; Irf9 (inferredBy_MotifSimilarity). Ep300; Ikzf1; Prdm1; Spi1; Stat2; Stat3; Tbl1xr1 (inferredBy_MotifSimilarity_n_Orthology).	14	2893	5430427O19Rik;Atxn7l1;Bcor;Dtx3l;Epsti1;Hipk1;Ifit3;Irf2;March5;Ndufs4;Orai1;Otud5;Phc2;Rhbdf2
782	10kb	Klf4_top50	cisbp__M5209	5.28	0.0951	Klf4	*	Sp6; Sp7; Sp8; Sp9 (inferredBy_Orthology).	Egr1; Klf12; Klf4; Klf7; Klf8; Sp1; Sp2; Sp3; Sp4 (inferredBy_MotifSimilarity). Gm12845; Irf1; Klf10; Klf11; Klf13; Klf14; Klf15; Klf16; Klf17; Klf5; Klf6; Klf9; Zfp352 (inferredBy_MotifSimilarity_n_Orthology).	3	355	Hmgn5;Nub1;Tbc1d2
783	10kb	Elf4_top50perTarget	homer__AACCGGAAGT_ETS	5.27	0.113	Elf4	*		Elf2; Elf4; Elk1; Elk3; Elk4; Erf; Erg; Ets1; Ets2; Etv1; Etv2; Etv3; Etv4; Etv5; Etv6; Fev; Fli1; Gabpa; Gm5454 (inferredBy_MotifSimilarity). Bclaf1; Elf1; Elf5; Ep300; Gabpb1; Gm4881; Srf (inferredBy_MotifSimilarity_n_Orthology).	18	1334	Atxn7l3;Bag6;Bcl3;Csk;Ebna1bp2;Elf4;Etv3;Gcc1;Leprotl1;Limd2;Mgrn1;Nfkbie;Rab24;Sec24a;Shoc2;Slc26a2;Stub1;Trmt112
784	10kb	Stat2_top10perTarget	transfac_pro__M00699	5.27	0.0909	Stat2	*	Irf8 (directAnnotation).	Irf1; Irf2; Irf3; Irf4; Irf5; Irf6; Irf7 (inferredBy_MotifSimilarity). Irf9; Stat1; Stat2; Tbl1xr1 (inferredBy_MotifSimilarity_n_Orthology).	19	4030	5430427O19Rik;Azi2;C1galt1c1;Cd69;Creb1;Ddx60;Dtx3l;Herc6;Hsbp1;Mrpl17;Parp14;Parp9;Slfn8;Stat1;Tapbp;Usp18;Wdr26;Zfp787;Zufsp
785	10kb	Usf2_top5perTarget	hocomoco__MITF_MOUSE.H11MO.0.A	5.27	0.112	Usf2	*	Mitf (directAnnotation).	Arntl; Ascl1; Bhlhe40; Bhlhe41; Hand1; Hand2; Max; Mxd1; Mxd3; Mxd4; Mxi1; Myc; Mycn; Myf5; Myf6; Myod1; Myog; Nhlh1; Tal1; Tal2; Tcf12; Tcf3; Tcf4; Tfe3; Tfeb; Tfec; Usf1; Usf2 (inferredBy_MotifSimilarity). Atf3; Bach1; Bmyc; Tff3 (inferredBy_MotifSimilarity_n_Orthology).	5	230	Amdhd2;Arfgef2;Cln3;Mfsd1;Syne1
786	10kb	Elf4_top50perTarget	hocomoco__ELF1_HUMAN.H11MO.0.A	5.25	0.113	Elf4	*	Elf1 (inferredBy_Orthology).	Ehf; Elf2; Elf3; Elf4; Elf5; Elk3; Ets1; Etv6; Gabpa (inferredBy_MotifSimilarity). Egr1; Elk4; Nr2c2 (inferredBy_MotifSimilarity_n_Orthology).	11	546	Bag6;Bcl3;Csk;Ebna1bp2;Etv3;Leprotl1;Limd2;Nfkbie;Sec24a;Shoc2;Trmt112
787	10kb	Stat2_top5perTarget	cisbp__M1882	5.25	0.115	Stat2	*	Irf1 (inferredBy_Orthology).	Irf2; Irf3; Irf4; Irf5; Irf6; Irf7; Irf8; Irf9; Prdm1 (inferredBy_MotifSimilarity). Ep300; Ikzf1; Mta3; Spi1; Stat1; Stat2; Stat3; Tbl1xr1 (inferredBy_MotifSimilarity_n_Orthology).	6	1107	5430427O19Rik;Gbp5;Gbp9;Herc6;Parp9;Stat1
788	10kb	Usf2_top50	swissregulon__sacCer__TYE7	5.25	0.119	Usf2	*		Arnt; Bhlhe40; Mlx; Srebf1; Srebf2; Tfe3; Tfeb; Tfec; Usf1 (inferredBy_MotifSimilarity). Arntl; Arntl2; Atf3; Bhlhe41; Helt; Mlxipl; Nfe2; Usf2 (inferredBy_MotifSimilarity_n_Orthology).	12	1188	Amdhd2;Arfgef2;Atp6v1a;Atp6v1c1;Ccdc126;Cln3;Gpr141;Lamp1;Mfsd1;Rab9;Slc31a2;Syne1
789	10kb	Cebpb_top50	dbcorrdb__JUN__ENCSR000EZT_1__m1	5.24	0.107	Cebpb	*	Jun (inferredBy_Orthology).	Atf3; Bach2; Batf; Fos; Fosb; Fosl1; Fosl2; Jdp2; Junb; Jund (inferredBy_MotifSimilarity). Bmyc; Cebpb; Ep300; Mef2a; Myc; Rcor1; Smarcc1; Stat3; Tcf7l2 (inferredBy_MotifSimilarity_n_Orthology).	15	2032	Arpc3;Cd44;Cebpb;Dusp1;Ets2;Fth1;H3f3b;Junb;Mcl1;Pim1;Plk3;Rnf149;S100a11;Smox;Vasp
790	10kb	Jund_top50	transfac_pro__M08927	5.24	0.116	Jund	*	Junb (inferredBy_Orthology).	Atf1; Atf2; Atf3; Atf4; Atf5; Atf6; Atf7; Creb1; Creb5; Crem; Gm28047; Jdp2; Jun (inferredBy_MotifSimilarity). Atf6b; Bach1; Bach2; Batf3; Creb3; Creb3l1; Creb3l2; Creb3l4; Crebl2; Fos; Fosb; Fosl1; Fosl2; Jund; Nfe2; Nfe2l1; Nfe2l2; Nfe2l3; Npdc1; Xbp1 (inferredBy_MotifSimilarity_n_Orthology).	6	360	Btg2;Clcn3;Fosb;Jun;Jund;Lekr1
791	10kb	Mafg_top50	jaspar__MA0591.1	5.24	0.135	Mafg	*	Mafk (directAnnotation).	Bach1; Bach2; Fos; Fosb; Fosl1; Fosl2; Jun; Junb; Jund; Maf; Mafb; Maff; Mafg; Nfe2; Nfe2l1; Nfe2l2; Nfe2l3 (inferredBy_MotifSimilarity). Mef2a; Smarcc1 (inferredBy_MotifSimilarity_n_Orthology).	6	325	Gclm;Htatip2;Mafg;Rab10;Sqstm1;Srxn1
792	10kb	Usf2_top5perTarget	cisbp__M6531	5.24	0.111	Usf2	**	Usf2 (inferredBy_Orthology).	Arnt; Arnt2; Arntl; Bhlhe40; Max; Myc; Srebf1; Srebf2; Usf1 (inferredBy_MotifSimilarity). Atf3; Bach1; Bmyc; Mxi1; Nfe2; Tfe3; Tfeb (inferredBy_MotifSimilarity_n_Orthology).	10	1520	Amdhd2;Arfgef2;Cln3;Gpr141;Itpr2;Mfsd1;Nod1;Pdcd1lg2;Pias4;Syne1
793	10kb	Elf4_top50	dbcorrdb__SRF__ENCSR000BGE_1__m2	5.23	0.136	Elf4	*	Srf (inferredBy_Orthology).	Elf1; Elf2; Elf4; Elk1; Elk3; Elk4; Erf; Erg; Ets1; Ets2; Etv1; Etv2; Etv3; Etv4; Etv5; Etv6; Fev; Fli1; Gabpa; Gabpb1; Gm5454 (inferredBy_MotifSimilarity). Bclaf1; Egr1; Gm4881; Rela; Sin3a (inferredBy_MotifSimilarity_n_Orthology).	7	193	Bag6;Csk;Ebna1bp2;Etv3;Limd2;Nfkbie;Sec24a
794	10kb	Cebpb_top50	dbcorrdb__JUN__ENCSR000EDG_1__m1	5.21	0.107	Cebpb	*	Jun (inferredBy_Orthology).	Atf3; Batf; Fos; Fosb; Fosl1; Fosl2; Jdp2; Junb; Jund (inferredBy_MotifSimilarity). Arid3a; Bmyc; Cebpb; Ep300; Gata2; Myc; Stat3; Tcf12 (inferredBy_MotifSimilarity_n_Orthology).	9	612	Dusp1;Ets2;Fth1;H3f3b;Junb;Pim1;Rnf149;Smox;Vasp
795	10kb	Elf4_top50	hdpi__FLI1	5.21	0.135	Elf4	*	Fli1 (inferredBy_Orthology).	Ehf; Elf2; Elf3; Elf4; Elf5; Elk3; Etv6 (inferredBy_MotifSimilarity). Elf1; Elk1; Etv3; Etv5 (inferredBy_MotifSimilarity_n_Orthology).	21	3954	Arhgef1;Bag6;Bcl3;Csk;Ebna1bp2;Elf4;Etv3;Gcc1;Gemin7;Itga4;Leprotl1;Limd2;Mgrn1;Msl1;Nfatc3;Nfkbie;Notch1;Rsu1;Sec24a;Shoc2;Tmem170b
796	10kb	Usf2_top50	cisbp__M5305	5.21	0.118	Usf2	*	Bhlhe40 (inferredBy_Orthology).	Arnt; Arntl; Mlx; Srebf1; Srebf2; Tfe3; Tfeb; Tfec (inferredBy_MotifSimilarity). Arnt2; Arntl2; Atf3; Bach1; Bhlhe41; Clock; Helt; Mios; Mlxipl; Sirt6; Usf1; Usf2 (inferredBy_MotifSimilarity_n_Orthology).	18	2749	Amdhd2;Arfgef2;Atp2a2;Atp6v0e;Atp6v1a;Atp6v1c1;Ccdc126;Cln3;Csnk1e;Echdc3;Eno1;Lamp1;Mfsd1;Ncoa6;Rab9;Slc31a2;Tex264;Tmem189
797	10kb	Elf4_top50	cisbp__M4617	5.2	0.135	Elf4	*	Elf1 (inferredBy_Orthology).	Ehf; Elf2; Elf3; Elf4; Elf5; Elk1; Elk3; Elk4; Etv6; Gabpa; Gabpb1 (inferredBy_MotifSimilarity). Egr1; Erf; Etv3; Gm4881; Nr2c2; Sin3a; Srf (inferredBy_MotifSimilarity_n_Orthology).	12	716	Bag6;Csk;Ebna1bp2;Etv3;Gcc1;Leprotl1;Limd2;Mgrn1;Nfkbie;Rab24;Sec24a;Shoc2
798	10kb	Jund_top50	taipale_cyt_meth__CREB5_NRTGAYGTCAYN_eDBD	5.2	0.115	Jund	*	Creb5 (inferredBy_Orthology).	Atf1; Atf2; Atf3; Atf4; Atf5; Atf6; Atf7; Creb1; Crem; Gm28047; Jdp2; Jun (inferredBy_MotifSimilarity). Atf6b; Bach1; Bach2; Batf3; Creb3; Creb3l1; Creb3l2; Creb3l4; Crebl2; Dbp; E2f1; Fos; Fosb; Fosl1; Fosl2; Junb; Jund; Nfe2; Nfe2l1; Nfe2l2; Nfe2l3; Nfil3; Npdc1; Tef; Xbp1 (inferredBy_MotifSimilarity_n_Orthology).	16	3427	Ahi1;Btg2;Clcn3;Ddit4;Fosb;Hspa1a;Jun;Jund;Kctd12;Lekr1;Mctp2;Nav2;Rabepk;Riok3;Rnd1;Ube2e3
799	10kb	Mafg_top5perTarget	jaspar__MA0591.1	5.2	0.139	Mafg	*	Mafk (directAnnotation).	Bach1; Bach2; Fos; Fosb; Fosl1; Fosl2; Jun; Junb; Jund; Maf; Mafb; Maff; Mafg; Nfe2; Nfe2l1; Nfe2l2; Nfe2l3 (inferredBy_MotifSimilarity). Mef2a; Smarcc1 (inferredBy_MotifSimilarity_n_Orthology).	6	325	Eif4g1;Gclm;Htatip2;Mafg;Rab10;Srxn1
800	10kb	Stat2_top5perTarget	dbcorrdb__IRF1__ENCSR000EGK_1__m1	5.2	0.114	Stat2	*	Irf1 (inferredBy_Orthology).	Irf2; Irf3; Irf4; Irf5; Irf6; Irf7; Irf8; Irf9; Prdm1; Spib (inferredBy_MotifSimilarity). Elf1; Etv6; Gabpa; Rela; Stat1; Stat2; Tbl1xr1 (inferredBy_MotifSimilarity_n_Orthology).	10	1990	5430427O19Rik;Azi2;Herc6;Mrpl17;Nfkb2;Parp9;Pef1;Stat1;Vcpip1;Zfp787
801	10kb	Irf2_top10perTarget	taipale_cyt_meth__IRF3_NSGAAANSGAAASSGAAASN_FL_meth	5.18	0.106	Irf2	*	Irf3 (inferredBy_Orthology).	Irf1; Irf2; Irf4; Irf7 (inferredBy_MotifSimilarity).	13	957	5430427O19Rik;Dtx3l;Epsti1;Herc6;Hipk1;Ifit3;Il18bp;Irf2;March5;Pcgf5;Phc2;Pten;Sp100
802	10kb	Jund_top50	transfac_pro__M08935	5.18	0.115	Jund	**	Jund (inferredBy_Orthology).	Atf1; Atf2; Atf4; Atf7; Creb1; Creb5; Gm28047; Jdp2; Jun (inferredBy_MotifSimilarity). Atf3; Atf6; Atf6b; Batf3; Creb3; Creb3l1; Creb3l2; Creb3l4; Crebl2; Crem; Fos; Fosb; Fosl1; Fosl2; Junb; Npdc1; Xbp1 (inferredBy_MotifSimilarity_n_Orthology).	8	678	Btg2;Clcn3;Fosb;Jun;Jund;Lekr1;Mctp2;Rnd1
803	10kb	Irf2_top10perTarget	dbcorrdb__EP300__ENCSR000DZD_1__m1	5.17	0.105	Irf2	*	Ep300 (inferredBy_Orthology).	Irf1; Irf2; Irf3; Irf4; Irf5; Irf6; Irf7; Irf8 (inferredBy_MotifSimilarity). Mta3 (inferredBy_MotifSimilarity_n_Orthology).	11	993	5430427O19Rik;Atxn7l1;Bcor;Dtx3l;Herc6;Irf2;Ndufs4;Pcgf5;Phc2;Rhbdf2;Tmem165
804	10kb	Jund_top50	taipale_cyt_meth__CREM_NRTGACGTCAYN_eDBD	5.16	0.114	Jund	*	Crem (inferredBy_Orthology).	Atf1; Atf2; Atf3; Atf4; Atf5; Atf6; Atf7; Creb1; E4f1; Jdp2; Jun (inferredBy_MotifSimilarity). Atf6b; Bach1; Bach2; Batf3; Creb3; Creb3l1; Creb3l2; Creb3l4; Creb5; Crebl2; Dbp; E2f1; Fos; Fosb; Fosl1; Fosl2; Gm28047; Junb; Jund; Nfe2; Nfe2l1; Nfe2l2; Nfe2l3; Tef; Xbp1 (inferredBy_MotifSimilarity_n_Orthology).	6	375	Btg2;Clcn3;Fosb;Jun;Jund;Lekr1
805	10kb	Elf4_top50perTarget	taipale__ETV6_full_KSYGGAAGTN	5.15	0.111	Elf4	*	Etv6 (inferredBy_Orthology).	Elk1; Elk3; Elk4; Erf; Erg; Ets1; Ets2; Etv1; Etv2; Etv4; Etv5; Fev; Fli1; Gabpa; Gabpb1 (inferredBy_MotifSimilarity). Egr1; Elf1; Elf2; Elf4; Etv3; Srf; Taf1 (inferredBy_MotifSimilarity_n_Orthology).	23	2705	Arhgap15;Bag6;Bcl3;Ccnk;Csk;Ebna1bp2;Elf4;Etv3;Gcc1;Itga4;Leprotl1;Limd2;Nfatc3;Nfkbie;Notch1;Rab24;Sec24a;Shoc2;Slc26a2;Slc35b2;Stub1;Tmem170b;Trmt112
806	10kb	Usf2_top50	dbcorrdb__BHLHE40__ENCSR000EDT_1__m1	5.15	0.117	Usf2	*	Bhlhe40 (inferredBy_Orthology).	Mxi1; Usf1; Usf2 (inferredBy_MotifSimilarity). Arnt; Arnt2; Arntl; Arntl2; Atf3; Bhlhe41; Bmyc; Brf1; Creb1; Ctcf; E2f6; Elk1; Ezh2; Hdac2; Hes2; Max; Myc; Nelfe; Nfe2; Sin3a; Smarca4; Sp4; Xrcc4; Zmiz1 (inferredBy_MotifSimilarity_n_Orthology).	9	600	Amdhd2;Atp2a2;Ccdc126;Cln3;Echdc3;Eno1;Lamp1;Mfsd1;Rab9
807	10kb	Yy1_top10perTarget	transfac_pro__M09022	5.15	0.111	Yy1	*		Elk1; Gabpa; Kdm5a; Taf1; Yy1 (inferredBy_MotifSimilarity_n_Orthology).	8	1081	Bdp1;Cnot3;Cnot6l;Fcho2;Mycbp2;Scaf11;Stk11;Yy1
808	10kb	Yy1_top50	jaspar__MA0095.2	5.15	0.0959	Yy1	**	Yy1 (inferredBy_Orthology).	Taf1; Zfp42 (inferredBy_MotifSimilarity). Kdm5a; Nr3c1; Thap1; Yy2; Zfp597 (inferredBy_MotifSimilarity_n_Orthology).	11	2199	Ccdc124;Cnot3;Emg1;Irak1;Mycbp2;Nrbf2;Scaf11;Trim33;Trp53inp1;Yy1;Zbtb20
809	10kb	Elf4_top50	hocomoco__ELK4_HUMAN.H11MO.0.A	5.14	0.134	Elf4	*	Elk4 (inferredBy_Orthology).	Elf1; Elf2; Elf4; Elk1; Elk3; Erg; Ets1; Ets2; Etv1; Etv2; Etv3; Etv4; Etv5; Fev; Fli1; Gabpa; Gabpb1; Gm5454 (inferredBy_MotifSimilarity). 4921501E09Rik; Bclaf1; Egr1; Erf; Etv6; Gm4881; Hcfc1; Phf8; Pml; Sin3a; Srf; Taf1 (inferredBy_MotifSimilarity_n_Orthology).	19	2649	Arhgap15;Arhgef1;Bag6;Bcl3;Ccnk;Csk;Ebna1bp2;Elf4;Etv3;Gcc1;Leprotl1;Limd2;Mapre1;Mgrn1;Nfkbie;Notch1;Rab24;Sec24a;Shoc2
810	10kb	Elf4_top50perTarget	cisbp__M5426	5.14	0.111	Elf4	*	Etv6 (inferredBy_Orthology).	Elk1; Elk3; Elk4; Erf; Erg; Ets1; Ets2; Etv1; Etv2; Etv4; Etv5; Fev; Fli1; Gabpa; Gabpb1 (inferredBy_MotifSimilarity). Egr1; Elf1; Elf2; Elf4; Etv3; Srf; Taf1 (inferredBy_MotifSimilarity_n_Orthology).	23	2649	Arhgap15;Bag6;Bcl3;Ccnk;Csk;Ebna1bp2;Elf4;Etv3;Gcc1;Itga4;Leprotl1;Limd2;Nfatc3;Nfkbie;Notch1;Rab24;Sec24a;Shoc2;Slc26a2;Slc35b2;Stub1;Tmem170b;Trmt112
811	10kb	Ets1_top50	transfac_pro__M01163	5.14	0.108	Ets1	*	Elk1 (directAnnotation).	Elf1; Elf2; Elf4; Elk3; Elk4; Erf; Erg; Ets1; Ets2; Etv1; Etv2; Etv3; Etv4; Etv5; Etv6; Fev; Fli1; Gabpa; Gabpb1; Gm5454 (inferredBy_MotifSimilarity). Bclaf1; Elf5; Gm4881; Srf (inferredBy_MotifSimilarity_n_Orthology).	7	382	Calu;Fam96a;Ing4;Mbd6;Mlec;Ube2e1;Ykt6
812	10kb	Usf2_top50	cisbp__M4683	5.14	0.117	Usf2	*	Atf3 (inferredBy_Orthology).	Arntl; Bhlhe40; Srebf1; Srebf2; Tfe3; Tfeb; Usf1; Usf2 (inferredBy_MotifSimilarity). Arnt; Arnt2; Arntl2; Bach1; Bhlhe41; Clock; Mitf; Nfe2 (inferredBy_MotifSimilarity_n_Orthology).	26	4799	Amdhd2;Arfgef2;Atp2a2;Atp6v1a;Atp6v1c1;Bnip3l;Bri3;Ccdc126;Cln3;Csnk1e;Dgkz;Echdc3;Eno1;Gas2l3;Gpr141;Itpr2;Lamp1;Mfsd1;Ncoa6;Nod1;P4ha1;Rab9;Slc31a2;Syne1;Tmem189;Usf2
813	10kb	Irf1_top5perTarget	taipale_cyt_meth__IRF5_NYGAAACCGAAACY_FL_meth	5.13	0.0964	Irf1	*	Irf5 (inferredBy_Orthology).	Irf4 (inferredBy_MotifSimilarity). Irf1; Irf2; Irf3; Irf7; Irf8; Irf9 (inferredBy_MotifSimilarity_n_Orthology).	9	1872	Azi2;Cxcl10;Fnbp1l;H2-Q10;Irf1;Kpnb1;Lsm6;Tagap;Tbc1d14
814	10kb	Cebpb_top50	homer__DATGASTCATHN_Atf3	5.12	0.105	Cebpb	*	Atf3 (inferredBy_Orthology).	Batf; Fos; Fosb; Fosl1; Fosl2; Jdp2; Jun; Junb; Jund (inferredBy_MotifSimilarity). Arid3a; Bmyc; Cebpb; Ep300; Foxm1; Gata2; Mef2a; Mef2c; Myc; Nfic; Rcor1; Smarca4; Smarcb1; Smarcc1; Stat3; Tcf12; Tcf7l2; Trim28 (inferredBy_MotifSimilarity_n_Orthology).	10	878	Cd44;Csrnp1;Dusp1;Ets2;Fth1;H3f3b;Junb;Pim1;Rnf149;Smox
815	10kb	Irf2_top5perTarget	transfac_public__M00258	5.11	0.179	Irf2	*	Irf9 (inferredBy_Orthology).	Irf1; Irf2; Irf3; Irf4; Irf5; Irf6; Irf7; Irf8; Prdm1 (inferredBy_MotifSimilarity). Stat1; Stat2; Tbl1xr1 (inferredBy_MotifSimilarity_n_Orthology).	6	274	5430427O19Rik;Bcor;Dtx3l;Ifit3;Irf2;Rhbdf2
816	10kb	Usf2_top50	cisbp__M1917	5.11	0.117	Usf2	*	Usf1 (inferredBy_Orthology).	Arnt; Arnt2; Arntl; Ascl1; Bhlhe40; Bhlhe41; Hand1; Hand2; Max; Mitf; Mxd1; Mxd3; Mxd4; Mxi1; Myc; Mycn; Myf5; Myf6; Myod1; Myog; Nhlh1; Srebf1; Srebf2; Tal1; Tal2; Tcf12; Tcf3; Tcf4; Tfe3; Tfeb; Tfec; Usf2 (inferredBy_MotifSimilarity). Atf3; Bach1; Bmyc; Helt; Nfe2; Tff3 (inferredBy_MotifSimilarity_n_Orthology).	19	2307	Amdhd2;Arfgef2;Atp6v1a;Atp6v1c1;Bri3;Ccdc126;Cln3;Dgkz;Gas2l3;Gpr141;Lamp1;Mfsd1;Nod1;Pdcd1lg2;Rab9;Sec14l1;Slc31a2;Syne1;Tex264
817	10kb	Jund_top50	transfac_pro__M00917	5.1	0.113	Jund	*	Creb1; Crem (directAnnotation).	Atf1; Atf2; Atf3; Atf4; Atf5; Atf6; Atf7; Creb3; Gm28047; Jdp2; Jun (inferredBy_MotifSimilarity). Atf6b; Batf3; Creb3l1; Creb3l2; Creb3l4; Creb5; E2f1; Fos; Fosb; Fosl1; Fosl2; Junb; Jund; Npdc1; Xbp1 (inferredBy_MotifSimilarity_n_Orthology).	18	3427	Ahi1;Btg2;Clcn3;Ddit4;Fosb;Gtf2h5;Hspa1a;Jun;Jund;Kctd12;Lekr1;Mgst1;Nav2;Rabepk;Riok3;Rnd1;Tmem167b;Ube2e3
818	10kb	Usf2_top50	cisbp__M2957	5.1	0.116	Usf2	*	Arnt (inferredBy_Orthology).	Arntl; Bhlhe40; Mlx; Srebf1; Srebf2; Tfe3; Tfeb; Tfec; Usf1 (inferredBy_MotifSimilarity). Arntl2; Atf3; Bach1; Bhlhe41; Clock; Helt; Mitf; Mlxipl; Usf2 (inferredBy_MotifSimilarity_n_Orthology).	27	4959	Amdhd2;Arfgef2;Atp2a2;Atp6v0e;Atp6v1a;Atp6v1c1;Bnip3l;Ccdc126;Cln3;Csnk1e;Dgkz;Echdc3;Eno1;Gas2l3;Gpr141;Itpr2;Lamp1;Ldha;Mfsd1;P4ha1;Rab9;Rnh1;Sec14l1;Syne1;Tex264;Tmem189;Tns3
819	10kb	Cebpb_top50	dbcorrdb__MYC__ENCSR000DOM_1__m2	5.09	0.105	Cebpb	*	Bmyc; Myc (inferredBy_Orthology).	Atf3; Bach2; Batf; Fos; Fosb; Fosl1; Fosl2; Jdp2; Jun; Junb; Jund (inferredBy_MotifSimilarity). Atf2; Cebpb; Ep300; Gata2; Mef2a; Rcor1; Smarcc1; Stat3; Tcf12; Tcf7l2 (inferredBy_MotifSimilarity_n_Orthology).	10	678	Cd44;Cebpb;Dusp1;Ets2;Fth1;H3f3b;Junb;Pim1;Rnf149;Smox
820	10kb	Elf4_top50	homer__AACCGGAAGT_ETS	5.09	0.133	Elf4	*		Elf2; Elf4; Elk1; Elk3; Elk4; Erf; Erg; Ets1; Ets2; Etv1; Etv2; Etv3; Etv4; Etv5; Etv6; Fev; Fli1; Gabpa; Gm5454 (inferredBy_MotifSimilarity). Bclaf1; Elf1; Elf5; Ep300; Gabpb1; Gm4881; Srf (inferredBy_MotifSimilarity_n_Orthology).	13	1045	Bag6;Bcl3;Csk;Ebna1bp2;Elf4;Etv3;Leprotl1;Limd2;Mgrn1;Nfkbie;Rab24;Sec24a;Shoc2
821	10kb	Irf2_top5perTarget	jaspar__MA0050.2	5.09	0.179	Irf2	*	Irf1 (inferredBy_Orthology).	Irf2; Irf3; Irf4; Irf5; Irf6; Irf7; Irf8; Irf9; Prdm1 (inferredBy_MotifSimilarity). Ep300; Ikzf1; Mta3; Spi1; Stat1; Stat2; Stat3; Tbl1xr1 (inferredBy_MotifSimilarity_n_Orthology).	8	760	5430427O19Rik;Bcor;Dtx3l;Ifit3;Il18bp;Irf2;Phc2;Rhbdf2
822	10kb	Jund_top50	taipale_cyt_meth__ATF2_NRTGAYGTMAYN_FL	5.09	0.113	Jund	*	Atf2 (inferredBy_Orthology).	Atf1; Atf3; Atf4; Atf5; Atf6; Atf7; Creb1; Creb3; Crem; E4f1; Jdp2; Jun (inferredBy_MotifSimilarity). Atf6b; Bach1; Bach2; Batf3; Creb3l1; Creb3l2; Creb3l4; Creb5; Crebl2; Dbp; Fos; Fosb; Fosl1; Fosl2; Gm28047; Hlf; Junb; Jund; Nfe2; Nfe2l1; Nfe2l2; Nfe2l3; Nfil3; Tef; Xbp1 (inferredBy_MotifSimilarity_n_Orthology).	21	4601	Ahi1;Btg2;Cited2;Clcn3;Ddit4;Fosb;Gtf2h5;Hspa1a;Jun;Jund;Kctd12;Lekr1;Mctp2;Mgst1;Nav2;Pik3r5;Rabepk;Riok3;Rnd1;Tmem167b;Ube2e3
823	10kb	Jund_top50	scertf__morozov.MET28	5.08	0.113	Jund	*		Atf1; Atf2; Atf3; Atf4; Atf5; Atf6; Atf7; Creb1; Crem (inferredBy_MotifSimilarity). Gm28047; Jund (inferredBy_MotifSimilarity_n_Orthology).	10	1118	Ahi1;Btg2;Clcn3;Ddit4;Fosb;Ifngr2;Jun;Jund;Lekr1;Rabepk
824	10kb	Usf2_top50	scertf__macisaac.CBF1	5.08	0.116	Usf2	*		Arnt; Arntl; Bhlhe40; Mitf; Npas2; Srebf1; Srebf2; Tfe3; Tfeb; Usf1; Usf2 (inferredBy_MotifSimilarity). Arnt2; Arntl2; Atf3; Bach1; Bhlhe41; Clock; Nfe2; Tfec (inferredBy_MotifSimilarity_n_Orthology).	11	845	Amdhd2;Arfgef2;Atp6v1c1;Ccdc126;Cln3;Eno1;Lamp1;Mfsd1;Rab9;Slc31a2;Syne1
825	10kb	Yy1_top50	hocomoco__TYY1_HUMAN.H11MO.0.A	5.08	0.0947	Yy1	**	Yy1 (inferredBy_Orthology).	Taf1; Zfp42 (inferredBy_MotifSimilarity). Kdm5a; Nr3c1; Taf7; Thap1; Yy2; Zfp597 (inferredBy_MotifSimilarity_n_Orthology).	11	1957	Ccdc124;Cnot3;Emg1;Irak1;Mycbp2;Nrbf2;Scaf11;Stk11;Trim33;Yy1;Zbtb20
826	10kb	Elf4_top50	hocomoco__ELF1_HUMAN.H11MO.0.A	5.07	0.132	Elf4	*	Elf1 (inferredBy_Orthology).	Ehf; Elf2; Elf3; Elf4; Elf5; Elk3; Ets1; Etv6; Gabpa (inferredBy_MotifSimilarity). Egr1; Elk4; Nr2c2 (inferredBy_MotifSimilarity_n_Orthology).	10	546	Bag6;Bcl3;Csk;Ebna1bp2;Etv3;Leprotl1;Limd2;Nfkbie;Sec24a;Shoc2
827	10kb	Mafg_top50	hocomoco__MAFF_MOUSE.H11MO.1.A	5.07	0.131	Mafg	*	Maff (directAnnotation).	Bach1; Bach2; Fos; Fosb; Fosl1; Jun; Junb; Jund; Maf; Mafa; Mafb; Mafg; Mafk; Nfe2; Nfe2l1; Nfe2l2; Nfe2l3 (inferredBy_MotifSimilarity).	7	493	Fbxo42;Htatip2;Mafg;Mapk1ip1l;Rab10;Sqstm1;Srxn1
828	10kb	Nfkb1_top50	homer__GGAAATTCCC_NFkB-p65-Rel	5.07	0.12	Nfkb1	*	Rela (directAnnotation).	Nfkb1; Nfkb2; Pold2; Rel (inferredBy_MotifSimilarity). Bcl3 (inferredBy_MotifSimilarity_n_Orthology).	24	4029	Bcl2a1a;Bcl2a1d;Cdc42se1;Crlf2;Dab2;Dusp16;Ehd1;Fas;Fli1;G3bp1;Lpgat1;Ltb;Marcksl1;Mllt10;Ncoa2;Ndufb6;Nfkb1;Nr4a1;Orai2;Pde4b;Rap2c;Rel;Tapbp;Vasp
829	10kb	Elf4_top50	taipale_cyt_meth__SPIB_RWWGSGGAAGTN_eDBD_repr	5.06	0.132	Elf4	*	Spib (inferredBy_Orthology).	Spi1; Spic (inferredBy_MotifSimilarity). Elf1; Elf2; Elf4 (inferredBy_MotifSimilarity_n_Orthology).	7	207	Bag6;Bcl3;Ebna1bp2;Elf4;Etv3;Nfkbie;Notch1
830	10kb	Irf1_top5perTarget	jaspar__MA0517.1	5.06	0.0952	Irf1	*	Stat2 (inferredBy_Orthology).	Irf1; Irf2; Irf3; Irf4; Irf5; Irf6; Irf7; Irf8; Irf9 (inferredBy_MotifSimilarity). Stat1 (inferredBy_MotifSimilarity_n_Orthology).	9	2224	Azi2;Cxcl10;Irf1;Mrps33;P2ry13;Tagap;Tbc1d14;Tcea1;Ttc39b
831	10kb	Jund_top50	homer__GATGACGTCA_Atf1	5.06	0.113	Jund	*	Atf1 (inferredBy_Orthology).	Atf2; Atf3; Atf4; Atf5; Atf6; Atf7; Creb1; Creb5; Crem; Gm28047; Jdp2; Jun (inferredBy_MotifSimilarity). Atf6b; Bach1; Bach2; Batf3; Creb3; Creb3l1; Creb3l2; Creb3l4; Crebl2; Fos; Fosb; Fosl1; Fosl2; Junb; Jund; Nfe2; Nfe2l1; Nfe2l2; Nfe2l3; Npdc1; Xbp1 (inferredBy_MotifSimilarity_n_Orthology).	18	3574	Ahi1;Btg2;Clcn3;Ddit4;Fosb;Ifngr2;Jun;Jund;Kctd12;Lekr1;Mgst1;Nav2;Pik3r5;Rabepk;Riok3;Rnd1;Tmem167b;Ube2e3
832	10kb	Klf13_top10perTarget	transfac_pro__M02810	5.06	0.0938	Klf13	*	Sp4 (directAnnotation).	E2f4; Sp1; Sp2; Sp3 (inferredBy_MotifSimilarity). Fos; Irf1; Klf13; Klf14; Klf15; Klf9; Nfya; Nfyb; Pbx3; Sp6; Sp7; Sp8; Sp9; Stat1 (inferredBy_MotifSimilarity_n_Orthology).	6	435	Blvrb;Ctnnbip1;Klf13;Lmo4;Rela;Wasf2
833	10kb	Ets1_top50	dbcorrdb__POLR2A__ENCSR000EAY_1__m1	5.05	0.107	Ets1	*		Elk1; Elk4; Erg; Fli1; Gabpa; Gabpb1 (inferredBy_MotifSimilarity). 4921501E09Rik; Bclaf1; Brf1; E2f1; E2f6; Elf1; Ets1; Etv1; Ezh2; Gtf2f1; Hcfc1; Max; Mxi1; Nr2c2; Phf8; Pml; Sin3a; Smarca4; Taf1; Xrcc4; Zfp110; Zfp369; Zmiz1 (inferredBy_MotifSimilarity_n_Orthology).	16	3655	Afg3l2;Atxn1;Calu;Ccdc115;Ets1;Fam96a;Golga4;Hhex;Ing4;Klf9;Mlec;Rap2b;Raph1;Sema4d;Ube2e1;Ykt6
834	10kb	Mafg_top50	dbcorrdb__BACH1__ENCSR000EBQ_1__m1	5.05	0.13	Mafg	*	Bach1 (inferredBy_Orthology).	Bach2; Fos; Fosb; Fosl1; Jun; Junb; Jund; Maf; Mafa; Mafb; Maff; Mafg; Mafk; Nfe2; Nfe2l1; Nfe2l2; Nrf1 (inferredBy_MotifSimilarity). Fosl2 (inferredBy_MotifSimilarity_n_Orthology).	5	104	Gclm;Htatip2;Mafg;Sqstm1;Srxn1
835	10kb	Stat2_top5perTarget	homer__AGTTTCAGTTTC_ISRE	5.05	0.112	Stat2	*		Irf1; Irf2; Irf3; Irf4; Irf5; Irf6; Irf7; Irf8; Irf9 (inferredBy_MotifSimilarity). Prdm1; Stat1; Stat2; Stat3; Tbl1xr1 (inferredBy_MotifSimilarity_n_Orthology).	10	4397	5430427O19Rik;Azi2;Gbp5;Herc6;Mrpl17;Parp9;Stat1;Stat2;Vcpip1;Zfp787
836	10kb	Usf2_top50	transfac_public__M00539	5.05	0.115	Usf2	*	Arnt (directAnnotation).	Arntl; Bhlhe40; Mlx; Srebf1; Srebf2; Tfe3; Tfeb; Tfec; Usf1 (inferredBy_MotifSimilarity). Arntl2; Atf3; Bach1; Bhlhe41; Clock; Mitf; Mlxipl; Usf2 (inferredBy_MotifSimilarity_n_Orthology).	25	4056	Amdhd2;Arfgef2;Atp2a2;Atp6v0e;Atp6v1a;Atp6v1c1;Bnip3l;Ccdc126;Cln3;Csnk1e;Dgkz;Echdc3;Eno1;Gas2l3;Gpr141;Itpr2;Lamp1;Ldha;Mfsd1;P4ha1;Rab9;Rnh1;Sec14l1;Tmem189;Tns3
837	10kb	Usf2_top50	dbcorrdb__BHLHE40__ENCSR000EGV_1__m1	5.05	0.115	Usf2	*	Bhlhe40 (inferredBy_Orthology).	Arnt; Bhlhe41; Helt; Hey1; Hey2; Mxi1; Usf1; Usf2 (inferredBy_MotifSimilarity). Arnt2; Arntl; Arntl2; Atf1; Atf3; Bmyc; E2f6; Esrra; Ezh2; Gabpa; Hes2; Max; Mlx; Myc; Nfe2; Nrf1; Sp4; Srebf1; Stat1; Xrcc4; Zeb1; Zfp143 (inferredBy_MotifSimilarity_n_Orthology).	24	4250	Amdhd2;Arfgef2;Atp2a2;Atp6v0e;Atp6v1a;Atp6v1c1;Bri3;Ccdc126;Cln3;Csnk1e;Dgkz;Echdc3;Eno1;Lamp1;Mfsd1;Ncoa6;P4ha1;Pdcd1lg2;Rab9;Rnh1;Tatdn2;Tex264;Tmem189;Tns3
838	10kb	Elf4_top50perTarget	cisbp__M4568	5.04	0.109	Elf4	*	Gabpa (inferredBy_Orthology).	Elf1; Elf2; Elf4; Elk1; Elk3; Elk4; Erf; Erg; Ets1; Ets2; Etv1; Etv2; Etv3; Etv4; Etv5; Fev; Fli1; Gabpb1; Gm5454 (inferredBy_MotifSimilarity). 4921501E09Rik; Bclaf1; Egr1; Elf5; Etv6; Gm4881; Hcfc1; Kdm5a; Nr2c2; Phf8; Pml; Rbbp5; Rela; Sin3a; Srf; Taf1; Zfp143 (inferredBy_MotifSimilarity_n_Orthology).	26	3480	Arhgap15;Arhgef1;Atxn7l3;Bag6;Bcl3;Csk;Ebna1bp2;Elf4;Etv3;Gcc1;Leprotl1;Limd2;Mapre1;Mgrn1;Nfatc3;Nfkbie;Notch1;Polr2k;Rab24;Sec24a;Shoc2;Slc26a2;Slc35b2;Stub1;Trmt112;Vti1b
839	10kb	Irf1_top5perTarget	hocomoco__SPIB_MOUSE.H11MO.0.A	5.04	0.0949	Irf1	*	Spib (directAnnotation).	Irf1; Irf2; Irf4; Irf8; Spi1 (inferredBy_MotifSimilarity). Bcl11a; Ep300; Ikzf1; Mta3; Pax5; Rela; Stat3; Tbl1xr1 (inferredBy_MotifSimilarity_n_Orthology).	4	618	Azi2;Irf1;P2ry13;Tagap
840	10kb	Mafg_top10perTarget	cisbp__M4669	5.04	0.115	Mafg	*	Bach1; Bach2; Nfe2; Nfe2l1; Nfe2l2; Nfe2l3 (inferredBy_Orthology).	Maff; Mafg; Mafk (inferredBy_MotifSimilarity_n_Orthology).	7	155	Ahcyl1;Mafg;Prr7;Rab10;Rbm47;Rtn4;Srxn1
841	10kb	Mafk_top50	transfac_pro__M07265	5.04	0.124	Mafk	*	Nfe2l2 (directAnnotation).	Atf3; Bach1; Bach2; Jun; Maf; Mafb; Maff; Mafg; Mafk; Nfe2; Nfe2l1; Nrf1 (inferredBy_MotifSimilarity). Fosl1; Smarcc1 (inferredBy_MotifSimilarity_n_Orthology).	9	501	Ctsz;Fbxo30;Flcn;Gna13;Hmox1;Mafk;Map3k8;Ptp4a1;Zfand2a
842	10kb	Yy1_top5perTarget	cisbp__M0037	5.04	0.15	Yy1	*		Kdm5a; Taf1; Yy1 (inferredBy_MotifSimilarity_n_Orthology).	4	194	Mycbp2;Scaf11;Trp53inp1;Yy1
843	10kb	Cebpb_top50	transfac_pro__M08926	5.03	0.104	Cebpb	*	Junb (inferredBy_Orthology).	Atf3; Bach2; Batf; Fos; Fosb; Fosl1; Fosl2; Jdp2; Jun; Jund; Mafk (inferredBy_MotifSimilarity). Arid3a; Bach1; Bmyc; Cebpb; Ep300; Mef2a; Myc; Nfe2; Nfe2l2; Smarcc1; Stat3; Tcf12; Tcf7l2; Trim28 (inferredBy_MotifSimilarity_n_Orthology).	9	878	Actg1;Cd44;Csrnp1;Dusp1;Ets2;H3f3b;Junb;Rnf149;Smox
844	10kb	Elf4_top50perTarget	hdpi__FLI1	5.03	0.109	Elf4	*	Fli1 (inferredBy_Orthology).	Ehf; Elf2; Elf3; Elf4; Elf5; Elk3; Etv6 (inferredBy_MotifSimilarity). Elf1; Elk1; Etv3; Etv5 (inferredBy_MotifSimilarity_n_Orthology).	9	372	Bag6;Bcl3;Csk;Etv3;Leprotl1;Limd2;Sec24a;Shoc2;Trmt112
845	10kb	Irf1_top5perTarget	taipale_cyt_meth__IRF8_NYGAAASYGAAASYN_eDBD	5.02	0.0945	Irf1	*	Irf8 (inferredBy_Orthology).	Irf1; Irf2; Irf4; Irf7 (inferredBy_MotifSimilarity). Irf3; Irf5; Irf9 (inferredBy_MotifSimilarity_n_Orthology).	10	2802	Azi2;Cxcl10;Fnbp1l;H2-Q10;Irf1;Kpnb1;Lsm6;Mrps33;Tagap;Tbc1d14
846	10kb	Irf9_top50	jaspar__MA0517.1	5.02	0.126	Irf9	*	Stat2 (inferredBy_Orthology).	Irf1; Irf2; Irf3; Irf4; Irf5; Irf6; Irf7; Irf8; Irf9 (inferredBy_MotifSimilarity). Stat1 (inferredBy_MotifSimilarity_n_Orthology).	17	2420	Cep350;Ifit1;Ifitm3;Isg15;Isg20;Mctp2;Med7;Ncoa3;Nr3c1;Pstpip1;Rtp4;Shisa5;Slc12a6;Sp110;Tnrc18;Trim8;Wbp4
847	10kb	Yy1_top50	cisbp__M1919	5.02	0.0937	Yy1	**	Yy1 (inferredBy_Orthology).	Taf1; Zfp42 (inferredBy_MotifSimilarity). Kdm5a; Nr3c1; Thap1; Yy2; Zfp597 (inferredBy_MotifSimilarity_n_Orthology).	11	1964	Ccdc124;Cnot3;Emg1;Irak1;Mycbp2;Nrbf2;Scaf11;Trim33;Trp53inp1;Yy1;Zbtb20
848	10kb	Elf4_top50perTarget	homer__AACCGGAAGT_ETV1	5.01	0.109	Elf4	*	Etv1 (inferredBy_Orthology).	Elf1; Elf2; Elf4; Elk1; Elk3; Elk4; Erf; Erg; Ets1; Ets2; Etv2; Etv3; Etv4; Etv5; Etv6; Fev; Fli1; Gabpa; Gm5454 (inferredBy_MotifSimilarity). Bclaf1; Gabpb1; Gm4881; Rela; Srf (inferredBy_MotifSimilarity_n_Orthology).	8	330	Bag6;Bcl3;Csk;Ebna1bp2;Etv3;Sec24a;Shoc2;Trmt112
849	10kb	Bclaf1_top50	dbcorrdb__POLR2A__ENCSR000BHH_1__m1	5	0.0962	Bclaf1	*		Fli1 (inferredBy_MotifSimilarity). 4921501E09Rik; Bclaf1; Bhlhe40; Bmyc; Brf1; Cebpb; Ctcf; E2f1; E2f6; Elf1; Elk1; Elk4; Esrra; Ets1; Ezh2; Foxp2; Gabpa; Hcfc1; Hdac2; Max; Mxi1; Myc; Nelfe; Nrf1; Phf8; Pml; Rbbp5; Sin3a; Smarca4; Srebf1; Srebf2; Supt20; Taf1; Thap1; Xrcc4; Zfp110; Zfp143; Zfp369; Zmiz1 (inferredBy_MotifSimilarity_n_Orthology).	10	1770	Bclaf1;Eif1ad;Nfib;Nipbl;Nsmce4a;Psip1;Ptpn2;Rad21;Sec24a;Tfip11
850	10kb	Elf4_top50perTarget	swissregulon__hs__ELK1_4_GABP_A_B1_.p3	5	0.109	Elf4	*	Elk1; Elk4; Gabpa; Gabpb1 (inferredBy_Orthology).	Elf1; Elf2; Elf4; Elk3; Erf; Erg; Ets1; Ets2; Etv1; Etv2; Etv3; Etv4; Etv5; Fev; Fli1 (inferredBy_MotifSimilarity). 4921501E09Rik; Bclaf1; Egr1; Etv6; Gm4881; Gtf2f1; Hcfc1; Phf8; Pml; Sin3a; Srf; Taf1 (inferredBy_MotifSimilarity_n_Orthology).	22	2032	Arhgap15;Arhgef1;Bag6;Bcl3;Ccnk;Csk;Ebna1bp2;Etv3;Grk6;Leprotl1;Limd2;Mapre1;Mgrn1;Nfkbie;Notch1;Rab24;Sec24a;Shoc2;Slc26a2;Slc35b2;Stub1;Trmt112
851	10kb	Irf1_top5perTarget	taipale_cyt_meth__IRF8_NYGAAASYGAAASYN_FL_meth	5	0.0941	Irf1	*	Irf8 (inferredBy_Orthology).	Irf1; Irf2; Irf3; Irf4; Irf5; Irf6; Irf7; Irf9 (inferredBy_MotifSimilarity).	10	2341	Cxcl10;Fnbp1l;H2-Q10;Irf1;Kpnb1;Lsm6;Mrps33;P2ry13;Tagap;Ttc39b
852	10kb	Jund_top50	jaspar__MA0018.2	5	0.112	Jund	*	Creb1 (inferredBy_Orthology).	Atf1; Atf2; Atf3; Atf4; Atf5; Atf6; Atf7; Creb5; Crem; Gm28047; Jdp2; Jun (inferredBy_MotifSimilarity). Atf6b; Batf3; Creb3; Creb3l1; Creb3l2; Creb3l4; Fos; Fosb; Fosl1; Fosl2; Junb; Jund; Npdc1; Xbp1 (inferredBy_MotifSimilarity_n_Orthology).	8	854	Ahi1;Btg2;Clcn3;Fosb;Jun;Jund;Lekr1;Rabepk
853	10kb	Yy1_top50	cisbp__M4652	5	0.0933	Yy1	**	Yy1 (inferredBy_Orthology).	Taf1; Zfp42 (inferredBy_MotifSimilarity). Kdm5a; Nr3c1; Taf7; Thap1; Yy2; Zfp597 (inferredBy_MotifSimilarity_n_Orthology).	12	2408	Ccdc124;Cnot3;Emg1;Irak1;Mycbp2;Nrbf2;Scaf11;Stk11;Trim33;Trp53inp1;Yy1;Zbtb20
854	10kb	Cebpb_top50	dbcorrdb__TCF12__ENCSR000BQQ_1__m2	4.99	0.103	Cebpb	*	Tcf12 (inferredBy_Orthology).	Atf3; Batf; Fos; Fosb; Fosl1; Fosl2; Jdp2; Jun; Junb; Jund (inferredBy_MotifSimilarity). Bmyc; Cebpb; Ep300; Myc; Nfe2l2; Stat3 (inferredBy_MotifSimilarity_n_Orthology).	7	331	Cebpb;Dusp1;Ets2;H3f3b;Junb;Rnf149;Smox
855	10kb	Elf4_top50perTarget	cisbp__M5378	4.99	0.109	Elf4	*	Elf5 (inferredBy_Orthology).	Ehf; Elf1; Elf2; Elf3; Elf4; Elk1; Elk3; Etv5; Etv6 (inferredBy_MotifSimilarity). Fli1; Gabpa; Nr2c2; Spdef (inferredBy_MotifSimilarity_n_Orthology).	10	462	Bag6;Bcl3;Csk;Ebna1bp2;Etv3;Leprotl1;Nfkbie;Sec24a;Shoc2;Trmt112
856	10kb	Irf1_top5perTarget	taipale_cyt_meth__IRF5_NYGAAACCGAAACY_FL	4.99	0.094	Irf1	*	Irf5 (inferredBy_Orthology).	Irf4 (inferredBy_MotifSimilarity). Irf1; Irf2; Irf3; Irf7; Irf8; Irf9 (inferredBy_MotifSimilarity_n_Orthology).	6	1246	Azi2;Cxcl10;Fnbp1l;Irf1;Kpnb1;Lsm6
857	10kb	Irf2_top5perTarget	cisbp__M1883	4.99	0.176	Irf2	**	Irf2 (inferredBy_Orthology).	Irf1; Irf3; Irf4; Irf5; Irf6; Irf7; Irf8; Irf9 (inferredBy_MotifSimilarity). Prdm1 (inferredBy_MotifSimilarity_n_Orthology).	6	349	5430427O19Rik;Bcor;Dtx3l;Ifit3;Irf2;Phc2
858	10kb	Kdm5a_top50	dbcorrdb__ETS1__ENCSR000BKQ_1__m3	4.99	0.0904	Kdm5a	*	Ets1 (inferredBy_Orthology).	Elk1; Elk4; Erg; Fli1; Gabpa; Gabpb1 (inferredBy_MotifSimilarity). 4921501E09Rik; Bclaf1; Bmyc; Brf1; E2f4; E2f6; Elf1; Elk3; Esrra; Etv1; Etv5; Ezh2; Foxp2; Hcfc1; Kdm5a; Max; Mxi1; Myc; Phf8; Pml; Rbbp5; Rela; Sin3a; Smarca4; Srebf1; Srebf2; Supt20; Taf1; Xrcc4; Zfp110; Zfp143; Zfp369; Zmiz1 (inferredBy_MotifSimilarity_n_Orthology).	11	1506	Herpud2;Kdm5a;Krit1;Nr1h2;Pds5a;Prkacb;Puf60;Rer1;Scamp2;Tnpo3;Znhit1
859	10kb	Usf2_top5perTarget	transfac_pro__M04679	4.99	0.107	Usf2	**	Usf2 (inferredBy_Orthology).	Arnt; Arntl; Bhlhe40; Srebf1; Srebf2; Tfe3; Tfeb; Tfec; Usf1 (inferredBy_MotifSimilarity). Arnt2; Arntl2; Atf3; Bach1; Bhlhe41; Clock; Helt; Mitf; Nfe2 (inferredBy_MotifSimilarity_n_Orthology).	5	381	Amdhd2;Arfgef2;Cln3;Mfsd1;Syne1
860	10kb	Elf4_top50	taipale__ETV6_full_KSYGGAAGTN	4.98	0.13	Elf4	*	Etv6 (inferredBy_Orthology).	Elk1; Elk3; Elk4; Erf; Erg; Ets1; Ets2; Etv1; Etv2; Etv4; Etv5; Fev; Fli1; Gabpa; Gabpb1 (inferredBy_MotifSimilarity). Egr1; Elf1; Elf2; Elf4; Etv3; Srf; Taf1 (inferredBy_MotifSimilarity_n_Orthology).	20	2684	Arhgap15;Bag6;Bcl3;Ccnk;Csk;Ebna1bp2;Elf4;Etv3;Gcc1;Itga4;Leprotl1;Limd2;Nfatc3;Nfkbie;Notch1;Rab24;Sec24a;Shoc2;Slc35b2;Tmem170b
861	10kb	Jund_top50	transfac_pro__M00916	4.98	0.111	Jund	*	Creb1; Crem (directAnnotation).	Atf1; Atf2; Atf3; Atf4; Atf5; Atf6; Atf7; Gm28047; Jdp2 (inferredBy_MotifSimilarity). Atf6b; Batf3; Creb3; Creb3l4; Creb5; Fos; Fosb; Fosl1; Fosl2; Jun; Junb; Jund; Xbp1 (inferredBy_MotifSimilarity_n_Orthology).	8	705	Btg2;Clcn3;Fosb;Jun;Jund;Lekr1;Rabepk;Riok3
862	10kb	Kdm5a_top50	dbcorrdb__TAF1__ENCSR000BQN_1__m1	4.98	0.0903	Kdm5a	*	Taf1 (inferredBy_Orthology).	Yy1 (inferredBy_MotifSimilarity). Kdm5a; Rbbp5; Taf7; Thap1 (inferredBy_MotifSimilarity_n_Orthology).	16	3448	Agpat4;Atad2;Cnot6;Ctcf;Fbxl3;Herpud2;Kdm5a;Map3k5;Mfsd11;Nipa2;Nr1h2;Prkacb;Puf60;Rer1;Rnf24;Znhit1
863	10kb	Mafg_top50	dbcorrdb__BACH1__ENCSR000EGD_1__m1	4.98	0.129	Mafg	*	Bach1 (inferredBy_Orthology).	Bach2; Fos; Fosb; Fosl1; Fosl2; Jun; Junb; Jund; Maf; Mafb; Maff; Mafg; Mafk; Nfe2; Nfe2l1; Nfe2l2; Nfe2l3 (inferredBy_MotifSimilarity). Ep300 (inferredBy_MotifSimilarity_n_Orthology).	5	129	Gclm;Htatip2;Mafg;Rbm47;Sqstm1
864	10kb	Mafg_top5perTarget	dbcorrdb__BACH1__ENCSR000EBQ_1__m1	4.98	0.134	Mafg	*	Bach1 (inferredBy_Orthology).	Bach2; Fos; Fosb; Fosl1; Jun; Junb; Jund; Maf; Mafa; Mafb; Maff; Mafg; Mafk; Nfe2; Nfe2l1; Nfe2l2; Nrf1 (inferredBy_MotifSimilarity). Fosl2 (inferredBy_MotifSimilarity_n_Orthology).	5	155	Eif4g1;Gclm;Htatip2;Mafg;Srxn1
865	10kb	Stat2_top5perTarget	cisbp__M6313	4.98	0.11	Stat2	*	Irf8 (inferredBy_Orthology).	Irf1; Irf2; Irf3; Irf4; Irf5; Irf6; Irf7; Irf9; Prdm1; Spi1; Spib (inferredBy_MotifSimilarity). Bcl11a; Ep300; Ikzf1; Mta3; Pax5; Stat1; Stat2; Stat3; Tbl1xr1 (inferredBy_MotifSimilarity_n_Orthology).	3	245	5430427O19Rik;Herc6;Parp9
866	10kb	Yy1_top50	cisbp__M4482	4.98	0.093	Yy1	**	Yy1 (inferredBy_Orthology).	Taf1; Zfp42 (inferredBy_MotifSimilarity). 4921501E09Rik; Kdm5a; Nr3c1; Phf8; Taf7; Thap1; Yy2; Zfp597 (inferredBy_MotifSimilarity_n_Orthology).	12	2872	Ccdc124;Cnot3;Emg1;Irak1;Mycbp2;Nrbf2;Scaf11;Stk11;Trim33;Trp53inp1;Yy1;Zbtb20
867	10kb	Elf4_top50	cisbp__M5426	4.97	0.13	Elf4	*	Etv6 (inferredBy_Orthology).	Elk1; Elk3; Elk4; Erf; Erg; Ets1; Ets2; Etv1; Etv2; Etv4; Etv5; Fev; Fli1; Gabpa; Gabpb1 (inferredBy_MotifSimilarity). Egr1; Elf1; Elf2; Elf4; Etv3; Srf; Taf1 (inferredBy_MotifSimilarity_n_Orthology).	20	2649	Arhgap15;Bag6;Bcl3;Ccnk;Csk;Ebna1bp2;Elf4;Etv3;Gcc1;Itga4;Leprotl1;Limd2;Nfatc3;Nfkbie;Notch1;Rab24;Sec24a;Shoc2;Slc35b2;Tmem170b
868	10kb	Jund_top50	taipale_cyt_meth__ATF2_NRTGAYGTCAYN_eDBD	4.97	0.111	Jund	*	Atf2 (inferredBy_Orthology).	Atf1; Atf3; Atf4; Atf5; Atf6; Atf7; Creb1; Creb5; Crem; Gm28047; Jdp2; Jun (inferredBy_MotifSimilarity). Atf6b; Bach1; Bach2; Batf3; Creb3; Creb3l1; Creb3l2; Creb3l4; Crebl2; Dbp; E2f1; Fos; Fosb; Fosl1; Fosl2; Hlf; Junb; Jund; Nfe2; Nfe2l1; Nfe2l2; Nfe2l3; Nfil3; Npdc1; Tef; Xbp1 (inferredBy_MotifSimilarity_n_Orthology).	5	127	Btg2;Clcn3;Fosb;Jun;Lekr1
869	10kb	Sp4_top10perTarget	cisbp__M1971	4.97	0.107	Sp4	*	Egr1 (inferredBy_Orthology).	Egr2; Egr3; Egr4; Sp1; Sp2; Sp3; Sp4; Wt1 (inferredBy_MotifSimilarity). Ctcf; Irf1; Klf16; Klf6; Maz; Patz1; Tead2 (inferredBy_MotifSimilarity_n_Orthology).	3	300	Rc3h2;Sp4;Sphk2
870	10kb	Usf2_top50	jaspar__MA0093.2	4.97	0.114	Usf2	*	Usf1 (inferredBy_Orthology).	Arnt; Arnt2; Arntl; Ascl1; Bhlhe40; Bhlhe41; Hand1; Hand2; Max; Mitf; Mxd1; Mxd3; Mxd4; Mxi1; Myc; Mycn; Myf5; Myf6; Myod1; Myog; Nhlh1; Srebf1; Srebf2; Tal1; Tal2; Tcf12; Tcf3; Tcf4; Tfe3; Tfeb; Tfec; Usf2 (inferredBy_MotifSimilarity). Atf3; Bach1; Bmyc; Helt; Nfe2; Tff3 (inferredBy_MotifSimilarity_n_Orthology).	17	2307	Amdhd2;Arfgef2;Atp6v1a;Atp6v1c1;Ccdc126;Cln3;Dgkz;Gas2l3;Gpr141;Lamp1;Mfsd1;Pdcd1lg2;Rab9;Sec14l1;Slc31a2;Syne1;Tex264
871	10kb	Usf2_top50	taipale__TFEC_DBD_RTCACGTGAY	4.97	0.114	Usf2	*	Tfec (inferredBy_Orthology).	Arnt; Bhlhe40; Mitf; Mlx; Srebf1; Srebf2; Tfe3; Tfeb; Usf1 (inferredBy_MotifSimilarity). Arntl; Arntl2; Atf3; Bhlhe41; Helt; Mlxipl; Nfe2; Usf2 (inferredBy_MotifSimilarity_n_Orthology).	8	600	Amdhd2;Atp6v1a;Ccdc126;Cln3;Lamp1;Mfsd1;Rab9;Syne1
872	10kb	Usf2_top5perTarget	cisbp__M6162	4.97	0.106	Usf2	*	Arntl (inferredBy_Orthology).	Srebf1; Srebf2; Tfeb; Usf1; Usf2 (inferredBy_MotifSimilarity). Atf3 (inferredBy_MotifSimilarity_n_Orthology).	5	381	Amdhd2;Arfgef2;Atp2a2;Cln3;Mfsd1
873	10kb	Yy1_top50	elemento__AAGATGGCG	4.97	0.093	Yy1	*		Nr3c1; Taf1; Thap1; Yy1 (inferredBy_MotifSimilarity_n_Orthology).	4	186	Ccdc124;Cnot3;Irak1;Yy1
874	10kb	Yy1_top50	cisbp__M4603	4.97	0.0929	Yy1	**	Yy1 (inferredBy_Orthology).	Taf1; Zfp42 (inferredBy_MotifSimilarity). 4921501E09Rik; Kdm5a; Nr3c1; Phf8; Taf7; Thap1; Yy2; Zfp597 (inferredBy_MotifSimilarity_n_Orthology).	9	1628	Ccdc124;Cnot3;Emg1;Irak1;Mycbp2;Nrbf2;Scaf11;Stk11;Yy1
875	10kb	Usf2_top50	cisbp__M5932	4.96	0.114	Usf2	*	Tfec (inferredBy_Orthology).	Arnt; Bhlhe40; Mitf; Mlx; Srebf1; Srebf2; Tfe3; Tfeb; Usf1; Usf2 (inferredBy_MotifSimilarity). Arntl; Arntl2; Atf3; Bhlhe41; Helt; Mlxipl; Nfe2 (inferredBy_MotifSimilarity_n_Orthology).	24	4902	Amdhd2;Arfgef2;Atp2a2;Atp6v1a;Atp6v1c1;Bri3;Ccdc126;Cln3;Csnk1e;Dgkz;Echdc3;Eno1;Gas2l3;Gpr141;Lamp1;Ldha;Mfsd1;Nod1;P4ha1;Pdcd1lg2;Rab9;Sec14l1;Slc31a2;Syne1
876	10kb	Usf2_top5perTarget	predrem__nrMotif2416	4.96	0.106	Usf2	*		Mitf; Tfe3; Usf1; Usf2 (inferredBy_MotifSimilarity). Bach1; Max (inferredBy_MotifSimilarity_n_Orthology).	8	941	Amdhd2;Arfgef2;Cln3;Gpr141;Mfsd1;Nod1;Syne1;Tex264
877	10kb	Usf2_top5perTarget	transfac_pro__M04684	4.96	0.106	Usf2	*	Atf3 (inferredBy_Orthology).	Arnt; Arntl; Bhlhe40; Srebf1; Srebf2; Tfe3; Tfeb; Tfec; Usf1 (inferredBy_MotifSimilarity). Arnt2; Arntl2; Bach1; Bhlhe41; Clock; Helt; Mitf; Nfe2; Usf2 (inferredBy_MotifSimilarity_n_Orthology).	5	417	Amdhd2;Arfgef2;Cln3;Mfsd1;Syne1
878	10kb	Irf2_top5perTarget	factorbook__STAT2	4.95	0.175	Irf2	*	Stat1; Stat2 (inferredBy_Orthology).	Irf1; Irf2; Irf3; Irf4; Irf5; Irf6; Irf7; Irf8; Irf9 (inferredBy_MotifSimilarity).	11	1777	5430427O19Rik;Atxn7l1;Bcor;Dtx3l;Epsti1;Ifit3;Il18bp;Irf2;March5;Phc2;Rhbdf2
879	10kb	Mafg_top50	hocomoco__NF2L2_MOUSE.H11MO.0.A	4.95	0.129	Mafg	*	Nfe2l2 (directAnnotation).	Bach1; Bach2; Jun; Maf; Mafb; Maff; Mafg; Mafk; Nfe2; Nfe2l1; Nfe2l3 (inferredBy_MotifSimilarity). Arid3a; Fosl2 (inferredBy_MotifSimilarity_n_Orthology).	5	144	Gclm;Htatip2;Mafg;Sqstm1;Srxn1
880	10kb	Stat2_top5perTarget	cisbp__M6494	4.95	0.11	Stat2	**	Stat2 (inferredBy_Orthology).	Irf1; Irf2; Irf3; Irf4; Irf5; Irf6; Irf7; Irf8; Irf9 (inferredBy_MotifSimilarity). Stat1 (inferredBy_MotifSimilarity_n_Orthology).	8	1221	5430427O19Rik;Azi2;Gbp9;Herc6;Mrpl17;Parp9;Vcpip1;Zfp787
881	10kb	Irf2_top5perTarget	taipale__IRF7_DBD_NCGAAANYGAAACY_repr	4.94	0.175	Irf2	*	Irf7 (inferredBy_Orthology).	Irf1; Irf2; Irf4; Irf8; Irf9; Prdm1 (inferredBy_MotifSimilarity_n_Orthology).	7	405	Bcor;Dtx3l;Epsti1;Ifit3;Irf2;Phc2;Rhbdf2
882	10kb	Etv6_top10perTarget	dbcorrdb__POLR2AphosphoS5__ENCSR000BOV_1__m1	4.93	0.12	Etv6	*		Elk1; Elk3; Elk4; Erg; Ets1; Ets2; Etv1; Etv2; Etv3; Etv4; Etv5; Etv6; Fev; Fli1; Gabpa (inferredBy_MotifSimilarity). 4921501E09Rik; Bclaf1; Elf1; Elf2; Erf; Hcfc1; Phf8; Pml; Rela; Sin3a; Srf (inferredBy_MotifSimilarity_n_Orthology).	3	223	Dpy30;Fam192a;Rpf1
883	10kb	Mafg_top50	transfac_pro__M02104	4.93	0.128	Mafg	*	Nfe2 (directAnnotation). Mafk (inferredBy_Orthology).	Bach1; Bach2; Maf; Mafb; Maff; Mafg; Nfe2l1; Nfe2l2; Nfe2l3 (inferredBy_MotifSimilarity).	7	510	Fbxo42;Htatip2;Mafg;Mapk1ip1l;Rab10;Rbm47;Sqstm1
884	10kb	Mafg_top5perTarget	transfac_pro__M02104	4.93	0.134	Mafg	*	Nfe2 (directAnnotation). Mafk (inferredBy_Orthology).	Bach1; Bach2; Maf; Mafb; Maff; Mafg; Nfe2l1; Nfe2l2; Nfe2l3 (inferredBy_MotifSimilarity).	9	1022	Eif4g1;Fbxo42;Htatip2;Mafg;Mapk1ip1l;Rab10;Rbm47;Srxn1;Zfp706
885	10kb	Atf3_top50	cisbp__M5292	4.91	0.122	Atf3	*	Atf4 (inferredBy_Orthology).	Cebpb; Cebpg; Ddit3 (inferredBy_MotifSimilarity). Atf3; Batf; Ep300; Jun (inferredBy_MotifSimilarity_n_Orthology).	6	104	Atf3;Ddit3;Eif1;Etf1;Jun;Xbp1
886	10kb	Atf3_top50	taipale__ATF4_DBD_NNATGAYGCAATN	4.91	0.122	Atf3	*	Atf4 (inferredBy_Orthology).	Cebpb; Cebpg; Ddit3 (inferredBy_MotifSimilarity). Atf3; Batf; Ep300; Jun (inferredBy_MotifSimilarity_n_Orthology).	7	255	Atf3;Ddit3;Eif1;Etf1;Jun;Rsrc2;Xbp1
887	10kb	Bclaf1_top10perTarget	dbcorrdb__EZH2__ENCSR000AQE_1__m9	4.91	0.119	Bclaf1	*	Ezh2 (inferredBy_Orthology).	Cnot3; Hic1; Sp3; Tfap2a; Tfap2b; Tfap2c; Zfx (inferredBy_MotifSimilarity). 4921501E09Rik; Atf3; Bclaf1; Bhlhe40; Bmyc; Brf1; Brf2; Cebpb; Creb1; Ctcf; E2f1; E2f6; Egr1; Elf1; Elk1; Elk4; Esrra; Ets1; Gabpa; Hcfc1; Hdac2; Hmgn3; Jund; Kat2a; Max; Maz; Mxi1; Myc; Nelfe; Nr2c2; Nrf1; Phf8; Polr3g; Rad21; Rbbp5; Rcor1; Sin3a; Smarca4; Sp1; Sp2; Sp4; Srebf1; Srebf2; Supt20; Taf1; Trim28; Ubtf; Usf1; …	5	393	Gpcpd1;Nfib;Nipbl;Psip1;Tbl1xr1
888	10kb	Irf2_top10perTarget	hocomoco__IRF4_HUMAN.H11MO.0.A	4.91	0.101	Irf2	*	Irf4 (inferredBy_Orthology).	Irf1; Irf2; Irf3; Irf8; Prdm1; Spi1; Spib (inferredBy_MotifSimilarity). Bcl11a; Ep300; Ikzf1; Mta3; Pax5; Stat1; Stat3; Tbl1xr1 (inferredBy_MotifSimilarity_n_Orthology).	8	420	5430427O19Rik;Bcor;Dtx3l;Herc6;Irf2;Mtpn;Necap2;Sp100
889	10kb	Irf2_top5perTarget	cisbp__M1882	4.91	0.174	Irf2	*	Irf1 (inferredBy_Orthology).	Irf2; Irf3; Irf4; Irf5; Irf6; Irf7; Irf8; Irf9; Prdm1 (inferredBy_MotifSimilarity). Ep300; Ikzf1; Mta3; Spi1; Stat1; Stat2; Stat3; Tbl1xr1 (inferredBy_MotifSimilarity_n_Orthology).	5	135	Bcor;Dtx3l;Ifit3;Il18bp;Irf2
890	10kb	Usf2_top50	hocomoco__USF1_HUMAN.H11MO.0.A	4.91	0.113	Usf2	*	Usf1 (inferredBy_Orthology).	Arnt; Arnt2; Arntl; Ascl1; Bhlhe40; Bhlhe41; Hand1; Hand2; Max; Mitf; Mxd1; Mxd3; Mxd4; Mxi1; Myc; Mycn; Myf5; Myf6; Myod1; Myog; Nhlh1; Srebf1; Srebf2; Tal1; Tal2; Tcf12; Tcf3; Tcf4; Tfe3; Tfeb; Tfec; Usf2 (inferredBy_MotifSimilarity). Arntl2; Atf3; Bach1; Bmyc; Helt; Mlx; Nfe2; Tff3 (inferredBy_MotifSimilarity_n_Orthology).	8	425	Amdhd2;Arfgef2;Cln3;Lamp1;Mfsd1;Rab9;Slc31a2;Syne1
891	10kb	Yy1_top50	cisbp__M4490	4.91	0.0919	Yy1	**	Yy1 (inferredBy_Orthology).	Taf1; Zfp42 (inferredBy_MotifSimilarity). Kdm5a; Nr3c1; Thap1; Yy2; Zfp597 (inferredBy_MotifSimilarity_n_Orthology).	12	1925	Ccdc124;Cnot3;Cnot6l;Emg1;Irak1;Mycbp2;Nrbf2;Scaf11;Stk11;Trim33;Yy1;Zbtb20
892	10kb	Yy1_top5perTarget	jaspar__MA0998.1	4.91	0.147	Yy1	*		Kdm5a; Taf1; Yy1 (inferredBy_MotifSimilarity_n_Orthology).	4	246	Mycbp2;Scaf11;Trp53inp1;Yy1
893	10kb	Gabpa_top50	transfac_pro__M09079	4.9	0.102	Gabpa	*		Elk1; Gabpa; Taf1 (inferredBy_MotifSimilarity_n_Orthology).	11	2464	Abl2;Antxr2;Gabpa;Gclc;Huwe1;Jak2;Kdm5c;Myo1d;N4bp2;Rnf4;Uba1
894	10kb	Usf2_top50	cisbp__M4080	4.9	0.113	Usf2	*	Usf1 (inferredBy_Orthology).	Arnt; Arnt2; Bhlhe40; Max; Mitf; Mlx; Myc; Srebf1; Srebf2; Tfe3; Tfeb; Tfec; Usf2 (inferredBy_MotifSimilarity). Atf3; Bmyc; Mxi1 (inferredBy_MotifSimilarity_n_Orthology).	28	4985	Amdhd2;Arfgef2;Atp2a2;Atp6v1a;Atp6v1c1;Bnip3l;Ccdc126;Cln3;Csnk1e;Dgkz;Echdc3;Eno1;Gas2l3;Gpr141;Hmgn1;Itpr2;Lamp1;Mfsd1;Nod1;P4ha1;Pdcd1lg2;Rab9;Rnh1;Slc31a2;Syne1;Tex264;Tmem189;Tns3
895	10kb	Usf2_top5perTarget	cisbp__M4680	4.9	0.105	Usf2	*	Bach1 (inferredBy_Orthology).	Arnt; Arntl; Bhlhe40; Mitf; Npas2; Srebf1; Srebf2; Tfe3; Tfeb; Usf1; Usf2 (inferredBy_MotifSimilarity). Arnt2; Arntl2; Atf3; Bhlhe41; Clock; Max; Nfe2; Tfec (inferredBy_MotifSimilarity_n_Orthology).	5	438	Amdhd2;Arfgef2;Cln3;Mfsd1;Syne1
896	10kb	Usf2_top5perTarget	transfac_pro__M09006	4.9	0.105	Usf2	*	Tfe3 (directAnnotation).	Arnt; Arntl; Bhlhe40; Mitf; Npas2; Srebf1; Srebf2; Tfeb; Tfec; Usf1; Usf2 (inferredBy_MotifSimilarity). Arnt2; Arntl2; Atf3; Bach1; Bhlhe41; Clock; Helt; Max; Mlx; Mxi1; Nfe2 (inferredBy_MotifSimilarity_n_Orthology).	5	451	Amdhd2;Arfgef2;Cln3;Mfsd1;Syne1
897	10kb	Yy1_top50	cisbp__M5152	4.9	0.0917	Yy1	**	Yy1; Yy2 (inferredBy_Orthology).		4	187	Ccdc124;Cnot3;Irak1;Yy1
898	10kb	Elf4_top50	cisbp__M5378	4.89	0.128	Elf4	*	Elf5 (inferredBy_Orthology).	Ehf; Elf1; Elf2; Elf3; Elf4; Elk1; Elk3; Etv5; Etv6 (inferredBy_MotifSimilarity). Fli1; Gabpa; Nr2c2; Spdef (inferredBy_MotifSimilarity_n_Orthology).	9	462	Bag6;Bcl3;Csk;Ebna1bp2;Etv3;Leprotl1;Nfkbie;Sec24a;Shoc2
899	10kb	Mafg_top5perTarget	factorbook__NFE2	4.89	0.133	Mafg	*	Nfe2 (inferredBy_Orthology).	Bach1; Bach2; Fos; Fosb; Fosl1; Jun; Junb; Jund; Maf; Mafb; Maff; Mafg; Mafk; Nfe2l1; Nfe2l2; Nfe2l3 (inferredBy_MotifSimilarity). Fosl2 (inferredBy_MotifSimilarity_n_Orthology).	5	168	Eif4g1;Gclm;Htatip2;Mafg;Rbm47
900	10kb	Usf2_top50	factorbook__USF	4.89	0.112	Usf2	**	Usf1; Usf2 (inferredBy_Orthology).	Arnt; Arnt2; Arntl; Bhlhe40; Max; Myc; Srebf1; Srebf2; Tfe3; Tfeb; Tfec (inferredBy_MotifSimilarity). Arntl2; Atf3; Bach1; Bhlhe41; Bmyc; Helt; Nfe2 (inferredBy_MotifSimilarity_n_Orthology).	15	1749	Amdhd2;Arfgef2;Atp6v1a;Bnip3l;Bri3;Ccdc126;Cln3;Csnk1e;Gpr141;Lamp1;Mfsd1;Rab9;Slc31a2;Syne1;Tex264
901	10kb	Usf2_top50	dbcorrdb__ATF3__ENCSR000BKE_1__m1	4.89	0.112	Usf2	*	Atf3 (inferredBy_Orthology).	Creb1; Crem; Srebf1; Srebf2; Tfe3; Tfeb; Usf1; Usf2 (inferredBy_MotifSimilarity). Arntl; Arntl2; Atf1; Bhlhe40; Bhlhe41; Bmyc; Brca1; Cebpd; Creb3l4; E2f6; Ezh2; Helt; Jund; Max; Mitf; Mxi1; Myc; Nfe2; Sap30; Sp4; Zeb1 (inferredBy_MotifSimilarity_n_Orthology).	26	4902	Amdhd2;Arfgef2;Atp2a2;Atp6v1a;Atp6v1c1;Bnip3l;Ccdc126;Cln3;Dgkz;Echdc3;Fau;Gadd45b;Gpr141;Hmgn1;Lamp1;Mfsd1;Mif;Ncoa6;Nod1;P4ha1;Rab9;Rnh1;Slc31a2;Syne1;Tex264;Tmem189
902	10kb	Atf3_top50	transfac_public__M00490	4.88	0.121	Atf3	*	Bach2 (directAnnotation).	Atf3; Fos; Fosb; Fosl1; Fosl2; Jun; Junb; Jund (inferredBy_MotifSimilarity). Jdp2; Nfe2 (inferredBy_MotifSimilarity_n_Orthology).	9	541	Csrnp1;Gadd45b;Gna13;H3f3b;Hmox1;Mafk;Ptp4a1;Ubc;Zc3h12a
903	10kb	Usf2_top50	flyfactorsurvey__cwo_SANGER_5_FBgn0259938	4.88	0.112	Usf2	*	Helt (inferredBy_Orthology).	Bhlhe40; Srebf1; Srebf2; Tfe3; Tfeb; Tfec (inferredBy_MotifSimilarity). Arnt; Arntl; Arntl2; Atf3; Bhlhe41; Mitf; Nfe2; Usf1; Usf2 (inferredBy_MotifSimilarity_n_Orthology).	5	133	Amdhd2;Arfgef2;Cln3;Mfsd1;Rab9
904	10kb	Usf2_top50	transfac_pro__M07637	4.88	0.112	Usf2	*	Arntl; Arntl2 (inferredBy_Orthology).	Arnt; Bhlhe40; Mitf; Srebf1; Srebf2; Tfe3; Tfeb; Tfec; Usf1; Usf2 (inferredBy_MotifSimilarity). Arnt2; Atf3; Bach1; Bhlhe41; Helt; Nfe2 (inferredBy_MotifSimilarity_n_Orthology).	25	4706	Amdhd2;Arfgef2;Atp2a2;Atp6v1a;Atp6v1c1;Bnip3l;Bri3;Ccdc126;Cln3;Csnk1e;Dgkz;Gpr141;Hmgn1;Lamp1;Ldha;Mfsd1;Ncoa6;Rab9;Sec14l1;Slc31a2;Syne1;Tex264;Tmem189;Tns3;Ttc1
905	10kb	Mafg_top50	factorbook__NFE2	4.87	0.127	Mafg	*	Nfe2 (inferredBy_Orthology).	Bach1; Bach2; Fos; Fosb; Fosl1; Jun; Junb; Jund; Maf; Mafb; Maff; Mafg; Mafk; Nfe2l1; Nfe2l2; Nfe2l3 (inferredBy_MotifSimilarity). Fosl2 (inferredBy_MotifSimilarity_n_Orthology).	5	168	Gclm;Htatip2;Mafg;Rbm47;Sqstm1
906	10kb	Usf2_top50	cisbp__M6530	4.87	0.112	Usf2	*	Usf1 (inferredBy_Orthology).	Ascl1; Bhlhe40; Bhlhe41; Hand1; Hand2; Max; Mitf; Mxd1; Mxd3; Mxd4; Mxi1; Myc; Mycn; Myf5; Myf6; Myod1; Myog; Nhlh1; Srebf1; Srebf2; Tal1; Tal2; Tcf12; Tcf3; Tcf4; Tfe3; Tfeb; Tfec; Usf2 (inferredBy_MotifSimilarity). Atf3; Bach1; Bmyc; Helt; Nfe2; Tff3 (inferredBy_MotifSimilarity_n_Orthology).	9	600	Amdhd2;Arfgef2;Ccdc126;Cln3;Lamp1;Mfsd1;Rab9;Slc31a2;Syne1
907	10kb	Usf2_top50	homer__TCACGTGAYH_Cbf1	4.87	0.112	Usf2	*		Arnt; Arntl; Bhlhe40; Mitf; Mlx; Srebf1; Srebf2; Tfe3; Tfeb; Tfec; Usf1 (inferredBy_MotifSimilarity). Arnt2; Arntl2; Atf3; Bhlhe41; Clock; Helt; Mlxipl; Nfe2; Usf2 (inferredBy_MotifSimilarity_n_Orthology).	14	1430	Amdhd2;Arfgef2;Atp6v1a;Atp6v1c1;Ccdc126;Cln3;Dgkz;Eno1;Lamp1;Mfsd1;Ncoa6;Rab9;Syne1;Tmem189
908	10kb	Yy1_top10perTarget	transfac_pro__M09090	4.87	0.106	Yy1	*		Elk1; Gabpa; Taf1; Yy1 (inferredBy_MotifSimilarity_n_Orthology).	7	655	Bdp1;Cnot3;Fcho2;Mycbp2;Scaf11;Stk11;Yy1
909	10kb	Yy1_top50	flyfactorsurvey__pho_SANGER_10_FBgn0002521	4.87	0.0912	Yy1	**	Yy1; Yy2 (inferredBy_Orthology).	Taf1 (inferredBy_MotifSimilarity). Nr3c1; Zfp597 (inferredBy_MotifSimilarity_n_Orthology).	8	1433	Ccdc124;Cnot3;Emg1;Irak1;Nrbf2;Scaf11;Stk11;Yy1
910	10kb	Irf1_top5perTarget	dbcorrdb__IRF1__ENCSR000EGU_1__m1	4.86	0.0919	Irf1	**	Irf1 (inferredBy_Orthology).	Irf2; Irf3; Irf4; Irf5; Irf6; Irf7; Irf8; Irf9; Prdm1; Spi1; Spib (inferredBy_MotifSimilarity). Bcl11a; Ep300; Ikzf1; Mta3; Stat1; Stat2; Stat3; Tbl1xr1 (inferredBy_MotifSimilarity_n_Orthology).	15	3670	Azi2;Cmtm6;Cxcl10;Fnbp1l;H2-Q10;Irf1;Itga4;Kpnb1;Lsm6;Mrps33;P2ry13;Tagap;Tbc1d14;Tcea1;Ttc39b
911	10kb	Irf2_top5perTarget	jaspar__MA0517.1	4.86	0.173	Irf2	*	Stat2 (inferredBy_Orthology).	Irf1; Irf2; Irf3; Irf4; Irf5; Irf6; Irf7; Irf8; Irf9 (inferredBy_MotifSimilarity). Stat1 (inferredBy_MotifSimilarity_n_Orthology).	11	1923	5430427O19Rik;Atxn7l1;Bcor;Dtx3l;Epsti1;Ifit3;Il18bp;Irf2;March5;Phc2;Rhbdf2
912	10kb	Mafg_top10perTarget	jaspar__MA0591.1	4.86	0.112	Mafg	*	Mafk (directAnnotation).	Bach1; Bach2; Fos; Fosb; Fosl1; Fosl2; Jun; Junb; Jund; Maf; Mafb; Maff; Mafg; Nfe2; Nfe2l1; Nfe2l2; Nfe2l3 (inferredBy_MotifSimilarity). Mef2a; Smarcc1 (inferredBy_MotifSimilarity_n_Orthology).	8	324	Eif4g1;Gclm;Htatip2;Mafg;Prr7;Rab10;Rtn4;Srxn1
913	10kb	Mafg_top10perTarget	swissregulon__hs__NFE2L2.p2	4.86	0.112	Mafg	*	Nfe2l2 (inferredBy_Orthology).	Atf3; Bach1; Bach2; Fos; Fosb; Fosl1; Fosl2; Jun; Junb; Jund; Maff; Mafg; Mafk; Nfe2 (inferredBy_MotifSimilarity).	10	541	Ahcyl1;Eif4g1;Fbxo42;Htatip2;Mafg;Mapk1ip1l;Prr7;Rab10;Rbm47;Rtn4
914	10kb	Stat2_top5perTarget	taipale__IRF3_full_NNRRAAAGGAAACCGAAACTN_repr	4.86	0.108	Stat2	*	Irf3 (inferredBy_Orthology).	Irf1; Irf2; Irf4; Irf5; Irf7 (inferredBy_MotifSimilarity). Irf8; Irf9; Stat1; Stat2 (inferredBy_MotifSimilarity_n_Orthology).	6	1561	Gbp5;Herc6;Mrpl17;Parp9;Stat1;Stat2
915	10kb	Usf2_top50	cisbp__M0245	4.86	0.112	Usf2	*		Arnt; Arntl; Bhlhe40; Mitf; Npas2; Srebf1; Srebf2; Tfe3; Tfeb; Tfec; Usf1; Usf2 (inferredBy_MotifSimilarity). Arnt2; Arntl2; Atf3; Bach1; Bhlhe41; Clock; Max; Nfe2 (inferredBy_MotifSimilarity_n_Orthology).	10	868	Amdhd2;Arfgef2;Atp6v1c1;Ccdc126;Cln3;Lamp1;Mfsd1;Rab9;Slc31a2;Syne1
916	10kb	Usf2_top50	transfac_pro__M01794	4.86	0.112	Usf2	*		Arnt; Arntl; Bhlhe40; Mlx; Srebf1; Srebf2; Tfe3; Tfeb; Tfec; Usf1 (inferredBy_MotifSimilarity). Arnt2; Arntl2; Atf3; Bach1; Bhlhe41; Clock; Mlxip; Mlxipl; Usf2 (inferredBy_MotifSimilarity_n_Orthology).	11	796	Amdhd2;Arfgef2;Atp6v1a;Atp6v1c1;Ccdc126;Cln3;Lamp1;Mfsd1;Rab9;Syne1;Tmem189
917	10kb	Max_top5perTarget	transfac_pro__M07593	4.85	0.103	Max	*		Bmyc; Max; Mxi1; Myc (inferredBy_MotifSimilarity_n_Orthology).	5	231	Arl3;Gadd45g;Setd7;Tet2;Tpst2
918	10kb	Bclaf1_top50	dbcorrdb__EZH2__ENCSR000AQE_1__m9	4.84	0.0936	Bclaf1	*	Ezh2 (inferredBy_Orthology).	Cnot3; Hic1; Sp3; Tfap2a; Tfap2b; Tfap2c; Zfx (inferredBy_MotifSimilarity). 4921501E09Rik; Atf3; Bclaf1; Bhlhe40; Bmyc; Brf1; Brf2; Cebpb; Creb1; Ctcf; E2f1; E2f6; Egr1; Elf1; Elk1; Elk4; Esrra; Ets1; Gabpa; Hcfc1; Hdac2; Hmgn3; Jund; Kat2a; Max; Maz; Mxi1; Myc; Nelfe; Nr2c2; Nrf1; Phf8; Polr3g; Rad21; Rbbp5; Rcor1; Sin3a; Smarca4; Sp1; Sp2; Sp4; Srebf1; Srebf2; Supt20; Taf1; Trim28; Ubtf; Usf1; …	5	393	Gpcpd1;Nfib;Nipbl;Psip1;Tbl1xr1
919	10kb	Mafg_top50	swissregulon__hs__NFE2L2.p2	4.84	0.126	Mafg	*	Nfe2l2 (inferredBy_Orthology).	Atf3; Bach1; Bach2; Fos; Fosb; Fosl1; Fosl2; Jun; Junb; Jund; Maff; Mafg; Mafk; Nfe2 (inferredBy_MotifSimilarity).	11	1579	Fbxo42;Gclm;Htatip2;Mafg;Mapk1ip1l;Rab10;Rbm47;Sh3kbp1;Sqstm1;Srxn1;Zfp706
920	10kb	Stat1_top5perTarget	cisbp__M6312	4.84	0.0976	Stat1	*	Irf7 (inferredBy_Orthology).	Irf1; Irf2; Irf9 (inferredBy_MotifSimilarity). Irf3; Irf4; Irf8; Prdm1; Stat1 (inferredBy_MotifSimilarity_n_Orthology).	10	1477	Cxcl10;Ddx60;Dtx3l;Ifih1;Parp9;Psmb9;Stat1;Tapbp;Usp18;Znfx1
921	10kb	Tcf7l2_top50	dbcorrdb__MYC__ENCSR000DOM_1__m2	4.84	0.126	Tcf7l2	*	Bmyc; Myc (inferredBy_Orthology).	Atf3; Bach2; Batf; Fos; Fosb; Fosl1; Fosl2; Jdp2; Jun; Junb; Jund (inferredBy_MotifSimilarity). Atf2; Cebpb; Ep300; Gata2; Mef2a; Rcor1; Smarcc1; Stat3; Tcf12; Tcf7l2 (inferredBy_MotifSimilarity_n_Orthology).	6	224	Pdlim2;Pthlh;Sfxn5;Tcf7l2;Ttyh3;Vcpip1
922	10kb	Usf2_top50	dbcorrdb__BHLHE40__ENCSR000DZJ_1__m1	4.84	0.111	Usf2	*	Bhlhe40 (inferredBy_Orthology).	Arnt; Arntl; Arntl2; Bhlhe41; Clock; Helt; Hey1; Hey2; Mxi1; Srebf1; Srebf2; Usf1; Usf2 (inferredBy_MotifSimilarity). 4921501E09Rik; Arnt2; Atf3; Bmyc; Brf1; E2f6; Elk1; Ezh2; Gabpa; Hes2; Max; Mlx; Myc; Nfe2; Phf8; Sp4; Zeb1; Zfp110; Zfp369; Zmiz1 (inferredBy_MotifSimilarity_n_Orthology).	22	3900	Amdhd2;Arfgef2;Atp2a2;Atp6v0e;Atp6v1c1;Bri3;Ccdc126;Cln3;Csnk1e;Dgkz;Echdc3;Eno1;Itpr2;Lamp1;Mfsd1;P4ha1;Pdcd1lg2;Rab9;Rnh1;Tatdn2;Tmem189;Tns3
923	10kb	Usf2_top5perTarget	cisbp__M6530	4.84	0.104	Usf2	*	Usf1 (inferredBy_Orthology).	Ascl1; Bhlhe40; Bhlhe41; Hand1; Hand2; Max; Mitf; Mxd1; Mxd3; Mxd4; Mxi1; Myc; Mycn; Myf5; Myf6; Myod1; Myog; Nhlh1; Srebf1; Srebf2; Tal1; Tal2; Tcf12; Tcf3; Tcf4; Tfe3; Tfeb; Tfec; Usf2 (inferredBy_MotifSimilarity). Atf3; Bach1; Bmyc; Helt; Nfe2; Tff3 (inferredBy_MotifSimilarity_n_Orthology).	5	501	Amdhd2;Arfgef2;Cln3;Mfsd1;Syne1
924	10kb	Irf8_top10perTarget	dbcorrdb__SPI1__ENCSR000BGQ_1__m1	4.83	0.0989	Irf8	*	Spi1 (inferredBy_Orthology).	Irf1; Irf2; Irf4; Irf8; Spib; Spic (inferredBy_MotifSimilarity). Bcl11a; Ep300; Ikzf1; Mta3; Pax5; Prdm1; Stat1; Stat3; Tbl1xr1 (inferredBy_MotifSimilarity_n_Orthology).	4	504	Fam105a;Map3k5;Plcg2;Zfp91
925	10kb	Yy1_top50	dbcorrdb__YY1__ENCSR000EUM_1__m1	4.83	0.0907	Yy1	**	Yy1 (inferredBy_Orthology).	Zfp42 (inferredBy_MotifSimilarity). Nr3c1; Taf1; Yy2; Zfp597 (inferredBy_MotifSimilarity_n_Orthology).	14	4252	Ccdc124;Cnot3;Cnot6l;Emg1;Imp3;Irak1;Mycbp2;Nrbf2;Scaf11;Stk11;Trim33;Trp53inp1;Yy1;Zbtb20
926	10kb	Elf4_top50perTarget	neph__UW.Motif.0083	4.82	0.106	Elf4	*		Ehf; Elf1; Elf2; Elf4; Elf5; Elk1; Elk3; Elk4; Erg; Etv1; Etv4; Etv5; Gabpa; Gabpb1; Gm5454 (inferredBy_MotifSimilarity). Bclaf1; Elf3; Erf; Etv2; Etv3; Etv6; Fev; Fli1; Gm4881; Srf (inferredBy_MotifSimilarity_n_Orthology).	20	2069	Arhgef1;Atxn7l3;Bag6;Bcl3;Crebbp;Csk;Ebna1bp2;Elf4;Etv3;Gcc1;Leprotl1;Limd2;Mapre1;Mgrn1;Nfkbie;Rab24;Sec24a;Shoc2;Slc26a2;Trmt112
927	10kb	Gtf2f1_top50perTarget	dbcorrdb__POLR2A__ENCSR000BJM_1__m1	4.82	0.098	Gtf2f1	*		Fli1 (inferredBy_MotifSimilarity). 4921501E09Rik; Bclaf1; Elf1; Elk4; Esrra; Ets1; Ezh2; Gabpa; Gtf2f1; Hcfc1; Mxi1; Nrf1; Phf8; Pml; Rbbp5; Sin3a; Taf1; Zfp143 (inferredBy_MotifSimilarity_n_Orthology).	3	266	Atp5k;Gtf2f1;Ube2e1
928	10kb	Mafg_top50	homer__TGCTGAGTCA_Bach2	4.82	0.126	Mafg	*	Bach2 (inferredBy_Orthology).	Bach1; Fos; Fosb; Fosl1; Jun; Junb; Jund; Maf; Mafa; Mafb; Maff; Mafg; Mafk; Nfe2; Nfe2l1; Nfe2l2; Nfe2l3 (inferredBy_MotifSimilarity).	5	224	Htatip2;Mafg;Rab10;Sqstm1;Srxn1
929	10kb	Mafg_top5perTarget	hocomoco__BACH2_HUMAN.H11MO.0.A	4.82	0.131	Mafg	*	Bach2 (inferredBy_Orthology).	Atf3; Bach1; Fos; Fosb; Fosl1; Fosl2; Jun; Junb; Jund; Maf; Mafb; Maff; Mafg; Mafk; Nfe2; Nfe2l1; Nfe2l2; Nfe2l3; Nrf1 (inferredBy_MotifSimilarity). Ep300 (inferredBy_MotifSimilarity_n_Orthology).	5	197	Gclm;Htatip2;Mafg;Rab10;Srxn1
930	10kb	Usf2_top50	cisbp__M4596	4.82	0.111	Usf2	*	Max (inferredBy_Orthology).	Arnt; Arnt2; Ascl1; Bhlhe40; Bhlhe41; Hand1; Hand2; Mitf; Mxd1; Mxd3; Mxd4; Mxi1; Myc; Mycn; Myf5; Myf6; Myod1; Myog; Nhlh1; Tal1; Tal2; Tcf12; Tcf3; Tcf4; Tfe3; Tfeb; Tfec; Usf1; Usf2 (inferredBy_MotifSimilarity). Atf3; Bach1; Bmyc; E2f6; Nfe2; Sap30; Tff3 (inferredBy_MotifSimilarity_n_Orthology).	23	3805	Amdhd2;Arfgef2;Atp2a2;Atp6v1c1;Bnip3l;Bri3;Ccdc126;Cln3;Csnk1e;Echdc3;Eno1;Hmgn1;Lamp1;Mfsd1;Nod1;Pdcd1lg2;Rab9;Rnh1;Slc31a2;Syne1;Tex264;Tns3;Usf2
931	10kb	Elf4_top50	homer__AACCGGAAGT_ETV1	4.81	0.127	Elf4	*	Etv1 (inferredBy_Orthology).	Elf1; Elf2; Elf4; Elk1; Elk3; Elk4; Erf; Erg; Ets1; Ets2; Etv2; Etv3; Etv4; Etv5; Etv6; Fev; Fli1; Gabpa; Gm5454 (inferredBy_MotifSimilarity). Bclaf1; Gabpb1; Gm4881; Rela; Srf (inferredBy_MotifSimilarity_n_Orthology).	7	330	Bag6;Bcl3;Csk;Ebna1bp2;Etv3;Sec24a;Shoc2
932	10kb	Irf2_top10perTarget	taipale_cyt_meth__IRF2_YGAAASYGAAAS_FL_meth	4.81	0.0997	Irf2	**	Irf2 (inferredBy_Orthology).	Irf1; Irf3; Irf4; Irf5; Irf7; Irf8; Irf9 (inferredBy_MotifSimilarity).	23	3520	5430427O19Rik;Atxn7l1;Bcor;Bzw1;Cxcl10;Dtx3l;Epsti1;Herc6;Hipk1;Ifit3;Il18bp;Irf2;March5;Mtpn;Notch1;Pcgf5;Phc2;Pten;Rhbdf2;Sp100;Spata13;Spin1;Tmem165
933	10kb	Stat2_top5perTarget	hocomoco__IRF1_HUMAN.H11MO.0.A	4.81	0.107	Stat2	*	Irf1 (inferredBy_Orthology).	Irf2; Irf3; Irf4; Irf5; Irf6; Irf7; Irf8; Irf9; Prdm1; Spib (inferredBy_MotifSimilarity). Bcl11a; Ep300; Ikzf1; Mta3; Spi1; Stat1; Stat2; Stat3; Tbl1xr1 (inferredBy_MotifSimilarity_n_Orthology).	7	1561	5430427O19Rik;Gbp5;Gbp9;Herc6;Mrpl17;Parp9;Stat1
934	10kb	Irf2_top5perTarget	dbcorrdb__IRF1__ENCSR000EGL_1__m1	4.8	0.171	Irf2	*	Irf1 (inferredBy_Orthology).	Irf2; Irf3; Irf4; Irf5; Irf6; Irf7; Irf8; Irf9; Prdm1; Spib (inferredBy_MotifSimilarity). Bcl11a; Ep300; Ikzf1; Mta3; Spi1; Stat1; Stat2; Stat3; Tbl1xr1 (inferredBy_MotifSimilarity_n_Orthology).	10	1423	5430427O19Rik;Atxn7l1;Bcor;Dtx3l;Ifit3;Il18bp;Irf2;Ndufs4;Phc2;Rhbdf2
935	10kb	Mafg_top50	hocomoco__NFE2_HUMAN.H11MO.0.A	4.8	0.125	Mafg	*	Nfe2 (inferredBy_Orthology).	Bach1; Bach2; Fos; Fosb; Fosl1; Fosl2; Jun; Junb; Jund; Maf; Mafb; Maff; Mafg; Mafk; Nfe2l1; Nfe2l2; Nfe2l3 (inferredBy_MotifSimilarity).	6	300	Fbxo42;Gclm;Htatip2;Mafg;Rbm47;Sqstm1
936	10kb	Mafg_top50	cisbp__M1966	4.8	0.125	Mafg	*	Nfe2l2 (directAnnotation).	Bach1; Bach2; Fos; Fosb; Fosl1; Jun; Junb; Jund; Maf; Mafb; Maff; Mafg; Mafk; Nfe2; Nfe2l1; Nfe2l3 (inferredBy_MotifSimilarity). Fosl2 (inferredBy_MotifSimilarity_n_Orthology).	15	3273	9930021J03Rik;Creg1;Esd;Fbxo42;Fermt3;Gclm;Htatip2;Mafg;Mapk1ip1l;Rab10;Rbm47;Sh3kbp1;Sqstm1;Srxn1;Tob1
937	10kb	Nfkb1_top50	dbcorrdb__RELA__ENCSR000EAW_1__m1	4.8	0.114	Nfkb1	*	Rela (inferredBy_Orthology).	Nfkb1; Nfkb2; Rel; Relb (inferredBy_MotifSimilarity). Bcl3; Hivep1 (inferredBy_MotifSimilarity_n_Orthology).	8	403	Bcl2a1a;Bcl2a1d;Cdc42se1;Ltb;Nfkb1;Pde4b;Rel;Vasp
938	10kb	Yy1_top50	flyfactorsurvey__phol_SANGER_5_FBgn0035997	4.8	0.0901	Yy1	**	Yy1; Yy2 (inferredBy_Orthology).		9	2199	Ccdc124;Cnot3;Emg1;Irak1;Nrbf2;Scaf11;Stk11;Trim33;Yy1
[truncated: 426 more rows]

## Sheet: Cluster 8 Specific Regulons
Cluster8 Specific Regulons with NES > 4
Rank	motifDb	geneSet	motif	NES	AUC	highlightedTFs	TFinDB	TF_highConf	TF_lowConf	nEnrGenes	rankAtMax	enrichedGenes
[truncated: 279 more rows]

## Sheet: Cluster 1 Specific Regulons
Cluster 1 Regulons NES > 5
[truncated: 192 more rows]
