# Supplementary material for: Targeting CXCL16 and STAT1 augments immune checkpoint blockade therapy in triple-negative breast cancer
Source: Nat Commun. 2023 Apr 13;14:2109. doi: 10.1038/s41467-023-37727-y (PMC10101955; doi:10.1038/s41467-023-37727-y)
Supplement: Supplementary file 9 — Supplementary Data 6 [file 41467_2023_37727_MOESM9_ESM.xlsx]

## Sheet: Sheet1
Supplementary Data 6: Human patient sample information showing the tumor histology and the treatment received by the patient.
Specimen Label	Gender	Race	Ethnicity	age at collection	histology	Prior Treatment	Tumor Size (cm)	Path T	Path N	Path M	Tumor Grade	Comments	Primary Tumor Site	ER IHC	PR IHC	HER2 IHC	HER2 FISH	Anatomic Site
1	Female Gender	White	Not Hispanic or Latino	80	Invasive carcinoma of no special type (invasive ductal carcinoma, not otherwise specified)	No	1.5	T1c	N0	MX	3	Ki-67: 50-60%; LVI: present; markers based on bx tissue (SU20-15683);	Breast, NOS	0	0	0	Not done	Breast, NOS
2	Female Gender	White	Not Hispanic or Latino	72	Invasive ductal carcinoma, nos	No	2.1	T2	N0	MX	3	Ki67: 50-60%; DCIS: not present; LCIS: not present; LVI: not identified; markers on today's tissue;	Breast, NOS	0	0	1+	Non-amplified	Breast, NOS
3	Female Gender	Black or African American	Not Hispanic or Latino	78	Invasive ductal carcinoma and invasive lobular carcinoma	No	3.7	T2	N1a		3	Ki-67: 70-80%; DCIS: present; LCIS: present; LVI: not identified; FISH on bx tissue; 5 foci of inv carcinoma - two are IDC and three are ILC. One of the smaller tumors is HER2 amplified	Breast, NOS	0	0	1+	Not done	Breast, NOS
4	Female Gender	Black or African American	Not Hispanic or Latino	44	Invasive mammary carcinoma of no special type (ductal, not otherwise specified)	No	2.4	T2	N0	MX	3	Ki-67: 90-95%; DCIS: present; LVI: not identified; markers on today's tissue;	Breast, NOS	0	0	0		Breast, NOS
5	Female Gender	White	Hispanic or Latino	35	Invasive carcinoma of no special type (ductal, not otherwise specified)	Yes	4.2	T2	N0	MX	3	Ki-67: 80-90%; No DCIS in specimen; LVI: not identified; markers on today's tissue; ERIHC: <1%; neoadjuvant ddAC-T	Breast, NOS	0	0	1+	Non-amplified	Breast, NOS
6	Female Gender	White	Hispanic or Latino	51	Invasive carcinoma of no special type (ductal)	Yes	5	T2	N1a	MX	3	Ki-67: 80%; Treatment effect: Probable or definite response to presurgical therapy in the invasive carcinoma; markers on today's tissue; ddAC--T. BRCA1 mutation confirmed.	Breast, NOS	0	0	1+	Not done	Breast, NOS
7	Female Gender	Black or African American	Not Hispanic or Latino	51	invasive ductal carcinoma, focal micropapillary features	Yes	10	T3	N3a	MX	3	Ki-67: 50%; LVI: present; treatment effect: Probable or definite response to presurgical therapy in the invasive carcinoma; Primary tumor bed area: 100 x 84 mm. Overall cancer cellularity: 70%. % of cancer that is in situ: 5%. Number of positive lymph nodes: 23. Size of largest metastasis: 57 mm. RCB Class: III; markers on today's tissue; Patient had 2 cycles of NAC with ddAC--T prior to surgery.…	Breast, NOS	0	0	0	Not done	Breast, NOS
8	Female Gender	White	Not Hispanic or Latino	43	Invasive carcinoma of no special type (ductal)	Yes	3.1	T2	N0	MX	3	Ki-67: 15-20%; Probable or definite response to presurgical therapy in the invasive carcinoma; markers on today's tissue; Residual Cancer Burden (RCB) class-II. neoadjuvant txt doxorubicin-cyclophosphamide, paclitaxel.	Breast, NOS	0	0	0	Not done	Breast, NOS
9	Female Gender	Black or African American	Not Hispanic or Latino	48	Invasive carcinoma with metaplastic features (spindle and squamoid features) with myxoid matrix	Yes	12.4	T3	N0	MX	3	Ki-67: 50%; Invasive carcinoma directly invades into the dermis or epidermis without skin ulceration; No definite response to presurgical therapy in the invasive carcinoma. PD-L1 IHC with 80% cells positive. See historical comments - patient has multiple lung nodules two months after surgery. "although she did not initially have evidence of metastatic disease on staging scans, she was noted to ha…	Breast, NOS	0	0	0	Not done	Breast, NOS
10	Female Gender	White	Not Hispanic or Latino	49	Invasive carcinoma with metaplastic features	Yes	1.8	T1c	N0	MX	3	Probable or definite response to presurgical therapy in the invasive carcinoma; markers on today's tissue; Neoadjuvant ddAC-T	Breast, NOS	0	0	2+	Non-amplified	Breast, NOS
