# Supplementary material for: Targeting CXCL16 and STAT1 augments immune checkpoint blockade therapy in triple-negative breast cancer
Source: Nat Commun. 2023 Apr 13;14:2109. doi: 10.1038/s41467-023-37727-y (PMC10101955; doi:10.1038/s41467-023-37727-y)
Supplement: Supplementary file 12 — Source Data [file 41467_2023_37727_MOESM12_ESM.xlsx]

## Sheet: Fig.1a C3-1-TAg
MouseID	Group	Starting_Size	Ending_Size	Relative Changes	Mean	Fold Change
CW475	Control	63	600	9.52381
CW416	Control	108	1008	9.33333
CW412	Control	108	600	5.55556
CW495	Control	800	1780	2.225	8.02063
CW417	Control	108	1008	9.33333
CW520	Control	85	665	7.82353
CW543	Control	148	666	4.5
CW518	Control	75	666	8.88
CW536	Control	126	2176	17.2698
CW553	Control	126	726	5.7619
CW471	MTD	365	1080	2.9589	5.25999	0.655807
CW469	MTD	108	1000	9.25926
CW405	MTD	98	320	3.26531
CW497	MTD	500	2916	5.832
CW502	MTD	100	144	1.44
CW504	MTD	172	2601	15.1221
CW510	MTD	180	1008	5.6
CW513	MTD	108	666	6.16667
CW427	MTD	787	1080	1.3723
CW431	MTD	108	510	4.72222
CW405	MTD	62	445	7.17742
CW409	MTD	120	666	5.55
CW410	MTD	100	666	6.66
CW402	MTD	700	1267	1.81
CW403	MTD	550	1080	1.96364
CW477	MCT	333	352	1.05706	3.74653	0.467112
CW473	MCT	81	221	2.7284
CW478	MCT	108	218	2.01852
CW505	MCT	181	936	5.17127
CW509	MCT	108	416	3.85185
CW525	MCT	75	726	9.68
CW514	MCT	288	726	2.52083
CW515	MCT	405	3078	7.6
CW526	MCT	256	666	2.60156
CW530	MCT	288	726	2.52083
CW541	MCT	221	397	1.79638
CW542	MCT	162	666	4.11111
CW516	MCT	256	256	1
CW582	MCT	63	365	5.79365

## Sheet: Fig.1a MMTVNeu
MouseID	Group	Starting_Size	Ending_Size	Relative Changes	Mean	Fold Change
1061	Control	483	1031	2.13458
1026	Control	104	750	7.21154
1089	Control	533	2059	3.86304
1090	Control	352	619	1.75852	3.77809
1084	Control	238	1386	5.82353
1197	Control	786	1859	2.36514
1085	Control	321	1489	4.63863
1343	Control	365	908	2.48767
1126	Control	256	1068	4.17188
1192	Control	100	500	5
1108	Control	575	942	1.63826
1288	Control	726	2430	3.34711
1282	Control	231	1080	4.67532
1191	MTD	445	1022	2.29663
1193	MTD	405	1125	2.77778
1107	MTD	1386	2816	2.03175
1109	MTD	847	1653	1.95159
1038	MTD	666	950	1.42643	2.10586	0.557387
1036	MTD	328	657	2.00305
1082	MTD	463	878	1.89633
1095	MTD	726	1277	1.75895
1096	MTD	218	288	1.3211
1083	MTD	680	1780	2.61765
1111	MTD	1080	3790	3.50926
1333	MTD	405	1180	2.91358
1322	MTD	451	446	0.988914
1402	MTD	365	726	1.98904
1046	MCT	394	936	2.37563
1039	MCT	550	1137	2.06727
1059	MCT	493	1197	2.42799
1072	MCT	384	737	1.91927
1055	MCT	365	658	1.80274
1071	MCT	1166	2601	2.2307	1.8599	0.492286
1105	MCT	1956	2302	1.17689
1324	MCT	411	500	1.21655
1337	MCT	500	500	1
1170	MCT	320	1024	3.2
1125	MCT	352	600	1.70455
1110	MCT	847	1666	1.96694
1353	MCT	450	792	1.76
1340	MCT	726	864	1.19008

## Sheet: Fig.1a C3-1-TAg Tumor vol
Fig.1a C3-1-TAg Tumor Volumes
MouseID	Group	Starting_Size	Day4	Day6	Day9	Day11	Day14	Day16	Day19	Day23	Day26	Ending_Size
CW475	Control	63	63	63	108	124	256	284	450	450	610	600
CW416	Control	108	180	350	360	550	600	610	787	787	936	1008
CW412	Control	108	108	144	256	320	352	446	486	550	550	600
CW495	Control	800	800	968	1080	1268	1352	1352	1568	1568	1780	1780
CW417	Control	108	350	360	360	550	665	936	936	1008	1008	1008
CW520	Control	85	108	288	288	288	288	365	365	365	405	665
CW543	Control	148	162	301	256	196	196	172	256	486	550	666
CW518	Control	75	108	172	172	288	288	320	405	405	666	666
CW536	Control	126	126	256	318	318	370	726	864	1688	1688	2176
CW553	Control	126	126	256	318	370	370	405	405	500	726	726
CW471	MTD	365	365	527	620	600	550	550	600	1080	1080	1080
CW469	MTD	108	108	108	200	461	550	787	936	1000	1000	1000
CW405	MTD	98	98	108	120	158	196	162	445	320	320	320
CW497	MTD	500	800	1183	1470	1564	1800	2250	2250	2250	2916	2916
CW502	MTD	100	100	108	108	156	172	172	172	172	172	144
CW504	MTD	172	256	405	787	820	936	1200	1470	1800	2601	2601
CW510	MTD	180	180	180	225	365	365	600	864	864	1008	1008
CW513	MTD	108	108	108	108	225	225	365	405	550	550	666
CW427	MTD	787	840	887	887	908	962	962	962	1080	1080	1080
CW431	MTD	108	144	200	200	416	416	510	510	510	510	510
CW405	MTD	62	98	108	108	162	162	196	320	445	445	445
CW409	MTD	120	180	202	202	294	294	352	445	488	666	666
CW410	MTD	100	120	126	126	184	200	352	365	488	666	666
CW402	MTD	700	787	847	847	847	847	962	968	1080	1080	1267
CW403	MTD	550	665	768	870	870	980	980	980	1080	1080	1080
CW477	MCT	333	133	126	126	172	245	288	288	352	352	352
CW473	MCT	81	108	108	126	172	172	180	183	221	221	221
CW478	MCT	108	101	88	196	406	196	144	336	361	352	218
CW505	MCT	181	181	196	500	626	650	650	600	700	726	936
CW509	MCT	108	144	256	256	288	365	400	726	500	365	416
CW525	MCT	75	108	108	172	225	225	352	352	405	726	726
CW514	MCT	288	288	288	288	365	365	365	365	365	500	726
CW515	MCT	405	405	550	600	864	1008	1800	2500	2500	3078	3078
CW526	MCT	256	196	196	550	550	666	666	550	550	666	666
CW530	MCT	288	288	288	365	365	365	405	405	405	550	726
CW541	MCT	221	220	245	245	256	256	397	397	397	397	397
CW542	MCT	162	221	221	365	365	365	405	405	666	666	666
CW516	MCT	256	256	256	256	256	256	256	256	256	256	256
CW582	MCT	63	88	126	126	256	256	288	288	288	365	365

## Sheet: Fig.1a MMTVneu Tumor vol
Fig.1a MMTV Neu Tumor Volumes
MouseID	Group	Starting_Size	Day5	Day10	Day13	Day18	Day21	Ending_Size
1191	MTD	445	572	550	847	983	1083	1022
1193	MTD	405	526	936	1055	847	936	1125
1107	MTD	1386	2115	2081	2150	2079	2816	2816
1109	MTD	847	815	1058	1025	1188	1119	1653
1038	MTD	666	384	384	636	745	936	950
1036	MTD	328	320	320	320	524	765	657
1082	MTD	463	405	405	425	550	437	878
1095	MTD	726	650	650	847	908	964	1277
1096	MTD	218	171	171	203	196	261	288
1083	MTD	680	720	720	540	1260	1878	1780
1111	MTD	1080	1372	1372	1755	2601	3429	3790
1333	MTD	405	599	787	1183	1180	1180	1180
1322	MTD	451	550	550	787	320	446	446
1402	MTD	365	365	365	405	500	600	726
1046	MCT	394	437	445	425	365	437	936
1039	MCT	550	657	665	861	787	1014	1137
1059	MCT	493	530	550	600	1080	1936	1197
1072	MCT	384	378	378	405	726	661	737
1055	MCT	365	245	290	220	405	317	658
1071	MCT	1166	1183	1183	1755	1913	1800	2601
1105	MCT	1956	1987	1987	2071	1234	1468	2302
1324	MCT	411	429	320	550	288	500	500
1337	MCT	500	500	461	500	495	500	500
1170	MCT	320	680	724	880	951	972	1024
1125	MCT	352	550	530	550	500	500	600
1110	MCT	847	1098	1008	1234	1167	1298	1666
1353	MCT	450	446	450	550	650	792	792
1340	MCT	726	666	687	736	736	864	864
1061	Control	483	432	445	645	600	936	1031
1026	Control	104	246	320	440	588	600	750
1089	Control	533	733	935	1599	1605	1605	2059
1090	Control	352	352	446	486	502	506	619
1084	Control	238	405	650	787	920	1300	1386
1197	Control	786	968	1028	1149	1210	1440	1859
1085	Control	321	321	521	899	960	1200	1489
1343	Control	365	486	416	745	908	908	908
1126	Control	256	256	288	459	452	600	1068
1192	Control	100	172	172	200	364	468	500
1108	Control	575	575	679	745	848	955	942
1288	Control	726	1080	1298	1666	2025	2176	2430
1282	Control	231	486	700	968	1080	1080	1080

## Sheet: Fig.1a PyMT Tumor vol
MouseID	Group	Starting_Size Ending_Size
L4BBB	Control	324	2457
L1BBB	Control	88	221
L3BBB	Control	75	288
R3BBB	Control	75	600
L5BBB	MCT	88	285
L23BBB	MCT	126	605
R2BBB	MCT	63	90
2083BBB	MCT	126	108
2083L2	MCT	172	172
2161BBB	MCT	282	787
2159BBB	MCT	161	480
2084BBB	MCT	154	365
2084BBB	MCT	119	405
2089BBB	Control	32	196
BBB2100	Control	126	446
2085BBB	Control	110	288
2085BBB	Control	110	550
2087BBB	Control	256	550
2086BBB	MCT	101	108

## Sheet: Fig.1b PFS
PyMT			C3-1-TAg		MMTV-neu
MouseID Group Time Status			MouseID Group Time Status		MouseID Group Time Status
L4BBB Control 14 2			475 Control 9 2		1191 MTD 11 2
L1BBB Control 7 2			416 Control 4 2		1193 MTD 9 2
L3BBB Control 14 2			412 Control 6 2		1107 MTD 15 2
R3BBB Control 7 2			495 Control 23 2		1109 MTD 28 2
2089BBB Control 7 2			412 Control 9 2		1038 MTD 28 2
BBB2100 Control 14 2			416 Control 6 2		1036 MTD 21 2
2085BBB Control 21 2			417 Control 4 2		1082 MTD 28 2
2085BBB Control 21 2			520 Control 6 2		1095 MTD 28 1
2087BBB Control 21 2			543 Control 6 2		1096 MTD 28 1
L5BBB MCT 14 2			518 Control 6 2		1083 MTD 18 2
L23BBB MCT 7 2			536 Control 6 2		1111 MTD 15 2
R2BBB MCT 28 1			553 Control 6 2		1046 MCT 28 2
2083BBB MCT 28 1			471 MTD 23 2		1039 MCT 21 2
2083L2 MCT 28 1			469 MTD 11 2		1059 MCT 15 2
2161BBB MCT 21 2			405 MTD 29 2		1072 MCT 15 2
2159BBB MCT 21 2			497 MTD 6 2		1055 MCT 28 2
2084BBB MCT 28 2			502 MTD 28 1		1071 MCT 25 2
2084BBB MCT 28 2			504 MTD 16 2		1105 MCT 28 1
2086BBB MCT 28 1			510 MTD 14 2		1170 MCT 5 2
			513 MTD 14 2		1125 MCT 28 2
			403 MTD 19 2		1110 MCT 28 2
			427 MTD 28 1		1061 Control 20 2
			431 MTD 9 2		1026 Control 4 2
			409 MTD 9 2		1089 Control 13 2
			410 MTD 14 2		1090 Control 27 2
			402 MTD 28 1		1084 Control 9 2
			403 MTD 23 2		1197 Control 7 2
			477 MCT 28 1		1085 Control 11 2
			473 MCT 23 2		1126 Control 10 2
			478 MCT 19 2		1192 Control 13 2
			505 MCT 9 2		1108 Control 28 2
			509 MCT 9 2
			525 MCT 16 2
			514 MCT 11 2
			515 MCT 14 2
			526 MCT 9 2
			530 MCT 28 2
			541 MCT 28 1
			542 MCT 9 2
			516 MCT 28 1
			582 MCT 6 2

## Sheet: Fig. 1c quantification
					Co-localize/spatila proximity
Slide ID	MouseID	Group	CD3+	Iba1+	Iba-CD3	Hot-Spot	Iba1+/CD3+	Interactions/Iba	Interactions/100Iba	Mean of H	Mean of J
	ZZZ2266 2.1	MCT	497	1151	104	42	2.3159	0.0903562	9.03562	2.89806	14.7265
	ZZZ2266 1L	MCT	543	1680	120	41	3.09392	0.0714286	7.14286
	ZZZ2266 1.1	MCT	226	783	96	No	3.4646	0.122605	12.2605
	ZZZ2266 1U	MCT	194	868	96	No	4.47423	0.110599	11.0599
	Project001ZZZ2266	MCT	530	1894	200	No	3.57358	0.105597	10.5597
	CW 582 (7/10)	MCT	217	820	70	No	3.7788	0.0853659	8.53659
Aug2imaged -Project5-Tilescan1	CW541	MCT	673	811	200		1.20505	0.246609	24.6609
Aug2imaged -Project5-Tilescan2	CW541	MCT	661	845	292	Yes	1.27837	0.345562	34.5562
Slide-2	CW 553	Ctrl	484	2228	186	No	4.60331	0.0834829	8.34829	7.08467	4.97988
	CV1345(7/17)	Ctrl	262	2548	59	No	9.72519	0.0231554	2.31554
	ZZZ2265(7/13)	Ctrl	126	2250	75	No	17.8571	0.0333333	3.33333
	CW518	Ctrl	460	2943	140	No	6.39783	0.0475705	4.75705
Aug2-tilescan2	ZZZ2265	Ctrl	333	982	115		2.94895	0.117108	11.7108
Aug2imaged_Project6_Tilescan1	ZZZ2265	Ctrl	557	3800	135		6.82226	0.0355263	3.55263
Aug2 Imaged_Project-CW518_Tilescan1	CW518	Ctrl	507	2800	43	no	5.52268	0.0153571	1.53571
Aug2Imaged_Project2_CW553_Tilescan1	CW553	Ctrl	1500	4200	180		2.8	0.0428571	4.28571

## Sheet: Fig. 1c data entry
MouseID		CD3-Iba1colocalization events	CD3+ events	CXCL16+Iba1+	Iba1+	Iba1/CD3	Colocalization/CD3	CXCL16Iba/Iba	Coloclzn/iba
Z2264	MSP	95	531		851	1.60264	0.178908		0.111633
Z2434	MSP	50	113			0	0.442478		#DIV/0!
Z2446	MSP	22	38		2001	52.6579	0.578947		0.0109945
Z2459	MSP	173	517		36500	70.5996	0.334623		0.00473973
P2-Z2434		26	153		639	4.17647	0.169935		0.0406886						CXCL16Iba/Iba	%CXCL16Iba/Iba	Iba1/CD3	Colocalization/CD3	Group	Colocalization/CD3	Iba1/CD3
P01-Z2932-4	Q	161	376	8	1750	4.65426	0.428191	0.00457143	0.092				P01-Z2932-4	Q	0.002	0.2	4.65426	0.428191	Q	42.8191	465.426
P02-Z2982-4	Q	55	72				0.763889	#DIV/0!	#DIV/0!					Q		0	0	0.763889	Q	76.3889	0
P02-Z2982-4	Q	41	52	12	1727	33.2115	0.788462	0.00694847	0.0237406				P02-Z2982-4	Q	0.00694847	0.694847	33.2115	0.788462	Q	78.8462	33.2115
P02-Z2982-6	Q	18	25	8	1546	61.84	0.72	0.00517464	0.0116429				P02-Z2982-6	Q	0.00517464	0.517464	61.84	0.72	Q	72	61.84
Project002_Z2813-1.8		9	30			0	0.3	#DIV/0!	#DIV/0!							0	0	0.3
Project002_Z2813-1.8 Tilescan		38	91			0	0.417582	#DIV/0!	#DIV/0!							0	0	0.417582
Project002_Z2909-2-Tilescan	T	30	38			0	0.789474	#DIV/0!	#DIV/0!					T		0	0	0.789474	T	78.9474	0
Project003_Z2813-1.8 Tilescan		27	156			0	0.173077	#DIV/0!	#DIV/0!							0	0	0.173077
Project003_Z2909-2-Tilescan	T	32	44	27	275	6.25	0.727273	0.0981818	0.116364				Project003_Z2909-2-Tilescan	T	0.0981818	9.81818	6.25	0.727273	T	72.7273	6.25
Project_Z2837-4				53	776	#DIV/0!	#DIV/0!	0.068299	0				Project_Z2837-4		0.068299	6.8299	#DIV/0!	#DIV/0!
Project_Z2909-2-CXCL16-CD3-Iba1-Image001	T			45	174	#DIV/0!	#DIV/0!	0.258621	0				Project_Z2909-2-CXCL16-CD3-Iba1-Image001	T	0.258621	25.8621	#DIV/0!	#DIV/0!
Project001_Z2909-2	T	68	104	54	223	2.14423	0.653846	0.242152	0.304933				Project001_Z2909-2	T	0.242152	24.2152	2.14423	0.653846	T	65.3846	2.14423
Project001_Z2931-Q-1-Image005	Q	38	58	71	129	2.22414	0.655172	0.550388	0.294574				Project001_Z2931-Q-1-Image005	Q	0.550388	55.0388	2.22414	0.655172	Q	65.5172	2.22414
Project001_Z2931-6-Q-Tilescan_Oct18imaged	Q	8	36	23	242	6.72222	0.222222	0.0950413	0.0330579				Project001_Z2931-6-Q-Tilescan_Oct18imaged	Q	0.0950413	9.50413	6.72222	0.222222	Q	22.2222	6.72222
Project004_Z2909-8-CXCL16-CD3-Iba1-TileScan 1 -Oct18imaged	T	39	11	79	790	71.8182	3.54545	0.1	0.0493671				Project004_Z2909-8-CXCL16-CD3-Iba1-TileScan 1 -Oct18imaged	T	0.1	10	71.8182	3.54545	T	354.545	71.8182
Project004_Z2443-CD3-Iba1-TileScan 1	MSP				79
Project_Z2389-CXCL16-CD3-Iba1-TileScan 1	MSP	42	131		483	3.68702	0.320611		0.0869565
Project001_Z2389-CXCL16-CD3-Iba1-TileScan 1	MSP	21	61		829	13.5902	0.344262		0.0253317						CD3-Iba1colocalization events	CD3+ events		Iba1+	Iba1/CD3	Colocalization/CD3		Coloclzn/iba
Project002_Z2389-2-CXCL16-CD3-Iba1-TileScan 1	MSP	44	131		244	1.8626	0.335878		0.180328				Z2446	MSP	22	38		2001	52.6579	0.578947	57.8947	0.0109945	1.09945
Project003_Z2389-2-CXCL16-CD3-Iba1-TileScan 1	MSP	13	53		134	2.5283	0.245283		0.0970149				Z2459	MSP	173	517		36500	70.5996	0.334623	33.4623	0.00473973	0.473973
Project003_Z2389-2-CXCL16-CD3-Iba1-TileScan 1_s4	MSP	38	71		208	2.92958	0.535211		0.182692				P2-Z2434	MSP	26	153		639	4.17647	0.169935	16.9935	0.0406886	4.06886
													P01-Z2932-4	Q	161	376		1750	4.65426	0.428191	42.8191	0.092	9.2
													P02-Z2982-4	Q	55	72				0.763889	76.3889		0
													P02-Z2982-4	Q	41	52		1727	33.2115	0.788462	78.8462	0.0237406	2.37406
													P02-Z2982-6	Q	18	25		1546	61.84	0.72	72	0.0116429	1.16429
																					0		0
													Project001_Z2931-Q-1-Image005	Q	38	58		129	2.22414	0.655172	65.5172	0.294574	29.4574
													Project001_Z2931-6-Q-Tilescan_Oct18imaged	Q	8	36		242	6.72222	0.222222	22.2222	0.0330579	3.30579
																					0		0
													Project004_Z2443-CD3-Iba1-TileScan 1	MSP				79			0		0
													Project_Z2389-CXCL16-CD3-Iba1-TileScan 1	MSP	42	131		483	3.68702	0.320611	32.0611	0.0869565	8.69565
													Project001_Z2389-CXCL16-CD3-Iba1-TileScan 1	MSP	21	61		829	13.5902	0.344262	34.4262	0.0253317	2.53317
													Project002_Z2389-2-CXCL16-CD3-Iba1-TileScan 1	MSP	44	131		244	1.8626	0.335878	33.5878	0.180328	18.0328
													Project003_Z2389-2-CXCL16-CD3-Iba1-TileScan 1	MSP	13	53		134	2.5283	0.245283	24.5283	0.0970149	9.70149
													Project003_Z2389-2-CXCL16-CD3-Iba1-TileScan 1_s4	MSP	38	71		208	2.92958	0.535211	53.5211	0.182692	18.2692
													Z2459	MSP					70.5996	0.334623	33.4623	0.00473973	0.473973
													P2-Z2434	MSP					4.17647	0.169935	16.9935	0.0406886	4.06886

## Sheet: Fig.1d CD8aPyMT IF
Fig. 1d -CD8a IF
	Co-localization	All CD8a	Proportion	Lone		Notes
Project001_BBB2094-MCT-2-CD8a-Iba1-TileScan 1 - colocalization	83	93	89.2473	10
Project003_BBB-L4-L5-MCT-2-CD8a-Iba1-TileScan 3 Colocalization	63	65	96.9231	2
Project002_BBB2094-MCT-2-CD8a-Iba1-TileScan 1		210	0
Project003_BBB2092-MCT-2-CD8a-Iba1-TileScan 2	21	66	31.8182	45
Project-2092-MCT2	2	8	25	6
Imaged on 06-25-2021
Project-BBB-Ctrl-1-6-FOV1-TileScan1	23	58	39.6552			Myeloid cells distributed around the periphery
Project-BBB-Ctrl-1-6-FOV2-TileScan2	37	82	45.122			Most of the myeloid cells around the periphery
Project001-BBB-Ctrl-1-1-FOV1-TileScan1	21	42	50			Most of the myeloid cells around the periphery
Project001-BBB-Ctrl-3-1-FOV1-TileScan1	30	94	31.9149			Most of the myeloid cells around the periphery
Project001-BBB-Ctrl-3-1-FOV2-TileScan1	25	47	53.1915			Most of the myeloid cells around the periphery
Project002-BBB-Ctrl-1-1-FOV2-TileScan1	3	5	60			Most of the myeloid cells around the periphery
Projecto004-BBB-Ctrl-2-1-FOV1-CD8a-Iba1	5	14	35.7143			"Most of the myeloid cells around the periphery "
06/24/2021-Project001-PyMT-Ctrl-2-5-TileScan 1	14	42	33.3333
Project002-BBB-MCT-3-1-fov-1-TileScan1	9	24	37.5
Project003-BBB-MCT-3-1-fov-1-TileScan1	7	8	87.5
Project003_BBB-MCT-3-1-FOV-2TileScan 1	24	36	66.6667			Myeloid cells distributed all over
Imagedon 06-24-2021
Project004-BBB-MCT-3-1-TileScan1		42
Project001-PyMT-MCT-3-5-TileScan2	36	176	20.4545
	Proportion	Group
Project001_BBB2094-MCT-2	89.2473	MCT
Project003_BBB-L4-L5-MCT-2	96.9231	MCT	56.8887
Project003_BBB2092-MCT-2-TS 2	31.8182	MCT
Project-2092-MCT2	25	MCT
Project-BBB-Ctrl-1-6-FOV1-TileScan1	39.6552	Ctrl
Project-BBB-Ctrl-1-6-FOV2-TileScan2	45.122	Ctrl
Project001-BBB-Ctrl-1-1-FOV1-TileScan1	50	Ctrl	43.6164
Project001-BBB-Ctrl-3-1-FOV1-TileScan1	31.9149	Ctrl
Project001-BBB-Ctrl-3-1-FOV2-TileScan1	53.1915	Ctrl
Project002-BBB-Ctrl-1-1-FOV2-TileScan1	60	Ctrl
Projecto004-BBB-Ctrl-2-1-FOV1-CD8a-Iba1	35.7143	Ctrl
06/24/2021-Project001-PyMT-Ctrl-2-5-TileScan 1	33.3333	Ctrl
Project002-BBB-MCT-3-1-fov-1-TileScan1	37.5	MCT
Project003-BBB-MCT-3-1-fov-1-TileScan1	87.5	MCT
Project003_BBB-MCT-3-1-FOV-2TileScan 1	66.6667	MCT
Project001-PyMT-MCT-3-5-TileScan2	20.4545	MCT

## Sheet: Fig. 1f.CyTOF MHC2-CD11c
Tumor Group Percent
C3-1-TAg Control 10
C3-1-TAg Control 15
C3-1-TAg MTD 11
C3-1-TAg MTD 2
C3-1-TAg MCT 17
C3-1-TAg MCT 24
Tumor Group Percent
MMTVneu Control 5
MMTVneu Control 7
MMTVneu MTD 4
MMTVneu MTD 6
MMTVneu MCT 16
MMTVneu MCT 18

[truncated: 52 more sheets: Fig.1g-i and S1g-i, Fig.1g-i S1g-i tumor, Fig. S1b, Fig. S1b PyMT, Fig. S1b MMTV Neu Ki67, Fig. S1b C3-1-TAg Ki67, Fig. S1c Non tumor bearing, Fig. S1c tumor bearing, Fig. S1d MMTV Neu CD3, Fig. S1d CD3-IHC quantification, Fig. S1d-C3-1-TAg CD3, Fig. S2c, Fig. S2d, Fig.S2e, Fig.3g, Fig.3a-S3a, Fig. S3b-h, Fig.S3j, Fig. S3j quantification, Fig. 4a-b-S4a …]
